# Supplementary material for: Identification of flux trade-offs in metabolic networks
Source: Sci Rep. 2021 Dec 10;11:23776. doi: 10.1038/s41598-021-03224-9 (PMC8664830; doi:10.1038/s41598-021-03224-9)
Supplement: Supplementary file 1 — Supplementary Information 1. [file 41598_2021_3224_MOESM1_ESM.xlsx]

## Sheet: title
Table S1. Reaction types based on FVA in E. coli under 26 growth conditions/carbon sources. The minimum and the maximum range of each reaction flux, with the reaction type are shown for 26 growth conditions/carbon sources in E. coli.

## Sheet: Table S1
		fructose,biomass=0.65			fumarate,biomass=0.42			galactose,biomass=0.26			glucosamine,biomass=0.46			glucose,biomass=0.11			glucose,biomass=0.12			glucose,biomass=0.2			glucose,biomass=0.21			glucose,biomass=0.22			glucose,biomass=0.26			glucose,biomass=0.31			glucose,biomass=0.35			glucose,biomass=0.36			glucose,biomass=0.4			glucose,biomass=0.41			glucose,biomass=0.46
reaction #	reaction name	lower bound	upper bound	reaction type	lower bound	upper bound	reaction type	lower bound	upper bound	reaction type	lower bound	upper bound	reaction type	lower bound	upper bound	reaction type	lower bound	upper bound	reaction type	lower bound	upper bound	reaction type	lower bound	upper bound	reaction type	lower bound	upper bound	reaction type	lower bound	upper bound	reaction type	lower bound	upper bound	reaction type	lower bound	upper bound	reaction type	lower bound	upper bound	reaction type	lower bound	upper bound	reaction type	lower bound	upper bound	reaction type	lower bound	upper bound	reaction type
1	EX_cm_e	0	0	blocked	0	0	blocked	0	0	blocked	0	0	blocked	0	0	blocked	0	0	blocked	0	0	blocked	0	0	blocked	0	0	blocked	0	0	blocked	0	0	blocked	0	0	blocked	0	0	blocked	0	0	blocked	0	0	blocked	0	0	blocked
2	EX_cmp_e	0	0	blocked	0	0	blocked	0	0	blocked	0	0	blocked	0	0	blocked	0	0	blocked	0	0	blocked	0	0	blocked	0	0	blocked	0	0	blocked	0	0	blocked	0	0	blocked	0	0	blocked	0	0	blocked	0	0	blocked	0	0	blocked
3	EX_co2_e	-3.3244	33.4186	sign-variable	19.2628	22.8243	fixed-sign variable	-27.0503	49.3674	sign-variable	-15.4195	41.1885	sign-variable	-37.0562	55.5016	sign-variable	-36.4485	55.0927	sign-variable	-31.5876	51.8211	sign-variable	-30.98	51.4122	sign-variable	-30.3724	51.0032	sign-variable	-27.9419	49.3674	sign-variable	-24.9038	47.3227	sign-variable	-22.4733	45.6869	sign-variable	-21.8657	45.278	sign-variable	-19.4313	43.6422	sign-variable	-18.7923	43.2332	sign-variable	-15.5975	41.1885	sign-variable
4	EX_cobalt2_e	2e-05	2e-05	fixed	1e-05	1e-05	fixed	1e-05	1e-05	fixed	1e-05	1e-05	fixed	0	0	blocked	0	0	blocked	0	0	blocked	1e-05	1e-05	fixed	1e-05	1e-05	fixed	1e-05	1e-05	fixed	1e-05	1e-05	fixed	1e-05	1e-05	fixed	1e-05	1e-05	fixed	1e-05	1e-05	fixed	1e-05	1e-05	fixed	1e-05	1e-05	fixed
5	DM_4crsol_c	0.00014	0.00014	fixed	9e-05	9e-05	fixed	6e-05	6e-05	fixed	0.0001	0.0001	fixed	2e-05	2e-05	fixed	3e-05	3e-05	fixed	4e-05	4e-05	fixed	5e-05	5e-05	fixed	5e-05	5e-05	fixed	6e-05	6e-05	fixed	7e-05	7e-05	fixed	8e-05	8e-05	fixed	8e-05	8e-05	fixed	9e-05	9e-05	fixed	9e-05	9e-05	fixed	0.0001	0.0001	fixed
6	DM_5drib_c	0.00015	0.75832	fixed-sign variable	0.0001	0.07215	fixed-sign variable	6e-05	1.60784	fixed-sign variable	0.00011	1.17629	fixed-sign variable	3e-05	1.94178	fixed-sign variable	3e-05	1.92149	fixed-sign variable	5e-05	1.75614	fixed-sign variable	5e-05	1.73426	fixed-sign variable	5e-05	1.71238	fixed-sign variable	6e-05	1.62486	fixed-sign variable	7e-05	1.51545	fixed-sign variable	8e-05	1.42792	fixed-sign variable	8e-05	1.40604	fixed-sign variable	9e-05	1.31851	fixed-sign variable	9e-05	1.29663	fixed-sign variable	0.00011	1.18722	fixed-sign variable
7	DM_aacald_c	0	0	blocked	0	0	blocked	0	0	blocked	0	0	blocked	0	0	blocked	0	0	blocked	0	0	blocked	0	0	blocked	0	0	blocked	0	0	blocked	0	0	blocked	0	0	blocked	0	0	blocked	0	0	blocked	0	0	blocked	0	0	blocked
8	DM_amob_c	0	0	blocked	0	0	blocked	0	0	blocked	0	0	blocked	0	0	blocked	0	0	blocked	0	0	blocked	0	0	blocked	0	0	blocked	0	0	blocked	0	0	blocked	0	0	blocked	0	0	blocked	0	0	blocked	0	0	blocked	0	0	blocked
9	DM_mththf_c	0.00087	3.48313	fixed-sign variable	0.00056	0.30691	fixed-sign variable	0.00035	7.46935	fixed-sign variable	0.00062	5.39932	fixed-sign variable	0.00015	9.06694	fixed-sign variable	0.00016	8.96492	fixed-sign variable	0.00027	8.14878	fixed-sign variable	0.00028	8.04676	fixed-sign variable	0.00029	7.94474	fixed-sign variable	0.00035	7.53334	fixed-sign variable	0.00042	7.01636	fixed-sign variable	0.00047	6.60199	fixed-sign variable	0.00048	6.4984	fixed-sign variable	0.00054	6.08404	fixed-sign variable	0.00055	5.98045	fixed-sign variable	0.00062	5.4625	fixed-sign variable
10	EX_colipa_e	0	0.09618	fixed-sign variable	0	0.00853	fixed-sign variable	0	0.20468	fixed-sign variable	0	0.15089	fixed-sign variable	0	0.25022	fixed-sign variable	0	0.24742	fixed-sign variable	0	0.2248	fixed-sign variable	0	0.22194	fixed-sign variable	0	0.21908	fixed-sign variable	0	0.20765	fixed-sign variable	0	0.19336	fixed-sign variable	0	0.18193	fixed-sign variable	0	0.17907	fixed-sign variable	0	0.16764	fixed-sign variable	0	0.16478	fixed-sign variable	0	0.15049	fixed-sign variable
11	DM_oxam_c	0	6.48336	fixed-sign variable	0	0.64024	fixed-sign variable	0	13.8228	fixed-sign variable	0	9.92282	fixed-sign variable	0	16.5916	fixed-sign variable	0	16.409	fixed-sign variable	0	14.9483	fixed-sign variable	0	14.7657	fixed-sign variable	0	14.5832	fixed-sign variable	0	13.8528	fixed-sign variable	0	12.9399	fixed-sign variable	0	12.2096	fixed-sign variable	0	12.027	fixed-sign variable	0	11.2966	fixed-sign variable	0	11.1141	fixed-sign variable	0	10.2011	fixed-sign variable
12	EX_glc__D_e	0	0	blocked	0	0	blocked	0	0	blocked	0	0	blocked	1.2316	10	fixed-sign variable	1.3317	10	fixed-sign variable	2.132	10	fixed-sign variable	2.232	10	fixed-sign variable	2.3321	10	fixed-sign variable	2.7322	10	fixed-sign variable	3.2324	10	fixed-sign variable	3.6325	10	fixed-sign variable	3.7326	10	fixed-sign variable	4.1327	10	fixed-sign variable	4.2328	10	fixed-sign variable	4.7329	10	fixed-sign variable
13	EX_glcn_e	0	0	blocked	0	0	blocked	0	0	blocked	0	0	blocked	0	9.13917	fixed-sign variable	0	9.03673	fixed-sign variable	0	8.20797	fixed-sign variable	0	8.1037	fixed-sign variable	0	7.99944	fixed-sign variable	0	7.58236	fixed-sign variable	0	7.06101	fixed-sign variable	0	6.64393	fixed-sign variable	0	6.53966	fixed-sign variable	0	6.12239	fixed-sign variable	0	6.018	fixed-sign variable	0	5.49607	fixed-sign variable
14	BIOMASS_Ec_iJO1366_WT_53p95M	0.65	0.65	fixed	0.42	0.42	fixed	0.26	0.26	fixed	0.46	0.46	fixed	0.11	0.11	fixed	0.12	0.12	fixed	0.2	0.2	fixed	0.21	0.21	fixed	0.22	0.22	fixed	0.26	0.26	fixed	0.31	0.31	fixed	0.35	0.35	fixed	0.36	0.36	fixed	0.4	0.4	fixed	0.41	0.41	fixed	0.46	0.46	fixed
15	EX_glcr_e	0	0	blocked	0	0	blocked	0	0	blocked	0	0	blocked	0	0	blocked	0	0	blocked	0	0	blocked	0	0	blocked	0	0	blocked	0	0	blocked	0	0	blocked	0	0	blocked	0	0	blocked	0	0	blocked	0	0	blocked	0	0	blocked
16	EX_colipap_e	0	0.07027	fixed-sign variable	0	0.00623	fixed-sign variable	0	0.14953	fixed-sign variable	0	0.11041	fixed-sign variable	0	0.18271	fixed-sign variable	0	0.18067	fixed-sign variable	0	0.16424	fixed-sign variable	0	0.16215	fixed-sign variable	0	0.16006	fixed-sign variable	0	0.15171	fixed-sign variable	0	0.14127	fixed-sign variable	0	0.13292	fixed-sign variable	0	0.13083	fixed-sign variable	0	0.12247	fixed-sign variable	0	0.12039	fixed-sign variable	0	0.10995	fixed-sign variable
17	EX_glcur_e	0	0	blocked	0	0	blocked	0	0	blocked	0	0	blocked	0	0	blocked	0	0	blocked	0	0	blocked	0	0	blocked	0	0	blocked	0	0	blocked	0	0	blocked	0	0	blocked	0	0	blocked	0	0	blocked	0	0	blocked	0	0	blocked
18	EX_glcur1p_e	0	0	blocked	0	0	blocked	0	0	blocked	0	0	blocked	0	0	blocked	0	0	blocked	0	0	blocked	0	0	blocked	0	0	blocked	0	0	blocked	0	0	blocked	0	0	blocked	0	0	blocked	0	0	blocked	0	0	blocked	0	0	blocked
19	BIOMASS_Ec_iJO1366_core_53p95M	0	0	blocked	0	0	blocked	0	0	blocked	0	0	blocked	0	0	blocked	0	0	blocked	0	0	blocked	0	0	blocked	0	0	blocked	0	0	blocked	0	0	blocked	0	0	blocked	0	0	blocked	0	0	blocked	0	0	blocked	0	0	blocked
20	EX_12ppd__R_e	0	4.88956	fixed-sign variable	0	0.44856	fixed-sign variable	0	10.4219	fixed-sign variable	0	7.62914	fixed-sign variable	0	12.7004	fixed-sign variable	0	12.5559	fixed-sign variable	0	11.4002	fixed-sign variable	0	11.2558	fixed-sign variable	0	11.1113	fixed-sign variable	0	10.5334	fixed-sign variable	0	9.81109	fixed-sign variable	0	9.23322	fixed-sign variable	0	9.08876	fixed-sign variable	0	8.51089	fixed-sign variable	0	8.36643	fixed-sign variable	0	7.6439	fixed-sign variable
21	EX_gln__L_e	0	0	blocked	0	0	blocked	0	0	blocked	0	0	blocked	0	0	blocked	0	0	blocked	0	0	blocked	0	0	blocked	0	0	blocked	0	0	blocked	0	0	blocked	0	0	blocked	0	0	blocked	0	0	blocked	0	0	blocked	0	0	blocked
22	EX_cpgn_e	0	0	blocked	0	0	blocked	0	0	blocked	0	0	blocked	0	0	blocked	0	0	blocked	0	0	blocked	0	0	blocked	0	0	blocked	0	0	blocked	0	0	blocked	0	0	blocked	0	0	blocked	0	0	blocked	0	0	blocked	0	0	blocked
23	EX_glu__L_e	0	4.44273	fixed-sign variable	0	0.43168	fixed-sign variable	0	9.03328	fixed-sign variable	0	6.81067	fixed-sign variable	0	10.729	fixed-sign variable	0	10.6191	fixed-sign variable	0	9.74036	fixed-sign variable	0	9.63051	fixed-sign variable	0	9.52067	fixed-sign variable	0	9.08128	fixed-sign variable	0	8.52158	fixed-sign variable	0	8.07115	fixed-sign variable	0	7.95854	fixed-sign variable	0	7.50811	fixed-sign variable	0	7.39551	fixed-sign variable	0	6.82465	fixed-sign variable
24	EX_gly_e	0	10.1558	fixed-sign variable	0	1.02527	fixed-sign variable	0	21.1524	fixed-sign variable	0	15.2657	fixed-sign variable	0	25.0696	fixed-sign variable	0	24.8085	fixed-sign variable	0	22.7193	fixed-sign variable	0	22.4581	fixed-sign variable	0	22.197	fixed-sign variable	0	21.1524	fixed-sign variable	0	19.8467	fixed-sign variable	0	18.8021	fixed-sign variable	0	18.5409	fixed-sign variable	0	17.4963	fixed-sign variable	0	17.2352	fixed-sign variable	0	15.9046	fixed-sign variable
25	EX_glyald_e	0	5.94271	fixed-sign variable	0	0.55864	fixed-sign variable	0	12.9758	fixed-sign variable	0	9.213	fixed-sign variable	0	15.689	fixed-sign variable	0	15.5131	fixed-sign variable	0	14.0925	fixed-sign variable	0	13.9134	fixed-sign variable	0	13.7344	fixed-sign variable	0	13.0184	fixed-sign variable	0	12.1233	fixed-sign variable	0	11.4072	fixed-sign variable	0	11.2282	fixed-sign variable	0	10.5121	fixed-sign variable	0	10.3331	fixed-sign variable	0	9.43803	fixed-sign variable
26	EX_glyb_e	0	0	blocked	0	0	blocked	0	0	blocked	0	0	blocked	0	0	blocked	0	0	blocked	0	0	blocked	0	0	blocked	0	0	blocked	0	0	blocked	0	0	blocked	0	0	blocked	0	0	blocked	0	0	blocked	0	0	blocked	0	0	blocked
27	EX_glyc_e	0	5.30858	fixed-sign variable	0	0.49122	fixed-sign variable	0	11.4619	fixed-sign variable	0	8.22991	fixed-sign variable	0	13.9133	fixed-sign variable	0	13.7547	fixed-sign variable	0	12.4858	fixed-sign variable	0	12.3272	fixed-sign variable	0	12.1686	fixed-sign variable	0	11.5342	fixed-sign variable	0	10.7411	fixed-sign variable	0	10.1067	fixed-sign variable	0	9.94811	fixed-sign variable	0	9.31368	fixed-sign variable	0	9.15507	fixed-sign variable	0	8.36203	fixed-sign variable
28	EX_12ppd__S_e	0	4.80066	fixed-sign variable	0	0.44856	fixed-sign variable	0	10.2663	fixed-sign variable	0	7.43998	fixed-sign variable	0	12.4903	fixed-sign variable	0	12.348	fixed-sign variable	0	11.2096	fixed-sign variable	0	11.0673	fixed-sign variable	0	10.925	fixed-sign variable	0	10.3558	fixed-sign variable	0	9.64428	fixed-sign variable	0	9.07509	fixed-sign variable	0	8.93279	fixed-sign variable	0	8.36359	fixed-sign variable	0	8.22129	fixed-sign variable	0	7.50979	fixed-sign variable
29	EX_14glucan_e	0	0	blocked	0	0	blocked	0	0	blocked	0	0	blocked	0	0	blocked	0	0	blocked	0	0	blocked	0	0	blocked	0	0	blocked	0	0	blocked	0	0	blocked	0	0	blocked	0	0	blocked	0	0	blocked	0	0	blocked	0	0	blocked
30	EX_cpgn_un_e	0	0	blocked	0	0	blocked	0	0	blocked	0	0	blocked	0	0	blocked	0	0	blocked	0	0	blocked	0	0	blocked	0	0	blocked	0	0	blocked	0	0	blocked	0	0	blocked	0	0	blocked	0	0	blocked	0	0	blocked	0	0	blocked
31	EX_15dap_e	0	2.68581	fixed-sign variable	0	0.25901	fixed-sign variable	0	5.73091	fixed-sign variable	0	4.18874	fixed-sign variable	0	6.97285	fixed-sign variable	0	6.89469	fixed-sign variable	0	6.26942	fixed-sign variable	0	6.19126	fixed-sign variable	0	6.1131	fixed-sign variable	0	5.79535	fixed-sign variable	0	5.39688	fixed-sign variable	0	5.0781	fixed-sign variable	0	4.9984	fixed-sign variable	0	4.67962	fixed-sign variable	0	4.59993	fixed-sign variable	0	4.20145	fixed-sign variable
32	EX_glyc__R_e	0	6.20855	fixed-sign variable	0	0.6626	fixed-sign variable	0	11.8131	fixed-sign variable	0	9.01302	fixed-sign variable	0	14.0637	fixed-sign variable	0	13.9197	fixed-sign variable	0	12.7678	fixed-sign variable	0	12.6238	fixed-sign variable	0	12.4798	fixed-sign variable	0	11.9039	fixed-sign variable	0	11.1839	fixed-sign variable	0	10.608	fixed-sign variable	0	10.464	fixed-sign variable	0	9.88803	fixed-sign variable	0	9.74405	fixed-sign variable	0	9.0241	fixed-sign variable
33	EX_glyc2p_e	0	0	blocked	0	0	blocked	0	0	blocked	0	0	blocked	0	0	blocked	0	0	blocked	0	0	blocked	0	0	blocked	0	0	blocked	0	0	blocked	0	0	blocked	0	0	blocked	0	0	blocked	0	0	blocked	0	0	blocked	0	0	blocked
34	EX_23camp_e	0	0	blocked	0	0	blocked	0	0	blocked	0	0	blocked	0	0	blocked	0	0	blocked	0	0	blocked	0	0	blocked	0	0	blocked	0	0	blocked	0	0	blocked	0	0	blocked	0	0	blocked	0	0	blocked	0	0	blocked	0	0	blocked
35	EX_23ccmp_e	0	0	blocked	0	0	blocked	0	0	blocked	0	0	blocked	0	0	blocked	0	0	blocked	0	0	blocked	0	0	blocked	0	0	blocked	0	0	blocked	0	0	blocked	0	0	blocked	0	0	blocked	0	0	blocked	0	0	blocked	0	0	blocked
36	EX_23cgmp_e	0	0	blocked	0	0	blocked	0	0	blocked	0	0	blocked	0	0	blocked	0	0	blocked	0	0	blocked	0	0	blocked	0	0	blocked	0	0	blocked	0	0	blocked	0	0	blocked	0	0	blocked	0	0	blocked	0	0	blocked	0	0	blocked
37	EX_23cump_e	0	0	blocked	0	0	blocked	0	0	blocked	0	0	blocked	0	0	blocked	0	0	blocked	0	0	blocked	0	0	blocked	0	0	blocked	0	0	blocked	0	0	blocked	0	0	blocked	0	0	blocked	0	0	blocked	0	0	blocked	0	0	blocked
38	EX_23dappa_e	0	0	blocked	0	0	blocked	0	0	blocked	0	0	blocked	0	0	blocked	0	0	blocked	0	0	blocked	0	0	blocked	0	0	blocked	0	0	blocked	0	0	blocked	0	0	blocked	0	0	blocked	0	0	blocked	0	0	blocked	0	0	blocked
39	EX_26dap__M_e	0	0	blocked	0	0	blocked	0	0	blocked	0	0	blocked	0	0	blocked	0	0	blocked	0	0	blocked	0	0	blocked	0	0	blocked	0	0	blocked	0	0	blocked	0	0	blocked	0	0	blocked	0	0	blocked	0	0	blocked	0	0	blocked
40	EX_glyc3p_e	0	3.98408	fixed-sign variable	0	0.36064	fixed-sign variable	0	8.49023	fixed-sign variable	0	6.22952	fixed-sign variable	0	10.3674	fixed-sign variable	0	10.2492	fixed-sign variable	0	9.3037	fixed-sign variable	0	9.18551	fixed-sign variable	0	9.06732	fixed-sign variable	0	8.59457	fixed-sign variable	0	8.00362	fixed-sign variable	0	7.53087	fixed-sign variable	0	7.41268	fixed-sign variable	0	6.93992	fixed-sign variable	0	6.82173	fixed-sign variable	0	6.23079	fixed-sign variable
41	EX_glyclt_e	0	11.4294	fixed-sign variable	0	1.13972	fixed-sign variable	0	21.9386	fixed-sign variable	0	16.77	fixed-sign variable	0	26.1486	fixed-sign variable	0	25.8809	fixed-sign variable	0	23.7391	fixed-sign variable	0	23.4714	fixed-sign variable	0	23.2037	fixed-sign variable	0	22.1328	fixed-sign variable	0	20.7943	fixed-sign variable	0	19.7234	fixed-sign variable	0	19.455	fixed-sign variable	0	18.3799	fixed-sign variable	0	18.1111	fixed-sign variable	0	16.7673	fixed-sign variable
42	EX_gmp_e	0	0	blocked	0	0	blocked	0	0	blocked	0	0	blocked	0	0	blocked	0	0	blocked	0	0	blocked	0	0	blocked	0	0	blocked	0	0	blocked	0	0	blocked	0	0	blocked	0	0	blocked	0	0	blocked	0	0	blocked	0	0	blocked
43	EX_gsn_e	0	0	blocked	0	0	blocked	0	0	blocked	0	0	blocked	0	0	blocked	0	0	blocked	0	0	blocked	0	0	blocked	0	0	blocked	0	0	blocked	0	0	blocked	0	0	blocked	0	0	blocked	0	0	blocked	0	0	blocked	0	0	blocked
44	EX_gthox_e	0	0	blocked	0	0	blocked	0	0	blocked	0	0	blocked	0	0	blocked	0	0	blocked	0	0	blocked	0	0	blocked	0	0	blocked	0	0	blocked	0	0	blocked	0	0	blocked	0	0	blocked	0	0	blocked	0	0	blocked	0	0	blocked
45	EX_gthrd_e	0	1.55351	fixed-sign variable	0	0.14952	fixed-sign variable	0	3.33961	fixed-sign variable	0	2.40921	fixed-sign variable	0	4.04039	fixed-sign variable	0	3.99513	fixed-sign variable	0	3.63308	fixed-sign variable	0	3.58783	fixed-sign variable	0	3.54257	fixed-sign variable	0	3.36155	fixed-sign variable	0	3.13527	fixed-sign variable	0	2.95425	fixed-sign variable	0	2.90899	fixed-sign variable	0	2.72678	fixed-sign variable	0	2.68039	fixed-sign variable	0	2.44843	fixed-sign variable
46	EX_gtp_e	0	0	blocked	0	0	blocked	0	0	blocked	0	0	blocked	0	0	blocked	0	0	blocked	0	0	blocked	0	0	blocked	0	0	blocked	0	0	blocked	0	0	blocked	0	0	blocked	0	0	blocked	0	0	blocked	0	0	blocked	0	0	blocked
47	EX_gua_e	0	3.87143	fixed-sign variable	0	0.35392	fixed-sign variable	0	8.33586	fixed-sign variable	0	6.02029	fixed-sign variable	0	10.1217	fixed-sign variable	0	10.0063	fixed-sign variable	0	9.08323	fixed-sign variable	0	8.96784	fixed-sign variable	0	8.85246	fixed-sign variable	0	8.3909	fixed-sign variable	0	7.81396	fixed-sign variable	0	7.35241	fixed-sign variable	0	7.23702	fixed-sign variable	0	6.77547	fixed-sign variable	0	6.66008	fixed-sign variable	0	6.08314	fixed-sign variable
48	EX_h_e	-1000	42.5351	sign-variable	12.6968	1000	fixed-sign variable	-1000	79.1223	sign-variable	-1000	60.8991	sign-variable	-1000	94.4428	sign-variable	-1000	93.484	sign-variable	-1000	85.8137	sign-variable	-1000	84.855	sign-variable	-1000	83.8962	sign-variable	-1000	80.061	sign-variable	-1000	75.2671	sign-variable	-1000	71.4319	sign-variable	-1000	70.4731	sign-variable	-1000	66.638	sign-variable	-1000	65.6792	sign-variable	-1000	60.8853	sign-variable
49	EX_h2_e	0	0	blocked	0	0	blocked	0	0	blocked	0	0	blocked	0	0	blocked	0	0	blocked	0	0	blocked	0	0	blocked	0	0	blocked	0	0	blocked	0	0	blocked	0	0	blocked	0	0	blocked	0	0	blocked	0	0	blocked	0	0	blocked
50	EX_h2o_e	13.4358	569.541	fixed-sign variable	10.0925	508.191	fixed-sign variable	-20.3463	597.753	sign-variable	-13.5585	573.155	sign-variable	-34.2199	608.948	sign-variable	-33.3544	608.22	sign-variable	-26.4306	602.396	sign-variable	-25.5652	601.668	sign-variable	-24.6997	600.94	sign-variable	-21.2378	598.028	sign-variable	-16.9105	594.389	sign-variable	-13.4486	591.477	sign-variable	-12.5831	590.749	sign-variable	-9.1173	587.837	sign-variable	-8.2205	587.109	sign-variable	-3.7365	583.469	sign-variable
51	EX_h2o2_e	0	0	blocked	0	0	blocked	0	0	blocked	0	0	blocked	0	0	blocked	0	0	blocked	0	0	blocked	0	0	blocked	0	0	blocked	0	0	blocked	0	0	blocked	0	0	blocked	0	0	blocked	0	0	blocked	0	0	blocked	0	0	blocked
52	EX_h2s_e	0	7.49279	fixed-sign variable	0	0.73053	fixed-sign variable	0	15.9528	fixed-sign variable	0	11.6855	fixed-sign variable	0	19.3073	fixed-sign variable	0	19.0946	fixed-sign variable	0	17.3931	fixed-sign variable	0	17.1805	fixed-sign variable	0	16.9678	fixed-sign variable	0	16.117	fixed-sign variable	0	15.0536	fixed-sign variable	0	14.1677	fixed-sign variable	0	13.9453	fixed-sign variable	0	13.0559	fixed-sign variable	0	12.8336	fixed-sign variable	0	11.7218	fixed-sign variable
53	EX_hacolipa_e	0	0	blocked	0	0	blocked	0	0	blocked	0	0	blocked	0	0	blocked	0	0	blocked	0	0	blocked	0	0	blocked	0	0	blocked	0	0	blocked	0	0	blocked	0	0	blocked	0	0	blocked	0	0	blocked	0	0	blocked	0	0	blocked
54	EX_halipa_e	0	0	blocked	0	0	blocked	0	0	blocked	0	0	blocked	0	0	blocked	0	0	blocked	0	0	blocked	0	0	blocked	0	0	blocked	0	0	blocked	0	0	blocked	0	0	blocked	0	0	blocked	0	0	blocked	0	0	blocked	0	0	blocked
55	EX_hdca_e	0	0	blocked	0	0	blocked	0	0	blocked	0	0	blocked	0	0	blocked	0	0	blocked	0	0	blocked	0	0	blocked	0	0	blocked	0	0	blocked	0	0	blocked	0	0	blocked	0	0	blocked	0	0	blocked	0	0	blocked	0	0	blocked
56	EX_hdcea_e	0	0	blocked	0	0	blocked	0	0	blocked	0	0	blocked	0	0	blocked	0	0	blocked	0	0	blocked	0	0	blocked	0	0	blocked	0	0	blocked	0	0	blocked	0	0	blocked	0	0	blocked	0	0	blocked	0	0	blocked	0	0	blocked
57	EX_hg2_e	0	0	blocked	0	0	blocked	0	0	blocked	0	0	blocked	0	0	blocked	0	0	blocked	0	0	blocked	0	0	blocked	0	0	blocked	0	0	blocked	0	0	blocked	0	0	blocked	0	0	blocked	0	0	blocked	0	0	blocked	0	0	blocked
58	EX_his__L_e	0	2.96111	fixed-sign variable	0	0.27005	fixed-sign variable	0	6.45694	fixed-sign variable	0	4.59073	fixed-sign variable	0	7.78313	fixed-sign variable	0	7.69625	fixed-sign variable	0	7.00075	fixed-sign variable	0	6.91268	fixed-sign variable	0	6.82462	fixed-sign variable	0	6.47234	fixed-sign variable	0	6.02832	fixed-sign variable	0	5.67224	fixed-sign variable	0	5.58322	fixed-sign variable	0	5.22714	fixed-sign variable	0	5.13812	fixed-sign variable	0	4.69303	fixed-sign variable
59	EX_2ddglcn_e	0	0	blocked	0	0	blocked	0	0	blocked	0	0	blocked	0	0	blocked	0	0	blocked	0	0	blocked	0	0	blocked	0	0	blocked	0	0	blocked	0	0	blocked	0	0	blocked	0	0	blocked	0	0	blocked	0	0	blocked	0	0	blocked
60	EX_34dhpac_e	0	0	blocked	0	0	blocked	0	0	blocked	0	0	blocked	0	0	blocked	0	0	blocked	0	0	blocked	0	0	blocked	0	0	blocked	0	0	blocked	0	0	blocked	0	0	blocked	0	0	blocked	0	0	blocked	0	0	blocked	0	0	blocked
61	EX_3amp_e	0	0	blocked	0	0	blocked	0	0	blocked	0	0	blocked	0	0	blocked	0	0	blocked	0	0	blocked	0	0	blocked	0	0	blocked	0	0	blocked	0	0	blocked	0	0	blocked	0	0	blocked	0	0	blocked	0	0	blocked	0	0	blocked
62	EX_3cmp_e	0	0	blocked	0	0	blocked	0	0	blocked	0	0	blocked	0	0	blocked	0	0	blocked	0	0	blocked	0	0	blocked	0	0	blocked	0	0	blocked	0	0	blocked	0	0	blocked	0	0	blocked	0	0	blocked	0	0	blocked	0	0	blocked
63	EX_3gmp_e	0	0	blocked	0	0	blocked	0	0	blocked	0	0	blocked	0	0	blocked	0	0	blocked	0	0	blocked	0	0	blocked	0	0	blocked	0	0	blocked	0	0	blocked	0	0	blocked	0	0	blocked	0	0	blocked	0	0	blocked	0	0	blocked
64	EX_3hcinnm_e	0	0	blocked	0	0	blocked	0	0	blocked	0	0	blocked	0	0	blocked	0	0	blocked	0	0	blocked	0	0	blocked	0	0	blocked	0	0	blocked	0	0	blocked	0	0	blocked	0	0	blocked	0	0	blocked	0	0	blocked	0	0	blocked
65	EX_3hpp_e	0	4.28159	fixed-sign variable	0	0.41898	fixed-sign variable	0	9.16945	fixed-sign variable	0	6.68685	fixed-sign variable	0	11.1524	fixed-sign variable	0	11.0253	fixed-sign variable	0	10.0082	fixed-sign variable	0	9.88102	fixed-sign variable	0	9.75388	fixed-sign variable	0	9.24533	fixed-sign variable	0	8.60964	fixed-sign variable	0	8.10109	fixed-sign variable	0	7.97395	fixed-sign variable	0	7.4654	fixed-sign variable	0	7.33826	fixed-sign variable	0	6.70257	fixed-sign variable
66	EX_3hpppn_e	0	0	blocked	0	0	blocked	0	0	blocked	0	0	blocked	0	0	blocked	0	0	blocked	0	0	blocked	0	0	blocked	0	0	blocked	0	0	blocked	0	0	blocked	0	0	blocked	0	0	blocked	0	0	blocked	0	0	blocked	0	0	blocked
67	EX_hom__L_e	0	4.47049	fixed-sign variable	0	0.45223	fixed-sign variable	0	9.68604	fixed-sign variable	0	6.93761	fixed-sign variable	0	11.7345	fixed-sign variable	0	11.6007	fixed-sign variable	0	10.5306	fixed-sign variable	0	10.3968	fixed-sign variable	0	10.263	fixed-sign variable	0	9.72792	fixed-sign variable	0	9.05904	fixed-sign variable	0	8.52395	fixed-sign variable	0	8.39017	fixed-sign variable	0	7.85508	fixed-sign variable	0	7.7213	fixed-sign variable	0	7.05243	fixed-sign variable
68	EX_hxa_e	0	2.73875	fixed-sign variable	0	0.24774	fixed-sign variable	0	5.67206	fixed-sign variable	0	4.25757	fixed-sign variable	0	6.8096	fixed-sign variable	0	6.73764	fixed-sign variable	0	6.16196	fixed-sign variable	0	6.09	fixed-sign variable	0	6.01804	fixed-sign variable	0	5.7302	fixed-sign variable	0	5.3704	fixed-sign variable	0	5.08149	fixed-sign variable	0	5.00853	fixed-sign variable	0	4.71671	fixed-sign variable	0	4.64376	fixed-sign variable	0	4.2566	fixed-sign variable
69	EX_hxan_e	0	3.96125	fixed-sign variable	0	0.36294	fixed-sign variable	0	8.54297	fixed-sign variable	0	6.15997	fixed-sign variable	0	10.3674	fixed-sign variable	0	10.2492	fixed-sign variable	0	9.3037	fixed-sign variable	0	9.18551	fixed-sign variable	0	9.06732	fixed-sign variable	0	8.59457	fixed-sign variable	0	8.00362	fixed-sign variable	0	7.53087	fixed-sign variable	0	7.41268	fixed-sign variable	0	6.93992	fixed-sign variable	0	6.82173	fixed-sign variable	0	6.23079	fixed-sign variable
70	EX_idon__L_e	0	0	blocked	0	0	blocked	0	0	blocked	0	0	blocked	0	9.16319	fixed-sign variable	0	9.05983	fixed-sign variable	0	8.23008	fixed-sign variable	0	8.12636	fixed-sign variable	0	8.02265	fixed-sign variable	0	7.60777	fixed-sign variable	0	7.08918	fixed-sign variable	0	6.67431	fixed-sign variable	0	6.57059	fixed-sign variable	0	6.15572	fixed-sign variable	0	6.052	fixed-sign variable	0	5.53341	fixed-sign variable
71	EX_3ump_e	0	0	blocked	0	0	blocked	0	0	blocked	0	0	blocked	0	0	blocked	0	0	blocked	0	0	blocked	0	0	blocked	0	0	blocked	0	0	blocked	0	0	blocked	0	0	blocked	0	0	blocked	0	0	blocked	0	0	blocked	0	0	blocked
72	EX_4abut_e	0	4.49861	fixed-sign variable	0	0.43832	fixed-sign variable	0	9.11005	fixed-sign variable	0	6.87433	fixed-sign variable	0	10.8182	fixed-sign variable	0	10.7074	fixed-sign variable	0	9.82136	fixed-sign variable	0	9.7106	fixed-sign variable	0	9.59984	fixed-sign variable	0	9.15679	fixed-sign variable	0	8.59766	fixed-sign variable	0	8.14321	fixed-sign variable	0	8.0296	fixed-sign variable	0	7.57515	fixed-sign variable	0	7.46154	fixed-sign variable	0	6.89027	fixed-sign variable
73	EX_4hoxpacd_e	0	0	blocked	0	0	blocked	0	0	blocked	0	0	blocked	0	0	blocked	0	0	blocked	0	0	blocked	0	0	blocked	0	0	blocked	0	0	blocked	0	0	blocked	0	0	blocked	0	0	blocked	0	0	blocked	0	0	blocked	0	0	blocked
74	EX_5dglcn_e	0	0	blocked	0	0	blocked	0	0	blocked	0	0	blocked	0	9.69822	fixed-sign variable	0	9.60161	fixed-sign variable	0	8.81833	fixed-sign variable	0	8.71727	fixed-sign variable	0	8.6162	fixed-sign variable	0	8.20668	fixed-sign variable	0	7.68433	fixed-sign variable	0	7.23721	fixed-sign variable	0	7.12474	fixed-sign variable	0	6.67488	fixed-sign variable	0	6.56241	fixed-sign variable	0	6.00009	fixed-sign variable
75	EX_5mtr_e	0.00438	0.95263	fixed-sign variable	0.00283	0.09314	fixed-sign variable	0.00175	2.04546	fixed-sign variable	0.0031	1.47527	fixed-sign variable	0.00074	2.47833	fixed-sign variable	0.00081	2.45016	fixed-sign variable	0.00135	2.22474	fixed-sign variable	0.00142	2.19656	fixed-sign variable	0.00148	2.16838	fixed-sign variable	0.00175	2.05568	fixed-sign variable	0.00209	1.91479	fixed-sign variable	0.00236	1.80208	fixed-sign variable	0.00243	1.7739	fixed-sign variable	0.0027	1.66119	fixed-sign variable	0.00277	1.63302	fixed-sign variable	0.0031	1.49213	fixed-sign variable
76	EX_LalaDglu_e	0	0	blocked	0	0	blocked	0	0	blocked	0	0	blocked	0	0	blocked	0	0	blocked	0	0	blocked	0	0	blocked	0	0	blocked	0	0	blocked	0	0	blocked	0	0	blocked	0	0	blocked	0	0	blocked	0	0	blocked	0	0	blocked
77	EX_ile__L_e	0	2.55568	fixed-sign variable	0	0.24774	fixed-sign variable	0	5.45801	fixed-sign variable	0	3.97856	fixed-sign variable	0	6.62912	fixed-sign variable	0	6.55481	fixed-sign variable	0	5.96036	fixed-sign variable	0	5.88606	fixed-sign variable	0	5.81175	fixed-sign variable	0	5.51453	fixed-sign variable	0	5.13628	fixed-sign variable	0	4.83289	fixed-sign variable	0	4.75705	fixed-sign variable	0	4.45366	fixed-sign variable	0	4.37781	fixed-sign variable	0	3.99858	fixed-sign variable
78	EX_imp_e	0	0	blocked	0	0	blocked	0	0	blocked	0	0	blocked	0	0	blocked	0	0	blocked	0	0	blocked	0	0	blocked	0	0	blocked	0	0	blocked	0	0	blocked	0	0	blocked	0	0	blocked	0	0	blocked	0	0	blocked	0	0	blocked
79	EX_indole_e	0	1.89048	fixed-sign variable	0	0.17267	fixed-sign variable	0	4.16793	fixed-sign variable	0	2.93089	fixed-sign variable	0	5.00828	fixed-sign variable	0	4.95355	fixed-sign variable	0	4.51432	fixed-sign variable	0	4.45717	fixed-sign variable	0	4.40002	fixed-sign variable	0	4.17074	fixed-sign variable	0	3.88397	fixed-sign variable	0	3.65455	fixed-sign variable	0	3.5972	fixed-sign variable	0	3.36778	fixed-sign variable	0	3.31043	fixed-sign variable	0	3.02366	fixed-sign variable
80	EX_inost_e	0	0	blocked	0	0	blocked	0	0	blocked	0	0	blocked	0	0	blocked	0	0	blocked	0	0	blocked	0	0	blocked	0	0	blocked	0	0	blocked	0	0	blocked	0	0	blocked	0	0	blocked	0	0	blocked	0	0	blocked	0	0	blocked
81	EX_ins_e	0	1.94897	fixed-sign variable	0	0.17533	fixed-sign variable	0	4.20617	fixed-sign variable	0	3.02279	fixed-sign variable	0	5.10319	fixed-sign variable	0	5.04501	fixed-sign variable	0	4.5796	fixed-sign variable	0	4.52142	fixed-sign variable	0	4.46325	fixed-sign variable	0	4.23054	fixed-sign variable	0	3.93966	fixed-sign variable	0	3.70695	fixed-sign variable	0	3.64877	fixed-sign variable	0	3.41607	fixed-sign variable	0	3.35789	fixed-sign variable	0	3.06701	fixed-sign variable
82	EX_isetac_e	0	0	blocked	0	0	blocked	0	0	blocked	0	0	blocked	0	0	blocked	0	0	blocked	0	0	blocked	0	0	blocked	0	0	blocked	0	0	blocked	0	0	blocked	0	0	blocked	0	0	blocked	0	0	blocked	0	0	blocked	0	0	blocked
83	EX_k_e	0.1207	0.1207	fixed	0.07799	0.07799	fixed	0.04828	0.04828	fixed	0.08542	0.08542	fixed	0.02043	0.02043	fixed	0.02228	0.02228	fixed	0.03714	0.03714	fixed	0.03899	0.03899	fixed	0.04085	0.04085	fixed	0.04828	0.04828	fixed	0.05756	0.05756	fixed	0.06499	0.06499	fixed	0.06685	0.06685	fixed	0.07428	0.07428	fixed	0.07613	0.07613	fixed	0.08542	0.08542	fixed
84	EX_LalaDgluMdap_e	0	1.13099	fixed-sign variable	0	0.10711	fixed-sign variable	0	2.41301	fixed-sign variable	0	1.76754	fixed-sign variable	0	2.94374	fixed-sign variable	0	2.91018	fixed-sign variable	0	2.64171	fixed-sign variable	0	2.60815	fixed-sign variable	0	2.57459	fixed-sign variable	0	2.44036	fixed-sign variable	0	2.27257	fixed-sign variable	0	2.13833	fixed-sign variable	0	2.10477	fixed-sign variable	0	1.97054	fixed-sign variable	0	1.93698	fixed-sign variable	0	1.76918	fixed-sign variable
85	EX_LalaDgluMdapDala_e	0	0.97252	fixed-sign variable	0	0.09161	fixed-sign variable	0	2.07141	fixed-sign variable	0	1.52063	fixed-sign variable	0	2.53043	fixed-sign variable	0	2.50158	fixed-sign variable	0	2.27081	fixed-sign variable	0	2.24196	fixed-sign variable	0	2.21311	fixed-sign variable	0	2.09773	fixed-sign variable	0	1.95349	fixed-sign variable	0	1.8381	fixed-sign variable	0	1.80926	fixed-sign variable	0	1.69387	fixed-sign variable	0	1.66502	fixed-sign variable	0	1.52079	fixed-sign variable
86	EX_LalaLglu_e	0	0	blocked	0	0	blocked	0	0	blocked	0	0	blocked	0	0	blocked	0	0	blocked	0	0	blocked	0	0	blocked	0	0	blocked	0	0	blocked	0	0	blocked	0	0	blocked	0	0	blocked	0	0	blocked	0	0	blocked	0	0	blocked
87	EX_kdo2lipid4_e	0	0.19236	fixed-sign variable	0	0.01725	fixed-sign variable	0	0.40935	fixed-sign variable	0	0.30249	fixed-sign variable	0	0.49714	fixed-sign variable	0	0.49185	fixed-sign variable	0	0.44812	fixed-sign variable	0	0.44255	fixed-sign variable	0	0.43699	fixed-sign variable	0	0.41472	fixed-sign variable	0	0.38672	fixed-sign variable	0	0.36386	fixed-sign variable	0	0.35814	fixed-sign variable	0	0.33527	fixed-sign variable	0	0.32956	fixed-sign variable	0	0.30098	fixed-sign variable
88	EX_ac_e	0	11.4292	fixed-sign variable	0	1.13962	fixed-sign variable	0	21.9385	fixed-sign variable	0	16.7698	fixed-sign variable	0	26.1486	fixed-sign variable	0	25.8808	fixed-sign variable	0	23.7391	fixed-sign variable	0	23.4714	fixed-sign variable	0	23.2036	fixed-sign variable	0	22.1328	fixed-sign variable	0	20.7942	fixed-sign variable	0	19.7233	fixed-sign variable	0	19.4549	fixed-sign variable	0	18.3798	fixed-sign variable	0	18.111	fixed-sign variable	0	16.7671	fixed-sign variable
89	EX_crn_e	0	0	blocked	0	0	blocked	0	0	blocked	0	0	blocked	0	0	blocked	0	0	blocked	0	0	blocked	0	0	blocked	0	0	blocked	0	0	blocked	0	0	blocked	0	0	blocked	0	0	blocked	0	0	blocked	0	0	blocked	0	0	blocked
90	EX_acac_e	0	0	blocked	0	0	blocked	0	0	blocked	0	0	blocked	0	0	blocked	0	0	blocked	0	0	blocked	0	0	blocked	0	0	blocked	0	0	blocked	0	0	blocked	0	0	blocked	0	0	blocked	0	0	blocked	0	0	blocked	0	0	blocked
91	EX_acald_e	0	8.73438	fixed-sign variable	0	0.79141	fixed-sign variable	0	17.7381	fixed-sign variable	0	13.4046	fixed-sign variable	0	21.2955	fixed-sign variable	0	21.0704	fixed-sign variable	0	19.2701	fixed-sign variable	0	19.0451	fixed-sign variable	0	18.82	fixed-sign variable	0	17.9199	fixed-sign variable	0	16.7947	fixed-sign variable	0	15.8945	fixed-sign variable	0	15.6695	fixed-sign variable	0	14.7693	fixed-sign variable	0	14.5443	fixed-sign variable	0	13.4021	fixed-sign variable
92	EX_lac__D_e	0	7.34482	fixed-sign variable	0	0.66257	fixed-sign variable	0	15.6258	fixed-sign variable	0	11.4948	fixed-sign variable	0	18.4199	fixed-sign variable	0	18.2763	fixed-sign variable	0	17.0864	fixed-sign variable	0	16.8846	fixed-sign variable	0	16.6754	fixed-sign variable	0	15.8258	fixed-sign variable	0	14.7638	fixed-sign variable	0	13.8927	fixed-sign variable	0	13.6744	fixed-sign variable	0	12.8014	fixed-sign variable	0	12.5831	fixed-sign variable	0	11.4918	fixed-sign variable
93	EX_lac__L_e	0	5.949	fixed-sign variable	0	0.57415	fixed-sign variable	0	12.9782	fixed-sign variable	0	9.21745	fixed-sign variable	0	15.6891	fixed-sign variable	0	15.5133	fixed-sign variable	0	14.0944	fixed-sign variable	0	13.9155	fixed-sign variable	0	13.7365	fixed-sign variable	0	13.0209	fixed-sign variable	0	12.1263	fixed-sign variable	0	11.4106	fixed-sign variable	0	11.2317	fixed-sign variable	0	10.516	fixed-sign variable	0	10.3371	fixed-sign variable	0	9.44246	fixed-sign variable
94	EX_crn__D_e	0	0	blocked	0	0	blocked	0	0	blocked	0	0	blocked	0	0	blocked	0	0	blocked	0	0	blocked	0	0	blocked	0	0	blocked	0	0	blocked	0	0	blocked	0	0	blocked	0	0	blocked	0	0	blocked	0	0	blocked	0	0	blocked
95	EX_lcts_e	0	0	blocked	0	0	blocked	0	0	blocked	0	0	blocked	0	0	blocked	0	0	blocked	0	0	blocked	0	0	blocked	0	0	blocked	0	0	blocked	0	0	blocked	0	0	blocked	0	0	blocked	0	0	blocked	0	0	blocked	0	0	blocked
96	EX_acgal_e	0	0	blocked	0	0	blocked	0	0	blocked	0	0	blocked	0	0	blocked	0	0	blocked	0	0	blocked	0	0	blocked	0	0	blocked	0	0	blocked	0	0	blocked	0	0	blocked	0	0	blocked	0	0	blocked	0	0	blocked	0	0	blocked
97	EX_acgal1p_e	0	0	blocked	0	0	blocked	0	0	blocked	0	0	blocked	0	0	blocked	0	0	blocked	0	0	blocked	0	0	blocked	0	0	blocked	0	0	blocked	0	0	blocked	0	0	blocked	0	0	blocked	0	0	blocked	0	0	blocked	0	0	blocked
98	EX_acgam_e	0	0	blocked	0	0	blocked	0	0	blocked	0	0	blocked	0	0	blocked	0	0	blocked	0	0	blocked	0	0	blocked	0	0	blocked	0	0	blocked	0	0	blocked	0	0	blocked	0	0	blocked	0	0	blocked	0	0	blocked	0	0	blocked
99	EX_leu__L_e	0	2.83553	fixed-sign variable	0	0.2638	fixed-sign variable	0	5.77275	fixed-sign variable	0	4.3536	fixed-sign variable	0	6.89534	fixed-sign variable	0	6.82453	fixed-sign variable	0	6.25809	fixed-sign variable	0	6.18728	fixed-sign variable	0	6.11648	fixed-sign variable	0	5.83192	fixed-sign variable	0	5.46573	fixed-sign variable	0	5.17278	fixed-sign variable	0	5.09954	fixed-sign variable	0	4.80352	fixed-sign variable	0	4.72922	fixed-sign variable	0	4.35261	fixed-sign variable
100	EX_csn_e	0	0	blocked	0	0	blocked	0	0	blocked	0	0	blocked	0	0	blocked	0	0	blocked	0	0	blocked	0	0	blocked	0	0	blocked	0	0	blocked	0	0	blocked	0	0	blocked	0	0	blocked	0	0	blocked	0	0	blocked	0	0	blocked
101	EX_acgam1p_e	0	0	blocked	0	0	blocked	0	0	blocked	0	0	blocked	0	0	blocked	0	0	blocked	0	0	blocked	0	0	blocked	0	0	blocked	0	0	blocked	0	0	blocked	0	0	blocked	0	0	blocked	0	0	blocked	0	0	blocked	0	0	blocked
102	EX_acmana_e	0	0	blocked	0	0	blocked	0	0	blocked	0	0	blocked	0	0	blocked	0	0	blocked	0	0	blocked	0	0	blocked	0	0	blocked	0	0	blocked	0	0	blocked	0	0	blocked	0	0	blocked	0	0	blocked	0	0	blocked	0	0	blocked
103	EX_acmum_e	0	0	blocked	0	0	blocked	0	0	blocked	0	0	blocked	0	0	blocked	0	0	blocked	0	0	blocked	0	0	blocked	0	0	blocked	0	0	blocked	0	0	blocked	0	0	blocked	0	0	blocked	0	0	blocked	0	0	blocked	0	0	blocked
104	EX_lipa_e	0	0.14479	fixed-sign variable	0	0.013	fixed-sign variable	0	0.30784	fixed-sign variable	0	0.22741	fixed-sign variable	0	0.37277	fixed-sign variable	0	0.36883	fixed-sign variable	0	0.33688	fixed-sign variable	0	0.3327	fixed-sign variable	0	0.32851	fixed-sign variable	0	0.31178	fixed-sign variable	0	0.29086	fixed-sign variable	0	0.27387	fixed-sign variable	0	0.26957	fixed-sign variable	0	0.25236	fixed-sign variable	0	0.24805	fixed-sign variable	0	0.22654	fixed-sign variable
105	EX_cu_e	0	0	blocked	0	0	blocked	0	0	blocked	0	0	blocked	0	0	blocked	0	0	blocked	0	0	blocked	0	0	blocked	0	0	blocked	0	0	blocked	0	0	blocked	0	0	blocked	0	0	blocked	0	0	blocked	0	0	blocked	0	0	blocked
106	EX_lipa_cold_e	0	0.13972	fixed-sign variable	0	0.01255	fixed-sign variable	0	0.29696	fixed-sign variable	0	0.21942	fixed-sign variable	0	0.35939	fixed-sign variable	0	0.35559	fixed-sign variable	0	0.32497	fixed-sign variable	0	0.32094	fixed-sign variable	0	0.3169	fixed-sign variable	0	0.30076	fixed-sign variable	0	0.28057	fixed-sign variable	0	0.26428	fixed-sign variable	0	0.26013	fixed-sign variable	0	0.24352	fixed-sign variable	0	0.23937	fixed-sign variable	0	0.21861	fixed-sign variable
107	EX_acnam_e	0	0	blocked	0	0	blocked	0	0	blocked	0	0	blocked	0	0	blocked	0	0	blocked	0	0	blocked	0	0	blocked	0	0	blocked	0	0	blocked	0	0	blocked	0	0	blocked	0	0	blocked	0	0	blocked	0	0	blocked	0	0	blocked
108	EX_acolipa_e	0	0.09367	fixed-sign variable	0	0.0083	fixed-sign variable	0	0.19934	fixed-sign variable	0	0.14694	fixed-sign variable	0	0.24361	fixed-sign variable	0	0.24089	fixed-sign variable	0	0.21894	fixed-sign variable	0	0.21615	fixed-sign variable	0	0.21337	fixed-sign variable	0	0.20223	fixed-sign variable	0	0.18832	fixed-sign variable	0	0.17718	fixed-sign variable	0	0.1744	fixed-sign variable	0	0.16326	fixed-sign variable	0	0.16048	fixed-sign variable	0	0.14656	fixed-sign variable
109	EX_cu2_e	0.00044	0.00044	fixed	0.00028	0.00028	fixed	0.00018	0.00018	fixed	0.00031	0.00031	fixed	7e-05	7e-05	fixed	8e-05	8e-05	fixed	0.00013	0.00013	fixed	0.00014	0.00014	fixed	0.00015	0.00015	fixed	0.00018	0.00018	fixed	0.00021	0.00021	fixed	0.00024	0.00024	fixed	0.00024	0.00024	fixed	0.00027	0.00027	fixed	0.00028	0.00028	fixed	0.00031	0.00031	fixed
110	EX_acser_e	0	4.33502	fixed-sign variable	0	0.40701	fixed-sign variable	0	8.89173	fixed-sign variable	0	6.68684	fixed-sign variable	0	10.685	fixed-sign variable	0	10.571	fixed-sign variable	0	9.65952	fixed-sign variable	0	9.54558	fixed-sign variable	0	9.43164	fixed-sign variable	0	8.97588	fixed-sign variable	0	8.40618	fixed-sign variable	0	7.95042	fixed-sign variable	0	7.83648	fixed-sign variable	0	7.38072	fixed-sign variable	0	7.26678	fixed-sign variable	0	6.69708	fixed-sign variable
111	EX_ade_e	0	3.71984	fixed-sign variable	0	0.34551	fixed-sign variable	0	8.04348	fixed-sign variable	0	5.78036	fixed-sign variable	0	9.75202	fixed-sign variable	0	9.64085	fixed-sign variable	0	8.7515	fixed-sign variable	0	8.64033	fixed-sign variable	0	8.52916	fixed-sign variable	0	8.08449	fixed-sign variable	0	7.52864	fixed-sign variable	0	7.08396	fixed-sign variable	0	6.97279	fixed-sign variable	0	6.52812	fixed-sign variable	0	6.41695	fixed-sign variable	0	5.8611	fixed-sign variable
112	EX_adn_e	0	1.87834	fixed-sign variable	0	0.17018	fixed-sign variable	0	4.05733	fixed-sign variable	0	2.912	fixed-sign variable	0	4.92095	fixed-sign variable	0	4.86486	fixed-sign variable	0	4.41608	fixed-sign variable	0	4.35998	fixed-sign variable	0	4.30389	fixed-sign variable	0	4.0795	fixed-sign variable	0	3.79901	fixed-sign variable	0	3.57463	fixed-sign variable	0	3.51853	fixed-sign variable	0	3.29414	fixed-sign variable	0	3.23804	fixed-sign variable	0	2.95756	fixed-sign variable
113	EX_adocbl_e	0	0	blocked	0	0	blocked	0	0	blocked	0	0	blocked	0	0	blocked	0	0	blocked	0	0	blocked	0	0	blocked	0	0	blocked	0	0	blocked	0	0	blocked	0	0	blocked	0	0	blocked	0	0	blocked	0	0	blocked	0	0	blocked
114	EX_ag_e	0	0	blocked	0	0	blocked	0	0	blocked	0	0	blocked	0	0	blocked	0	0	blocked	0	0	blocked	0	0	blocked	0	0	blocked	0	0	blocked	0	0	blocked	0	0	blocked	0	0	blocked	0	0	blocked	0	0	blocked	0	0	blocked
115	EX_lipoate_e	0	0	blocked	0	0	blocked	0	0	blocked	0	0	blocked	0	0	blocked	0	0	blocked	0	0	blocked	0	0	blocked	0	0	blocked	0	0	blocked	0	0	blocked	0	0	blocked	0	0	blocked	0	0	blocked	0	0	blocked	0	0	blocked
116	EX_lys__L_e	0	2.68581	fixed-sign variable	0	0.25901	fixed-sign variable	0	5.73091	fixed-sign variable	0	4.18874	fixed-sign variable	0	6.97285	fixed-sign variable	0	6.89469	fixed-sign variable	0	6.26942	fixed-sign variable	0	6.19126	fixed-sign variable	0	6.1131	fixed-sign variable	0	5.79535	fixed-sign variable	0	5.39688	fixed-sign variable	0	5.0781	fixed-sign variable	0	4.9984	fixed-sign variable	0	4.67962	fixed-sign variable	0	4.59993	fixed-sign variable	0	4.20145	fixed-sign variable
117	EX_lyx__L_e	0	0	blocked	0	0	blocked	0	0	blocked	0	0	blocked	0	0	blocked	0	0	blocked	0	0	blocked	0	0	blocked	0	0	blocked	0	0	blocked	0	0	blocked	0	0	blocked	0	0	blocked	0	0	blocked	0	0	blocked	0	0	blocked
118	EX_mal__D_e	0	0	blocked	0	0	blocked	0	0	blocked	0	0	blocked	0	0	blocked	0	0	blocked	0	0	blocked	0	0	blocked	0	0	blocked	0	0	blocked	0	0	blocked	0	0	blocked	0	0	blocked	0	0	blocked	0	0	blocked	0	0	blocked
119	EX_agm_e	0	3.0108	fixed-sign variable	0	0.29072	fixed-sign variable	0	6.40402	fixed-sign variable	0	4.68362	fixed-sign variable	0	7.77962	fixed-sign variable	0	7.69242	fixed-sign variable	0	6.99481	fixed-sign variable	0	6.9076	fixed-sign variable	0	6.8204	fixed-sign variable	0	6.4716	fixed-sign variable	0	6.03559	fixed-sign variable	0	5.68678	fixed-sign variable	0	5.59958	fixed-sign variable	0	5.24633	fixed-sign variable	0	5.15698	fixed-sign variable	0	4.71025	fixed-sign variable
120	EX_akg_e	0	5.00195	fixed-sign variable	0	0.48289	fixed-sign variable	0	9.7726	fixed-sign variable	0	7.34669	fixed-sign variable	0	11.5892	fixed-sign variable	0	11.4706	fixed-sign variable	0	10.5213	fixed-sign variable	0	10.4027	fixed-sign variable	0	10.284	fixed-sign variable	0	9.8094	fixed-sign variable	0	9.21612	fixed-sign variable	0	8.7415	fixed-sign variable	0	8.62284	fixed-sign variable	0	8.14737	fixed-sign variable	0	8.02709	fixed-sign variable	0	7.42374	fixed-sign variable
121	EX_cyan_e	0	0	blocked	0	0	blocked	0	0	blocked	0	0	blocked	0	0	blocked	0	0	blocked	0	0	blocked	0	0	blocked	0	0	blocked	0	0	blocked	0	0	blocked	0	0	blocked	0	0	blocked	0	0	blocked	0	0	blocked	0	0	blocked
122	EX_ala_B_e	0	0	blocked	0	0	blocked	0	0	blocked	0	0	blocked	0	0	blocked	0	0	blocked	0	0	blocked	0	0	blocked	0	0	blocked	0	0	blocked	0	0	blocked	0	0	blocked	0	0	blocked	0	0	blocked	0	0	blocked	0	0	blocked
123	EX_ala__D_e	0	4.97775	fixed-sign variable	0	0.4597	fixed-sign variable	0	10.5825	fixed-sign variable	0	7.78524	fixed-sign variable	0	12.9445	fixed-sign variable	0	12.7971	fixed-sign variable	0	11.6174	fixed-sign variable	0	11.4699	fixed-sign variable	0	11.3224	fixed-sign variable	0	10.7326	fixed-sign variable	0	9.99525	fixed-sign variable	0	9.40538	fixed-sign variable	0	9.25792	fixed-sign variable	0	8.66806	fixed-sign variable	0	8.52059	fixed-sign variable	0	7.78322	fixed-sign variable
124	EX_ala__L_e	0	7.1816	fixed-sign variable	0	0.66257	fixed-sign variable	0	15.0248	fixed-sign variable	0	11.1352	fixed-sign variable	0	18.2805	fixed-sign variable	0	18.0762	fixed-sign variable	0	16.4425	fixed-sign variable	0	16.2382	fixed-sign variable	0	16.034	fixed-sign variable	0	15.2171	fixed-sign variable	0	14.196	fixed-sign variable	0	13.3791	fixed-sign variable	0	13.1749	fixed-sign variable	0	12.358	fixed-sign variable	0	12.1538	fixed-sign variable	0	11.1326	fixed-sign variable
125	EX_alaala_e	0	2.48656	fixed-sign variable	0	0.22833	fixed-sign variable	0	5.29032	fixed-sign variable	0	3.89097	fixed-sign variable	0	6.47188	fixed-sign variable	0	6.39811	fixed-sign variable	0	5.80796	fixed-sign variable	0	5.73419	fixed-sign variable	0	5.66042	fixed-sign variable	0	5.36535	fixed-sign variable	0	4.9965	fixed-sign variable	0	4.70143	fixed-sign variable	0	4.62766	fixed-sign variable	0	4.33259	fixed-sign variable	0	4.25882	fixed-sign variable	0	3.88997	fixed-sign variable
126	EX_all__D_e	0	0	blocked	0	0	blocked	0	0	blocked	0	0	blocked	0	0	blocked	0	0	blocked	0	0	blocked	0	0	blocked	0	0	blocked	0	0	blocked	0	0	blocked	0	0	blocked	0	0	blocked	0	0	blocked	0	0	blocked	0	0	blocked
127	EX_alltn_e	0	5.30833	fixed-sign variable	0	0.50426	fixed-sign variable	0	11.4865	fixed-sign variable	0	8.1969	fixed-sign variable	0	13.7874	fixed-sign variable	0	13.6356	fixed-sign variable	0	12.4218	fixed-sign variable	0	12.2701	fixed-sign variable	0	12.1184	fixed-sign variable	0	11.5115	fixed-sign variable	0	10.7529	fixed-sign variable	0	10.139	fixed-sign variable	0	9.98439	fixed-sign variable	0	9.36598	fixed-sign variable	0	9.21138	fixed-sign variable	0	8.43838	fixed-sign variable
128	EX_amp_e	0	0	blocked	0	0	blocked	0	0	blocked	0	0	blocked	0	0	blocked	0	0	blocked	0	0	blocked	0	0	blocked	0	0	blocked	0	0	blocked	0	0	blocked	0	0	blocked	0	0	blocked	0	0	blocked	0	0	blocked	0	0	blocked
129	EX_anhgm_e	0	0.94668	fixed-sign variable	0	0.0838	fixed-sign variable	0	2.02267	fixed-sign variable	0	1.50633	fixed-sign variable	0	2.46472	fixed-sign variable	0	2.43663	fixed-sign variable	0	2.21184	fixed-sign variable	0	2.18375	fixed-sign variable	0	2.15565	fixed-sign variable	0	2.04326	fixed-sign variable	0	1.90277	fixed-sign variable	0	1.79037	fixed-sign variable	0	1.76228	fixed-sign variable	0	1.64988	fixed-sign variable	0	1.62179	fixed-sign variable	0	1.4813	fixed-sign variable
130	EX_arab__L_e	0	0	blocked	0	0	blocked	0	0	blocked	0	0	blocked	0	0	blocked	0	0	blocked	0	0	blocked	0	0	blocked	0	0	blocked	0	0	blocked	0	0	blocked	0	0	blocked	0	0	blocked	0	0	blocked	0	0	blocked	0	0	blocked
131	EX_mal__L_e	0	6.27438	fixed-sign variable	0	0.61936	fixed-sign variable	0	13.4845	fixed-sign variable	0	9.73652	fixed-sign variable	0	16.3628	fixed-sign variable	0	16.1765	fixed-sign variable	0	14.6863	fixed-sign variable	0	14.4997	fixed-sign variable	0	14.3132	fixed-sign variable	0	13.5669	fixed-sign variable	0	12.6341	fixed-sign variable	0	11.8878	fixed-sign variable	0	11.7012	fixed-sign variable	0	10.955	fixed-sign variable	0	10.7684	fixed-sign variable	0	9.83558	fixed-sign variable
132	EX_malt_e	0	0	blocked	0	0	blocked	0	0	blocked	0	0	blocked	0	0	blocked	0	0	blocked	0	0	blocked	0	0	blocked	0	0	blocked	0	0	blocked	0	0	blocked	0	0	blocked	0	0	blocked	0	0	blocked	0	0	blocked	0	0	blocked
133	EX_malthx_e	0	0	blocked	0	0	blocked	0	0	blocked	0	0	blocked	0	0	blocked	0	0	blocked	0	0	blocked	0	0	blocked	0	0	blocked	0	0	blocked	0	0	blocked	0	0	blocked	0	0	blocked	0	0	blocked	0	0	blocked	0	0	blocked
134	EX_maltpt_e	0	0	blocked	0	0	blocked	0	0	blocked	0	0	blocked	0	0	blocked	0	0	blocked	0	0	blocked	0	0	blocked	0	0	blocked	0	0	blocked	0	0	blocked	0	0	blocked	0	0	blocked	0	0	blocked	0	0	blocked	0	0	blocked
135	EX_malttr_e	0	0	blocked	0	0	blocked	0	0	blocked	0	0	blocked	0	0	blocked	0	0	blocked	0	0	blocked	0	0	blocked	0	0	blocked	0	0	blocked	0	0	blocked	0	0	blocked	0	0	blocked	0	0	blocked	0	0	blocked	0	0	blocked
136	EX_maltttr_e	0	0	blocked	0	0	blocked	0	0	blocked	0	0	blocked	0	0	blocked	0	0	blocked	0	0	blocked	0	0	blocked	0	0	blocked	0	0	blocked	0	0	blocked	0	0	blocked	0	0	blocked	0	0	blocked	0	0	blocked	0	0	blocked
137	EX_man_e	0	0	blocked	0	0	blocked	0	0	blocked	0	0	blocked	0	0	blocked	0	0	blocked	0	0	blocked	0	0	blocked	0	0	blocked	0	0	blocked	0	0	blocked	0	0	blocked	0	0	blocked	0	0	blocked	0	0	blocked	0	0	blocked
138	EX_cynt_e	0	0	blocked	0	0	blocked	0	0	blocked	0	0	blocked	0	0	blocked	0	0	blocked	0	0	blocked	0	0	blocked	0	0	blocked	0	0	blocked	0	0	blocked	0	0	blocked	0	0	blocked	0	0	blocked	0	0	blocked	0	0	blocked
139	EX_man6p_e	0	0	blocked	0	0	blocked	0	0	blocked	0	0	blocked	0	0	blocked	0	0	blocked	0	0	blocked	0	0	blocked	0	0	blocked	0	0	blocked	0	0	blocked	0	0	blocked	0	0	blocked	0	0	blocked	0	0	blocked	0	0	blocked
140	EX_manglyc_e	0	0	blocked	0	0	blocked	0	0	blocked	0	0	blocked	0	0	blocked	0	0	blocked	0	0	blocked	0	0	blocked	0	0	blocked	0	0	blocked	0	0	blocked	0	0	blocked	0	0	blocked	0	0	blocked	0	0	blocked	0	0	blocked
141	EX_melib_e	0	0	blocked	0	0	blocked	0	0	blocked	0	0	blocked	0	0	blocked	0	0	blocked	0	0	blocked	0	0	blocked	0	0	blocked	0	0	blocked	0	0	blocked	0	0	blocked	0	0	blocked	0	0	blocked	0	0	blocked	0	0	blocked
142	EX_cys__D_e	0	0	blocked	0	0	blocked	0	0	blocked	0	0	blocked	0	0	blocked	0	0	blocked	0	0	blocked	0	0	blocked	0	0	blocked	0	0	blocked	0	0	blocked	0	0	blocked	0	0	blocked	0	0	blocked	0	0	blocked	0	0	blocked
143	EX_meoh_e	0	0	blocked	0	0	blocked	0	0	blocked	0	0	blocked	0	0	blocked	0	0	blocked	0	0	blocked	0	0	blocked	0	0	blocked	0	0	blocked	0	0	blocked	0	0	blocked	0	0	blocked	0	0	blocked	0	0	blocked	0	0	blocked
144	EX_met__D_e	0	0	blocked	0	0	blocked	0	0	blocked	0	0	blocked	0	0	blocked	0	0	blocked	0	0	blocked	0	0	blocked	0	0	blocked	0	0	blocked	0	0	blocked	0	0	blocked	0	0	blocked	0	0	blocked	0	0	blocked	0	0	blocked
145	EX_arbt_e	0	0	blocked	0	0	blocked	0	0	blocked	0	0	blocked	0	0	blocked	0	0	blocked	0	0	blocked	0	0	blocked	0	0	blocked	0	0	blocked	0	0	blocked	0	0	blocked	0	0	blocked	0	0	blocked	0	0	blocked	0	0	blocked
146	EX_arbtn_e	0	0	blocked	0	0	blocked	0	0	blocked	0	0	blocked	0	0	blocked	0	0	blocked	0	0	blocked	0	0	blocked	0	0	blocked	0	0	blocked	0	0	blocked	0	0	blocked	0	0	blocked	0	0	blocked	0	0	blocked	0	0	blocked
147	EX_arbtn_fe3_e	0	0	blocked	0	0	blocked	0	0	blocked	0	0	blocked	0	0	blocked	0	0	blocked	0	0	blocked	0	0	blocked	0	0	blocked	0	0	blocked	0	0	blocked	0	0	blocked	0	0	blocked	0	0	blocked	0	0	blocked	0	0	blocked
148	EX_met__L_e	0	0	blocked	0	0	blocked	0	0	blocked	0	0	blocked	0	0	blocked	0	0	blocked	0	0	blocked	0	0	blocked	0	0	blocked	0	0	blocked	0	0	blocked	0	0	blocked	0	0	blocked	0	0	blocked	0	0	blocked	0	0	blocked
149	EX_cys__L_e	0	3.52456	fixed-sign variable	0	0.33917	fixed-sign variable	0	7.64121	fixed-sign variable	0	5.46427	fixed-sign variable	0	9.26544	fixed-sign variable	0	9.15981	fixed-sign variable	0	8.3148	fixed-sign variable	0	8.20918	fixed-sign variable	0	8.10355	fixed-sign variable	0	7.68104	fixed-sign variable	0	7.15291	fixed-sign variable	0	6.73041	fixed-sign variable	0	6.62478	fixed-sign variable	0	6.20227	fixed-sign variable	0	6.09665	fixed-sign variable	0	5.56851	fixed-sign variable
150	EX_metsox_R__L_e	0	0	blocked	0	0	blocked	0	0	blocked	0	0	blocked	0	0	blocked	0	0	blocked	0	0	blocked	0	0	blocked	0	0	blocked	0	0	blocked	0	0	blocked	0	0	blocked	0	0	blocked	0	0	blocked	0	0	blocked	0	0	blocked
151	EX_metsox_S__L_e	0	0	blocked	0	0	blocked	0	0	blocked	0	0	blocked	0	0	blocked	0	0	blocked	0	0	blocked	0	0	blocked	0	0	blocked	0	0	blocked	0	0	blocked	0	0	blocked	0	0	blocked	0	0	blocked	0	0	blocked	0	0	blocked
152	EX_mg2_e	0.00536	0.00536	fixed	0.00347	0.00347	fixed	0.00215	0.00215	fixed	0.0038	0.0038	fixed	0.00091	0.00091	fixed	0.00099	0.00099	fixed	0.00165	0.00165	fixed	0.00173	0.00173	fixed	0.00182	0.00182	fixed	0.00215	0.00215	fixed	0.00256	0.00256	fixed	0.00289	0.00289	fixed	0.00297	0.00297	fixed	0.0033	0.0033	fixed	0.00338	0.00338	fixed	0.0038	0.0038	fixed
153	EX_mincyc_e	0	0	blocked	0	0	blocked	0	0	blocked	0	0	blocked	0	0	blocked	0	0	blocked	0	0	blocked	0	0	blocked	0	0	blocked	0	0	blocked	0	0	blocked	0	0	blocked	0	0	blocked	0	0	blocked	0	0	blocked	0	0	blocked
154	EX_minohp_e	0	0	blocked	0	0	blocked	0	0	blocked	0	0	blocked	0	0	blocked	0	0	blocked	0	0	blocked	0	0	blocked	0	0	blocked	0	0	blocked	0	0	blocked	0	0	blocked	0	0	blocked	0	0	blocked	0	0	blocked	0	0	blocked
155	EX_mmet_e	0	0	blocked	0	0	blocked	0	0	blocked	0	0	blocked	0	0	blocked	0	0	blocked	0	0	blocked	0	0	blocked	0	0	blocked	0	0	blocked	0	0	blocked	0	0	blocked	0	0	blocked	0	0	blocked	0	0	blocked	0	0	blocked
156	EX_arg__L_e	0	2.98355	fixed-sign variable	0	0.28778	fixed-sign variable	0	6.35195	fixed-sign variable	0	4.64442	fixed-sign variable	0	7.71586	fixed-sign variable	0	7.62937	fixed-sign variable	0	6.93747	fixed-sign variable	0	6.85099	fixed-sign variable	0	6.7645	fixed-sign variable	0	6.41855	fixed-sign variable	0	5.98611	fixed-sign variable	0	5.64017	fixed-sign variable	0	5.55277	fixed-sign variable	0	5.19863	fixed-sign variable	0	5.1101	fixed-sign variable	0	4.66743	fixed-sign variable
157	EX_ascb__L_e	0	0	blocked	0	0	blocked	0	0	blocked	0	0	blocked	0	0	blocked	0	0	blocked	0	0	blocked	0	0	blocked	0	0	blocked	0	0	blocked	0	0	blocked	0	0	blocked	0	0	blocked	0	0	blocked	0	0	blocked	0	0	blocked
158	EX_asn__L_e	0	5.86294	fixed-sign variable	0	0.59355	fixed-sign variable	0	12.7354	fixed-sign variable	0	9.0985	fixed-sign variable	0	15.4201	fixed-sign variable	0	15.2443	fixed-sign variable	0	13.838	fixed-sign variable	0	13.6622	fixed-sign variable	0	13.4864	fixed-sign variable	0	12.7833	fixed-sign variable	0	11.9043	fixed-sign variable	0	11.2011	fixed-sign variable	0	11.0253	fixed-sign variable	0	10.3222	fixed-sign variable	0	10.1464	fixed-sign variable	0	9.26746	fixed-sign variable
159	EX_aso3_e	0	0	blocked	0	0	blocked	0	0	blocked	0	0	blocked	0	0	blocked	0	0	blocked	0	0	blocked	0	0	blocked	0	0	blocked	0	0	blocked	0	0	blocked	0	0	blocked	0	0	blocked	0	0	blocked	0	0	blocked	0	0	blocked
160	EX_asp__L_e	0	6.27438	fixed-sign variable	0	0.64751	fixed-sign variable	0	13.7068	fixed-sign variable	0	9.73652	fixed-sign variable	0	16.5146	fixed-sign variable	0	16.3295	fixed-sign variable	0	14.8486	fixed-sign variable	0	14.6635	fixed-sign variable	0	14.4784	fixed-sign variable	0	13.7379	fixed-sign variable	0	12.8124	fixed-sign variable	0	12.0719	fixed-sign variable	0	11.8834	fixed-sign variable	0	11.1255	fixed-sign variable	0	10.936	fixed-sign variable	0	9.98866	fixed-sign variable
161	EX_btn_e	0	0	blocked	0	0	blocked	0	0	blocked	0	0	blocked	0	0	blocked	0	0	blocked	0	0	blocked	0	0	blocked	0	0	blocked	0	0	blocked	0	0	blocked	0	0	blocked	0	0	blocked	0	0	blocked	0	0	blocked	0	0	blocked
162	EX_but_e	0	0	blocked	0	0	blocked	0	0	blocked	0	0	blocked	0	0	blocked	0	0	blocked	0	0	blocked	0	0	blocked	0	0	blocked	0	0	blocked	0	0	blocked	0	0	blocked	0	0	blocked	0	0	blocked	0	0	blocked	0	0	blocked
163	EX_mn2_e	0.00043	0.00043	fixed	0.00028	0.00028	fixed	0.00017	0.00017	fixed	0.0003	0.0003	fixed	7e-05	7e-05	fixed	8e-05	8e-05	fixed	0.00013	0.00013	fixed	0.00014	0.00014	fixed	0.00014	0.00014	fixed	0.00017	0.00017	fixed	0.0002	0.0002	fixed	0.00023	0.00023	fixed	0.00024	0.00024	fixed	0.00026	0.00026	fixed	0.00027	0.00027	fixed	0.0003	0.0003	fixed
164	EX_mnl_e	0	0	blocked	0	0	blocked	0	0	blocked	0	0	blocked	0	0	blocked	0	0	blocked	0	0	blocked	0	0	blocked	0	0	blocked	0	0	blocked	0	0	blocked	0	0	blocked	0	0	blocked	0	0	blocked	0	0	blocked	0	0	blocked
165	EX_mobd_e	9e-05	9e-05	fixed	6e-05	6e-05	fixed	4e-05	4e-05	fixed	6e-05	6e-05	fixed	2e-05	2e-05	fixed	2e-05	2e-05	fixed	3e-05	3e-05	fixed	3e-05	3e-05	fixed	3e-05	3e-05	fixed	4e-05	4e-05	fixed	4e-05	4e-05	fixed	5e-05	5e-05	fixed	5e-05	5e-05	fixed	5e-05	5e-05	fixed	6e-05	6e-05	fixed	6e-05	6e-05	fixed
166	EX_mso3_e	0	0	blocked	0	0	blocked	0	0	blocked	0	0	blocked	0	0	blocked	0	0	blocked	0	0	blocked	0	0	blocked	0	0	blocked	0	0	blocked	0	0	blocked	0	0	blocked	0	0	blocked	0	0	blocked	0	0	blocked	0	0	blocked
167	EX_n2o_e	0	0	blocked	0	0	blocked	0	0	blocked	0	0	blocked	0	0	blocked	0	0	blocked	0	0	blocked	0	0	blocked	0	0	blocked	0	0	blocked	0	0	blocked	0	0	blocked	0	0	blocked	0	0	blocked	0	0	blocked	0	0	blocked
168	EX_na1_e	0	0	blocked	0	0	blocked	0	0	blocked	0	0	blocked	0	0	blocked	0	0	blocked	0	0	blocked	0	0	blocked	0	0	blocked	0	0	blocked	0	0	blocked	0	0	blocked	0	0	blocked	0	0	blocked	0	0	blocked	0	0	blocked
169	EX_nac_e	0	0	blocked	0	0	blocked	0	0	blocked	0	0	blocked	0	0	blocked	0	0	blocked	0	0	blocked	0	0	blocked	0	0	blocked	0	0	blocked	0	0	blocked	0	0	blocked	0	0	blocked	0	0	blocked	0	0	blocked	0	0	blocked
170	EX_nh4_e	6.8291	31.5962	fixed-sign variable	4.4126	7.02102	fixed-sign variable	2.7316	51.5037	fixed-sign variable	-31.5581	5.16711	sign-variable	1.1557	59.7282	fixed-sign variable	1.2608	59.2153	fixed-sign variable	2.1013	55.1122	fixed-sign variable	2.2063	54.5963	fixed-sign variable	2.3114	54.0767	fixed-sign variable	2.7316	51.9983	fixed-sign variable	3.2569	49.4004	fixed-sign variable	3.6772	47.3146	fixed-sign variable	3.7823	46.7906	fixed-sign variable	4.2025	44.6948	fixed-sign variable	4.3076	44.1709	fixed-sign variable	4.8329	41.5512	fixed-sign variable
171	EX_butso3_e	0	0	blocked	0	0	blocked	0	0	blocked	0	0	blocked	0	0	blocked	0	0	blocked	0	0	blocked	0	0	blocked	0	0	blocked	0	0	blocked	0	0	blocked	0	0	blocked	0	0	blocked	0	0	blocked	0	0	blocked	0	0	blocked
172	EX_ca2_e	0.00322	0.00322	fixed	0.00208	0.00208	fixed	0.00129	0.00129	fixed	0.00228	0.00228	fixed	0.00054	0.00054	fixed	0.00059	0.00059	fixed	0.00099	0.00099	fixed	0.00104	0.00104	fixed	0.00109	0.00109	fixed	0.00129	0.00129	fixed	0.00154	0.00154	fixed	0.00173	0.00173	fixed	0.00178	0.00178	fixed	0.00198	0.00198	fixed	0.00203	0.00203	fixed	0.00228	0.00228	fixed
173	EX_cbi_e	0	0	blocked	0	0	blocked	0	0	blocked	0	0	blocked	0	0	blocked	0	0	blocked	0	0	blocked	0	0	blocked	0	0	blocked	0	0	blocked	0	0	blocked	0	0	blocked	0	0	blocked	0	0	blocked	0	0	blocked	0	0	blocked
174	EX_cytd_e	0	2.17972	fixed-sign variable	0	0.20064	fixed-sign variable	0	4.67829	fixed-sign variable	0	3.3842	fixed-sign variable	0	5.68001	fixed-sign variable	0	5.61526	fixed-sign variable	0	5.09724	fixed-sign variable	0	5.03249	fixed-sign variable	0	4.96773	fixed-sign variable	0	4.70873	fixed-sign variable	0	4.38496	fixed-sign variable	0	4.12595	fixed-sign variable	0	4.0612	fixed-sign variable	0	3.80219	fixed-sign variable	0	3.73744	fixed-sign variable	0	3.41368	fixed-sign variable
175	EX_cbl1_e	0.00014	0.00014	fixed	9e-05	9e-05	fixed	6e-05	6e-05	fixed	0.0001	0.0001	fixed	2e-05	2e-05	fixed	3e-05	3e-05	fixed	4e-05	4e-05	fixed	5e-05	5e-05	fixed	5e-05	5e-05	fixed	6e-05	6e-05	fixed	7e-05	7e-05	fixed	8e-05	8e-05	fixed	8e-05	8e-05	fixed	9e-05	9e-05	fixed	9e-05	9e-05	fixed	0.0001	0.0001	fixed
176	EX_cd2_e	0	0	blocked	0	0	blocked	0	0	blocked	0	0	blocked	0	0	blocked	0	0	blocked	0	0	blocked	0	0	blocked	0	0	blocked	0	0	blocked	0	0	blocked	0	0	blocked	0	0	blocked	0	0	blocked	0	0	blocked	0	0	blocked
177	EX_cgly_e	0	2.37839	fixed-sign variable	0	0.22784	fixed-sign variable	0	5.17175	fixed-sign variable	0	3.68476	fixed-sign variable	0	6.26347	fixed-sign variable	0	6.19211	fixed-sign variable	0	5.62126	fixed-sign variable	0	5.5499	fixed-sign variable	0	5.47854	fixed-sign variable	0	5.19312	fixed-sign variable	0	4.83633	fixed-sign variable	0	4.55091	fixed-sign variable	0	4.47955	fixed-sign variable	0	4.19413	fixed-sign variable	0	4.12277	fixed-sign variable	0	3.76599	fixed-sign variable
178	EX_ni2_e	0.0002	0.0002	fixed	0.00013	0.00013	fixed	8e-05	8e-05	fixed	0.00014	0.00014	fixed	3e-05	3e-05	fixed	4e-05	4e-05	fixed	6e-05	6e-05	fixed	6e-05	6e-05	fixed	7e-05	7e-05	fixed	8e-05	8e-05	fixed	0.0001	0.0001	fixed	0.00011	0.00011	fixed	0.00011	0.00011	fixed	0.00012	0.00012	fixed	0.00013	0.00013	fixed	0.00014	0.00014	fixed
179	EX_nmn_e	0	0	blocked	0	0	blocked	0	0	blocked	0	0	blocked	0	0	blocked	0	0	blocked	0	0	blocked	0	0	blocked	0	0	blocked	0	0	blocked	0	0	blocked	0	0	blocked	0	0	blocked	0	0	blocked	0	0	blocked	0	0	blocked
180	EX_no_e	0	0	blocked	0	0	blocked	0	0	blocked	0	0	blocked	0	0	blocked	0	0	blocked	0	0	blocked	0	0	blocked	0	0	blocked	0	0	blocked	0	0	blocked	0	0	blocked	0	0	blocked	0	0	blocked	0	0	blocked	0	0	blocked
181	EX_no2_e	0	0	blocked	0	0	blocked	0	0	blocked	0	0	blocked	0	0	blocked	0	0	blocked	0	0	blocked	0	0	blocked	0	0	blocked	0	0	blocked	0	0	blocked	0	0	blocked	0	0	blocked	0	0	blocked	0	0	blocked	0	0	blocked
182	EX_no3_e	0	0	blocked	0	0	blocked	0	0	blocked	0	0	blocked	0	0	blocked	0	0	blocked	0	0	blocked	0	0	blocked	0	0	blocked	0	0	blocked	0	0	blocked	0	0	blocked	0	0	blocked	0	0	blocked	0	0	blocked	0	0	blocked
183	EX_novbcn_e	0	0	blocked	0	0	blocked	0	0	blocked	0	0	blocked	0	0	blocked	0	0	blocked	0	0	blocked	0	0	blocked	0	0	blocked	0	0	blocked	0	0	blocked	0	0	blocked	0	0	blocked	0	0	blocked	0	0	blocked	0	0	blocked
184	EX_o16a4colipa_e	0	0	blocked	0	0	blocked	0	0	blocked	0	0	blocked	0	0	blocked	0	0	blocked	0	0	blocked	0	0	blocked	0	0	blocked	0	0	blocked	0	0	blocked	0	0	blocked	0	0	blocked	0	0	blocked	0	0	blocked	0	0	blocked
185	EX_o2_e	8.5249	282.094	fixed-sign variable	9.6901	258.553	fixed-sign variable	0.89863	298.837	fixed-sign variable	4.3347	290.251	fixed-sign variable	0	305.277	fixed-sign variable	0	304.848	fixed-sign variable	0	301.413	fixed-sign variable	0	300.984	fixed-sign variable	0	300.555	fixed-sign variable	0.34307	298.837	fixed-sign variable	1.3428	296.691	fixed-sign variable	2.1426	294.973	fixed-sign variable	2.3426	294.544	fixed-sign variable	3.1423	292.827	fixed-sign variable	3.3423	292.397	fixed-sign variable	4.342	290.251	fixed-sign variable
186	EX_o2s_e	0	0	blocked	0	0	blocked	0	0	blocked	0	0	blocked	0	0	blocked	0	0	blocked	0	0	blocked	0	0	blocked	0	0	blocked	0	0	blocked	0	0	blocked	0	0	blocked	0	0	blocked	0	0	blocked	0	0	blocked	0	0	blocked
187	EX_ocdca_e	0	0	blocked	0	0	blocked	0	0	blocked	0	0	blocked	0	0	blocked	0	0	blocked	0	0	blocked	0	0	blocked	0	0	blocked	0	0	blocked	0	0	blocked	0	0	blocked	0	0	blocked	0	0	blocked	0	0	blocked	0	0	blocked
188	EX_ocdcea_e	0	0	blocked	0	0	blocked	0	0	blocked	0	0	blocked	0	0	blocked	0	0	blocked	0	0	blocked	0	0	blocked	0	0	blocked	0	0	blocked	0	0	blocked	0	0	blocked	0	0	blocked	0	0	blocked	0	0	blocked	0	0	blocked
189	EX_octa_e	0	0	blocked	0	0	blocked	0	0	blocked	0	0	blocked	0	0	blocked	0	0	blocked	0	0	blocked	0	0	blocked	0	0	blocked	0	0	blocked	0	0	blocked	0	0	blocked	0	0	blocked	0	0	blocked	0	0	blocked	0	0	blocked
190	EX_orn_e	0	3.32174	fixed-sign variable	0	0.32012	fixed-sign variable	0	7.03865	fixed-sign variable	0	5.16287	fixed-sign variable	0	8.55759	fixed-sign variable	0	8.46166	fixed-sign variable	0	7.69429	fixed-sign variable	0	7.59837	fixed-sign variable	0	7.50244	fixed-sign variable	0	7.11876	fixed-sign variable	0	6.63915	fixed-sign variable	0	6.25546	fixed-sign variable	0	6.15954	fixed-sign variable	0	5.77585	fixed-sign variable	0	5.67993	fixed-sign variable	0	5.19653	fixed-sign variable
191	EX_orot_e	0	0	blocked	0	0	blocked	0	0	blocked	0	0	blocked	0	0	blocked	0	0	blocked	0	0	blocked	0	0	blocked	0	0	blocked	0	0	blocked	0	0	blocked	0	0	blocked	0	0	blocked	0	0	blocked	0	0	blocked	0	0	blocked
192	EX_pacald_e	0	0	blocked	0	0	blocked	0	0	blocked	0	0	blocked	0	0	blocked	0	0	blocked	0	0	blocked	0	0	blocked	0	0	blocked	0	0	blocked	0	0	blocked	0	0	blocked	0	0	blocked	0	0	blocked	0	0	blocked	0	0	blocked
193	EX_peamn_e	0	0	blocked	0	0	blocked	0	0	blocked	0	0	blocked	0	0	blocked	0	0	blocked	0	0	blocked	0	0	blocked	0	0	blocked	0	0	blocked	0	0	blocked	0	0	blocked	0	0	blocked	0	0	blocked	0	0	blocked	0	0	blocked
194	EX_phe__L_e	0	1.85622	fixed-sign variable	0	0.17163	fixed-sign variable	0	4.04535	fixed-sign variable	0	2.87777	fixed-sign variable	0	4.89836	fixed-sign variable	0	4.84252	fixed-sign variable	0	4.39578	fixed-sign variable	0	4.33994	fixed-sign variable	0	4.2841	fixed-sign variable	0	4.06074	fixed-sign variable	0	3.78153	fixed-sign variable	0	3.55816	fixed-sign variable	0	3.50232	fixed-sign variable	0	3.27895	fixed-sign variable	0	3.22311	fixed-sign variable	0	2.94391	fixed-sign variable
195	EX_pheme_e	0	0.4833	fixed-sign variable	0	0.04686	fixed-sign variable	0	1.01565	fixed-sign variable	0	0.75001	fixed-sign variable	0	1.21743	fixed-sign variable	0	1.20471	fixed-sign variable	0	1.10291	fixed-sign variable	0	1.09018	fixed-sign variable	0	1.07746	fixed-sign variable	0	1.02609	fixed-sign variable	0	0.96093	fixed-sign variable	0	0.9054	fixed-sign variable	0	0.89151	fixed-sign variable	0	0.83598	fixed-sign variable	0	0.82209	fixed-sign variable	0	0.75268	fixed-sign variable
196	EX_chol_e	0	0	blocked	0	0	blocked	0	0	blocked	0	0	blocked	0	0	blocked	0	0	blocked	0	0	blocked	0	0	blocked	0	0	blocked	0	0	blocked	0	0	blocked	0	0	blocked	0	0	blocked	0	0	blocked	0	0	blocked	0	0	blocked
197	EX_chtbs_e	0	0	blocked	0	0	blocked	0	0	blocked	0	0	blocked	0	0	blocked	0	0	blocked	0	0	blocked	0	0	blocked	0	0	blocked	0	0	blocked	0	0	blocked	0	0	blocked	0	0	blocked	0	0	blocked	0	0	blocked	0	0	blocked
198	EX_cit_e	0	4.28311	fixed-sign variable	0	0.41291	fixed-sign variable	0	8.78913	fixed-sign variable	0	6.6266	fixed-sign variable	0	10.4699	fixed-sign variable	0	10.3628	fixed-sign variable	0	9.50518	fixed-sign variable	0	9.39799	fixed-sign variable	0	9.28844	fixed-sign variable	0	8.84966	fixed-sign variable	0	8.30119	fixed-sign variable	0	7.86241	fixed-sign variable	0	7.75272	fixed-sign variable	0	7.31238	fixed-sign variable	0	7.1995	fixed-sign variable	0	6.63507	fixed-sign variable
199	EX_cl_e	0.00322	0.00322	fixed	0.00208	0.00208	fixed	0.00129	0.00129	fixed	0.00228	0.00228	fixed	0.00054	0.00054	fixed	0.00059	0.00059	fixed	0.00099	0.00099	fixed	0.00104	0.00104	fixed	0.00109	0.00109	fixed	0.00129	0.00129	fixed	0.00154	0.00154	fixed	0.00173	0.00173	fixed	0.00178	0.00178	fixed	0.00198	0.00198	fixed	0.00203	0.00203	fixed	0.00228	0.00228	fixed
200	EX_pi_e	0.60264	4.58673	fixed-sign variable	0.3894	0.75004	fixed-sign variable	0.24106	8.73129	fixed-sign variable	0.42649	6.65601	fixed-sign variable	0.10199	10.4694	fixed-sign variable	0.11126	10.3605	fixed-sign variable	0.18543	9.48913	fixed-sign variable	0.1947	9.38021	fixed-sign variable	0.20397	9.27129	fixed-sign variable	0.24106	8.83562	fixed-sign variable	0.28742	8.29104	fixed-sign variable	0.3245	7.85537	fixed-sign variable	0.33377	7.74645	fixed-sign variable	0.37086	7.31078	fixed-sign variable	0.38013	7.20186	fixed-sign variable	0.42649	6.65728	fixed-sign variable
201	EX_dad_2_e	0	0	blocked	0	0	blocked	0	0	blocked	0	0	blocked	0	0	blocked	0	0	blocked	0	0	blocked	0	0	blocked	0	0	blocked	0	0	blocked	0	0	blocked	0	0	blocked	0	0	blocked	0	0	blocked	0	0	blocked	0	0	blocked
202	EX_pnto__R_e	0	0	blocked	0	0	blocked	0	0	blocked	0	0	blocked	0	0	blocked	0	0	blocked	0	0	blocked	0	0	blocked	0	0	blocked	0	0	blocked	0	0	blocked	0	0	blocked	0	0	blocked	0	0	blocked	0	0	blocked	0	0	blocked
203	EX_ppa_e	0	0	blocked	0	0	blocked	0	0	blocked	0	0	blocked	0	0	blocked	0	0	blocked	0	0	blocked	0	0	blocked	0	0	blocked	0	0	blocked	0	0	blocked	0	0	blocked	0	0	blocked	0	0	blocked	0	0	blocked	0	0	blocked
204	EX_damp_e	0	0	blocked	0	0	blocked	0	0	blocked	0	0	blocked	0	0	blocked	0	0	blocked	0	0	blocked	0	0	blocked	0	0	blocked	0	0	blocked	0	0	blocked	0	0	blocked	0	0	blocked	0	0	blocked	0	0	blocked	0	0	blocked
205	EX_ppal_e	0	0	blocked	0	0	blocked	0	0	blocked	0	0	blocked	0	0	blocked	0	0	blocked	0	0	blocked	0	0	blocked	0	0	blocked	0	0	blocked	0	0	blocked	0	0	blocked	0	0	blocked	0	0	blocked	0	0	blocked	0	0	blocked
206	EX_dca_e	0	0	blocked	0	0	blocked	0	0	blocked	0	0	blocked	0	0	blocked	0	0	blocked	0	0	blocked	0	0	blocked	0	0	blocked	0	0	blocked	0	0	blocked	0	0	blocked	0	0	blocked	0	0	blocked	0	0	blocked	0	0	blocked
207	EX_pppn_e	0	0	blocked	0	0	blocked	0	0	blocked	0	0	blocked	0	0	blocked	0	0	blocked	0	0	blocked	0	0	blocked	0	0	blocked	0	0	blocked	0	0	blocked	0	0	blocked	0	0	blocked	0	0	blocked	0	0	blocked	0	0	blocked
208	EX_ppt_e	0	0	blocked	0	0	blocked	0	0	blocked	0	0	blocked	0	0	blocked	0	0	blocked	0	0	blocked	0	0	blocked	0	0	blocked	0	0	blocked	0	0	blocked	0	0	blocked	0	0	blocked	0	0	blocked	0	0	blocked	0	0	blocked
209	EX_dcmp_e	0	0	blocked	0	0	blocked	0	0	blocked	0	0	blocked	0	0	blocked	0	0	blocked	0	0	blocked	0	0	blocked	0	0	blocked	0	0	blocked	0	0	blocked	0	0	blocked	0	0	blocked	0	0	blocked	0	0	blocked	0	0	blocked
210	EX_pro__L_e	0	3.52354	fixed-sign variable	0	0.34326	fixed-sign variable	0	7.44086	fixed-sign variable	0	5.46806	fixed-sign variable	0	9.05129	fixed-sign variable	0	8.94984	fixed-sign variable	0	8.13819	fixed-sign variable	0	8.03673	fixed-sign variable	0	7.93528	fixed-sign variable	0	7.52945	fixed-sign variable	0	7.02217	fixed-sign variable	0	6.61635	fixed-sign variable	0	6.51489	fixed-sign variable	0	6.10907	fixed-sign variable	0	6.00761	fixed-sign variable	0	5.50033	fixed-sign variable
211	EX_dcyt_e	0	0	blocked	0	0	blocked	0	0	blocked	0	0	blocked	0	0	blocked	0	0	blocked	0	0	blocked	0	0	blocked	0	0	blocked	0	0	blocked	0	0	blocked	0	0	blocked	0	0	blocked	0	0	blocked	0	0	blocked	0	0	blocked
212	EX_progly_e	0	0	blocked	0	0	blocked	0	0	blocked	0	0	blocked	0	0	blocked	0	0	blocked	0	0	blocked	0	0	blocked	0	0	blocked	0	0	blocked	0	0	blocked	0	0	blocked	0	0	blocked	0	0	blocked	0	0	blocked	0	0	blocked
213	EX_psclys_e	0	0	blocked	0	0	blocked	0	0	blocked	0	0	blocked	0	0	blocked	0	0	blocked	0	0	blocked	0	0	blocked	0	0	blocked	0	0	blocked	0	0	blocked	0	0	blocked	0	0	blocked	0	0	blocked	0	0	blocked	0	0	blocked
214	EX_ddca_e	0	0	blocked	0	0	blocked	0	0	blocked	0	0	blocked	0	0	blocked	0	0	blocked	0	0	blocked	0	0	blocked	0	0	blocked	0	0	blocked	0	0	blocked	0	0	blocked	0	0	blocked	0	0	blocked	0	0	blocked	0	0	blocked
215	EX_pser__L_e	0	0	blocked	0	0	blocked	0	0	blocked	0	0	blocked	0	0	blocked	0	0	blocked	0	0	blocked	0	0	blocked	0	0	blocked	0	0	blocked	0	0	blocked	0	0	blocked	0	0	blocked	0	0	blocked	0	0	blocked	0	0	blocked
216	EX_ptrc_e	0	3.35555	fixed-sign variable	0	0.32376	fixed-sign variable	0	7.10264	fixed-sign variable	0	5.21135	fixed-sign variable	0	8.6361	fixed-sign variable	0	8.53929	fixed-sign variable	0	7.76488	fixed-sign variable	0	7.66807	fixed-sign variable	0	7.57127	fixed-sign variable	0	7.18406	fixed-sign variable	0	6.70005	fixed-sign variable	0	6.31285	fixed-sign variable	0	6.21604	fixed-sign variable	0	5.82884	fixed-sign variable	0	5.73203	fixed-sign variable	0	5.24802	fixed-sign variable
217	EX_dgmp_e	0	0	blocked	0	0	blocked	0	0	blocked	0	0	blocked	0	0	blocked	0	0	blocked	0	0	blocked	0	0	blocked	0	0	blocked	0	0	blocked	0	0	blocked	0	0	blocked	0	0	blocked	0	0	blocked	0	0	blocked	0	0	blocked
218	EX_dgsn_e	0	0	blocked	0	0	blocked	0	0	blocked	0	0	blocked	0	0	blocked	0	0	blocked	0	0	blocked	0	0	blocked	0	0	blocked	0	0	blocked	0	0	blocked	0	0	blocked	0	0	blocked	0	0	blocked	0	0	blocked	0	0	blocked
219	EX_val__L_e	0	3.5908	fixed-sign variable	0	0.33129	fixed-sign variable	0	7.5124	fixed-sign variable	0	5.56759	fixed-sign variable	0	9.14023	fixed-sign variable	0	9.03812	fixed-sign variable	0	8.22123	fixed-sign variable	0	8.11912	fixed-sign variable	0	8.017	fixed-sign variable	0	7.60856	fixed-sign variable	0	7.098	fixed-sign variable	0	6.68955	fixed-sign variable	0	6.58744	fixed-sign variable	0	6.17899	fixed-sign variable	0	6.07688	fixed-sign variable	0	5.56632	fixed-sign variable
220	EX_xan_e	0	4.31136	fixed-sign variable	0	0.39847	fixed-sign variable	0	9.35658	fixed-sign variable	0	6.69814	fixed-sign variable	0	11.3299	fixed-sign variable	0	11.2007	fixed-sign variable	0	10.1674	fixed-sign variable	0	10.0383	fixed-sign variable	0	9.90912	fixed-sign variable	0	9.39247	fixed-sign variable	0	8.74666	fixed-sign variable	0	8.23002	fixed-sign variable	0	8.10086	fixed-sign variable	0	7.58421	fixed-sign variable	0	7.45505	fixed-sign variable	0	6.80924	fixed-sign variable
221	EX_dha_e	0	6.59519	fixed-sign variable	0	0.55864	fixed-sign variable	0	13.9587	fixed-sign variable	0	10.1611	fixed-sign variable	0	16.8	fixed-sign variable	0	16.6165	fixed-sign variable	0	15.1385	fixed-sign variable	0	14.9534	fixed-sign variable	0	14.7683	fixed-sign variable	0	14.0278	fixed-sign variable	0	13.1022	fixed-sign variable	0	12.3618	fixed-sign variable	0	12.1767	fixed-sign variable	0	11.4362	fixed-sign variable	0	11.2511	fixed-sign variable	0	10.3255	fixed-sign variable
222	EX_xmp_e	0	0	blocked	0	0	blocked	0	0	blocked	0	0	blocked	0	0	blocked	0	0	blocked	0	0	blocked	0	0	blocked	0	0	blocked	0	0	blocked	0	0	blocked	0	0	blocked	0	0	blocked	0	0	blocked	0	0	blocked	0	0	blocked
223	EX_dimp_e	0	0	blocked	0	0	blocked	0	0	blocked	0	0	blocked	0	0	blocked	0	0	blocked	0	0	blocked	0	0	blocked	0	0	blocked	0	0	blocked	0	0	blocked	0	0	blocked	0	0	blocked	0	0	blocked	0	0	blocked	0	0	blocked
224	EX_din_e	0	0	blocked	0	0	blocked	0	0	blocked	0	0	blocked	0	0	blocked	0	0	blocked	0	0	blocked	0	0	blocked	0	0	blocked	0	0	blocked	0	0	blocked	0	0	blocked	0	0	blocked	0	0	blocked	0	0	blocked	0	0	blocked
225	EX_xtsn_e	0	2.02929	fixed-sign variable	0	0.18322	fixed-sign variable	0	4.39431	fixed-sign variable	0	3.1461	fixed-sign variable	0	5.3259	fixed-sign variable	0	5.26518	fixed-sign variable	0	4.77946	fixed-sign variable	0	4.71874	fixed-sign variable	0	4.65803	fixed-sign variable	0	4.41516	fixed-sign variable	0	4.11159	fixed-sign variable	0	3.86872	fixed-sign variable	0	3.80801	fixed-sign variable	0	3.56515	fixed-sign variable	0	3.50443	fixed-sign variable	0	3.20085	fixed-sign variable
226	EX_pydam_e	0	0	blocked	0	0	blocked	0	0	blocked	0	0	blocked	0	0	blocked	0	0	blocked	0	0	blocked	0	0	blocked	0	0	blocked	0	0	blocked	0	0	blocked	0	0	blocked	0	0	blocked	0	0	blocked	0	0	blocked	0	0	blocked
227	EX_xyl__D_e	0	0	blocked	0	0	blocked	0	0	blocked	0	0	blocked	0	0	blocked	0	0	blocked	0	0	blocked	0	0	blocked	0	0	blocked	0	0	blocked	0	0	blocked	0	0	blocked	0	0	blocked	0	0	blocked	0	0	blocked	0	0	blocked
228	EX_xylu__L_e	0	0	blocked	0	0	blocked	0	0	blocked	0	0	blocked	0	0	blocked	0	0	blocked	0	0	blocked	0	0	blocked	0	0	blocked	0	0	blocked	0	0	blocked	0	0	blocked	0	0	blocked	0	0	blocked	0	0	blocked	0	0	blocked
229	EX_zn2_e	0.00021	0.00021	fixed	0.00014	0.00014	fixed	8e-05	8e-05	fixed	0.00015	0.00015	fixed	4e-05	4e-05	fixed	4e-05	4e-05	fixed	6e-05	6e-05	fixed	7e-05	7e-05	fixed	7e-05	7e-05	fixed	8e-05	8e-05	fixed	0.0001	0.0001	fixed	0.00011	0.00011	fixed	0.00012	0.00012	fixed	0.00013	0.00013	fixed	0.00013	0.00013	fixed	0.00015	0.00015	fixed
230	12DGR120tipp	0	35.6277	fixed-sign variable	0	3.16562	fixed-sign variable	0	74.9666	fixed-sign variable	0	55.3487	fixed-sign variable	0	91.6355	fixed-sign variable	0	90.5983	fixed-sign variable	0	82.3008	fixed-sign variable	0	81.2636	fixed-sign variable	0	80.2265	fixed-sign variable	0	76.0777	fixed-sign variable	0	70.8918	fixed-sign variable	0	66.7431	fixed-sign variable	0	65.7059	fixed-sign variable	0	61.5572	fixed-sign variable	0	60.52	fixed-sign variable	0	55.3341	fixed-sign variable
231	12DGR140tipp	0	35.6277	fixed-sign variable	0	3.16562	fixed-sign variable	0	74.9666	fixed-sign variable	0	55.3487	fixed-sign variable	0	91.6355	fixed-sign variable	0	90.5983	fixed-sign variable	0	82.3008	fixed-sign variable	0	81.2636	fixed-sign variable	0	80.2265	fixed-sign variable	0	76.0777	fixed-sign variable	0	70.8918	fixed-sign variable	0	66.7431	fixed-sign variable	0	65.7059	fixed-sign variable	0	61.5572	fixed-sign variable	0	60.52	fixed-sign variable	0	55.3341	fixed-sign variable
232	12DGR141tipp	0	35.6277	fixed-sign variable	0	3.16562	fixed-sign variable	0	74.9666	fixed-sign variable	0	55.3487	fixed-sign variable	0	91.6355	fixed-sign variable	0	90.5983	fixed-sign variable	0	82.3008	fixed-sign variable	0	81.2636	fixed-sign variable	0	80.2265	fixed-sign variable	0	76.0777	fixed-sign variable	0	70.8918	fixed-sign variable	0	66.7431	fixed-sign variable	0	65.7059	fixed-sign variable	0	61.5572	fixed-sign variable	0	60.52	fixed-sign variable	0	55.3341	fixed-sign variable
233	12DGR160tipp	0	35.6277	fixed-sign variable	0	3.16562	fixed-sign variable	0	74.9666	fixed-sign variable	0	55.3487	fixed-sign variable	0	91.6355	fixed-sign variable	0	90.5983	fixed-sign variable	0	82.3008	fixed-sign variable	0	81.2636	fixed-sign variable	0	80.2265	fixed-sign variable	0	76.0777	fixed-sign variable	0	70.8918	fixed-sign variable	0	66.7431	fixed-sign variable	0	65.7059	fixed-sign variable	0	61.5572	fixed-sign variable	0	60.52	fixed-sign variable	0	55.3341	fixed-sign variable
234	12DGR161tipp	0	35.6277	fixed-sign variable	0	3.16562	fixed-sign variable	0	74.9666	fixed-sign variable	0	55.3487	fixed-sign variable	0	91.6355	fixed-sign variable	0	90.5983	fixed-sign variable	0	82.3008	fixed-sign variable	0	81.2636	fixed-sign variable	0	80.2265	fixed-sign variable	0	76.0777	fixed-sign variable	0	70.8918	fixed-sign variable	0	66.7431	fixed-sign variable	0	65.7059	fixed-sign variable	0	61.5572	fixed-sign variable	0	60.52	fixed-sign variable	0	55.3341	fixed-sign variable
235	12DGR180tipp	0	35.6277	fixed-sign variable	0	3.16562	fixed-sign variable	0	74.9666	fixed-sign variable	0	55.3487	fixed-sign variable	0	91.6355	fixed-sign variable	0	90.5983	fixed-sign variable	0	82.3008	fixed-sign variable	0	81.2636	fixed-sign variable	0	80.2265	fixed-sign variable	0	76.0777	fixed-sign variable	0	70.8918	fixed-sign variable	0	66.7431	fixed-sign variable	0	65.7059	fixed-sign variable	0	61.5572	fixed-sign variable	0	60.52	fixed-sign variable	0	55.3341	fixed-sign variable
236	EX_pydx_e	0	0	blocked	0	0	blocked	0	0	blocked	0	0	blocked	0	0	blocked	0	0	blocked	0	0	blocked	0	0	blocked	0	0	blocked	0	0	blocked	0	0	blocked	0	0	blocked	0	0	blocked	0	0	blocked	0	0	blocked	0	0	blocked
237	EX_pydxn_e	0	0	blocked	0	0	blocked	0	0	blocked	0	0	blocked	0	0	blocked	0	0	blocked	0	0	blocked	0	0	blocked	0	0	blocked	0	0	blocked	0	0	blocked	0	0	blocked	0	0	blocked	0	0	blocked	0	0	blocked	0	0	blocked
238	EX_pyr_e	0	8.73438	fixed-sign variable	0	0.79141	fixed-sign variable	0	17.591	fixed-sign variable	0	13.4046	fixed-sign variable	0	20.9473	fixed-sign variable	0	20.7341	fixed-sign variable	0	19.0288	fixed-sign variable	0	18.8156	fixed-sign variable	0	18.6024	fixed-sign variable	0	17.7498	fixed-sign variable	0	16.6839	fixed-sign variable	0	15.8313	fixed-sign variable	0	15.6181	fixed-sign variable	0	14.7641	fixed-sign variable	0	14.5443	fixed-sign variable	0	13.4021	fixed-sign variable
239	EX_quin_e	0	2.73763	fixed-sign variable	0	0.24774	fixed-sign variable	0	5.92852	fixed-sign variable	0	4.24426	fixed-sign variable	0	7.19041	fixed-sign variable	0	7.10857	fixed-sign variable	0	6.45307	fixed-sign variable	0	6.37109	fixed-sign variable	0	6.28912	fixed-sign variable	0	5.96121	fixed-sign variable	0	5.55133	fixed-sign variable	0	5.22343	fixed-sign variable	0	5.14145	fixed-sign variable	0	4.81355	fixed-sign variable	0	4.73157	fixed-sign variable	0	4.32169	fixed-sign variable
240	EX_r5p_e	0	0	blocked	0	0	blocked	0	0	blocked	0	0	blocked	0	0	blocked	0	0	blocked	0	0	blocked	0	0	blocked	0	0	blocked	0	0	blocked	0	0	blocked	0	0	blocked	0	0	blocked	0	0	blocked	0	0	blocked	0	0	blocked
241	EX_rfamp_e	0	0	blocked	0	0	blocked	0	0	blocked	0	0	blocked	0	0	blocked	0	0	blocked	0	0	blocked	0	0	blocked	0	0	blocked	0	0	blocked	0	0	blocked	0	0	blocked	0	0	blocked	0	0	blocked	0	0	blocked	0	0	blocked
242	EX_rib__D_e	0	0	blocked	0	0	blocked	0	0	blocked	0	0	blocked	0	0	blocked	0	0	blocked	0	0	blocked	0	0	blocked	0	0	blocked	0	0	blocked	0	0	blocked	0	0	blocked	0	0	blocked	0	0	blocked	0	0	blocked	0	0	blocked
243	EX_rmn_e	0	0	blocked	0	0	blocked	0	0	blocked	0	0	blocked	0	0	blocked	0	0	blocked	0	0	blocked	0	0	blocked	0	0	blocked	0	0	blocked	0	0	blocked	0	0	blocked	0	0	blocked	0	0	blocked	0	0	blocked	0	0	blocked
244	EX_sbt__D_e	0	0	blocked	0	0	blocked	0	0	blocked	0	0	blocked	0	0	blocked	0	0	blocked	0	0	blocked	0	0	blocked	0	0	blocked	0	0	blocked	0	0	blocked	0	0	blocked	0	0	blocked	0	0	blocked	0	0	blocked	0	0	blocked
245	EX_sel_e	0	0	blocked	0	0	blocked	0	0	blocked	0	0	blocked	0	0	blocked	0	0	blocked	0	0	blocked	0	0	blocked	0	0	blocked	0	0	blocked	0	0	blocked	0	0	blocked	0	0	blocked	0	0	blocked	0	0	blocked	0	0	blocked
246	EX_ser__D_e	0	0	blocked	0	0	blocked	0	0	blocked	0	0	blocked	0	0	blocked	0	0	blocked	0	0	blocked	0	0	blocked	0	0	blocked	0	0	blocked	0	0	blocked	0	0	blocked	0	0	blocked	0	0	blocked	0	0	blocked	0	0	blocked
247	EX_ser__L_e	0	7.28076	fixed-sign variable	0	0.71226	fixed-sign variable	0	15.9447	fixed-sign variable	0	11.2841	fixed-sign variable	0	19.0247	fixed-sign variable	0	18.8261	fixed-sign variable	0	17.2261	fixed-sign variable	0	17.023	fixed-sign variable	0	16.8198	fixed-sign variable	0	15.9809	fixed-sign variable	0	14.9042	fixed-sign variable	0	14.0429	fixed-sign variable	0	13.8275	fixed-sign variable	0	12.9662	fixed-sign variable	0	12.7508	fixed-sign variable	0	11.6742	fixed-sign variable
248	EX_skm_e	0	0	blocked	0	0	blocked	0	0	blocked	0	0	blocked	0	0	blocked	0	0	blocked	0	0	blocked	0	0	blocked	0	0	blocked	0	0	blocked	0	0	blocked	0	0	blocked	0	0	blocked	0	0	blocked	0	0	blocked	0	0	blocked
249	12DGR181tipp	0	35.6277	fixed-sign variable	0	3.16562	fixed-sign variable	0	74.9666	fixed-sign variable	0	55.3487	fixed-sign variable	0	91.6355	fixed-sign variable	0	90.5983	fixed-sign variable	0	82.3008	fixed-sign variable	0	81.2636	fixed-sign variable	0	80.2265	fixed-sign variable	0	76.0777	fixed-sign variable	0	70.8918	fixed-sign variable	0	66.7431	fixed-sign variable	0	65.7059	fixed-sign variable	0	61.5572	fixed-sign variable	0	60.52	fixed-sign variable	0	55.3341	fixed-sign variable
250	12PPDRtex	0	4.88956	fixed-sign variable	0	0.44856	fixed-sign variable	0	10.4219	fixed-sign variable	0	7.62914	fixed-sign variable	0	12.7004	fixed-sign variable	0	12.5559	fixed-sign variable	0	11.4002	fixed-sign variable	0	11.2558	fixed-sign variable	0	11.1113	fixed-sign variable	0	10.5334	fixed-sign variable	0	9.81109	fixed-sign variable	0	9.23322	fixed-sign variable	0	9.08876	fixed-sign variable	0	8.51089	fixed-sign variable	0	8.36643	fixed-sign variable	0	7.6439	fixed-sign variable
251	12PPDRtpp	0	4.88956	fixed-sign variable	0	0.44856	fixed-sign variable	0	10.4219	fixed-sign variable	0	7.62914	fixed-sign variable	0	12.7004	fixed-sign variable	0	12.5559	fixed-sign variable	0	11.4002	fixed-sign variable	0	11.2558	fixed-sign variable	0	11.1113	fixed-sign variable	0	10.5334	fixed-sign variable	0	9.81109	fixed-sign variable	0	9.23322	fixed-sign variable	0	9.08876	fixed-sign variable	0	8.51089	fixed-sign variable	0	8.36643	fixed-sign variable	0	7.6439	fixed-sign variable
252	EX_dms_e	0	0	blocked	0	0	blocked	0	0	blocked	0	0	blocked	0	0	blocked	0	0	blocked	0	0	blocked	0	0	blocked	0	0	blocked	0	0	blocked	0	0	blocked	0	0	blocked	0	0	blocked	0	0	blocked	0	0	blocked	0	0	blocked
253	12PPDStex	0	4.80066	fixed-sign variable	0	0.44856	fixed-sign variable	0	10.2663	fixed-sign variable	0	7.43998	fixed-sign variable	0	12.4903	fixed-sign variable	0	12.348	fixed-sign variable	0	11.2096	fixed-sign variable	0	11.0673	fixed-sign variable	0	10.925	fixed-sign variable	0	10.3558	fixed-sign variable	0	9.64428	fixed-sign variable	0	9.07509	fixed-sign variable	0	8.93279	fixed-sign variable	0	8.36359	fixed-sign variable	0	8.22129	fixed-sign variable	0	7.50979	fixed-sign variable
254	12PPDStpp	0	4.80066	fixed-sign variable	0	0.44856	fixed-sign variable	0	10.2663	fixed-sign variable	0	7.43998	fixed-sign variable	0	12.4903	fixed-sign variable	0	12.348	fixed-sign variable	0	11.2096	fixed-sign variable	0	11.0673	fixed-sign variable	0	10.925	fixed-sign variable	0	10.3558	fixed-sign variable	0	9.64428	fixed-sign variable	0	9.07509	fixed-sign variable	0	8.93279	fixed-sign variable	0	8.36359	fixed-sign variable	0	8.22129	fixed-sign variable	0	7.50979	fixed-sign variable
255	14GLUCANabcpp	0	0	blocked	0	0	blocked	0	0	blocked	0	0	blocked	0	0	blocked	0	0	blocked	0	0	blocked	0	0	blocked	0	0	blocked	0	0	blocked	0	0	blocked	0	0	blocked	0	0	blocked	0	0	blocked	0	0	blocked	0	0	blocked
256	EX_slnt_e	0	0	blocked	0	0	blocked	0	0	blocked	0	0	blocked	0	0	blocked	0	0	blocked	0	0	blocked	0	0	blocked	0	0	blocked	0	0	blocked	0	0	blocked	0	0	blocked	0	0	blocked	0	0	blocked	0	0	blocked	0	0	blocked
257	EX_so2_e	0	0	blocked	0	0	blocked	0	0	blocked	0	0	blocked	0	0	blocked	0	0	blocked	0	0	blocked	0	0	blocked	0	0	blocked	0	0	blocked	0	0	blocked	0	0	blocked	0	0	blocked	0	0	blocked	0	0	blocked	0	0	blocked
258	EX_so3_e	0	0	blocked	0	0	blocked	0	0	blocked	0	0	blocked	0	0	blocked	0	0	blocked	0	0	blocked	0	0	blocked	0	0	blocked	0	0	blocked	0	0	blocked	0	0	blocked	0	0	blocked	0	0	blocked	0	0	blocked	0	0	blocked
259	EX_dmso_e	0	0	blocked	0	0	blocked	0	0	blocked	0	0	blocked	0	0	blocked	0	0	blocked	0	0	blocked	0	0	blocked	0	0	blocked	0	0	blocked	0	0	blocked	0	0	blocked	0	0	blocked	0	0	blocked	0	0	blocked	0	0	blocked
260	EX_so4_e	0.16379	7.65658	fixed-sign variable	0.10583	0.83636	fixed-sign variable	0.06552	16.0183	fixed-sign variable	0.11591	11.8014	fixed-sign variable	0.02772	19.335	fixed-sign variable	0.03024	19.1248	fixed-sign variable	0.0504	17.4435	fixed-sign variable	0.05292	17.2334	fixed-sign variable	0.05544	17.0232	fixed-sign variable	0.06552	16.1825	fixed-sign variable	0.07811	15.1317	fixed-sign variable	0.08819	14.2559	fixed-sign variable	0.09071	14.036	fixed-sign variable	0.10079	13.1567	fixed-sign variable	0.10331	12.9369	fixed-sign variable	0.11591	11.8378	fixed-sign variable
261	EX_spmd_e	0	0.94824	fixed-sign variable	0	0.0903	fixed-sign variable	0	2.04371	fixed-sign variable	0	1.47217	fixed-sign variable	0	2.47759	fixed-sign variable	0	2.44935	fixed-sign variable	0	2.22339	fixed-sign variable	0	2.19515	fixed-sign variable	0	2.1669	fixed-sign variable	0	2.05392	fixed-sign variable	0	1.9127	fixed-sign variable	0	1.79972	fixed-sign variable	0	1.77148	fixed-sign variable	0	1.6585	fixed-sign variable	0	1.63025	fixed-sign variable	0	1.48903	fixed-sign variable
262	EX_succ_e	0	5.83509	fixed-sign variable	0	0.56981	fixed-sign variable	0	12.4944	fixed-sign variable	0	9.0985	fixed-sign variable	0	15.194	fixed-sign variable	0	15.0211	fixed-sign variable	0	13.6375	fixed-sign variable	0	13.4646	fixed-sign variable	0	13.2916	fixed-sign variable	0	12.5998	fixed-sign variable	0	11.7348	fixed-sign variable	0	11.0417	fixed-sign variable	0	10.8684	fixed-sign variable	0	10.1753	fixed-sign variable	0	10.002	fixed-sign variable	0	9.13553	fixed-sign variable
263	14GLUCANtexi	0	0	blocked	0	0	blocked	0	0	blocked	0	0	blocked	0	0	blocked	0	0	blocked	0	0	blocked	0	0	blocked	0	0	blocked	0	0	blocked	0	0	blocked	0	0	blocked	0	0	blocked	0	0	blocked	0	0	blocked	0	0	blocked
264	23CAMPtex	0	0	blocked	0	0	blocked	0	0	blocked	0	0	blocked	0	0	blocked	0	0	blocked	0	0	blocked	0	0	blocked	0	0	blocked	0	0	blocked	0	0	blocked	0	0	blocked	0	0	blocked	0	0	blocked	0	0	blocked	0	0	blocked
265	23CCMPtex	0	0	blocked	0	0	blocked	0	0	blocked	0	0	blocked	0	0	blocked	0	0	blocked	0	0	blocked	0	0	blocked	0	0	blocked	0	0	blocked	0	0	blocked	0	0	blocked	0	0	blocked	0	0	blocked	0	0	blocked	0	0	blocked
266	EX_sucr_e	0	0	blocked	0	0	blocked	0	0	blocked	0	0	blocked	0	0	blocked	0	0	blocked	0	0	blocked	0	0	blocked	0	0	blocked	0	0	blocked	0	0	blocked	0	0	blocked	0	0	blocked	0	0	blocked	0	0	blocked	0	0	blocked
267	EX_sulfac_e	0	0	blocked	0	0	blocked	0	0	blocked	0	0	blocked	0	0	blocked	0	0	blocked	0	0	blocked	0	0	blocked	0	0	blocked	0	0	blocked	0	0	blocked	0	0	blocked	0	0	blocked	0	0	blocked	0	0	blocked	0	0	blocked
268	23CGMPtex	0	0	blocked	0	0	blocked	0	0	blocked	0	0	blocked	0	0	blocked	0	0	blocked	0	0	blocked	0	0	blocked	0	0	blocked	0	0	blocked	0	0	blocked	0	0	blocked	0	0	blocked	0	0	blocked	0	0	blocked	0	0	blocked
269	EX_tartr__D_e	0	0	blocked	0	0	blocked	0	0	blocked	0	0	blocked	0	0	blocked	0	0	blocked	0	0	blocked	0	0	blocked	0	0	blocked	0	0	blocked	0	0	blocked	0	0	blocked	0	0	blocked	0	0	blocked	0	0	blocked	0	0	blocked
270	23CUMPtex	0	0	blocked	0	0	blocked	0	0	blocked	0	0	blocked	0	0	blocked	0	0	blocked	0	0	blocked	0	0	blocked	0	0	blocked	0	0	blocked	0	0	blocked	0	0	blocked	0	0	blocked	0	0	blocked	0	0	blocked	0	0	blocked
271	EX_dopa_e	0	0	blocked	0	0	blocked	0	0	blocked	0	0	blocked	0	0	blocked	0	0	blocked	0	0	blocked	0	0	blocked	0	0	blocked	0	0	blocked	0	0	blocked	0	0	blocked	0	0	blocked	0	0	blocked	0	0	blocked	0	0	blocked
272	23DAPPAt2pp	0	0	blocked	0	0	blocked	0	0	blocked	0	0	blocked	0	0	blocked	0	0	blocked	0	0	blocked	0	0	blocked	0	0	blocked	0	0	blocked	0	0	blocked	0	0	blocked	0	0	blocked	0	0	blocked	0	0	blocked	0	0	blocked
273	23DAPPAtex	0	0	blocked	0	0	blocked	0	0	blocked	0	0	blocked	0	0	blocked	0	0	blocked	0	0	blocked	0	0	blocked	0	0	blocked	0	0	blocked	0	0	blocked	0	0	blocked	0	0	blocked	0	0	blocked	0	0	blocked	0	0	blocked
274	23PDE2pp	0	0	blocked	0	0	blocked	0	0	blocked	0	0	blocked	0	0	blocked	0	0	blocked	0	0	blocked	0	0	blocked	0	0	blocked	0	0	blocked	0	0	blocked	0	0	blocked	0	0	blocked	0	0	blocked	0	0	blocked	0	0	blocked
275	23PDE4pp	0	0	blocked	0	0	blocked	0	0	blocked	0	0	blocked	0	0	blocked	0	0	blocked	0	0	blocked	0	0	blocked	0	0	blocked	0	0	blocked	0	0	blocked	0	0	blocked	0	0	blocked	0	0	blocked	0	0	blocked	0	0	blocked
276	EX_tartr__L_e	0	0	blocked	0	0	blocked	0	0	blocked	0	0	blocked	0	0	blocked	0	0	blocked	0	0	blocked	0	0	blocked	0	0	blocked	0	0	blocked	0	0	blocked	0	0	blocked	0	0	blocked	0	0	blocked	0	0	blocked	0	0	blocked
277	EX_taur_e	0	0	blocked	0	0	blocked	0	0	blocked	0	0	blocked	0	0	blocked	0	0	blocked	0	0	blocked	0	0	blocked	0	0	blocked	0	0	blocked	0	0	blocked	0	0	blocked	0	0	blocked	0	0	blocked	0	0	blocked	0	0	blocked
278	EX_tcynt_e	0	0	blocked	0	0	blocked	0	0	blocked	0	0	blocked	0	0	blocked	0	0	blocked	0	0	blocked	0	0	blocked	0	0	blocked	0	0	blocked	0	0	blocked	0	0	blocked	0	0	blocked	0	0	blocked	0	0	blocked	0	0	blocked
279	23PDE7pp	0	0	blocked	0	0	blocked	0	0	blocked	0	0	blocked	0	0	blocked	0	0	blocked	0	0	blocked	0	0	blocked	0	0	blocked	0	0	blocked	0	0	blocked	0	0	blocked	0	0	blocked	0	0	blocked	0	0	blocked	0	0	blocked
280	23PDE9pp	0	0	blocked	0	0	blocked	0	0	blocked	0	0	blocked	0	0	blocked	0	0	blocked	0	0	blocked	0	0	blocked	0	0	blocked	0	0	blocked	0	0	blocked	0	0	blocked	0	0	blocked	0	0	blocked	0	0	blocked	0	0	blocked
281	EX_doxrbcn_e	0	0	blocked	0	0	blocked	0	0	blocked	0	0	blocked	0	0	blocked	0	0	blocked	0	0	blocked	0	0	blocked	0	0	blocked	0	0	blocked	0	0	blocked	0	0	blocked	0	0	blocked	0	0	blocked	0	0	blocked	0	0	blocked
282	26DAHtex	0	0	blocked	0	0	blocked	0	0	blocked	0	0	blocked	0	0	blocked	0	0	blocked	0	0	blocked	0	0	blocked	0	0	blocked	0	0	blocked	0	0	blocked	0	0	blocked	0	0	blocked	0	0	blocked	0	0	blocked	0	0	blocked
283	2AGPA120tipp	0	18.8617	fixed-sign variable	0	1.67592	fixed-sign variable	0	39.6882	fixed-sign variable	0	29.3023	fixed-sign variable	0	48.5129	fixed-sign variable	0	47.9638	fixed-sign variable	0	43.571	fixed-sign variable	0	43.0219	fixed-sign variable	0	42.4728	fixed-sign variable	0	40.2764	fixed-sign variable	0	37.531	fixed-sign variable	0	35.3346	fixed-sign variable	0	34.7855	fixed-sign variable	0	32.5891	fixed-sign variable	0	32.04	fixed-sign variable	0	29.2945	fixed-sign variable
284	EX_thm_e	0	0	blocked	0	0	blocked	0	0	blocked	0	0	blocked	0	0	blocked	0	0	blocked	0	0	blocked	0	0	blocked	0	0	blocked	0	0	blocked	0	0	blocked	0	0	blocked	0	0	blocked	0	0	blocked	0	0	blocked	0	0	blocked
285	EX_thr__L_e	0	4.36146	fixed-sign variable	0	0.43832	fixed-sign variable	0	9.42067	fixed-sign variable	0	6.7684	fixed-sign variable	0	11.4208	fixed-sign variable	0	11.2906	fixed-sign variable	0	10.249	fixed-sign variable	0	10.1188	fixed-sign variable	0	9.9886	fixed-sign variable	0	9.46781	fixed-sign variable	0	8.81682	fixed-sign variable	0	8.29603	fixed-sign variable	0	8.16584	fixed-sign variable	0	7.64505	fixed-sign variable	0	7.51485	fixed-sign variable	0	6.86386	fixed-sign variable
286	EX_dtmp_e	0	0	blocked	0	0	blocked	0	0	blocked	0	0	blocked	0	0	blocked	0	0	blocked	0	0	blocked	0	0	blocked	0	0	blocked	0	0	blocked	0	0	blocked	0	0	blocked	0	0	blocked	0	0	blocked	0	0	blocked	0	0	blocked
287	EX_thrp_e	0	0	blocked	0	0	blocked	0	0	blocked	0	0	blocked	0	0	blocked	0	0	blocked	0	0	blocked	0	0	blocked	0	0	blocked	0	0	blocked	0	0	blocked	0	0	blocked	0	0	blocked	0	0	blocked	0	0	blocked	0	0	blocked
288	2AGPA140tipp	0	18.8617	fixed-sign variable	0	1.67592	fixed-sign variable	0	39.6882	fixed-sign variable	0	29.3023	fixed-sign variable	0	48.5129	fixed-sign variable	0	47.9638	fixed-sign variable	0	43.571	fixed-sign variable	0	43.0219	fixed-sign variable	0	42.4728	fixed-sign variable	0	40.2764	fixed-sign variable	0	37.531	fixed-sign variable	0	35.3346	fixed-sign variable	0	34.7855	fixed-sign variable	0	32.5891	fixed-sign variable	0	32.04	fixed-sign variable	0	29.2945	fixed-sign variable
289	2AGPA141tipp	0	18.8617	fixed-sign variable	0	1.67592	fixed-sign variable	0	39.6882	fixed-sign variable	0	29.3023	fixed-sign variable	0	48.5129	fixed-sign variable	0	47.9638	fixed-sign variable	0	43.571	fixed-sign variable	0	43.0219	fixed-sign variable	0	42.4728	fixed-sign variable	0	40.2764	fixed-sign variable	0	37.531	fixed-sign variable	0	35.3346	fixed-sign variable	0	34.7855	fixed-sign variable	0	32.5891	fixed-sign variable	0	32.04	fixed-sign variable	0	29.2945	fixed-sign variable
290	EX_thym_e	0	3.70882	fixed-sign variable	0	0.36762	fixed-sign variable	0	8.04338	fixed-sign variable	0	5.77824	fixed-sign variable	0	9.70885	fixed-sign variable	0	9.60048	fixed-sign variable	0	8.72821	fixed-sign variable	0	8.61841	fixed-sign variable	0	8.50861	fixed-sign variable	0	8.06597	fixed-sign variable	0	7.51137	fixed-sign variable	0	7.06769	fixed-sign variable	0	6.95677	fixed-sign variable	0	6.51309	fixed-sign variable	0	6.40217	fixed-sign variable	0	5.84757	fixed-sign variable
291	EX_dump_e	0	0	blocked	0	0	blocked	0	0	blocked	0	0	blocked	0	0	blocked	0	0	blocked	0	0	blocked	0	0	blocked	0	0	blocked	0	0	blocked	0	0	blocked	0	0	blocked	0	0	blocked	0	0	blocked	0	0	blocked	0	0	blocked
292	EX_thymd_e	0	1.82868	fixed-sign variable	0	0.17009	fixed-sign variable	0	3.93313	fixed-sign variable	0	2.8462	fixed-sign variable	0	4.75573	fixed-sign variable	0	4.70256	fixed-sign variable	0	4.2772	fixed-sign variable	0	4.22402	fixed-sign variable	0	4.17085	fixed-sign variable	0	3.95817	fixed-sign variable	0	3.6876	fixed-sign variable	0	3.47043	fixed-sign variable	0	3.41613	fixed-sign variable	0	3.19826	fixed-sign variable	0	3.1438	fixed-sign variable	0	2.87146	fixed-sign variable
293	2AGPA160tipp	0	18.8617	fixed-sign variable	0	1.67592	fixed-sign variable	0	39.6882	fixed-sign variable	0	29.3023	fixed-sign variable	0	48.5129	fixed-sign variable	0	47.9638	fixed-sign variable	0	43.571	fixed-sign variable	0	43.0219	fixed-sign variable	0	42.4728	fixed-sign variable	0	40.2764	fixed-sign variable	0	37.531	fixed-sign variable	0	35.3346	fixed-sign variable	0	34.7855	fixed-sign variable	0	32.5891	fixed-sign variable	0	32.04	fixed-sign variable	0	29.2945	fixed-sign variable
294	2AGPA161tipp	0	18.8617	fixed-sign variable	0	1.67592	fixed-sign variable	0	39.6882	fixed-sign variable	0	29.3023	fixed-sign variable	0	48.5129	fixed-sign variable	0	47.9638	fixed-sign variable	0	43.571	fixed-sign variable	0	43.0219	fixed-sign variable	0	42.4728	fixed-sign variable	0	40.2764	fixed-sign variable	0	37.531	fixed-sign variable	0	35.3346	fixed-sign variable	0	34.7855	fixed-sign variable	0	32.5891	fixed-sign variable	0	32.04	fixed-sign variable	0	29.2945	fixed-sign variable
295	EX_tma_e	0	0	blocked	0	0	blocked	0	0	blocked	0	0	blocked	0	0	blocked	0	0	blocked	0	0	blocked	0	0	blocked	0	0	blocked	0	0	blocked	0	0	blocked	0	0	blocked	0	0	blocked	0	0	blocked	0	0	blocked	0	0	blocked
296	EX_duri_e	0	0	blocked	0	0	blocked	0	0	blocked	0	0	blocked	0	0	blocked	0	0	blocked	0	0	blocked	0	0	blocked	0	0	blocked	0	0	blocked	0	0	blocked	0	0	blocked	0	0	blocked	0	0	blocked	0	0	blocked	0	0	blocked
297	EX_tmao_e	0	0	blocked	0	0	blocked	0	0	blocked	0	0	blocked	0	0	blocked	0	0	blocked	0	0	blocked	0	0	blocked	0	0	blocked	0	0	blocked	0	0	blocked	0	0	blocked	0	0	blocked	0	0	blocked	0	0	blocked	0	0	blocked
298	EX_tre_e	0	0	blocked	0	0	blocked	0	0	blocked	0	0	blocked	0	0	blocked	0	0	blocked	0	0	blocked	0	0	blocked	0	0	blocked	0	0	blocked	0	0	blocked	0	0	blocked	0	0	blocked	0	0	blocked	0	0	blocked	0	0	blocked
299	EX_trp__L_e	0	1.56155	fixed-sign variable	0	0.14104	fixed-sign variable	0	3.38773	fixed-sign variable	0	2.42094	fixed-sign variable	0	4.10708	fixed-sign variable	0	4.06026	fixed-sign variable	0	3.6857	fixed-sign variable	0	3.63888	fixed-sign variable	0	3.59205	fixed-sign variable	0	3.40477	fixed-sign variable	0	3.17067	fixed-sign variable	0	2.98338	fixed-sign variable	0	2.93656	fixed-sign variable	0	2.74928	fixed-sign variable	0	2.70246	fixed-sign variable	0	2.46835	fixed-sign variable
300	2AGPA180tipp	0	18.8617	fixed-sign variable	0	1.67592	fixed-sign variable	0	39.6882	fixed-sign variable	0	29.3023	fixed-sign variable	0	48.5129	fixed-sign variable	0	47.9638	fixed-sign variable	0	43.571	fixed-sign variable	0	43.0219	fixed-sign variable	0	42.4728	fixed-sign variable	0	40.2764	fixed-sign variable	0	37.531	fixed-sign variable	0	35.3346	fixed-sign variable	0	34.7855	fixed-sign variable	0	32.5891	fixed-sign variable	0	32.04	fixed-sign variable	0	29.2945	fixed-sign variable
301	2AGPA181tipp	0	18.8617	fixed-sign variable	0	1.67592	fixed-sign variable	0	39.6882	fixed-sign variable	0	29.3023	fixed-sign variable	0	48.5129	fixed-sign variable	0	47.9638	fixed-sign variable	0	43.571	fixed-sign variable	0	43.0219	fixed-sign variable	0	42.4728	fixed-sign variable	0	40.2764	fixed-sign variable	0	37.531	fixed-sign variable	0	35.3346	fixed-sign variable	0	34.7855	fixed-sign variable	0	32.5891	fixed-sign variable	0	32.04	fixed-sign variable	0	29.2945	fixed-sign variable
302	2AGPE120tipp	0	26.7208	fixed-sign variable	0	2.37422	fixed-sign variable	0	56.225	fixed-sign variable	0	41.5115	fixed-sign variable	0	68.7266	fixed-sign variable	0	67.9487	fixed-sign variable	0	61.7256	fixed-sign variable	0	60.9477	fixed-sign variable	0	60.1698	fixed-sign variable	0	57.0583	fixed-sign variable	0	53.1689	fixed-sign variable	0	50.0573	fixed-sign variable	0	49.2794	fixed-sign variable	0	46.1679	fixed-sign variable	0	45.39	fixed-sign variable	0	41.5006	fixed-sign variable
303	2AGPE140tipp	0	26.7208	fixed-sign variable	0	2.37422	fixed-sign variable	0	56.225	fixed-sign variable	0	41.5115	fixed-sign variable	0	68.7266	fixed-sign variable	0	67.9487	fixed-sign variable	0	61.7256	fixed-sign variable	0	60.9477	fixed-sign variable	0	60.1698	fixed-sign variable	0	57.0583	fixed-sign variable	0	53.1689	fixed-sign variable	0	50.0573	fixed-sign variable	0	49.2794	fixed-sign variable	0	46.1679	fixed-sign variable	0	45.39	fixed-sign variable	0	41.5006	fixed-sign variable
304	2AGPE141tipp	0	26.7208	fixed-sign variable	0	2.37422	fixed-sign variable	0	56.225	fixed-sign variable	0	41.5115	fixed-sign variable	0	68.7266	fixed-sign variable	0	67.9487	fixed-sign variable	0	61.7256	fixed-sign variable	0	60.9477	fixed-sign variable	0	60.1698	fixed-sign variable	0	57.0583	fixed-sign variable	0	53.1689	fixed-sign variable	0	50.0573	fixed-sign variable	0	49.2794	fixed-sign variable	0	46.1679	fixed-sign variable	0	45.39	fixed-sign variable	0	41.5006	fixed-sign variable
305	2AGPE160tipp	0	26.7208	fixed-sign variable	0	2.37422	fixed-sign variable	0	56.225	fixed-sign variable	0	41.5115	fixed-sign variable	0	68.7266	fixed-sign variable	0	67.9487	fixed-sign variable	0	61.7256	fixed-sign variable	0	60.9477	fixed-sign variable	0	60.1698	fixed-sign variable	0	57.0583	fixed-sign variable	0	53.1689	fixed-sign variable	0	50.0573	fixed-sign variable	0	49.2794	fixed-sign variable	0	46.1679	fixed-sign variable	0	45.39	fixed-sign variable	0	41.5006	fixed-sign variable
306	EX_tsul_e	0	0	blocked	0	0	blocked	0	0	blocked	0	0	blocked	0	0	blocked	0	0	blocked	0	0	blocked	0	0	blocked	0	0	blocked	0	0	blocked	0	0	blocked	0	0	blocked	0	0	blocked	0	0	blocked	0	0	blocked	0	0	blocked
307	EX_eca4colipa_e	0	0.06521	fixed-sign variable	0	0.00576	fixed-sign variable	0	0.13876	fixed-sign variable	0	0.1028	fixed-sign variable	0	0.16924	fixed-sign variable	0	0.16735	fixed-sign variable	0	0.15217	fixed-sign variable	0	0.15027	fixed-sign variable	0	0.14838	fixed-sign variable	0	0.14066	fixed-sign variable	0	0.13099	fixed-sign variable	0	0.12325	fixed-sign variable	0	0.12132	fixed-sign variable	0	0.11358	fixed-sign variable	0	0.11165	fixed-sign variable	0	0.10197	fixed-sign variable
308	EX_ttdca_e	0	0	blocked	0	0	blocked	0	0	blocked	0	0	blocked	0	0	blocked	0	0	blocked	0	0	blocked	0	0	blocked	0	0	blocked	0	0	blocked	0	0	blocked	0	0	blocked	0	0	blocked	0	0	blocked	0	0	blocked	0	0	blocked
309	2AGPE161tipp	0	26.7208	fixed-sign variable	0	2.37422	fixed-sign variable	0	56.225	fixed-sign variable	0	41.5115	fixed-sign variable	0	68.7266	fixed-sign variable	0	67.9487	fixed-sign variable	0	61.7256	fixed-sign variable	0	60.9477	fixed-sign variable	0	60.1698	fixed-sign variable	0	57.0583	fixed-sign variable	0	53.1689	fixed-sign variable	0	50.0573	fixed-sign variable	0	49.2794	fixed-sign variable	0	46.1679	fixed-sign variable	0	45.39	fixed-sign variable	0	41.5006	fixed-sign variable
310	2AGPE180tipp	0	26.7208	fixed-sign variable	0	2.37422	fixed-sign variable	0	56.225	fixed-sign variable	0	41.5115	fixed-sign variable	0	68.7266	fixed-sign variable	0	67.9487	fixed-sign variable	0	61.7256	fixed-sign variable	0	60.9477	fixed-sign variable	0	60.1698	fixed-sign variable	0	57.0583	fixed-sign variable	0	53.1689	fixed-sign variable	0	50.0573	fixed-sign variable	0	49.2794	fixed-sign variable	0	46.1679	fixed-sign variable	0	45.39	fixed-sign variable	0	41.5006	fixed-sign variable
311	2AGPE181tipp	0	26.7208	fixed-sign variable	0	2.37422	fixed-sign variable	0	56.225	fixed-sign variable	0	41.5115	fixed-sign variable	0	68.7266	fixed-sign variable	0	67.9487	fixed-sign variable	0	61.7256	fixed-sign variable	0	60.9477	fixed-sign variable	0	60.1698	fixed-sign variable	0	57.0583	fixed-sign variable	0	53.1689	fixed-sign variable	0	50.0573	fixed-sign variable	0	49.2794	fixed-sign variable	0	46.1679	fixed-sign variable	0	45.39	fixed-sign variable	0	41.5006	fixed-sign variable
312	2AGPEAT120	0	26.7208	fixed-sign variable	0	2.37422	fixed-sign variable	0	56.225	fixed-sign variable	0	41.5115	fixed-sign variable	0	68.7266	fixed-sign variable	0	67.9487	fixed-sign variable	0	61.7256	fixed-sign variable	0	60.9477	fixed-sign variable	0	60.1698	fixed-sign variable	0	57.0583	fixed-sign variable	0	53.1689	fixed-sign variable	0	50.0573	fixed-sign variable	0	49.2794	fixed-sign variable	0	46.1679	fixed-sign variable	0	45.39	fixed-sign variable	0	41.5006	fixed-sign variable
313	EX_ttdcea_e	0	0	blocked	0	0	blocked	0	0	blocked	0	0	blocked	0	0	blocked	0	0	blocked	0	0	blocked	0	0	blocked	0	0	blocked	0	0	blocked	0	0	blocked	0	0	blocked	0	0	blocked	0	0	blocked	0	0	blocked	0	0	blocked
314	EX_enlipa_e	0	0.14137	fixed-sign variable	0	0.0127	fixed-sign variable	0	0.30061	fixed-sign variable	0	0.22202	fixed-sign variable	0	0.36442	fixed-sign variable	0	0.36052	fixed-sign variable	0	0.32898	fixed-sign variable	0	0.32489	fixed-sign variable	0	0.3208	fixed-sign variable	0	0.30446	fixed-sign variable	0	0.28403	fixed-sign variable	0	0.2674	fixed-sign variable	0	0.2632	fixed-sign variable	0	0.2464	fixed-sign variable	0	0.24219	fixed-sign variable	0	0.22119	fixed-sign variable
315	2AGPEAT140	0	26.7208	fixed-sign variable	0	2.37422	fixed-sign variable	0	56.225	fixed-sign variable	0	41.5115	fixed-sign variable	0	68.7266	fixed-sign variable	0	67.9487	fixed-sign variable	0	61.7256	fixed-sign variable	0	60.9477	fixed-sign variable	0	60.1698	fixed-sign variable	0	57.0583	fixed-sign variable	0	53.1689	fixed-sign variable	0	50.0573	fixed-sign variable	0	49.2794	fixed-sign variable	0	46.1679	fixed-sign variable	0	45.39	fixed-sign variable	0	41.5006	fixed-sign variable
316	2AGPEAT141	0	26.7208	fixed-sign variable	0	2.37422	fixed-sign variable	0	56.225	fixed-sign variable	0	41.5115	fixed-sign variable	0	68.7266	fixed-sign variable	0	67.9487	fixed-sign variable	0	61.7256	fixed-sign variable	0	60.9477	fixed-sign variable	0	60.1698	fixed-sign variable	0	57.0583	fixed-sign variable	0	53.1689	fixed-sign variable	0	50.0573	fixed-sign variable	0	49.2794	fixed-sign variable	0	46.1679	fixed-sign variable	0	45.39	fixed-sign variable	0	41.5006	fixed-sign variable
317	2AGPEAT160	0	26.7208	fixed-sign variable	0	2.37422	fixed-sign variable	0	56.225	fixed-sign variable	0	41.5115	fixed-sign variable	0	68.7266	fixed-sign variable	0	67.9487	fixed-sign variable	0	61.7256	fixed-sign variable	0	60.9477	fixed-sign variable	0	60.1698	fixed-sign variable	0	57.0583	fixed-sign variable	0	53.1689	fixed-sign variable	0	50.0573	fixed-sign variable	0	49.2794	fixed-sign variable	0	46.1679	fixed-sign variable	0	45.39	fixed-sign variable	0	41.5006	fixed-sign variable
318	EX_ttrcyc_e	0	0	blocked	0	0	blocked	0	0	blocked	0	0	blocked	0	0	blocked	0	0	blocked	0	0	blocked	0	0	blocked	0	0	blocked	0	0	blocked	0	0	blocked	0	0	blocked	0	0	blocked	0	0	blocked	0	0	blocked	0	0	blocked
319	EX_enter_e	0	0.60688	fixed-sign variable	0	0.05733	fixed-sign variable	0	1.34425	fixed-sign variable	0	0.94087	fixed-sign variable	0	1.60775	fixed-sign variable	0	1.59018	fixed-sign variable	0	1.44965	fixed-sign variable	0	1.43208	fixed-sign variable	0	1.41452	fixed-sign variable	0	1.34425	fixed-sign variable	0	1.25546	fixed-sign variable	0	1.18154	fixed-sign variable	0	1.16299	fixed-sign variable	0	1.08882	fixed-sign variable	0	1.07028	fixed-sign variable	0	0.97756	fixed-sign variable
320	2AGPEAT161	0	26.7208	fixed-sign variable	0	2.37422	fixed-sign variable	0	56.225	fixed-sign variable	0	41.5115	fixed-sign variable	0	68.7266	fixed-sign variable	0	67.9487	fixed-sign variable	0	61.7256	fixed-sign variable	0	60.9477	fixed-sign variable	0	60.1698	fixed-sign variable	0	57.0583	fixed-sign variable	0	53.1689	fixed-sign variable	0	50.0573	fixed-sign variable	0	49.2794	fixed-sign variable	0	46.1679	fixed-sign variable	0	45.39	fixed-sign variable	0	41.5006	fixed-sign variable
321	EX_etha_e	0	4.86349	fixed-sign variable	0	0.44517	fixed-sign variable	0	10.4198	fixed-sign variable	0	7.54008	fixed-sign variable	0	12.6747	fixed-sign variable	0	12.5302	fixed-sign variable	0	11.3743	fixed-sign variable	0	11.2298	fixed-sign variable	0	11.0853	fixed-sign variable	0	10.5073	fixed-sign variable	0	9.78484	fixed-sign variable	0	9.20688	fixed-sign variable	0	9.06238	fixed-sign variable	0	8.48442	fixed-sign variable	0	8.33992	fixed-sign variable	0	7.61746	fixed-sign variable
322	2AGPEAT180	0	26.7208	fixed-sign variable	0	2.37422	fixed-sign variable	0	56.225	fixed-sign variable	0	41.5115	fixed-sign variable	0	68.7266	fixed-sign variable	0	67.9487	fixed-sign variable	0	61.7256	fixed-sign variable	0	60.9477	fixed-sign variable	0	60.1698	fixed-sign variable	0	57.0583	fixed-sign variable	0	53.1689	fixed-sign variable	0	50.0573	fixed-sign variable	0	49.2794	fixed-sign variable	0	46.1679	fixed-sign variable	0	45.39	fixed-sign variable	0	41.5006	fixed-sign variable
323	2AGPEAT181	0	26.7208	fixed-sign variable	0	2.37422	fixed-sign variable	0	56.225	fixed-sign variable	0	41.5115	fixed-sign variable	0	68.7266	fixed-sign variable	0	67.9487	fixed-sign variable	0	61.7256	fixed-sign variable	0	60.9477	fixed-sign variable	0	60.1698	fixed-sign variable	0	57.0583	fixed-sign variable	0	53.1689	fixed-sign variable	0	50.0573	fixed-sign variable	0	49.2794	fixed-sign variable	0	46.1679	fixed-sign variable	0	45.39	fixed-sign variable	0	41.5006	fixed-sign variable
324	EX_tungs_e	0	0	blocked	0	0	blocked	0	0	blocked	0	0	blocked	0	0	blocked	0	0	blocked	0	0	blocked	0	0	blocked	0	0	blocked	0	0	blocked	0	0	blocked	0	0	blocked	0	0	blocked	0	0	blocked	0	0	blocked	0	0	blocked
325	EX_tym_e	0	0	blocked	0	0	blocked	0	0	blocked	0	0	blocked	0	0	blocked	0	0	blocked	0	0	blocked	0	0	blocked	0	0	blocked	0	0	blocked	0	0	blocked	0	0	blocked	0	0	blocked	0	0	blocked	0	0	blocked	0	0	blocked
326	2AGPG120tipp	0	26.7208	fixed-sign variable	0	2.37422	fixed-sign variable	0	56.225	fixed-sign variable	0	41.5115	fixed-sign variable	0	68.7266	fixed-sign variable	0	67.9487	fixed-sign variable	0	61.7256	fixed-sign variable	0	60.9477	fixed-sign variable	0	60.1698	fixed-sign variable	0	57.0583	fixed-sign variable	0	53.1689	fixed-sign variable	0	50.0573	fixed-sign variable	0	49.2794	fixed-sign variable	0	46.1679	fixed-sign variable	0	45.39	fixed-sign variable	0	41.5006	fixed-sign variable
327	EX_ethso3_e	0	0	blocked	0	0	blocked	0	0	blocked	0	0	blocked	0	0	blocked	0	0	blocked	0	0	blocked	0	0	blocked	0	0	blocked	0	0	blocked	0	0	blocked	0	0	blocked	0	0	blocked	0	0	blocked	0	0	blocked	0	0	blocked
328	2AGPG140tipp	0	26.7208	fixed-sign variable	0	2.37422	fixed-sign variable	0	56.225	fixed-sign variable	0	41.5115	fixed-sign variable	0	68.7266	fixed-sign variable	0	67.9487	fixed-sign variable	0	61.7256	fixed-sign variable	0	60.9477	fixed-sign variable	0	60.1698	fixed-sign variable	0	57.0583	fixed-sign variable	0	53.1689	fixed-sign variable	0	50.0573	fixed-sign variable	0	49.2794	fixed-sign variable	0	46.1679	fixed-sign variable	0	45.39	fixed-sign variable	0	41.5006	fixed-sign variable
329	2AGPG141tipp	0	26.7208	fixed-sign variable	0	2.37422	fixed-sign variable	0	56.225	fixed-sign variable	0	41.5115	fixed-sign variable	0	68.7266	fixed-sign variable	0	67.9487	fixed-sign variable	0	61.7256	fixed-sign variable	0	60.9477	fixed-sign variable	0	60.1698	fixed-sign variable	0	57.0583	fixed-sign variable	0	53.1689	fixed-sign variable	0	50.0573	fixed-sign variable	0	49.2794	fixed-sign variable	0	46.1679	fixed-sign variable	0	45.39	fixed-sign variable	0	41.5006	fixed-sign variable
330	2AGPG160tipp	0	26.7208	fixed-sign variable	0	2.37422	fixed-sign variable	0	56.225	fixed-sign variable	0	41.5115	fixed-sign variable	0	68.7266	fixed-sign variable	0	67.9487	fixed-sign variable	0	61.7256	fixed-sign variable	0	60.9477	fixed-sign variable	0	60.1698	fixed-sign variable	0	57.0583	fixed-sign variable	0	53.1689	fixed-sign variable	0	50.0573	fixed-sign variable	0	49.2794	fixed-sign variable	0	46.1679	fixed-sign variable	0	45.39	fixed-sign variable	0	41.5006	fixed-sign variable
331	2AGPG161tipp	0	26.7208	fixed-sign variable	0	2.37422	fixed-sign variable	0	56.225	fixed-sign variable	0	41.5115	fixed-sign variable	0	68.7266	fixed-sign variable	0	67.9487	fixed-sign variable	0	61.7256	fixed-sign variable	0	60.9477	fixed-sign variable	0	60.1698	fixed-sign variable	0	57.0583	fixed-sign variable	0	53.1689	fixed-sign variable	0	50.0573	fixed-sign variable	0	49.2794	fixed-sign variable	0	46.1679	fixed-sign variable	0	45.39	fixed-sign variable	0	41.5006	fixed-sign variable
332	EX_tyr__L_e	0	1.92816	fixed-sign variable	0	0.17919	fixed-sign variable	0	4.21907	fixed-sign variable	0	2.98877	fixed-sign variable	0	5.08829	fixed-sign variable	0	5.03126	fixed-sign variable	0	4.57498	fixed-sign variable	0	4.51795	fixed-sign variable	0	4.46091	fixed-sign variable	0	4.23054	fixed-sign variable	0	3.93966	fixed-sign variable	0	3.70695	fixed-sign variable	0	3.64877	fixed-sign variable	0	3.41607	fixed-sign variable	0	3.35789	fixed-sign variable	0	3.06701	fixed-sign variable
333	EX_tyrp_e	0	0	blocked	0	0	blocked	0	0	blocked	0	0	blocked	0	0	blocked	0	0	blocked	0	0	blocked	0	0	blocked	0	0	blocked	0	0	blocked	0	0	blocked	0	0	blocked	0	0	blocked	0	0	blocked	0	0	blocked	0	0	blocked
334	EX_uacgam_e	0	0	blocked	0	0	blocked	0	0	blocked	0	0	blocked	0	0	blocked	0	0	blocked	0	0	blocked	0	0	blocked	0	0	blocked	0	0	blocked	0	0	blocked	0	0	blocked	0	0	blocked	0	0	blocked	0	0	blocked	0	0	blocked
335	EX_udpacgal_e	0	0	blocked	0	0	blocked	0	0	blocked	0	0	blocked	0	0	blocked	0	0	blocked	0	0	blocked	0	0	blocked	0	0	blocked	0	0	blocked	0	0	blocked	0	0	blocked	0	0	blocked	0	0	blocked	0	0	blocked	0	0	blocked
336	EX_udpg_e	0	0	blocked	0	0	blocked	0	0	blocked	0	0	blocked	0	0	blocked	0	0	blocked	0	0	blocked	0	0	blocked	0	0	blocked	0	0	blocked	0	0	blocked	0	0	blocked	0	0	blocked	0	0	blocked	0	0	blocked	0	0	blocked
337	2AGPG180tipp	0	26.7208	fixed-sign variable	0	2.37422	fixed-sign variable	0	56.225	fixed-sign variable	0	41.5115	fixed-sign variable	0	68.7266	fixed-sign variable	0	67.9487	fixed-sign variable	0	61.7256	fixed-sign variable	0	60.9477	fixed-sign variable	0	60.1698	fixed-sign variable	0	57.0583	fixed-sign variable	0	53.1689	fixed-sign variable	0	50.0573	fixed-sign variable	0	49.2794	fixed-sign variable	0	46.1679	fixed-sign variable	0	45.39	fixed-sign variable	0	41.5006	fixed-sign variable
338	2AGPG181tipp	0	26.7208	fixed-sign variable	0	2.37422	fixed-sign variable	0	56.225	fixed-sign variable	0	41.5115	fixed-sign variable	0	68.7266	fixed-sign variable	0	67.9487	fixed-sign variable	0	61.7256	fixed-sign variable	0	60.9477	fixed-sign variable	0	60.1698	fixed-sign variable	0	57.0583	fixed-sign variable	0	53.1689	fixed-sign variable	0	50.0573	fixed-sign variable	0	49.2794	fixed-sign variable	0	46.1679	fixed-sign variable	0	45.39	fixed-sign variable	0	41.5006	fixed-sign variable
339	2AGPGAT120	0	26.7208	fixed-sign variable	0	2.37422	fixed-sign variable	0	56.225	fixed-sign variable	0	41.5115	fixed-sign variable	0	68.7266	fixed-sign variable	0	67.9487	fixed-sign variable	0	61.7256	fixed-sign variable	0	60.9477	fixed-sign variable	0	60.1698	fixed-sign variable	0	57.0583	fixed-sign variable	0	53.1689	fixed-sign variable	0	50.0573	fixed-sign variable	0	49.2794	fixed-sign variable	0	46.1679	fixed-sign variable	0	45.39	fixed-sign variable	0	41.5006	fixed-sign variable
340	EX_udpgal_e	0	0	blocked	0	0	blocked	0	0	blocked	0	0	blocked	0	0	blocked	0	0	blocked	0	0	blocked	0	0	blocked	0	0	blocked	0	0	blocked	0	0	blocked	0	0	blocked	0	0	blocked	0	0	blocked	0	0	blocked	0	0	blocked
341	EX_etoh_e	0	7.34482	fixed-sign variable	0	0.66257	fixed-sign variable	0	15.6258	fixed-sign variable	0	11.4948	fixed-sign variable	0	18.4199	fixed-sign variable	0	18.2763	fixed-sign variable	0	17.0864	fixed-sign variable	0	16.8846	fixed-sign variable	0	16.6754	fixed-sign variable	0	15.8258	fixed-sign variable	0	14.7638	fixed-sign variable	0	13.8927	fixed-sign variable	0	13.6744	fixed-sign variable	0	12.8014	fixed-sign variable	0	12.5831	fixed-sign variable	0	11.4918	fixed-sign variable
342	EX_udpglcur_e	0	0	blocked	0	0	blocked	0	0	blocked	0	0	blocked	0	0	blocked	0	0	blocked	0	0	blocked	0	0	blocked	0	0	blocked	0	0	blocked	0	0	blocked	0	0	blocked	0	0	blocked	0	0	blocked	0	0	blocked	0	0	blocked
343	2AGPGAT140	0	26.7208	fixed-sign variable	0	2.37422	fixed-sign variable	0	56.225	fixed-sign variable	0	41.5115	fixed-sign variable	0	68.7266	fixed-sign variable	0	67.9487	fixed-sign variable	0	61.7256	fixed-sign variable	0	60.9477	fixed-sign variable	0	60.1698	fixed-sign variable	0	57.0583	fixed-sign variable	0	53.1689	fixed-sign variable	0	50.0573	fixed-sign variable	0	49.2794	fixed-sign variable	0	46.1679	fixed-sign variable	0	45.39	fixed-sign variable	0	41.5006	fixed-sign variable
344	2AGPGAT141	0	26.7208	fixed-sign variable	0	2.37422	fixed-sign variable	0	56.225	fixed-sign variable	0	41.5115	fixed-sign variable	0	68.7266	fixed-sign variable	0	67.9487	fixed-sign variable	0	61.7256	fixed-sign variable	0	60.9477	fixed-sign variable	0	60.1698	fixed-sign variable	0	57.0583	fixed-sign variable	0	53.1689	fixed-sign variable	0	50.0573	fixed-sign variable	0	49.2794	fixed-sign variable	0	46.1679	fixed-sign variable	0	45.39	fixed-sign variable	0	41.5006	fixed-sign variable
345	2AGPGAT160	0	26.7208	fixed-sign variable	0	2.37422	fixed-sign variable	0	56.225	fixed-sign variable	0	41.5115	fixed-sign variable	0	68.7266	fixed-sign variable	0	67.9487	fixed-sign variable	0	61.7256	fixed-sign variable	0	60.9477	fixed-sign variable	0	60.1698	fixed-sign variable	0	57.0583	fixed-sign variable	0	53.1689	fixed-sign variable	0	50.0573	fixed-sign variable	0	49.2794	fixed-sign variable	0	46.1679	fixed-sign variable	0	45.39	fixed-sign variable	0	41.5006	fixed-sign variable
346	2AGPGAT161	0	26.7208	fixed-sign variable	0	2.37422	fixed-sign variable	0	56.225	fixed-sign variable	0	41.5115	fixed-sign variable	0	68.7266	fixed-sign variable	0	67.9487	fixed-sign variable	0	61.7256	fixed-sign variable	0	60.9477	fixed-sign variable	0	60.1698	fixed-sign variable	0	57.0583	fixed-sign variable	0	53.1689	fixed-sign variable	0	50.0573	fixed-sign variable	0	49.2794	fixed-sign variable	0	46.1679	fixed-sign variable	0	45.39	fixed-sign variable	0	41.5006	fixed-sign variable
347	EX_ump_e	0	0	blocked	0	0	blocked	0	0	blocked	0	0	blocked	0	0	blocked	0	0	blocked	0	0	blocked	0	0	blocked	0	0	blocked	0	0	blocked	0	0	blocked	0	0	blocked	0	0	blocked	0	0	blocked	0	0	blocked	0	0	blocked
348	2AGPGAT180	0	26.7208	fixed-sign variable	0	2.37422	fixed-sign variable	0	56.225	fixed-sign variable	0	41.5115	fixed-sign variable	0	68.7266	fixed-sign variable	0	67.9487	fixed-sign variable	0	61.7256	fixed-sign variable	0	60.9477	fixed-sign variable	0	60.1698	fixed-sign variable	0	57.0583	fixed-sign variable	0	53.1689	fixed-sign variable	0	50.0573	fixed-sign variable	0	49.2794	fixed-sign variable	0	46.1679	fixed-sign variable	0	45.39	fixed-sign variable	0	41.5006	fixed-sign variable
349	EX_f6p_e	0	0	blocked	0	0	blocked	0	0	blocked	0	0	blocked	0	0	blocked	0	0	blocked	0	0	blocked	0	0	blocked	0	0	blocked	0	0	blocked	0	0	blocked	0	0	blocked	0	0	blocked	0	0	blocked	0	0	blocked	0	0	blocked
350	2AGPGAT181	0	26.7208	fixed-sign variable	0	2.37422	fixed-sign variable	0	56.225	fixed-sign variable	0	41.5115	fixed-sign variable	0	68.7266	fixed-sign variable	0	67.9487	fixed-sign variable	0	61.7256	fixed-sign variable	0	60.9477	fixed-sign variable	0	60.1698	fixed-sign variable	0	57.0583	fixed-sign variable	0	53.1689	fixed-sign variable	0	50.0573	fixed-sign variable	0	49.2794	fixed-sign variable	0	46.1679	fixed-sign variable	0	45.39	fixed-sign variable	0	41.5006	fixed-sign variable
351	EX_ura_e	0	5.86294	fixed-sign variable	0	0.59355	fixed-sign variable	0	12.7354	fixed-sign variable	0	9.0985	fixed-sign variable	0	15.4201	fixed-sign variable	0	15.2443	fixed-sign variable	0	13.838	fixed-sign variable	0	13.6622	fixed-sign variable	0	13.4864	fixed-sign variable	0	12.7833	fixed-sign variable	0	11.9043	fixed-sign variable	0	11.2011	fixed-sign variable	0	11.0253	fixed-sign variable	0	10.3222	fixed-sign variable	0	10.1464	fixed-sign variable	0	9.26746	fixed-sign variable
352	2DGULRGx	0	0	blocked	0	0	blocked	0	0	blocked	0	0	blocked	0	0	blocked	0	0	blocked	0	0	blocked	0	0	blocked	0	0	blocked	0	0	blocked	0	0	blocked	0	0	blocked	0	0	blocked	0	0	blocked	0	0	blocked	0	0	blocked
353	EX_urea_e	0	12.2839	fixed-sign variable	0	1.30419	fixed-sign variable	0	23.3769	fixed-sign variable	0	17.8559	fixed-sign variable	0	27.8298	fixed-sign variable	0	27.5452	fixed-sign variable	0	25.2684	fixed-sign variable	0	24.9838	fixed-sign variable	0	24.6992	fixed-sign variable	0	23.5608	fixed-sign variable	0	22.1378	fixed-sign variable	0	20.9993	fixed-sign variable	0	20.7147	fixed-sign variable	0	19.5763	fixed-sign variable	0	19.2917	fixed-sign variable	0	17.8687	fixed-sign variable
354	2DGULRGy	0	0	blocked	0	0	blocked	0	0	blocked	0	0	blocked	0	0	blocked	0	0	blocked	0	0	blocked	0	0	blocked	0	0	blocked	0	0	blocked	0	0	blocked	0	0	blocked	0	0	blocked	0	0	blocked	0	0	blocked	0	0	blocked
355	EX_fald_e	0	0	blocked	0	0	blocked	0	0	blocked	0	0	blocked	0	0	blocked	0	0	blocked	0	0	blocked	0	0	blocked	0	0	blocked	0	0	blocked	0	0	blocked	0	0	blocked	0	0	blocked	0	0	blocked	0	0	blocked	0	0	blocked
356	2DGULRx	0	0	blocked	0	0	blocked	0	0	blocked	0	0	blocked	0	0	blocked	0	0	blocked	0	0	blocked	0	0	blocked	0	0	blocked	0	0	blocked	0	0	blocked	0	0	blocked	0	0	blocked	0	0	blocked	0	0	blocked	0	0	blocked
357	2DGULRy	0	0	blocked	0	0	blocked	0	0	blocked	0	0	blocked	0	0	blocked	0	0	blocked	0	0	blocked	0	0	blocked	0	0	blocked	0	0	blocked	0	0	blocked	0	0	blocked	0	0	blocked	0	0	blocked	0	0	blocked	0	0	blocked
358	EX_uri_e	0	2.30735	fixed-sign variable	0	0.21421	fixed-sign variable	0	4.9834	fixed-sign variable	0	3.5807	fixed-sign variable	0	6.04154	fixed-sign variable	0	5.97267	fixed-sign variable	0	5.42167	fixed-sign variable	0	5.3528	fixed-sign variable	0	5.28393	fixed-sign variable	0	5.00843	fixed-sign variable	0	4.66406	fixed-sign variable	0	4.38857	fixed-sign variable	0	4.31969	fixed-sign variable	0	4.0442	fixed-sign variable	0	3.97532	fixed-sign variable	0	3.63096	fixed-sign variable
359	2MAHMP	0	80.1623	fixed-sign variable	0	7.12265	fixed-sign variable	0	168.675	fixed-sign variable	0	124.535	fixed-sign variable	0	206.18	fixed-sign variable	0	203.846	fixed-sign variable	0	185.177	fixed-sign variable	0	182.843	fixed-sign variable	0	180.51	fixed-sign variable	0	171.175	fixed-sign variable	0	159.507	fixed-sign variable	0	150.172	fixed-sign variable	0	147.838	fixed-sign variable	0	138.504	fixed-sign variable	0	136.17	fixed-sign variable	0	124.502	fixed-sign variable
360	34dhpactex	0	0	blocked	0	0	blocked	0	0	blocked	0	0	blocked	0	0	blocked	0	0	blocked	0	0	blocked	0	0	blocked	0	0	blocked	0	0	blocked	0	0	blocked	0	0	blocked	0	0	blocked	0	0	blocked	0	0	blocked	0	0	blocked
361	EX_fe2_e	-1000	33.7471	sign-variable	-987.3072	2.99547	sign-variable	-1000	71.0188	sign-variable	-1000	52.4318	sign-variable	-1000	86.8116	sign-variable	-1000	85.8289	sign-variable	-1000	77.9675	sign-variable	-1000	76.9848	sign-variable	-1000	76.0022	sign-variable	-1000	72.0715	sign-variable	-1000	67.1581	sign-variable	-1000	63.2274	sign-variable	-1000	62.2447	sign-variable	-1000	58.314	sign-variable	-1000	57.3313	sign-variable	-1000	52.4179	sign-variable
362	3AMACHYD	0	4.28159	fixed-sign variable	0	0.41898	fixed-sign variable	0	9.16945	fixed-sign variable	0	6.68685	fixed-sign variable	0	11.1524	fixed-sign variable	0	11.0253	fixed-sign variable	0	10.0082	fixed-sign variable	0	9.88102	fixed-sign variable	0	9.75388	fixed-sign variable	0	9.24533	fixed-sign variable	0	8.60964	fixed-sign variable	0	8.10109	fixed-sign variable	0	7.97395	fixed-sign variable	0	7.4654	fixed-sign variable	0	7.33826	fixed-sign variable	0	6.70257	fixed-sign variable
363	3AMPtex	0	0	blocked	0	0	blocked	0	0	blocked	0	0	blocked	0	0	blocked	0	0	blocked	0	0	blocked	0	0	blocked	0	0	blocked	0	0	blocked	0	0	blocked	0	0	blocked	0	0	blocked	0	0	blocked	0	0	blocked	0	0	blocked
364	3CMPtex	0	0	blocked	0	0	blocked	0	0	blocked	0	0	blocked	0	0	blocked	0	0	blocked	0	0	blocked	0	0	blocked	0	0	blocked	0	0	blocked	0	0	blocked	0	0	blocked	0	0	blocked	0	0	blocked	0	0	blocked	0	0	blocked
365	3GMPtex	0	0	blocked	0	0	blocked	0	0	blocked	0	0	blocked	0	0	blocked	0	0	blocked	0	0	blocked	0	0	blocked	0	0	blocked	0	0	blocked	0	0	blocked	0	0	blocked	0	0	blocked	0	0	blocked	0	0	blocked	0	0	blocked
366	EX_fe3_e	-33.7572	999.99	sign-variable	-3.002	987.301	sign-variable	-71.0229	999.996	sign-variable	-52.4389	999.993	sign-variable	-86.8133	999.998	sign-variable	-85.8308	999.998	sign-variable	-77.9706	999.997	sign-variable	-76.9881	999.997	sign-variable	-76.0056	999.997	sign-variable	-72.0755	999.996	sign-variable	-67.1629	999.995	sign-variable	-63.2328	999.995	sign-variable	-62.2503	999.994	sign-variable	-58.3202	999.994	sign-variable	-57.3377	999.994	sign-variable	-52.4251	999.993	sign-variable
367	3HAD100	0	7.04603	fixed-sign variable	0	0.87061	fixed-sign variable	0	14.3326	fixed-sign variable	0	10.6991	fixed-sign variable	0	17.4207	fixed-sign variable	0	17.2285	fixed-sign variable	0	15.6916	fixed-sign variable	0	15.4994	fixed-sign variable	0	15.3073	fixed-sign variable	0	14.5388	fixed-sign variable	0	13.5782	fixed-sign variable	0	12.8097	fixed-sign variable	0	12.6176	fixed-sign variable	0	11.8491	fixed-sign variable	0	11.657	fixed-sign variable	0	10.6964	fixed-sign variable
368	EX_fe3dcit_e	0	0	blocked	0	0	blocked	0	0	blocked	0	0	blocked	0	0	blocked	0	0	blocked	0	0	blocked	0	0	blocked	0	0	blocked	0	0	blocked	0	0	blocked	0	0	blocked	0	0	blocked	0	0	blocked	0	0	blocked	0	0	blocked
369	3HAD120	0	11.5841	fixed-sign variable	0	1.42047	fixed-sign variable	0	23.5638	fixed-sign variable	0	17.59	fixed-sign variable	0	28.6408	fixed-sign variable	0	28.3249	fixed-sign variable	0	25.798	fixed-sign variable	0	25.4821	fixed-sign variable	0	25.1663	fixed-sign variable	0	23.9028	fixed-sign variable	0	22.3235	fixed-sign variable	0	21.06	fixed-sign variable	0	20.7442	fixed-sign variable	0	19.4807	fixed-sign variable	0	19.1649	fixed-sign variable	0	17.5856	fixed-sign variable
370	5DOAN	0.00015	0.75832	fixed-sign variable	0.0001	0.07215	fixed-sign variable	6e-05	1.60784	fixed-sign variable	0.00011	1.17629	fixed-sign variable	3e-05	1.94178	fixed-sign variable	3e-05	1.92149	fixed-sign variable	5e-05	1.75614	fixed-sign variable	5e-05	1.73426	fixed-sign variable	5e-05	1.71238	fixed-sign variable	6e-05	1.62486	fixed-sign variable	7e-05	1.51545	fixed-sign variable	8e-05	1.42792	fixed-sign variable	8e-05	1.40604	fixed-sign variable	9e-05	1.31851	fixed-sign variable	9e-05	1.29663	fixed-sign variable	0.00011	1.18722	fixed-sign variable
371	EX_fe3dhbzs_e	0	0	blocked	0	0	blocked	0	0	blocked	0	0	blocked	0	0	blocked	0	0	blocked	0	0	blocked	0	0	blocked	0	0	blocked	0	0	blocked	0	0	blocked	0	0	blocked	0	0	blocked	0	0	blocked	0	0	blocked	0	0	blocked
372	5MTRtex	0.00438	0.95263	fixed-sign variable	0.00283	0.09314	fixed-sign variable	0.00175	2.04546	fixed-sign variable	0.0031	1.47527	fixed-sign variable	0.00074	2.47833	fixed-sign variable	0.00081	2.45016	fixed-sign variable	0.00135	2.22474	fixed-sign variable	0.00142	2.19656	fixed-sign variable	0.00148	2.16838	fixed-sign variable	0.00175	2.05568	fixed-sign variable	0.00209	1.91479	fixed-sign variable	0.00236	1.80208	fixed-sign variable	0.00243	1.7739	fixed-sign variable	0.0027	1.66119	fixed-sign variable	0.00277	1.63302	fixed-sign variable	0.0031	1.49213	fixed-sign variable
373	5MTRtpp	0.00438	0.95263	fixed-sign variable	0.00283	0.09314	fixed-sign variable	0.00175	2.04546	fixed-sign variable	0.0031	1.47527	fixed-sign variable	0.00074	2.47833	fixed-sign variable	0.00081	2.45016	fixed-sign variable	0.00135	2.22474	fixed-sign variable	0.00142	2.19656	fixed-sign variable	0.00148	2.16838	fixed-sign variable	0.00175	2.05568	fixed-sign variable	0.00209	1.91479	fixed-sign variable	0.00236	1.80208	fixed-sign variable	0.00243	1.7739	fixed-sign variable	0.0027	1.66119	fixed-sign variable	0.00277	1.63302	fixed-sign variable	0.0031	1.49213	fixed-sign variable
374	3HAD121	0	6.38232	fixed-sign variable	0	0.79809	fixed-sign variable	0	12.9911	fixed-sign variable	0	9.69548	fixed-sign variable	0	15.7917	fixed-sign variable	0	15.6174	fixed-sign variable	0	14.2235	fixed-sign variable	0	14.0492	fixed-sign variable	0	13.875	fixed-sign variable	0	13.178	fixed-sign variable	0	12.3067	fixed-sign variable	0	11.6098	fixed-sign variable	0	11.4355	fixed-sign variable	0	10.7385	fixed-sign variable	0	10.5643	fixed-sign variable	0	9.69303	fixed-sign variable
375	3HAD140	0	11.5766	fixed-sign variable	0	1.41543	fixed-sign variable	0	23.5608	fixed-sign variable	0	17.5847	fixed-sign variable	0	28.6395	fixed-sign variable	0	28.3235	fixed-sign variable	0	25.7957	fixed-sign variable	0	25.4797	fixed-sign variable	0	25.1637	fixed-sign variable	0	23.8998	fixed-sign variable	0	22.3199	fixed-sign variable	0	21.056	fixed-sign variable	0	20.74	fixed-sign variable	0	19.4761	fixed-sign variable	0	19.1601	fixed-sign variable	0	17.5802	fixed-sign variable
376	A5PISO	0.01589	0.40062	fixed-sign variable	0.01027	0.04476	fixed-sign variable	0.00636	0.82506	fixed-sign variable	0.01125	0.61624	fixed-sign variable	0.00269	0.99696	fixed-sign variable	0.00293	0.98663	fixed-sign variable	0.00489	0.90113	fixed-sign variable	0.00514	0.89024	fixed-sign variable	0.00538	0.87935	fixed-sign variable	0.00636	0.8358	fixed-sign variable	0.00758	0.78102	fixed-sign variable	0.00856	0.73627	fixed-sign variable	0.0088	0.72508	fixed-sign variable	0.00978	0.68033	fixed-sign variable	0.01003	0.66914	fixed-sign variable	0.01125	0.6132	fixed-sign variable
377	EX_fe3hox_e	0	0	blocked	0	0	blocked	0	0	blocked	0	0	blocked	0	0	blocked	0	0	blocked	0	0	blocked	0	0	blocked	0	0	blocked	0	0	blocked	0	0	blocked	0	0	blocked	0	0	blocked	0	0	blocked	0	0	blocked	0	0	blocked
378	AACPS1	0	80.1676	fixed-sign variable	0	7.12607	fixed-sign variable	0	168.677	fixed-sign variable	0	124.538	fixed-sign variable	0	206.181	fixed-sign variable	0	203.847	fixed-sign variable	0	185.178	fixed-sign variable	0	182.845	fixed-sign variable	0	180.511	fixed-sign variable	0	171.177	fixed-sign variable	0	159.509	fixed-sign variable	0	150.175	fixed-sign variable	0	147.841	fixed-sign variable	0	138.507	fixed-sign variable	0	136.173	fixed-sign variable	0	124.506	fixed-sign variable
379	AACPS2	0	80.1623	fixed-sign variable	0	7.12265	fixed-sign variable	0	168.675	fixed-sign variable	0	124.535	fixed-sign variable	0	206.18	fixed-sign variable	0	203.846	fixed-sign variable	0	185.177	fixed-sign variable	0	182.843	fixed-sign variable	0	180.51	fixed-sign variable	0	171.175	fixed-sign variable	0	159.507	fixed-sign variable	0	150.172	fixed-sign variable	0	147.838	fixed-sign variable	0	138.504	fixed-sign variable	0	136.17	fixed-sign variable	0	124.502	fixed-sign variable
380	3HAD141	0	6.38232	fixed-sign variable	0	0.79809	fixed-sign variable	0	12.9911	fixed-sign variable	0	9.69548	fixed-sign variable	0	15.7917	fixed-sign variable	0	15.6174	fixed-sign variable	0	14.2235	fixed-sign variable	0	14.0492	fixed-sign variable	0	13.875	fixed-sign variable	0	13.178	fixed-sign variable	0	12.3067	fixed-sign variable	0	11.6098	fixed-sign variable	0	11.4355	fixed-sign variable	0	10.7385	fixed-sign variable	0	10.5643	fixed-sign variable	0	9.69303	fixed-sign variable
381	EX_fe3hox_un_e	0	0	blocked	0	0	blocked	0	0	blocked	0	0	blocked	0	0	blocked	0	0	blocked	0	0	blocked	0	0	blocked	0	0	blocked	0	0	blocked	0	0	blocked	0	0	blocked	0	0	blocked	0	0	blocked	0	0	blocked	0	0	blocked
382	AACPS3	0	80.2412	fixed-sign variable	0	7.17359	fixed-sign variable	0	168.706	fixed-sign variable	0	124.59	fixed-sign variable	0	206.193	fixed-sign variable	0	203.861	fixed-sign variable	0	185.201	fixed-sign variable	0	182.869	fixed-sign variable	0	180.536	fixed-sign variable	0	171.206	fixed-sign variable	0	159.544	fixed-sign variable	0	150.214	fixed-sign variable	0	147.882	fixed-sign variable	0	138.552	fixed-sign variable	0	136.22	fixed-sign variable	0	124.558	fixed-sign variable
383	AACPS4	0	80.2236	fixed-sign variable	0	7.16227	fixed-sign variable	0	168.699	fixed-sign variable	0	124.578	fixed-sign variable	0	206.19	fixed-sign variable	0	203.857	fixed-sign variable	0	185.196	fixed-sign variable	0	182.863	fixed-sign variable	0	180.53	fixed-sign variable	0	171.199	fixed-sign variable	0	159.536	fixed-sign variable	0	150.205	fixed-sign variable	0	147.872	fixed-sign variable	0	138.541	fixed-sign variable	0	136.209	fixed-sign variable	0	124.545	fixed-sign variable
384	AACPS5	0	80.1939	fixed-sign variable	0	7.14307	fixed-sign variable	0	168.688	fixed-sign variable	0	124.557	fixed-sign variable	0	206.185	fixed-sign variable	0	203.852	fixed-sign variable	0	185.187	fixed-sign variable	0	182.853	fixed-sign variable	0	180.52	fixed-sign variable	0	171.188	fixed-sign variable	0	159.522	fixed-sign variable	0	150.189	fixed-sign variable	0	147.856	fixed-sign variable	0	138.523	fixed-sign variable	0	136.19	fixed-sign variable	0	124.524	fixed-sign variable
385	3HAD160	0	11.6028	fixed-sign variable	0	1.43294	fixed-sign variable	0	23.5713	fixed-sign variable	0	17.6032	fixed-sign variable	0	28.6439	fixed-sign variable	0	28.3283	fixed-sign variable	0	25.8037	fixed-sign variable	0	25.4882	fixed-sign variable	0	25.1726	fixed-sign variable	0	23.9103	fixed-sign variable	0	22.3324	fixed-sign variable	0	21.0701	fixed-sign variable	0	20.7545	fixed-sign variable	0	19.4922	fixed-sign variable	0	19.1766	fixed-sign variable	0	17.5987	fixed-sign variable
386	AACPS6	0	80.1623	fixed-sign variable	0	7.12265	fixed-sign variable	0	168.675	fixed-sign variable	0	124.535	fixed-sign variable	0	206.18	fixed-sign variable	0	203.846	fixed-sign variable	0	185.177	fixed-sign variable	0	182.843	fixed-sign variable	0	180.51	fixed-sign variable	0	171.175	fixed-sign variable	0	159.507	fixed-sign variable	0	150.172	fixed-sign variable	0	147.838	fixed-sign variable	0	138.504	fixed-sign variable	0	136.17	fixed-sign variable	0	124.502	fixed-sign variable
387	EX_fecrm_e	0	0	blocked	0	0	blocked	0	0	blocked	0	0	blocked	0	0	blocked	0	0	blocked	0	0	blocked	0	0	blocked	0	0	blocked	0	0	blocked	0	0	blocked	0	0	blocked	0	0	blocked	0	0	blocked	0	0	blocked	0	0	blocked
388	AACPS7	0	80.1888	fixed-sign variable	0	7.13976	fixed-sign variable	0	168.686	fixed-sign variable	0	124.553	fixed-sign variable	0	206.184	fixed-sign variable	0	203.851	fixed-sign variable	0	185.185	fixed-sign variable	0	182.852	fixed-sign variable	0	180.519	fixed-sign variable	0	171.186	fixed-sign variable	0	159.519	fixed-sign variable	0	150.186	fixed-sign variable	0	147.853	fixed-sign variable	0	138.52	fixed-sign variable	0	136.187	fixed-sign variable	0	124.521	fixed-sign variable
389	3HAD161	0	11.5966	fixed-sign variable	0	1.42877	fixed-sign variable	0	23.5688	fixed-sign variable	0	17.5988	fixed-sign variable	0	28.6429	fixed-sign variable	0	28.3272	fixed-sign variable	0	25.8018	fixed-sign variable	0	25.4861	fixed-sign variable	0	25.1705	fixed-sign variable	0	23.9078	fixed-sign variable	0	22.3294	fixed-sign variable	0	21.0667	fixed-sign variable	0	20.751	fixed-sign variable	0	19.4884	fixed-sign variable	0	19.1727	fixed-sign variable	0	17.5943	fixed-sign variable
390	AACPS8	0	80.1623	fixed-sign variable	0	7.12265	fixed-sign variable	0	168.675	fixed-sign variable	0	124.535	fixed-sign variable	0	206.18	fixed-sign variable	0	203.846	fixed-sign variable	0	185.177	fixed-sign variable	0	182.843	fixed-sign variable	0	180.51	fixed-sign variable	0	171.175	fixed-sign variable	0	159.507	fixed-sign variable	0	150.172	fixed-sign variable	0	147.838	fixed-sign variable	0	138.504	fixed-sign variable	0	136.17	fixed-sign variable	0	124.502	fixed-sign variable
391	EX_fecrm_un_e	0	0	blocked	0	0	blocked	0	0	blocked	0	0	blocked	0	0	blocked	0	0	blocked	0	0	blocked	0	0	blocked	0	0	blocked	0	0	blocked	0	0	blocked	0	0	blocked	0	0	blocked	0	0	blocked	0	0	blocked	0	0	blocked
392	AACPS9	0	80.1623	fixed-sign variable	0	7.12265	fixed-sign variable	0	168.675	fixed-sign variable	0	124.535	fixed-sign variable	0	206.18	fixed-sign variable	0	203.846	fixed-sign variable	0	185.177	fixed-sign variable	0	182.843	fixed-sign variable	0	180.51	fixed-sign variable	0	171.175	fixed-sign variable	0	159.507	fixed-sign variable	0	150.172	fixed-sign variable	0	147.838	fixed-sign variable	0	138.504	fixed-sign variable	0	136.17	fixed-sign variable	0	124.502	fixed-sign variable
393	3HAD180	0	11.5747	fixed-sign variable	0	1.41417	fixed-sign variable	0	23.5601	fixed-sign variable	0	17.5833	fixed-sign variable	0	28.6392	fixed-sign variable	0	28.3232	fixed-sign variable	0	25.7951	fixed-sign variable	0	25.4791	fixed-sign variable	0	25.1631	fixed-sign variable	0	23.899	fixed-sign variable	0	22.319	fixed-sign variable	0	21.055	fixed-sign variable	0	20.739	fixed-sign variable	0	19.4749	fixed-sign variable	0	19.1589	fixed-sign variable	0	17.5789	fixed-sign variable
394	3HAD181	0	11.586	fixed-sign variable	0	1.42169	fixed-sign variable	0	23.5646	fixed-sign variable	0	17.5913	fixed-sign variable	0	28.6411	fixed-sign variable	0	28.3252	fixed-sign variable	0	25.7985	fixed-sign variable	0	25.4827	fixed-sign variable	0	25.1669	fixed-sign variable	0	23.9035	fixed-sign variable	0	22.3244	fixed-sign variable	0	21.061	fixed-sign variable	0	20.7452	fixed-sign variable	0	19.4819	fixed-sign variable	0	19.166	fixed-sign variable	0	17.5868	fixed-sign variable
395	AACTOOR	0	19.8984	fixed-sign variable	0	3.5745	fixed-sign variable	0	41.7066	fixed-sign variable	0	29.8646	fixed-sign variable	0	49.5699	fixed-sign variable	0	49.0457	fixed-sign variable	0	44.852	fixed-sign variable	0	44.3277	fixed-sign variable	0	43.8035	fixed-sign variable	0	41.7066	fixed-sign variable	0	39.0855	fixed-sign variable	0	36.9886	fixed-sign variable	0	36.4644	fixed-sign variable	0	34.3676	fixed-sign variable	0	33.8433	fixed-sign variable	0	31.2222	fixed-sign variable
396	AADDGT	0	0.26083	fixed-sign variable	0	0.02305	fixed-sign variable	0	0.55505	fixed-sign variable	0	0.4112	fixed-sign variable	0	0.67698	fixed-sign variable	0	0.66939	fixed-sign variable	0	0.60868	fixed-sign variable	0	0.60109	fixed-sign variable	0	0.59351	fixed-sign variable	0	0.56264	fixed-sign variable	0	0.52395	fixed-sign variable	0	0.493	fixed-sign variable	0	0.48527	fixed-sign variable	0	0.45432	fixed-sign variable	0	0.44658	fixed-sign variable	0	0.40789	fixed-sign variable
397	AAMYL	0	0	blocked	0	0	blocked	0	0	blocked	0	0	blocked	0	0	blocked	0	0	blocked	0	0	blocked	0	0	blocked	0	0	blocked	0	0	blocked	0	0	blocked	0	0	blocked	0	0	blocked	0	0	blocked	0	0	blocked	0	0	blocked
398	AAMYLpp	0	0	blocked	0	0	blocked	0	0	blocked	0	0	blocked	0	0	blocked	0	0	blocked	0	0	blocked	0	0	blocked	0	0	blocked	0	0	blocked	0	0	blocked	0	0	blocked	0	0	blocked	0	0	blocked	0	0	blocked	0	0	blocked
399	AB6PGH	0	0	blocked	0	0	blocked	0	0	blocked	0	0	blocked	0	0	blocked	0	0	blocked	0	0	blocked	0	0	blocked	0	0	blocked	0	0	blocked	0	0	blocked	0	0	blocked	0	0	blocked	0	0	blocked	0	0	blocked	0	0	blocked
400	ABTA	0	22.6872	fixed-sign variable	0	4.81312	fixed-sign variable	0	42.9642	fixed-sign variable	0	32.0818	fixed-sign variable	0	50.3535	fixed-sign variable	0	49.8609	fixed-sign variable	0	45.9199	fixed-sign variable	0	45.4273	fixed-sign variable	0	44.9347	fixed-sign variable	0	42.9642	fixed-sign variable	0	40.5011	fixed-sign variable	0	38.5306	fixed-sign variable	0	38.038	fixed-sign variable	0	36.0675	fixed-sign variable	0	35.5748	fixed-sign variable	0	33.1117	fixed-sign variable
401	ABUTD	0	16.5555	fixed-sign variable	0	2.37422	fixed-sign variable	0	31.6172	fixed-sign variable	0	23.6286	fixed-sign variable	0	37.4256	fixed-sign variable	0	37.0466	fixed-sign variable	0	33.9862	fixed-sign variable	0	33.6029	fixed-sign variable	0	33.2196	fixed-sign variable	0	31.6865	fixed-sign variable	0	29.7701	fixed-sign variable	0	28.2369	fixed-sign variable	0	27.8536	fixed-sign variable	0	26.3205	fixed-sign variable	0	25.9372	fixed-sign variable	0	24.0208	fixed-sign variable
402	3HAD40	0	3.36682	fixed-sign variable	0	0.41952	fixed-sign variable	0	6.8486	fixed-sign variable	0	5.11237	fixed-sign variable	0	8.32416	fixed-sign variable	0	8.23236	fixed-sign variable	0	7.49794	fixed-sign variable	0	7.40614	fixed-sign variable	0	7.31433	fixed-sign variable	0	6.94712	fixed-sign variable	0	6.48811	fixed-sign variable	0	6.1209	fixed-sign variable	0	6.0291	fixed-sign variable	0	5.66189	fixed-sign variable	0	5.57008	fixed-sign variable	0	5.11107	fixed-sign variable
403	3HAD60	0	3.36682	fixed-sign variable	0	0.41952	fixed-sign variable	0	6.8486	fixed-sign variable	0	5.11237	fixed-sign variable	0	8.32416	fixed-sign variable	0	8.23236	fixed-sign variable	0	7.49794	fixed-sign variable	0	7.40614	fixed-sign variable	0	7.31433	fixed-sign variable	0	6.94712	fixed-sign variable	0	6.48811	fixed-sign variable	0	6.1209	fixed-sign variable	0	6.0291	fixed-sign variable	0	5.66189	fixed-sign variable	0	5.57008	fixed-sign variable	0	5.11107	fixed-sign variable
404	3HAD80	0	3.36682	fixed-sign variable	0	0.41952	fixed-sign variable	0	6.8486	fixed-sign variable	0	5.11237	fixed-sign variable	0	8.32416	fixed-sign variable	0	8.23236	fixed-sign variable	0	7.49794	fixed-sign variable	0	7.40614	fixed-sign variable	0	7.31433	fixed-sign variable	0	6.94712	fixed-sign variable	0	6.48811	fixed-sign variable	0	6.1209	fixed-sign variable	0	6.0291	fixed-sign variable	0	5.66189	fixed-sign variable	0	5.57008	fixed-sign variable	0	5.11107	fixed-sign variable
405	3HCINNMH	0	0	blocked	0	0	blocked	0	0	blocked	0	0	blocked	0	0	blocked	0	0	blocked	0	0	blocked	0	0	blocked	0	0	blocked	0	0	blocked	0	0	blocked	0	0	blocked	0	0	blocked	0	0	blocked	0	0	blocked	0	0	blocked
406	3HPPPNH	0	0	blocked	0	0	blocked	0	0	blocked	0	0	blocked	0	0	blocked	0	0	blocked	0	0	blocked	0	0	blocked	0	0	blocked	0	0	blocked	0	0	blocked	0	0	blocked	0	0	blocked	0	0	blocked	0	0	blocked	0	0	blocked
407	ABUTt2pp	0	1000	fixed-sign variable	0	1000	fixed-sign variable	0	1000	fixed-sign variable	0	1000	fixed-sign variable	0	1000	fixed-sign variable	0	1000	fixed-sign variable	0	1000	fixed-sign variable	0	1000	fixed-sign variable	0	1000	fixed-sign variable	0	1000	fixed-sign variable	0	1000	fixed-sign variable	0	1000	fixed-sign variable	0	1000	fixed-sign variable	0	1000	fixed-sign variable	0	1000	fixed-sign variable	0	1000	fixed-sign variable
408	EX_feenter_e	0	0.60688	fixed-sign variable	0	0.05733	fixed-sign variable	0	1.34425	fixed-sign variable	0	0.94087	fixed-sign variable	0	1.60775	fixed-sign variable	0	1.59018	fixed-sign variable	0	1.44965	fixed-sign variable	0	1.43208	fixed-sign variable	0	1.41452	fixed-sign variable	0	1.34425	fixed-sign variable	0	1.25546	fixed-sign variable	0	1.18154	fixed-sign variable	0	1.16299	fixed-sign variable	0	1.08882	fixed-sign variable	0	1.07028	fixed-sign variable	0	0.97756	fixed-sign variable
409	ABUTtex	0	4.49861	fixed-sign variable	0	0.43832	fixed-sign variable	0	9.11005	fixed-sign variable	0	6.87433	fixed-sign variable	0	10.8182	fixed-sign variable	0	10.7074	fixed-sign variable	0	9.82136	fixed-sign variable	0	9.7106	fixed-sign variable	0	9.59984	fixed-sign variable	0	9.15679	fixed-sign variable	0	8.59766	fixed-sign variable	0	8.14321	fixed-sign variable	0	8.0296	fixed-sign variable	0	7.57515	fixed-sign variable	0	7.46154	fixed-sign variable	0	6.89027	fixed-sign variable
410	3HPPtex	0	4.28159	fixed-sign variable	0	0.41898	fixed-sign variable	0	9.16945	fixed-sign variable	0	6.68685	fixed-sign variable	0	11.1524	fixed-sign variable	0	11.0253	fixed-sign variable	0	10.0082	fixed-sign variable	0	9.88102	fixed-sign variable	0	9.75388	fixed-sign variable	0	9.24533	fixed-sign variable	0	8.60964	fixed-sign variable	0	8.10109	fixed-sign variable	0	7.97395	fixed-sign variable	0	7.4654	fixed-sign variable	0	7.33826	fixed-sign variable	0	6.70257	fixed-sign variable
411	3HPPtpp	0	4.28159	fixed-sign variable	0	0.41898	fixed-sign variable	0	9.16945	fixed-sign variable	0	6.68685	fixed-sign variable	0	11.1524	fixed-sign variable	0	11.0253	fixed-sign variable	0	10.0082	fixed-sign variable	0	9.88102	fixed-sign variable	0	9.75388	fixed-sign variable	0	9.24533	fixed-sign variable	0	8.60964	fixed-sign variable	0	8.10109	fixed-sign variable	0	7.97395	fixed-sign variable	0	7.4654	fixed-sign variable	0	7.33826	fixed-sign variable	0	6.70257	fixed-sign variable
412	ACACCT	0	0	blocked	0	0	blocked	0	0	blocked	0	0	blocked	0	0	blocked	0	0	blocked	0	0	blocked	0	0	blocked	0	0	blocked	0	0	blocked	0	0	blocked	0	0	blocked	0	0	blocked	0	0	blocked	0	0	blocked	0	0	blocked
413	ACACT1r	-3.1633	2.94232	sign-variable	-0.28798	0.37928	sign-variable	-6.7672	5.75349	sign-variable	-4.9683	4.40163	sign-variable	-8.2897	6.84405	sign-variable	-8.1948	6.77522	sign-variable	-7.4353	6.2246	sign-variable	-7.3404	6.15577	sign-variable	-7.2454	6.08694	sign-variable	-6.8657	5.81163	sign-variable	-6.391	5.46748	sign-variable	-6.0113	5.1911	sign-variable	-5.9164	5.12128	sign-variable	-5.5366	4.84198	sign-variable	-5.4417	4.77216	sign-variable	-4.967	4.40067	sign-variable
414	3KGK	0	0	blocked	0	0	blocked	0	0	blocked	0	0	blocked	0	0	blocked	0	0	blocked	0	0	blocked	0	0	blocked	0	0	blocked	0	0	blocked	0	0	blocked	0	0	blocked	0	0	blocked	0	0	blocked	0	0	blocked	0	0	blocked
415	ACACT2r	-3.1633	2.94232	sign-variable	-0.28798	0.37928	sign-variable	-6.7672	5.75349	sign-variable	-4.9683	4.40163	sign-variable	-8.2897	6.84405	sign-variable	-8.1948	6.77522	sign-variable	-7.4353	6.2246	sign-variable	-7.3404	6.15577	sign-variable	-7.2454	6.08694	sign-variable	-6.8657	5.81163	sign-variable	-6.391	5.46748	sign-variable	-6.0113	5.1911	sign-variable	-5.9164	5.12128	sign-variable	-5.5366	4.84198	sign-variable	-5.4417	4.77216	sign-variable	-4.967	4.40067	sign-variable
416	EX_feoxam_e	0	0	blocked	0	0	blocked	0	0	blocked	0	0	blocked	0	0	blocked	0	0	blocked	0	0	blocked	0	0	blocked	0	0	blocked	0	0	blocked	0	0	blocked	0	0	blocked	0	0	blocked	0	0	blocked	0	0	blocked	0	0	blocked
417	ACACT3r	-3.1633	1.07231	sign-variable	-0.28798	0.20956	sign-variable	-6.7672	1.92845	sign-variable	-4.9683	1.50855	sign-variable	-8.2897	2.27109	sign-variable	-8.1948	2.25058	sign-variable	-7.4353	2.08393	sign-variable	-7.3404	2.06196	sign-variable	-7.2454	2.03998	sign-variable	-6.8657	1.95209	sign-variable	-6.391	1.84222	sign-variable	-6.0113	1.75283	sign-variable	-5.9164	1.73015	sign-variable	-5.5366	1.63941	sign-variable	-5.4417	1.61673	sign-variable	-4.967	1.50331	sign-variable
418	ACACT4r	-6.8425	1.07231	sign-variable	-0.73908	0.20956	sign-variable	-14.2512	1.92845	sign-variable	-10.555	1.50855	sign-variable	-17.3862	2.27109	sign-variable	-17.191	2.25058	sign-variable	-15.6289	2.08393	sign-variable	-15.4337	2.06196	sign-variable	-15.2384	2.03998	sign-variable	-14.4574	1.95209	sign-variable	-13.4811	1.84222	sign-variable	-12.7001	1.75283	sign-variable	-12.5048	1.73015	sign-variable	-11.7238	1.63941	sign-variable	-11.5286	1.61673	sign-variable	-10.5523	1.50331	sign-variable
419	3NTD2pp	0	0	blocked	0	0	blocked	0	0	blocked	0	0	blocked	0	0	blocked	0	0	blocked	0	0	blocked	0	0	blocked	0	0	blocked	0	0	blocked	0	0	blocked	0	0	blocked	0	0	blocked	0	0	blocked	0	0	blocked	0	0	blocked
420	3NTD4pp	0	0	blocked	0	0	blocked	0	0	blocked	0	0	blocked	0	0	blocked	0	0	blocked	0	0	blocked	0	0	blocked	0	0	blocked	0	0	blocked	0	0	blocked	0	0	blocked	0	0	blocked	0	0	blocked	0	0	blocked	0	0	blocked
421	EX_feoxam_un_e	0	0	blocked	0	0	blocked	0	0	blocked	0	0	blocked	0	0	blocked	0	0	blocked	0	0	blocked	0	0	blocked	0	0	blocked	0	0	blocked	0	0	blocked	0	0	blocked	0	0	blocked	0	0	blocked	0	0	blocked	0	0	blocked
422	ACACT5r	-11.3806	1.07231	sign-variable	-1.2889	0.20956	sign-variable	-23.4824	1.92845	sign-variable	-17.4459	1.50855	sign-variable	-28.6063	2.27109	sign-variable	-28.2873	2.25058	sign-variable	-25.7354	2.08393	sign-variable	-25.4164	2.06196	sign-variable	-25.0974	2.03998	sign-variable	-23.8214	1.95209	sign-variable	-22.2264	1.84222	sign-variable	-20.9504	1.75283	sign-variable	-20.6314	1.73015	sign-variable	-19.3555	1.63941	sign-variable	-19.0365	1.61673	sign-variable	-17.4415	1.50331	sign-variable
423	EX_for_e	0	36.743	fixed-sign variable	0	3.56153	fixed-sign variable	0	76.4177	fixed-sign variable	0	56.608	fixed-sign variable	0	92.5578	fixed-sign variable	0	91.5412	fixed-sign variable	0	83.4087	fixed-sign variable	0	82.3921	fixed-sign variable	0	81.3756	fixed-sign variable	0	77.3093	fixed-sign variable	0	72.2265	fixed-sign variable	0	68.1602	fixed-sign variable	0	67.1436	fixed-sign variable	0	63.0735	fixed-sign variable	0	62.0256	fixed-sign variable	0	56.7861	fixed-sign variable
424	ACACT6r	-11.3995	0.45652	sign-variable	-1.301	0.13952	sign-variable	-23.49	0.66474	sign-variable	-17.4594	0.56416	sign-variable	-28.6095	0.74875	sign-variable	-28.2908	0.74388	sign-variable	-25.7412	0.70443	sign-variable	-25.4225	0.69909	sign-variable	-25.1038	0.69374	sign-variable	-23.829	0.67234	sign-variable	-22.2355	0.6456	sign-variable	-20.9606	0.62391	sign-variable	-20.6419	0.61833	sign-variable	-19.3671	0.59601	sign-variable	-19.0484	0.59043	sign-variable	-17.4549	0.56253	sign-variable
425	3NTD7pp	0	0	blocked	0	0	blocked	0	0	blocked	0	0	blocked	0	0	blocked	0	0	blocked	0	0	blocked	0	0	blocked	0	0	blocked	0	0	blocked	0	0	blocked	0	0	blocked	0	0	blocked	0	0	blocked	0	0	blocked	0	0	blocked
426	3NTD9pp	0	0	blocked	0	0	blocked	0	0	blocked	0	0	blocked	0	0	blocked	0	0	blocked	0	0	blocked	0	0	blocked	0	0	blocked	0	0	blocked	0	0	blocked	0	0	blocked	0	0	blocked	0	0	blocked	0	0	blocked	0	0	blocked
427	EX_fru_e	6.6336	10	fixed-sign variable	0	0	blocked	0	0	blocked	0	0	blocked	0	0	blocked	0	0	blocked	0	0	blocked	0	0	blocked	0	0	blocked	0	0	blocked	0	0	blocked	0	0	blocked	0	0	blocked	0	0	blocked	0	0	blocked	0	0	blocked
428	3OAR100	0	7.04603	fixed-sign variable	0	0.87061	fixed-sign variable	0	14.3326	fixed-sign variable	0	10.6991	fixed-sign variable	0	17.4207	fixed-sign variable	0	17.2285	fixed-sign variable	0	15.6916	fixed-sign variable	0	15.4994	fixed-sign variable	0	15.3073	fixed-sign variable	0	14.5388	fixed-sign variable	0	13.5782	fixed-sign variable	0	12.8097	fixed-sign variable	0	12.6176	fixed-sign variable	0	11.8491	fixed-sign variable	0	11.657	fixed-sign variable	0	10.6964	fixed-sign variable
429	ACACT7r	-11.4528	0.3115	sign-variable	-1.3365	0.12355	sign-variable	-23.5113	0.36567	sign-variable	-17.4971	0.34099	sign-variable	-28.6185	0.38846	sign-variable	-28.3007	0.38731	sign-variable	-25.7576	0.37783	sign-variable	-25.4397	0.37644	sign-variable	-25.1218	0.37504	sign-variable	-23.8503	0.36947	sign-variable	-22.2609	0.3625	sign-variable	-20.9893	0.35678	sign-variable	-20.6715	0.35527	sign-variable	-19.3999	0.34923	sign-variable	-19.082	0.34772	sign-variable	-17.4926	0.34017	sign-variable
430	EX_frulys_e	0	0	blocked	0	0	blocked	0	0	blocked	0	0	blocked	0	0	blocked	0	0	blocked	0	0	blocked	0	0	blocked	0	0	blocked	0	0	blocked	0	0	blocked	0	0	blocked	0	0	blocked	0	0	blocked	0	0	blocked	0	0	blocked
431	ACACT8r	-0.03161	11.5544	sign-variable	-0.02042	1.40127	sign-variable	-0.01264	23.5519	sign-variable	-0.02237	17.5689	sign-variable	-0.00535	28.6357	sign-variable	-0.00584	28.3194	sign-variable	-0.00973	25.7888	sign-variable	-0.01021	25.4725	sign-variable	-0.0107	25.1562	sign-variable	-0.01264	23.8909	sign-variable	-0.01507	22.3093	sign-variable	-0.01702	21.044	sign-variable	-0.01751	20.7277	sign-variable	-0.01945	19.4624	sign-variable	-0.01994	19.1461	sign-variable	-0.02237	17.5645	sign-variable
432	ACACt2pp	0	0	blocked	0	0	blocked	0	0	blocked	0	0	blocked	0	0	blocked	0	0	blocked	0	0	blocked	0	0	blocked	0	0	blocked	0	0	blocked	0	0	blocked	0	0	blocked	0	0	blocked	0	0	blocked	0	0	blocked	0	0	blocked
433	ACACtex	0	0	blocked	0	0	blocked	0	0	blocked	0	0	blocked	0	0	blocked	0	0	blocked	0	0	blocked	0	0	blocked	0	0	blocked	0	0	blocked	0	0	blocked	0	0	blocked	0	0	blocked	0	0	blocked	0	0	blocked	0	0	blocked
434	3OAR120	0	11.5841	fixed-sign variable	0	1.42047	fixed-sign variable	0	23.5638	fixed-sign variable	0	17.59	fixed-sign variable	0	28.6408	fixed-sign variable	0	28.3249	fixed-sign variable	0	25.798	fixed-sign variable	0	25.4821	fixed-sign variable	0	25.1663	fixed-sign variable	0	23.9028	fixed-sign variable	0	22.3235	fixed-sign variable	0	21.06	fixed-sign variable	0	20.7442	fixed-sign variable	0	19.4807	fixed-sign variable	0	19.1649	fixed-sign variable	0	17.5856	fixed-sign variable
435	3OAR121	0	6.38232	fixed-sign variable	0	0.79809	fixed-sign variable	0	12.9911	fixed-sign variable	0	9.69548	fixed-sign variable	0	15.7917	fixed-sign variable	0	15.6174	fixed-sign variable	0	14.2235	fixed-sign variable	0	14.0492	fixed-sign variable	0	13.875	fixed-sign variable	0	13.178	fixed-sign variable	0	12.3067	fixed-sign variable	0	11.6098	fixed-sign variable	0	11.4355	fixed-sign variable	0	10.7385	fixed-sign variable	0	10.5643	fixed-sign variable	0	9.69303	fixed-sign variable
436	3OAR140	0.02119	11.5978	fixed-sign variable	0.01369	1.42912	fixed-sign variable	0.00848	23.5693	fixed-sign variable	0.015	17.5997	fixed-sign variable	0.00359	28.6431	fixed-sign variable	0.00391	28.3274	fixed-sign variable	0.00652	25.8022	fixed-sign variable	0.00685	25.4865	fixed-sign variable	0.00717	25.1709	fixed-sign variable	0.00848	23.9083	fixed-sign variable	0.01011	22.33	fixed-sign variable	0.01141	21.0674	fixed-sign variable	0.01174	20.7517	fixed-sign variable	0.01304	19.4891	fixed-sign variable	0.01337	19.1735	fixed-sign variable	0.015	17.5952	fixed-sign variable
437	ACALD	-80.1623	178.379	sign-variable	-7.1227	19.5276	sign-variable	-168.6749	377.864	sign-variable	-124.5347	275.32	sign-variable	-206.1798	453.721	sign-variable	-203.8461	448.723	sign-variable	-185.1769	408.739	sign-variable	-182.8432	403.741	sign-variable	-180.5095	398.743	sign-variable	-171.1749	378.75	sign-variable	-159.5066	353.76	sign-variable	-150.172	333.768	sign-variable	-147.8383	328.77	sign-variable	-138.5037	308.778	sign-variable	-136.1701	303.779	sign-variable	-124.5018	278.789	sign-variable
438	3OAR141	0	6.38232	fixed-sign variable	0	0.79809	fixed-sign variable	0	12.9911	fixed-sign variable	0	9.69548	fixed-sign variable	0	15.7917	fixed-sign variable	0	15.6174	fixed-sign variable	0	14.2235	fixed-sign variable	0	14.0492	fixed-sign variable	0	13.875	fixed-sign variable	0	13.178	fixed-sign variable	0	12.3067	fixed-sign variable	0	11.6098	fixed-sign variable	0	11.4355	fixed-sign variable	0	10.7385	fixed-sign variable	0	10.5643	fixed-sign variable	0	9.69303	fixed-sign variable
439	EX_fruur_e	0	0	blocked	0	0	blocked	0	0	blocked	0	0	blocked	0	0	blocked	0	0	blocked	0	0	blocked	0	0	blocked	0	0	blocked	0	0	blocked	0	0	blocked	0	0	blocked	0	0	blocked	0	0	blocked	0	0	blocked	0	0	blocked
440	3OAR160	0	11.6028	fixed-sign variable	0	1.43294	fixed-sign variable	0	23.5713	fixed-sign variable	0	17.6032	fixed-sign variable	0	28.6439	fixed-sign variable	0	28.3283	fixed-sign variable	0	25.8037	fixed-sign variable	0	25.4882	fixed-sign variable	0	25.1726	fixed-sign variable	0	23.9103	fixed-sign variable	0	22.3324	fixed-sign variable	0	21.0701	fixed-sign variable	0	20.7545	fixed-sign variable	0	19.4922	fixed-sign variable	0	19.1766	fixed-sign variable	0	17.5987	fixed-sign variable
441	ACALDtex	0	8.73438	fixed-sign variable	0	0.79141	fixed-sign variable	0	17.7381	fixed-sign variable	0	13.4046	fixed-sign variable	0	21.2955	fixed-sign variable	0	21.0704	fixed-sign variable	0	19.2701	fixed-sign variable	0	19.0451	fixed-sign variable	0	18.82	fixed-sign variable	0	17.9199	fixed-sign variable	0	16.7947	fixed-sign variable	0	15.8945	fixed-sign variable	0	15.6695	fixed-sign variable	0	14.7693	fixed-sign variable	0	14.5443	fixed-sign variable	0	13.4021	fixed-sign variable
442	EX_fuc__L_e	0	0	blocked	0	0	blocked	0	0	blocked	0	0	blocked	0	0	blocked	0	0	blocked	0	0	blocked	0	0	blocked	0	0	blocked	0	0	blocked	0	0	blocked	0	0	blocked	0	0	blocked	0	0	blocked	0	0	blocked	0	0	blocked
443	3OAR161	0	11.5966	fixed-sign variable	0	1.42877	fixed-sign variable	0	23.5688	fixed-sign variable	0	17.5988	fixed-sign variable	0	28.6429	fixed-sign variable	0	28.3272	fixed-sign variable	0	25.8018	fixed-sign variable	0	25.4861	fixed-sign variable	0	25.1705	fixed-sign variable	0	23.9078	fixed-sign variable	0	22.3294	fixed-sign variable	0	21.0667	fixed-sign variable	0	20.751	fixed-sign variable	0	19.4884	fixed-sign variable	0	19.1727	fixed-sign variable	0	17.5943	fixed-sign variable
444	EX_fum_e	0	0	blocked	9.3374	10	fixed-sign variable	0	0	blocked	0	0	blocked	0	0	blocked	0	0	blocked	0	0	blocked	0	0	blocked	0	0	blocked	0	0	blocked	0	0	blocked	0	0	blocked	0	0	blocked	0	0	blocked	0	0	blocked	0	0	blocked
445	ACALDtpp	0	8.73438	fixed-sign variable	0	0.79141	fixed-sign variable	0	17.7381	fixed-sign variable	0	13.4046	fixed-sign variable	0	21.2955	fixed-sign variable	0	21.0704	fixed-sign variable	0	19.2701	fixed-sign variable	0	19.0451	fixed-sign variable	0	18.82	fixed-sign variable	0	17.9199	fixed-sign variable	0	16.7947	fixed-sign variable	0	15.8945	fixed-sign variable	0	15.6695	fixed-sign variable	0	14.7693	fixed-sign variable	0	14.5443	fixed-sign variable	0	13.4021	fixed-sign variable
446	3OAR180	0	11.5747	fixed-sign variable	0	1.41417	fixed-sign variable	0	23.5601	fixed-sign variable	0	17.5833	fixed-sign variable	0	28.6392	fixed-sign variable	0	28.3232	fixed-sign variable	0	25.7951	fixed-sign variable	0	25.4791	fixed-sign variable	0	25.1631	fixed-sign variable	0	23.899	fixed-sign variable	0	22.319	fixed-sign variable	0	21.055	fixed-sign variable	0	20.739	fixed-sign variable	0	19.4749	fixed-sign variable	0	19.1589	fixed-sign variable	0	17.5789	fixed-sign variable
447	EX_fusa_e	0	0	blocked	0	0	blocked	0	0	blocked	0	0	blocked	0	0	blocked	0	0	blocked	0	0	blocked	0	0	blocked	0	0	blocked	0	0	blocked	0	0	blocked	0	0	blocked	0	0	blocked	0	0	blocked	0	0	blocked	0	0	blocked
448	ACANTHAT	0	0	blocked	0	0	blocked	0	0	blocked	0	0	blocked	0	0	blocked	0	0	blocked	0	0	blocked	0	0	blocked	0	0	blocked	0	0	blocked	0	0	blocked	0	0	blocked	0	0	blocked	0	0	blocked	0	0	blocked	0	0	blocked
449	3OAR181	0	11.586	fixed-sign variable	0	1.42169	fixed-sign variable	0	23.5646	fixed-sign variable	0	17.5913	fixed-sign variable	0	28.6411	fixed-sign variable	0	28.3252	fixed-sign variable	0	25.7985	fixed-sign variable	0	25.4827	fixed-sign variable	0	25.1669	fixed-sign variable	0	23.9035	fixed-sign variable	0	22.3244	fixed-sign variable	0	21.061	fixed-sign variable	0	20.7452	fixed-sign variable	0	19.4819	fixed-sign variable	0	19.166	fixed-sign variable	0	17.5868	fixed-sign variable
450	ACBIPGT	0	0	blocked	0	0	blocked	0	0	blocked	0	0	blocked	0	0	blocked	0	0	blocked	0	0	blocked	0	0	blocked	0	0	blocked	0	0	blocked	0	0	blocked	0	0	blocked	0	0	blocked	0	0	blocked	0	0	blocked	0	0	blocked
451	EX_g1p_e	0	0	blocked	0	0	blocked	0	0	blocked	0	0	blocked	0	0	blocked	0	0	blocked	0	0	blocked	0	0	blocked	0	0	blocked	0	0	blocked	0	0	blocked	0	0	blocked	0	0	blocked	0	0	blocked	0	0	blocked	0	0	blocked
452	ACCOAC	0.02122	80.3871	fixed-sign variable	0.01371	7.26789	fixed-sign variable	0.00849	168.765	fixed-sign variable	0.01501	124.694	fixed-sign variable	0.00359	206.218	fixed-sign variable	0.00392	203.888	fixed-sign variable	0.00653	185.246	fixed-sign variable	0.00685	182.916	fixed-sign variable	0.00718	180.586	fixed-sign variable	0.00849	171.265	fixed-sign variable	0.01012	159.614	fixed-sign variable	0.01142	150.293	fixed-sign variable	0.01175	147.963	fixed-sign variable	0.01306	138.642	fixed-sign variable	0.01338	136.312	fixed-sign variable	0.01501	124.661	fixed-sign variable
453	3OAR40	0	3.36682	fixed-sign variable	0	0.41952	fixed-sign variable	0	6.8486	fixed-sign variable	0	5.11237	fixed-sign variable	0	8.32416	fixed-sign variable	0	8.23236	fixed-sign variable	0	7.49794	fixed-sign variable	0	7.40614	fixed-sign variable	0	7.31433	fixed-sign variable	0	6.94712	fixed-sign variable	0	6.48811	fixed-sign variable	0	6.1209	fixed-sign variable	0	6.0291	fixed-sign variable	0	5.66189	fixed-sign variable	0	5.57008	fixed-sign variable	0	5.11107	fixed-sign variable
454	EX_g3pc_e	0	0	blocked	0	0	blocked	0	0	blocked	0	0	blocked	0	0	blocked	0	0	blocked	0	0	blocked	0	0	blocked	0	0	blocked	0	0	blocked	0	0	blocked	0	0	blocked	0	0	blocked	0	0	blocked	0	0	blocked	0	0	blocked
455	3OAR60	0	3.36682	fixed-sign variable	0	0.41952	fixed-sign variable	0	6.8486	fixed-sign variable	0	5.11237	fixed-sign variable	0	8.32416	fixed-sign variable	0	8.23236	fixed-sign variable	0	7.49794	fixed-sign variable	0	7.40614	fixed-sign variable	0	7.31433	fixed-sign variable	0	6.94712	fixed-sign variable	0	6.48811	fixed-sign variable	0	6.1209	fixed-sign variable	0	6.0291	fixed-sign variable	0	5.66189	fixed-sign variable	0	5.57008	fixed-sign variable	0	5.11107	fixed-sign variable
456	ACCOAL	0	1000	fixed-sign variable	0	1000	fixed-sign variable	0	1000	fixed-sign variable	0	1000	fixed-sign variable	0	1000	fixed-sign variable	0	1000	fixed-sign variable	0	1000	fixed-sign variable	0	1000	fixed-sign variable	0	1000	fixed-sign variable	0	1000	fixed-sign variable	0	1000	fixed-sign variable	0	1000	fixed-sign variable	0	1000	fixed-sign variable	0	1000	fixed-sign variable	0	1000	fixed-sign variable	0	1000	fixed-sign variable
457	ACGAL1PPpp	0	0	blocked	0	0	blocked	0	0	blocked	0	0	blocked	0	0	blocked	0	0	blocked	0	0	blocked	0	0	blocked	0	0	blocked	0	0	blocked	0	0	blocked	0	0	blocked	0	0	blocked	0	0	blocked	0	0	blocked	0	0	blocked
458	3OAR80	0	3.36682	fixed-sign variable	0	0.41952	fixed-sign variable	0	6.8486	fixed-sign variable	0	5.11237	fixed-sign variable	0	8.32416	fixed-sign variable	0	8.23236	fixed-sign variable	0	7.49794	fixed-sign variable	0	7.40614	fixed-sign variable	0	7.31433	fixed-sign variable	0	6.94712	fixed-sign variable	0	6.48811	fixed-sign variable	0	6.1209	fixed-sign variable	0	6.0291	fixed-sign variable	0	5.66189	fixed-sign variable	0	5.57008	fixed-sign variable	0	5.11107	fixed-sign variable
459	EX_g3pe_e	0	2.53809	fixed-sign variable	0	0.23353	fixed-sign variable	0	5.45801	fixed-sign variable	0	3.93491	fixed-sign variable	0	6.63256	fixed-sign variable	0	6.55695	fixed-sign variable	0	5.95206	fixed-sign variable	0	5.87644	fixed-sign variable	0	5.80083	fixed-sign variable	0	5.49839	fixed-sign variable	0	5.12033	fixed-sign variable	0	4.81788	fixed-sign variable	0	4.74227	fixed-sign variable	0	4.43983	fixed-sign variable	0	4.36421	fixed-sign variable	0	3.98616	fixed-sign variable
460	ACGAL1Ptex	0	0	blocked	0	0	blocked	0	0	blocked	0	0	blocked	0	0	blocked	0	0	blocked	0	0	blocked	0	0	blocked	0	0	blocked	0	0	blocked	0	0	blocked	0	0	blocked	0	0	blocked	0	0	blocked	0	0	blocked	0	0	blocked
461	ACGALtex	0	0	blocked	0	0	blocked	0	0	blocked	0	0	blocked	0	0	blocked	0	0	blocked	0	0	blocked	0	0	blocked	0	0	blocked	0	0	blocked	0	0	blocked	0	0	blocked	0	0	blocked	0	0	blocked	0	0	blocked	0	0	blocked
462	ACGAM1PPpp	0	0	blocked	0	0	blocked	0	0	blocked	0	0	blocked	0	0	blocked	0	0	blocked	0	0	blocked	0	0	blocked	0	0	blocked	0	0	blocked	0	0	blocked	0	0	blocked	0	0	blocked	0	0	blocked	0	0	blocked	0	0	blocked
463	3OAS100	0	7.04603	fixed-sign variable	0	0.87061	fixed-sign variable	0	14.3326	fixed-sign variable	0	10.6991	fixed-sign variable	0	17.4207	fixed-sign variable	0	17.2285	fixed-sign variable	0	15.6916	fixed-sign variable	0	15.4994	fixed-sign variable	0	15.3073	fixed-sign variable	0	14.5388	fixed-sign variable	0	13.5782	fixed-sign variable	0	12.8097	fixed-sign variable	0	12.6176	fixed-sign variable	0	11.8491	fixed-sign variable	0	11.657	fixed-sign variable	0	10.6964	fixed-sign variable
464	ACGAM1Ptex	0	0	blocked	0	0	blocked	0	0	blocked	0	0	blocked	0	0	blocked	0	0	blocked	0	0	blocked	0	0	blocked	0	0	blocked	0	0	blocked	0	0	blocked	0	0	blocked	0	0	blocked	0	0	blocked	0	0	blocked	0	0	blocked
465	ACGAMK	0	8.13612	fixed-sign variable	0	0.77002	fixed-sign variable	0	18.0217	fixed-sign variable	0	12.6138	fixed-sign variable	0	21.5543	fixed-sign variable	0	21.3188	fixed-sign variable	0	19.4348	fixed-sign variable	0	19.1993	fixed-sign variable	0	18.9638	fixed-sign variable	0	18.0217	fixed-sign variable	0	16.8215	fixed-sign variable	0	15.8302	fixed-sign variable	0	15.5817	fixed-sign variable	0	14.588	fixed-sign variable	0	14.3396	fixed-sign variable	0	13.0974	fixed-sign variable
466	ACGAMT	0	0.26083	fixed-sign variable	0	0.02305	fixed-sign variable	0	0.55505	fixed-sign variable	0	0.4112	fixed-sign variable	0	0.67698	fixed-sign variable	0	0.66939	fixed-sign variable	0	0.60868	fixed-sign variable	0	0.60109	fixed-sign variable	0	0.59351	fixed-sign variable	0	0.56264	fixed-sign variable	0	0.52395	fixed-sign variable	0	0.493	fixed-sign variable	0	0.48527	fixed-sign variable	0	0.45432	fixed-sign variable	0	0.44658	fixed-sign variable	0	0.40789	fixed-sign variable
467	3OAS120	0	11.5841	fixed-sign variable	0	1.42047	fixed-sign variable	0	23.5638	fixed-sign variable	0	17.59	fixed-sign variable	0	28.6408	fixed-sign variable	0	28.3249	fixed-sign variable	0	25.798	fixed-sign variable	0	25.4821	fixed-sign variable	0	25.1663	fixed-sign variable	0	23.9028	fixed-sign variable	0	22.3235	fixed-sign variable	0	21.06	fixed-sign variable	0	20.7442	fixed-sign variable	0	19.4807	fixed-sign variable	0	19.1649	fixed-sign variable	0	17.5856	fixed-sign variable
468	3OAS121	0	6.38232	fixed-sign variable	0	0.79809	fixed-sign variable	0	12.9911	fixed-sign variable	0	9.69548	fixed-sign variable	0	15.7917	fixed-sign variable	0	15.6174	fixed-sign variable	0	14.2235	fixed-sign variable	0	14.0492	fixed-sign variable	0	13.875	fixed-sign variable	0	13.178	fixed-sign variable	0	12.3067	fixed-sign variable	0	11.6098	fixed-sign variable	0	11.4355	fixed-sign variable	0	10.7385	fixed-sign variable	0	10.5643	fixed-sign variable	0	9.69303	fixed-sign variable
469	3OAS140	0.02119	11.5978	fixed-sign variable	0.01369	1.42912	fixed-sign variable	0.00848	23.5693	fixed-sign variable	0.015	17.5997	fixed-sign variable	0.00359	28.6431	fixed-sign variable	0.00391	28.3274	fixed-sign variable	0.00652	25.8022	fixed-sign variable	0.00685	25.4865	fixed-sign variable	0.00717	25.1709	fixed-sign variable	0.00848	23.9083	fixed-sign variable	0.01011	22.33	fixed-sign variable	0.01141	21.0674	fixed-sign variable	0.01174	20.7517	fixed-sign variable	0.01304	19.4891	fixed-sign variable	0.01337	19.1735	fixed-sign variable	0.015	17.5952	fixed-sign variable
470	ACGAptspp	0	0	blocked	0	0	blocked	0	0	blocked	0	0	blocked	0	0	blocked	0	0	blocked	0	0	blocked	0	0	blocked	0	0	blocked	0	0	blocked	0	0	blocked	0	0	blocked	0	0	blocked	0	0	blocked	0	0	blocked	0	0	blocked
471	EX_g3pg_e	0	2.23514	fixed-sign variable	0	0.2035	fixed-sign variable	0	4.77576	fixed-sign variable	0	3.47854	fixed-sign variable	0	5.8193	fixed-sign variable	0	5.75296	fixed-sign variable	0	5.22224	fixed-sign variable	0	5.1559	fixed-sign variable	0	5.08956	fixed-sign variable	0	4.8242	fixed-sign variable	0	4.4925	fixed-sign variable	0	4.22713	fixed-sign variable	0	4.16079	fixed-sign variable	0	3.89543	fixed-sign variable	0	3.82909	fixed-sign variable	0	3.49739	fixed-sign variable
472	ACGAtex	0	0	blocked	0	0	blocked	0	0	blocked	0	0	blocked	0	0	blocked	0	0	blocked	0	0	blocked	0	0	blocked	0	0	blocked	0	0	blocked	0	0	blocked	0	0	blocked	0	0	blocked	0	0	blocked	0	0	blocked	0	0	blocked
473	ACGK	0.21283	35.8287	fixed-sign variable	0.13752	3.74395	fixed-sign variable	0.08513	75.3241	fixed-sign variable	0.15062	55.2739	fixed-sign variable	0.03602	90.7945	fixed-sign variable	0.03929	89.7994	fixed-sign variable	0.06549	81.839	fixed-sign variable	0.06876	80.844	fixed-sign variable	0.07204	79.8489	fixed-sign variable	0.08513	75.8687	fixed-sign variable	0.1015	70.8935	fixed-sign variable	0.1146	66.9133	fixed-sign variable	0.11788	65.9182	fixed-sign variable	0.13097	61.938	fixed-sign variable	0.13425	60.943	fixed-sign variable	0.15062	55.9677	fixed-sign variable
474	ACGS	0.21283	35.8287	fixed-sign variable	0.13752	3.74395	fixed-sign variable	0.08513	75.3241	fixed-sign variable	0.15062	55.2739	fixed-sign variable	0.03602	90.7945	fixed-sign variable	0.03929	89.7994	fixed-sign variable	0.06549	81.839	fixed-sign variable	0.06876	80.844	fixed-sign variable	0.07204	79.8489	fixed-sign variable	0.08513	75.8687	fixed-sign variable	0.1015	70.8935	fixed-sign variable	0.1146	66.9133	fixed-sign variable	0.11788	65.9182	fixed-sign variable	0.13097	61.938	fixed-sign variable	0.13425	60.943	fixed-sign variable	0.15062	55.9677	fixed-sign variable
475	3OAS141	0	6.38232	fixed-sign variable	0	0.79809	fixed-sign variable	0	12.9911	fixed-sign variable	0	9.69548	fixed-sign variable	0	15.7917	fixed-sign variable	0	15.6174	fixed-sign variable	0	14.2235	fixed-sign variable	0	14.0492	fixed-sign variable	0	13.875	fixed-sign variable	0	13.178	fixed-sign variable	0	12.3067	fixed-sign variable	0	11.6098	fixed-sign variable	0	11.4355	fixed-sign variable	0	10.7385	fixed-sign variable	0	10.5643	fixed-sign variable	0	9.69303	fixed-sign variable
476	3OAS160	0	11.6028	fixed-sign variable	0	1.43294	fixed-sign variable	0	23.5713	fixed-sign variable	0	17.6032	fixed-sign variable	0	28.6439	fixed-sign variable	0	28.3283	fixed-sign variable	0	25.8037	fixed-sign variable	0	25.4882	fixed-sign variable	0	25.1726	fixed-sign variable	0	23.9103	fixed-sign variable	0	22.3324	fixed-sign variable	0	21.0701	fixed-sign variable	0	20.7545	fixed-sign variable	0	19.4922	fixed-sign variable	0	19.1766	fixed-sign variable	0	17.5987	fixed-sign variable
477	3OAS161	0	11.5966	fixed-sign variable	0	1.42877	fixed-sign variable	0	23.5688	fixed-sign variable	0	17.5988	fixed-sign variable	0	28.6429	fixed-sign variable	0	28.3272	fixed-sign variable	0	25.8018	fixed-sign variable	0	25.4861	fixed-sign variable	0	25.1705	fixed-sign variable	0	23.9078	fixed-sign variable	0	22.3294	fixed-sign variable	0	21.0667	fixed-sign variable	0	20.751	fixed-sign variable	0	19.4884	fixed-sign variable	0	19.1727	fixed-sign variable	0	17.5943	fixed-sign variable
478	ACHBS	0.1835	2.73918	fixed-sign variable	0.11857	0.36631	fixed-sign variable	0.0734	5.53141	fixed-sign variable	0.12986	4.10842	fixed-sign variable	0.03105	6.66017	fixed-sign variable	0.03388	6.58869	fixed-sign variable	0.05646	6.01682	fixed-sign variable	0.05928	5.94534	fixed-sign variable	0.06211	5.87386	fixed-sign variable	0.0734	5.58793	fixed-sign variable	0.08751	5.2238	fixed-sign variable	0.09881	4.9317	fixed-sign variable	0.10163	4.85868	fixed-sign variable	0.11292	4.56658	fixed-sign variable	0.11575	4.49356	fixed-sign variable	0.12986	4.12844	fixed-sign variable
479	EX_g3pi_e	0	0	blocked	0	0	blocked	0	0	blocked	0	0	blocked	0	0	blocked	0	0	blocked	0	0	blocked	0	0	blocked	0	0	blocked	0	0	blocked	0	0	blocked	0	0	blocked	0	0	blocked	0	0	blocked	0	0	blocked	0	0	blocked
480	3OAS180	0	11.5747	fixed-sign variable	0	1.41417	fixed-sign variable	0	23.5601	fixed-sign variable	0	17.5833	fixed-sign variable	0	28.6392	fixed-sign variable	0	28.3232	fixed-sign variable	0	25.7951	fixed-sign variable	0	25.4791	fixed-sign variable	0	25.1631	fixed-sign variable	0	23.899	fixed-sign variable	0	22.319	fixed-sign variable	0	21.055	fixed-sign variable	0	20.739	fixed-sign variable	0	19.4749	fixed-sign variable	0	19.1589	fixed-sign variable	0	17.5789	fixed-sign variable
481	ACKr	-1000	80.5468	sign-variable	-1000	7.37112	sign-variable	-1000	168.829	sign-variable	-1000	124.807	sign-variable	-1000	206.245	sign-variable	-1000	203.917	sign-variable	-1000	185.295	sign-variable	-1000	182.967	sign-variable	-1000	180.64	sign-variable	-1000	171.329	sign-variable	-1000	159.69	sign-variable	-1000	150.379	sign-variable	-1000	148.051	sign-variable	-1000	138.74	sign-variable	-1000	136.413	sign-variable	-1000	124.774	sign-variable
482	EX_g3ps_e	0	0	blocked	0	0	blocked	0	0	blocked	0	0	blocked	0	0	blocked	0	0	blocked	0	0	blocked	0	0	blocked	0	0	blocked	0	0	blocked	0	0	blocked	0	0	blocked	0	0	blocked	0	0	blocked	0	0	blocked	0	0	blocked
483	ACLS	0.5522	4.143	fixed-sign variable	0.35681	0.68809	fixed-sign variable	0.22088	7.73328	fixed-sign variable	0.39079	5.95838	fixed-sign variable	0.09345	9.23368	fixed-sign variable	0.10194	9.14007	fixed-sign variable	0.16991	8.39114	fixed-sign variable	0.1784	8.29752	fixed-sign variable	0.1869	8.2039	fixed-sign variable	0.22088	7.82944	fixed-sign variable	0.26336	7.36136	fixed-sign variable	0.29734	6.98689	fixed-sign variable	0.30583	6.89327	fixed-sign variable	0.33982	6.51881	fixed-sign variable	0.34831	6.42519	fixed-sign variable	0.39079	5.95711	fixed-sign variable
484	ACM6PH	0	8.13612	fixed-sign variable	0	0.77002	fixed-sign variable	0	18.0217	fixed-sign variable	0	12.6138	fixed-sign variable	0	21.5543	fixed-sign variable	0	21.3188	fixed-sign variable	0	19.4348	fixed-sign variable	0	19.1993	fixed-sign variable	0	18.9638	fixed-sign variable	0	18.0217	fixed-sign variable	0	16.8215	fixed-sign variable	0	15.8302	fixed-sign variable	0	15.5817	fixed-sign variable	0	14.588	fixed-sign variable	0	14.3396	fixed-sign variable	0	13.0974	fixed-sign variable
485	ACMAMUT	0	0.26083	fixed-sign variable	0	0.02305	fixed-sign variable	0	0.55505	fixed-sign variable	0	0.4112	fixed-sign variable	0	0.67698	fixed-sign variable	0	0.66939	fixed-sign variable	0	0.60868	fixed-sign variable	0	0.60109	fixed-sign variable	0	0.59351	fixed-sign variable	0	0.56264	fixed-sign variable	0	0.52395	fixed-sign variable	0	0.493	fixed-sign variable	0	0.48527	fixed-sign variable	0	0.45432	fixed-sign variable	0	0.44658	fixed-sign variable	0	0.40789	fixed-sign variable
486	3OAS181	0	11.586	fixed-sign variable	0	1.42169	fixed-sign variable	0	23.5646	fixed-sign variable	0	17.5913	fixed-sign variable	0	28.6411	fixed-sign variable	0	28.3252	fixed-sign variable	0	25.7985	fixed-sign variable	0	25.4827	fixed-sign variable	0	25.1669	fixed-sign variable	0	23.9035	fixed-sign variable	0	22.3244	fixed-sign variable	0	21.061	fixed-sign variable	0	20.7452	fixed-sign variable	0	19.4819	fixed-sign variable	0	19.166	fixed-sign variable	0	17.5868	fixed-sign variable
487	EX_g6p_e	0	0	blocked	0	0	blocked	0	0	blocked	0	0	blocked	0	0	blocked	0	0	blocked	0	0	blocked	0	0	blocked	0	0	blocked	0	0	blocked	0	0	blocked	0	0	blocked	0	0	blocked	0	0	blocked	0	0	blocked	0	0	blocked
488	3OAS60	0	3.36682	fixed-sign variable	0	0.41952	fixed-sign variable	0	6.8486	fixed-sign variable	0	5.11237	fixed-sign variable	0	8.32416	fixed-sign variable	0	8.23236	fixed-sign variable	0	7.49794	fixed-sign variable	0	7.40614	fixed-sign variable	0	7.31433	fixed-sign variable	0	6.94712	fixed-sign variable	0	6.48811	fixed-sign variable	0	6.1209	fixed-sign variable	0	6.0291	fixed-sign variable	0	5.66189	fixed-sign variable	0	5.57008	fixed-sign variable	0	5.11107	fixed-sign variable
489	ACMANAptspp	0	0	blocked	0	0	blocked	0	0	blocked	0	0	blocked	0	0	blocked	0	0	blocked	0	0	blocked	0	0	blocked	0	0	blocked	0	0	blocked	0	0	blocked	0	0	blocked	0	0	blocked	0	0	blocked	0	0	blocked	0	0	blocked
490	EX_gal_e	0	0	blocked	0	0	blocked	2.761	10	fixed-sign variable	0	0	blocked	0	0	blocked	0	0	blocked	0	0	blocked	0	0	blocked	0	0	blocked	0	0	blocked	0	0	blocked	0	0	blocked	0	0	blocked	0	0	blocked	0	0	blocked	0	0	blocked
491	ACMANAtex	0	0	blocked	0	0	blocked	0	0	blocked	0	0	blocked	0	0	blocked	0	0	blocked	0	0	blocked	0	0	blocked	0	0	blocked	0	0	blocked	0	0	blocked	0	0	blocked	0	0	blocked	0	0	blocked	0	0	blocked	0	0	blocked
492	ACMUMptspp	0	0	blocked	0	0	blocked	0	0	blocked	0	0	blocked	0	0	blocked	0	0	blocked	0	0	blocked	0	0	blocked	0	0	blocked	0	0	blocked	0	0	blocked	0	0	blocked	0	0	blocked	0	0	blocked	0	0	blocked	0	0	blocked
493	3OAS80	0	3.36682	fixed-sign variable	0	0.41952	fixed-sign variable	0	6.8486	fixed-sign variable	0	5.11237	fixed-sign variable	0	8.32416	fixed-sign variable	0	8.23236	fixed-sign variable	0	7.49794	fixed-sign variable	0	7.40614	fixed-sign variable	0	7.31433	fixed-sign variable	0	6.94712	fixed-sign variable	0	6.48811	fixed-sign variable	0	6.1209	fixed-sign variable	0	6.0291	fixed-sign variable	0	5.66189	fixed-sign variable	0	5.57008	fixed-sign variable	0	5.11107	fixed-sign variable
494	3OXCOAT	0	0	blocked	0	0	blocked	0	0	blocked	0	0	blocked	0	0	blocked	0	0	blocked	0	0	blocked	0	0	blocked	0	0	blocked	0	0	blocked	0	0	blocked	0	0	blocked	0	0	blocked	0	0	blocked	0	0	blocked	0	0	blocked
495	ACMUMtex	0	0	blocked	0	0	blocked	0	0	blocked	0	0	blocked	0	0	blocked	0	0	blocked	0	0	blocked	0	0	blocked	0	0	blocked	0	0	blocked	0	0	blocked	0	0	blocked	0	0	blocked	0	0	blocked	0	0	blocked	0	0	blocked
496	EX_gal_bD_e	0	0	blocked	0	0	blocked	0	0	blocked	0	0	blocked	0	0	blocked	0	0	blocked	0	0	blocked	0	0	blocked	0	0	blocked	0	0	blocked	0	0	blocked	0	0	blocked	0	0	blocked	0	0	blocked	0	0	blocked	0	0	blocked
497	ACNAMt2pp	0	0	blocked	0	0	blocked	0	0	blocked	0	0	blocked	0	0	blocked	0	0	blocked	0	0	blocked	0	0	blocked	0	0	blocked	0	0	blocked	0	0	blocked	0	0	blocked	0	0	blocked	0	0	blocked	0	0	blocked	0	0	blocked
498	3PEPTabcpp	0	7.44073	fixed-sign variable	0	0.69489	fixed-sign variable	0	16.374	fixed-sign variable	0	11.5357	fixed-sign variable	0	19.7121	fixed-sign variable	0	19.4967	fixed-sign variable	0	17.7459	fixed-sign variable	0	17.5205	fixed-sign variable	0	17.2951	fixed-sign variable	0	16.3933	fixed-sign variable	0	15.2662	fixed-sign variable	0	14.3644	fixed-sign variable	0	14.139	fixed-sign variable	0	13.2373	fixed-sign variable	0	13.0118	fixed-sign variable	0	11.8847	fixed-sign variable
499	3PEPTtex	0	1.13099	fixed-sign variable	0	0.10711	fixed-sign variable	0	2.41301	fixed-sign variable	0	1.76754	fixed-sign variable	0	2.94374	fixed-sign variable	0	2.91018	fixed-sign variable	0	2.64171	fixed-sign variable	0	2.60815	fixed-sign variable	0	2.57459	fixed-sign variable	0	2.44036	fixed-sign variable	0	2.27257	fixed-sign variable	0	2.13833	fixed-sign variable	0	2.10477	fixed-sign variable	0	1.97054	fixed-sign variable	0	1.93698	fixed-sign variable	0	1.76918	fixed-sign variable
500	3UMPtex	0	0	blocked	0	0	blocked	0	0	blocked	0	0	blocked	0	0	blocked	0	0	blocked	0	0	blocked	0	0	blocked	0	0	blocked	0	0	blocked	0	0	blocked	0	0	blocked	0	0	blocked	0	0	blocked	0	0	blocked	0	0	blocked
501	EX_gal1p_e	0	0	blocked	0	0	blocked	0	0	blocked	0	0	blocked	0	0	blocked	0	0	blocked	0	0	blocked	0	0	blocked	0	0	blocked	0	0	blocked	0	0	blocked	0	0	blocked	0	0	blocked	0	0	blocked	0	0	blocked	0	0	blocked
502	42A12BOOXpp	0	0	blocked	0	0	blocked	0	0	blocked	0	0	blocked	0	0	blocked	0	0	blocked	0	0	blocked	0	0	blocked	0	0	blocked	0	0	blocked	0	0	blocked	0	0	blocked	0	0	blocked	0	0	blocked	0	0	blocked	0	0	blocked
503	ACNAMtex	0	0	blocked	0	0	blocked	0	0	blocked	0	0	blocked	0	0	blocked	0	0	blocked	0	0	blocked	0	0	blocked	0	0	blocked	0	0	blocked	0	0	blocked	0	0	blocked	0	0	blocked	0	0	blocked	0	0	blocked	0	0	blocked
504	ACNML	0	0	blocked	0	0	blocked	0	0	blocked	0	0	blocked	0	0	blocked	0	0	blocked	0	0	blocked	0	0	blocked	0	0	blocked	0	0	blocked	0	0	blocked	0	0	blocked	0	0	blocked	0	0	blocked	0	0	blocked	0	0	blocked
505	ACOAD1f	-2.9423	3.16325	sign-variable	-0.37928	0.28798	sign-variable	-5.7535	6.76717	sign-variable	-4.4016	4.9683	sign-variable	-6.8441	8.28971	sign-variable	-6.7752	8.19478	sign-variable	-6.2246	7.4353	sign-variable	-6.1558	7.34037	sign-variable	-6.0869	7.24543	sign-variable	-5.8116	6.8657	sign-variable	-5.4675	6.39102	sign-variable	-5.1911	6.01129	sign-variable	-5.1213	5.91635	sign-variable	-4.842	5.53661	sign-variable	-4.7722	5.44168	sign-variable	-4.4007	4.96701	sign-variable
506	4HOXPACDtex	0	0	blocked	0	0	blocked	0	0	blocked	0	0	blocked	0	0	blocked	0	0	blocked	0	0	blocked	0	0	blocked	0	0	blocked	0	0	blocked	0	0	blocked	0	0	blocked	0	0	blocked	0	0	blocked	0	0	blocked	0	0	blocked
507	4HTHRS	0	0	blocked	0	0	blocked	0	0	blocked	0	0	blocked	0	0	blocked	0	0	blocked	0	0	blocked	0	0	blocked	0	0	blocked	0	0	blocked	0	0	blocked	0	0	blocked	0	0	blocked	0	0	blocked	0	0	blocked	0	0	blocked
508	ACOAD2f	-2.9423	3.16325	sign-variable	-0.37928	0.28798	sign-variable	-5.7535	6.76717	sign-variable	-4.4016	4.9683	sign-variable	-6.8441	8.28971	sign-variable	-6.7752	8.19478	sign-variable	-6.2246	7.4353	sign-variable	-6.1558	7.34037	sign-variable	-6.0869	7.24543	sign-variable	-5.8116	6.8657	sign-variable	-5.4675	6.39102	sign-variable	-5.1911	6.01129	sign-variable	-5.1213	5.91635	sign-variable	-4.842	5.53661	sign-variable	-4.7722	5.44168	sign-variable	-4.4007	4.96701	sign-variable
509	EX_galct__D_e	0	0	blocked	0	0	blocked	0	0	blocked	0	0	blocked	0	0	blocked	0	0	blocked	0	0	blocked	0	0	blocked	0	0	blocked	0	0	blocked	0	0	blocked	0	0	blocked	0	0	blocked	0	0	blocked	0	0	blocked	0	0	blocked
510	ACOAD3f	-1.0723	3.16325	sign-variable	-0.20956	0.28798	sign-variable	-1.9284	6.76717	sign-variable	-1.5086	4.9683	sign-variable	-2.2711	8.28971	sign-variable	-2.2506	8.19478	sign-variable	-2.0839	7.4353	sign-variable	-2.062	7.34037	sign-variable	-2.04	7.24543	sign-variable	-1.9521	6.8657	sign-variable	-1.8422	6.39102	sign-variable	-1.7528	6.01129	sign-variable	-1.7302	5.91635	sign-variable	-1.6394	5.53661	sign-variable	-1.6167	5.44168	sign-variable	-1.5033	4.96701	sign-variable
511	ACOAD4f	-1.0723	6.84246	sign-variable	-0.20956	0.73908	sign-variable	-1.9284	14.2512	sign-variable	-1.5086	10.555	sign-variable	-2.2711	17.3862	sign-variable	-2.2506	17.191	sign-variable	-2.0839	15.6289	sign-variable	-2.062	15.4337	sign-variable	-2.04	15.2384	sign-variable	-1.9521	14.4574	sign-variable	-1.8422	13.4811	sign-variable	-1.7528	12.7001	sign-variable	-1.7302	12.5048	sign-variable	-1.6394	11.7238	sign-variable	-1.6167	11.5286	sign-variable	-1.5033	10.5523	sign-variable
512	4PCP	0	7.95037	fixed-sign variable	0	0.74975	fixed-sign variable	0	17.6103	fixed-sign variable	0	12.3258	fixed-sign variable	0	21.0622	fixed-sign variable	0	20.8321	fixed-sign variable	0	18.9911	fixed-sign variable	0	18.7609	fixed-sign variable	0	18.5308	fixed-sign variable	0	17.6103	fixed-sign variable	0	16.4054	fixed-sign variable	0	15.4364	fixed-sign variable	0	15.1942	fixed-sign variable	0	14.2251	fixed-sign variable	0	13.9829	fixed-sign variable	0	12.7716	fixed-sign variable
513	4PCPpp	0	7.13578	fixed-sign variable	0	0.66257	fixed-sign variable	0	15.6297	fixed-sign variable	0	11.0629	fixed-sign variable	0	18.8989	fixed-sign variable	0	18.6842	fixed-sign variable	0	16.9607	fixed-sign variable	0	16.7453	fixed-sign variable	0	16.5298	fixed-sign variable	0	15.668	fixed-sign variable	0	14.5907	fixed-sign variable	0	13.7288	fixed-sign variable	0	13.5134	fixed-sign variable	0	12.6515	fixed-sign variable	0	12.4361	fixed-sign variable	0	11.3588	fixed-sign variable
514	ACOAD5f	-1.0723	11.3806	sign-variable	-0.20956	1.28894	sign-variable	-1.9284	23.4824	sign-variable	-1.5086	17.4459	sign-variable	-2.2711	28.6063	sign-variable	-2.2506	28.2873	sign-variable	-2.0839	25.7354	sign-variable	-2.062	25.4164	sign-variable	-2.04	25.0974	sign-variable	-1.9521	23.8214	sign-variable	-1.8422	22.2264	sign-variable	-1.7528	20.9504	sign-variable	-1.7302	20.6314	sign-variable	-1.6394	19.3555	sign-variable	-1.6167	19.0365	sign-variable	-1.5033	17.4415	sign-variable
515	4PEPTabcpp	0	7.28507	fixed-sign variable	0	0.67835	fixed-sign variable	0	15.9932	fixed-sign variable	0	11.2943	fixed-sign variable	0	19.2997	fixed-sign variable	0	19.0888	fixed-sign variable	0	17.3444	fixed-sign variable	0	17.1241	fixed-sign variable	0	16.9038	fixed-sign variable	0	16.0224	fixed-sign variable	0	14.9208	fixed-sign variable	0	14.0394	fixed-sign variable	0	13.8191	fixed-sign variable	0	12.9378	fixed-sign variable	0	12.7174	fixed-sign variable	0	11.6158	fixed-sign variable
516	EX_galctn__D_e	0	0	blocked	0	0	blocked	0	0	blocked	0	0	blocked	0	0	blocked	0	0	blocked	0	0	blocked	0	0	blocked	0	0	blocked	0	0	blocked	0	0	blocked	0	0	blocked	0	0	blocked	0	0	blocked	0	0	blocked	0	0	blocked
517	4PEPTtex	0	0.97252	fixed-sign variable	0	0.09161	fixed-sign variable	0	2.07141	fixed-sign variable	0	1.52063	fixed-sign variable	0	2.53043	fixed-sign variable	0	2.50158	fixed-sign variable	0	2.27081	fixed-sign variable	0	2.24196	fixed-sign variable	0	2.21311	fixed-sign variable	0	2.09773	fixed-sign variable	0	1.95349	fixed-sign variable	0	1.8381	fixed-sign variable	0	1.80926	fixed-sign variable	0	1.69387	fixed-sign variable	0	1.66502	fixed-sign variable	0	1.52079	fixed-sign variable
518	5DGLCNR	0	0	blocked	0	0	blocked	0	0	blocked	0	0	blocked	0	9.69822	fixed-sign variable	0	9.60161	fixed-sign variable	0	8.81833	fixed-sign variable	0	8.71727	fixed-sign variable	0	8.6162	fixed-sign variable	0	8.20668	fixed-sign variable	0	7.68433	fixed-sign variable	0	7.23721	fixed-sign variable	0	7.12474	fixed-sign variable	0	6.67488	fixed-sign variable	0	6.56241	fixed-sign variable	0	6.00009	fixed-sign variable
519	ACOAD6f	-0.45652	11.4214	sign-variable	-0.13952	1.31561	sign-variable	-0.66474	23.4987	sign-variable	-0.56416	17.4748	sign-variable	-0.74875	28.6132	sign-variable	-0.74388	28.2948	sign-variable	-0.70443	25.7479	sign-variable	-0.69909	25.4295	sign-variable	-0.69374	25.1112	sign-variable	-0.67234	23.8377	sign-variable	-0.6456	22.2459	sign-variable	-0.62391	20.9724	sign-variable	-0.61833	20.654	sign-variable	-0.59601	19.3805	sign-variable	-0.59043	19.0622	sign-variable	-0.56253	17.4703	sign-variable
520	ACOAD7f	-0.11045	11.5036	sign-variable	-0.07137	1.36909	sign-variable	-0.04418	23.5316	sign-variable	-0.07817	17.533	sign-variable	-0.01869	28.6271	sign-variable	-0.02039	28.31	sign-variable	-0.03399	25.7732	sign-variable	-0.03568	25.4561	sign-variable	-0.03738	25.139	sign-variable	-0.04418	23.8706	sign-variable	-0.05268	22.2851	sign-variable	-0.05947	21.0167	sign-variable	-0.06117	20.6996	sign-variable	-0.06797	19.4311	sign-variable	-0.06967	19.114	sign-variable	-0.07817	17.5285	sign-variable
521	ACOAD8f	0	11.5747	fixed-sign variable	0	1.41417	fixed-sign variable	0	23.5601	fixed-sign variable	0	17.5833	fixed-sign variable	0	28.6392	fixed-sign variable	0	28.3232	fixed-sign variable	0	25.7951	fixed-sign variable	0	25.4791	fixed-sign variable	0	25.1631	fixed-sign variable	0	23.899	fixed-sign variable	0	22.319	fixed-sign variable	0	21.055	fixed-sign variable	0	20.739	fixed-sign variable	0	19.4749	fixed-sign variable	0	19.1589	fixed-sign variable	0	17.5789	fixed-sign variable
522	ACOATA	-80.1623	3.36682	sign-variable	-7.1227	0.41952	sign-variable	-168.6749	6.8486	sign-variable	-124.5347	5.11237	sign-variable	-206.1798	8.32416	sign-variable	-203.8461	8.23236	sign-variable	-185.1769	7.49794	sign-variable	-182.8432	7.40614	sign-variable	-180.5095	7.31433	sign-variable	-171.1749	6.94712	sign-variable	-159.5066	6.48811	sign-variable	-150.172	6.1209	sign-variable	-147.8383	6.0291	sign-variable	-138.5037	5.66189	sign-variable	-136.1701	5.57008	sign-variable	-124.5018	5.11107	sign-variable
523	5DGLCNt2rpp	0	0	blocked	0	0	blocked	0	0	blocked	0	0	blocked	0	9.69822	fixed-sign variable	0	9.60161	fixed-sign variable	0	8.81833	fixed-sign variable	0	8.71727	fixed-sign variable	0	8.6162	fixed-sign variable	0	8.20668	fixed-sign variable	0	7.68433	fixed-sign variable	0	7.23721	fixed-sign variable	0	7.12474	fixed-sign variable	0	6.67488	fixed-sign variable	0	6.56241	fixed-sign variable	0	6.00009	fixed-sign variable
524	5DGLCNtex	0	0	blocked	0	0	blocked	0	0	blocked	0	0	blocked	0	9.69822	fixed-sign variable	0	9.60161	fixed-sign variable	0	8.81833	fixed-sign variable	0	8.71727	fixed-sign variable	0	8.6162	fixed-sign variable	0	8.20668	fixed-sign variable	0	7.68433	fixed-sign variable	0	7.23721	fixed-sign variable	0	7.12474	fixed-sign variable	0	6.67488	fixed-sign variable	0	6.56241	fixed-sign variable	0	6.00009	fixed-sign variable
525	ACODA	0.21283	18.933	fixed-sign variable	0.13752	2.51174	fixed-sign variable	0.08513	37.3415	fixed-sign variable	0.15062	28.1097	fixed-sign variable	0.03602	44.9986	fixed-sign variable	0.03929	44.516	fixed-sign variable	0.06549	40.6544	fixed-sign variable	0.06876	40.1717	fixed-sign variable	0.07204	39.689	fixed-sign variable	0.08513	37.7582	fixed-sign variable	0.1015	35.3447	fixed-sign variable	0.1146	33.4139	fixed-sign variable	0.11788	32.9312	fixed-sign variable	0.13097	31.0004	fixed-sign variable	0.13425	30.5177	fixed-sign variable	0.15062	28.1042	fixed-sign variable
526	EX_galctn__L_e	0	0	blocked	0	0	blocked	0	0	blocked	0	0	blocked	0	0	blocked	0	0	blocked	0	0	blocked	0	0	blocked	0	0	blocked	0	0	blocked	0	0	blocked	0	0	blocked	0	0	blocked	0	0	blocked	0	0	blocked	0	0	blocked
527	ACOLIPAabctex	0	0.09367	fixed-sign variable	0	0.0083	fixed-sign variable	0	0.19934	fixed-sign variable	0	0.14694	fixed-sign variable	0	0.24361	fixed-sign variable	0	0.24089	fixed-sign variable	0	0.21894	fixed-sign variable	0	0.21615	fixed-sign variable	0	0.21337	fixed-sign variable	0	0.20223	fixed-sign variable	0	0.18832	fixed-sign variable	0	0.17718	fixed-sign variable	0	0.1744	fixed-sign variable	0	0.16326	fixed-sign variable	0	0.16048	fixed-sign variable	0	0.14656	fixed-sign variable
528	ACONIs	0	0	blocked	0	0	blocked	0	0	blocked	0	0	blocked	0	0	blocked	0	0	blocked	0	0	blocked	0	0	blocked	0	0	blocked	0	0	blocked	0	0	blocked	0	0	blocked	0	0	blocked	0	0	blocked	0	0	blocked	0	0	blocked
529	EX_galt_e	0	0	blocked	0	0	blocked	0	0	blocked	0	0	blocked	0	0	blocked	0	0	blocked	0	0	blocked	0	0	blocked	0	0	blocked	0	0	blocked	0	0	blocked	0	0	blocked	0	0	blocked	0	0	blocked	0	0	blocked	0	0	blocked
530	ACONMT	0	0	blocked	0	0	blocked	0	0	blocked	0	0	blocked	0	0	blocked	0	0	blocked	0	0	blocked	0	0	blocked	0	0	blocked	0	0	blocked	0	0	blocked	0	0	blocked	0	0	blocked	0	0	blocked	0	0	blocked	0	0	blocked
531	ACONTa	0.70729	38.4981	fixed-sign variable	0.45702	8.25464	fixed-sign variable	0.28292	71.0286	fixed-sign variable	0.50055	54.6798	fixed-sign variable	0.1197	84.4634	fixed-sign variable	0.13058	83.6122	fixed-sign variable	0.21763	76.8025	fixed-sign variable	0.22851	75.9513	fixed-sign variable	0.23939	75.1001	fixed-sign variable	0.28292	71.6952	fixed-sign variable	0.33733	67.4392	fixed-sign variable	0.38085	64.0343	fixed-sign variable	0.39173	63.1831	fixed-sign variable	0.43526	59.7783	fixed-sign variable	0.44614	58.9271	fixed-sign variable	0.50055	54.671	fixed-sign variable
532	ACONTb	0.70729	38.4981	fixed-sign variable	0.45702	8.25464	fixed-sign variable	0.28292	71.0286	fixed-sign variable	0.50055	54.6798	fixed-sign variable	0.1197	84.4634	fixed-sign variable	0.13058	83.6122	fixed-sign variable	0.21763	76.8025	fixed-sign variable	0.22851	75.9513	fixed-sign variable	0.23939	75.1001	fixed-sign variable	0.28292	71.6952	fixed-sign variable	0.33733	67.4392	fixed-sign variable	0.38085	64.0343	fixed-sign variable	0.39173	63.1831	fixed-sign variable	0.43526	59.7783	fixed-sign variable	0.44614	58.9271	fixed-sign variable	0.50055	54.671	fixed-sign variable
533	ACOTA	0.21283	18.933	fixed-sign variable	0.13752	2.51174	fixed-sign variable	0.08513	37.3415	fixed-sign variable	0.15062	28.1097	fixed-sign variable	0.03602	44.9986	fixed-sign variable	0.03929	44.516	fixed-sign variable	0.06549	40.6544	fixed-sign variable	0.06876	40.1717	fixed-sign variable	0.07204	39.689	fixed-sign variable	0.08513	37.7582	fixed-sign variable	0.1015	35.3447	fixed-sign variable	0.1146	33.4139	fixed-sign variable	0.11788	32.9312	fixed-sign variable	0.13097	31.0004	fixed-sign variable	0.13425	30.5177	fixed-sign variable	0.15062	28.1042	fixed-sign variable
534	ACPPAT120	0	80.1623	fixed-sign variable	0	7.12265	fixed-sign variable	0	168.675	fixed-sign variable	0	124.535	fixed-sign variable	0	206.18	fixed-sign variable	0	203.846	fixed-sign variable	0	185.177	fixed-sign variable	0	182.843	fixed-sign variable	0	180.51	fixed-sign variable	0	171.175	fixed-sign variable	0	159.507	fixed-sign variable	0	150.172	fixed-sign variable	0	147.838	fixed-sign variable	0	138.504	fixed-sign variable	0	136.17	fixed-sign variable	0	124.502	fixed-sign variable
535	AGM4PCPpp	0	7.7729	fixed-sign variable	0	0.73053	fixed-sign variable	0	17.1883	fixed-sign variable	0	12.0507	fixed-sign variable	0	20.5921	fixed-sign variable	0	20.3671	fixed-sign variable	0	18.5671	fixed-sign variable	0	18.3422	fixed-sign variable	0	18.1172	fixed-sign variable	0	17.1883	fixed-sign variable	0	16.0072	fixed-sign variable	0	15.0617	fixed-sign variable	0	14.8254	fixed-sign variable	0	13.8798	fixed-sign variable	0	13.6435	fixed-sign variable	0	12.4616	fixed-sign variable
536	AGM4PH	0	7.95037	fixed-sign variable	0	0.74975	fixed-sign variable	0	17.6103	fixed-sign variable	0	12.3258	fixed-sign variable	0	21.0622	fixed-sign variable	0	20.8321	fixed-sign variable	0	18.9911	fixed-sign variable	0	18.7609	fixed-sign variable	0	18.5308	fixed-sign variable	0	17.6103	fixed-sign variable	0	16.4054	fixed-sign variable	0	15.4364	fixed-sign variable	0	15.1942	fixed-sign variable	0	14.2251	fixed-sign variable	0	13.9829	fixed-sign variable	0	12.7716	fixed-sign variable
537	AGM4Pt2pp	0	7.95037	fixed-sign variable	0	0.74975	fixed-sign variable	0	17.6103	fixed-sign variable	0	12.3258	fixed-sign variable	0	21.0622	fixed-sign variable	0	20.8321	fixed-sign variable	0	18.9911	fixed-sign variable	0	18.7609	fixed-sign variable	0	18.5308	fixed-sign variable	0	17.6103	fixed-sign variable	0	16.4054	fixed-sign variable	0	15.4364	fixed-sign variable	0	15.1942	fixed-sign variable	0	14.2251	fixed-sign variable	0	13.9829	fixed-sign variable	0	12.7716	fixed-sign variable
538	AGMH	0	8.13612	fixed-sign variable	0	0.77002	fixed-sign variable	0	18.0217	fixed-sign variable	0	12.6138	fixed-sign variable	0	21.5543	fixed-sign variable	0	21.3188	fixed-sign variable	0	19.4348	fixed-sign variable	0	19.1993	fixed-sign variable	0	18.9638	fixed-sign variable	0	18.0217	fixed-sign variable	0	16.8215	fixed-sign variable	0	15.8302	fixed-sign variable	0	15.5817	fixed-sign variable	0	14.588	fixed-sign variable	0	14.3396	fixed-sign variable	0	13.0974	fixed-sign variable
539	ACPPAT140	0	80.1623	fixed-sign variable	0	7.12265	fixed-sign variable	0	168.675	fixed-sign variable	0	124.535	fixed-sign variable	0	206.18	fixed-sign variable	0	203.846	fixed-sign variable	0	185.177	fixed-sign variable	0	182.843	fixed-sign variable	0	180.51	fixed-sign variable	0	171.175	fixed-sign variable	0	159.507	fixed-sign variable	0	150.172	fixed-sign variable	0	147.838	fixed-sign variable	0	138.504	fixed-sign variable	0	136.17	fixed-sign variable	0	124.502	fixed-sign variable
540	EX_galur_e	0	0	blocked	0	0	blocked	0	0	blocked	0	0	blocked	0	0	blocked	0	0	blocked	0	0	blocked	0	0	blocked	0	0	blocked	0	0	blocked	0	0	blocked	0	0	blocked	0	0	blocked	0	0	blocked	0	0	blocked	0	0	blocked
541	ACPPAT141	0	80.1623	fixed-sign variable	0	7.12265	fixed-sign variable	0	168.675	fixed-sign variable	0	124.535	fixed-sign variable	0	206.18	fixed-sign variable	0	203.846	fixed-sign variable	0	185.177	fixed-sign variable	0	182.843	fixed-sign variable	0	180.51	fixed-sign variable	0	171.175	fixed-sign variable	0	159.507	fixed-sign variable	0	150.172	fixed-sign variable	0	147.838	fixed-sign variable	0	138.504	fixed-sign variable	0	136.17	fixed-sign variable	0	124.502	fixed-sign variable
542	ACPPAT160	0	80.2017	fixed-sign variable	0	7.14812	fixed-sign variable	0	168.691	fixed-sign variable	0	124.563	fixed-sign variable	0	206.186	fixed-sign variable	0	203.853	fixed-sign variable	0	185.189	fixed-sign variable	0	182.856	fixed-sign variable	0	180.523	fixed-sign variable	0	171.191	fixed-sign variable	0	159.525	fixed-sign variable	0	150.193	fixed-sign variable	0	147.86	fixed-sign variable	0	138.528	fixed-sign variable	0	136.195	fixed-sign variable	0	124.53	fixed-sign variable
543	AGMHE	0.02119	0.40592	fixed-sign variable	0.01369	0.04781	fixed-sign variable	0.00848	0.82718	fixed-sign variable	0.015	0.61854	fixed-sign variable	0.00359	1.00446	fixed-sign variable	0.00391	0.99361	fixed-sign variable	0.00652	0.90572	fixed-sign variable	0.00685	0.89462	fixed-sign variable	0.00717	0.88351	fixed-sign variable	0.00848	0.83908	fixed-sign variable	0.01011	0.78355	fixed-sign variable	0.01141	0.73912	fixed-sign variable	0.01174	0.72802	fixed-sign variable	0.01304	0.68359	fixed-sign variable	0.01337	0.67248	fixed-sign variable	0.015	0.61695	fixed-sign variable
544	AGMT	0	12.2839	fixed-sign variable	0	1.30419	fixed-sign variable	0	23.3769	fixed-sign variable	0	17.8559	fixed-sign variable	0	27.8298	fixed-sign variable	0	27.5452	fixed-sign variable	0	25.2684	fixed-sign variable	0	24.9838	fixed-sign variable	0	24.6992	fixed-sign variable	0	23.5608	fixed-sign variable	0	22.1378	fixed-sign variable	0	20.9993	fixed-sign variable	0	20.7147	fixed-sign variable	0	19.5763	fixed-sign variable	0	19.2917	fixed-sign variable	0	17.8687	fixed-sign variable
545	ACPPAT161	0	80.193	fixed-sign variable	0	7.14246	fixed-sign variable	0	168.687	fixed-sign variable	0	124.556	fixed-sign variable	0	206.185	fixed-sign variable	0	203.852	fixed-sign variable	0	185.186	fixed-sign variable	0	182.853	fixed-sign variable	0	180.52	fixed-sign variable	0	171.187	fixed-sign variable	0	159.521	fixed-sign variable	0	150.189	fixed-sign variable	0	147.855	fixed-sign variable	0	138.523	fixed-sign variable	0	136.189	fixed-sign variable	0	124.523	fixed-sign variable
546	AGMt2pp	0	7.44073	fixed-sign variable	0	0.69489	fixed-sign variable	0	16.374	fixed-sign variable	0	11.5357	fixed-sign variable	0	19.7121	fixed-sign variable	0	19.4967	fixed-sign variable	0	17.7459	fixed-sign variable	0	17.5205	fixed-sign variable	0	17.2951	fixed-sign variable	0	16.3933	fixed-sign variable	0	15.2662	fixed-sign variable	0	14.3644	fixed-sign variable	0	14.139	fixed-sign variable	0	13.2373	fixed-sign variable	0	13.0118	fixed-sign variable	0	11.8847	fixed-sign variable
547	EX_gam_e	0	0	blocked	0	0	blocked	0	0	blocked	4.7316	10	fixed-sign variable	0	0	blocked	0	0	blocked	0	0	blocked	0	0	blocked	0	0	blocked	0	0	blocked	0	0	blocked	0	0	blocked	0	0	blocked	0	0	blocked	0	0	blocked	0	0	blocked
548	AGMtex	0	3.0108	fixed-sign variable	0	0.29072	fixed-sign variable	0	6.40402	fixed-sign variable	0	4.68362	fixed-sign variable	0	7.77962	fixed-sign variable	0	7.69242	fixed-sign variable	0	6.99481	fixed-sign variable	0	6.9076	fixed-sign variable	0	6.8204	fixed-sign variable	0	6.4716	fixed-sign variable	0	6.03559	fixed-sign variable	0	5.68678	fixed-sign variable	0	5.59958	fixed-sign variable	0	5.24633	fixed-sign variable	0	5.15698	fixed-sign variable	0	4.71025	fixed-sign variable
549	ACPPAT180	0	80.1623	fixed-sign variable	0	7.12265	fixed-sign variable	0	168.675	fixed-sign variable	0	124.535	fixed-sign variable	0	206.18	fixed-sign variable	0	203.846	fixed-sign variable	0	185.177	fixed-sign variable	0	182.843	fixed-sign variable	0	180.51	fixed-sign variable	0	171.175	fixed-sign variable	0	159.507	fixed-sign variable	0	150.172	fixed-sign variable	0	147.838	fixed-sign variable	0	138.504	fixed-sign variable	0	136.17	fixed-sign variable	0	124.502	fixed-sign variable
550	ACPPAT181	0	80.1781	fixed-sign variable	0	7.13286	fixed-sign variable	0	168.681	fixed-sign variable	0	124.546	fixed-sign variable	0	206.182	fixed-sign variable	0	203.849	fixed-sign variable	0	185.182	fixed-sign variable	0	182.848	fixed-sign variable	0	180.515	fixed-sign variable	0	171.181	fixed-sign variable	0	159.514	fixed-sign variable	0	150.181	fixed-sign variable	0	147.847	fixed-sign variable	0	138.513	fixed-sign variable	0	136.18	fixed-sign variable	0	124.513	fixed-sign variable
551	ACPS1	0	0	blocked	0	0	blocked	0	0	blocked	0	0	blocked	0	0	blocked	0	0	blocked	0	0	blocked	0	0	blocked	0	0	blocked	0	0	blocked	0	0	blocked	0	0	blocked	0	0	blocked	0	0	blocked	0	0	blocked	0	0	blocked
552	AGPAT120	0	18.8617	fixed-sign variable	0	1.67592	fixed-sign variable	0	39.6882	fixed-sign variable	0	29.3023	fixed-sign variable	0	48.5129	fixed-sign variable	0	47.9638	fixed-sign variable	0	43.571	fixed-sign variable	0	43.0219	fixed-sign variable	0	42.4728	fixed-sign variable	0	40.2764	fixed-sign variable	0	37.531	fixed-sign variable	0	35.3346	fixed-sign variable	0	34.7855	fixed-sign variable	0	32.5891	fixed-sign variable	0	32.04	fixed-sign variable	0	29.2945	fixed-sign variable
553	AGPAT140	0	18.8617	fixed-sign variable	0	1.67592	fixed-sign variable	0	39.6882	fixed-sign variable	0	29.3023	fixed-sign variable	0	48.5129	fixed-sign variable	0	47.9638	fixed-sign variable	0	43.571	fixed-sign variable	0	43.0219	fixed-sign variable	0	42.4728	fixed-sign variable	0	40.2764	fixed-sign variable	0	37.531	fixed-sign variable	0	35.3346	fixed-sign variable	0	34.7855	fixed-sign variable	0	32.5891	fixed-sign variable	0	32.04	fixed-sign variable	0	29.2945	fixed-sign variable
554	EX_gam6p_e	0	0	blocked	0	0	blocked	0	0	blocked	0	0	blocked	0	0	blocked	0	0	blocked	0	0	blocked	0	0	blocked	0	0	blocked	0	0	blocked	0	0	blocked	0	0	blocked	0	0	blocked	0	0	blocked	0	0	blocked	0	0	blocked
555	ACS	0	1000	fixed-sign variable	0	1000	fixed-sign variable	0	1000	fixed-sign variable	0	1000	fixed-sign variable	0	1000	fixed-sign variable	0	1000	fixed-sign variable	0	1000	fixed-sign variable	0	1000	fixed-sign variable	0	1000	fixed-sign variable	0	1000	fixed-sign variable	0	1000	fixed-sign variable	0	1000	fixed-sign variable	0	1000	fixed-sign variable	0	1000	fixed-sign variable	0	1000	fixed-sign variable	0	1000	fixed-sign variable
556	ACSERtex	0	4.33502	fixed-sign variable	0	0.40701	fixed-sign variable	0	8.89173	fixed-sign variable	0	6.68684	fixed-sign variable	0	10.685	fixed-sign variable	0	10.571	fixed-sign variable	0	9.65952	fixed-sign variable	0	9.54558	fixed-sign variable	0	9.43164	fixed-sign variable	0	8.97588	fixed-sign variable	0	8.40618	fixed-sign variable	0	7.95042	fixed-sign variable	0	7.83648	fixed-sign variable	0	7.38072	fixed-sign variable	0	7.26678	fixed-sign variable	0	6.69708	fixed-sign variable
557	AGPAT141	0	18.8617	fixed-sign variable	0	1.67592	fixed-sign variable	0	39.6882	fixed-sign variable	0	29.3023	fixed-sign variable	0	48.5129	fixed-sign variable	0	47.9638	fixed-sign variable	0	43.571	fixed-sign variable	0	43.0219	fixed-sign variable	0	42.4728	fixed-sign variable	0	40.2764	fixed-sign variable	0	37.531	fixed-sign variable	0	35.3346	fixed-sign variable	0	34.7855	fixed-sign variable	0	32.5891	fixed-sign variable	0	32.04	fixed-sign variable	0	29.2945	fixed-sign variable
558	EX_gbbtn_e	0	0	blocked	0	0	blocked	0	0	blocked	0	0	blocked	0	0	blocked	0	0	blocked	0	0	blocked	0	0	blocked	0	0	blocked	0	0	blocked	0	0	blocked	0	0	blocked	0	0	blocked	0	0	blocked	0	0	blocked	0	0	blocked
559	ACSERtpp	0	4.33502	fixed-sign variable	0	0.40701	fixed-sign variable	0	8.89173	fixed-sign variable	0	6.68684	fixed-sign variable	0	10.685	fixed-sign variable	0	10.571	fixed-sign variable	0	9.65952	fixed-sign variable	0	9.54558	fixed-sign variable	0	9.43164	fixed-sign variable	0	8.97588	fixed-sign variable	0	8.40618	fixed-sign variable	0	7.95042	fixed-sign variable	0	7.83648	fixed-sign variable	0	7.38072	fixed-sign variable	0	7.26678	fixed-sign variable	0	6.69708	fixed-sign variable
560	AGPAT160	0.03942	18.9011	fixed-sign variable	0.02547	1.70139	fixed-sign variable	0.01577	39.704	fixed-sign variable	0.0279	29.3302	fixed-sign variable	0.00667	48.5196	fixed-sign variable	0.00728	47.9711	fixed-sign variable	0.01213	43.5832	fixed-sign variable	0.01274	43.0347	fixed-sign variable	0.01334	42.4862	fixed-sign variable	0.01577	40.2922	fixed-sign variable	0.0188	37.5498	fixed-sign variable	0.02123	35.3558	fixed-sign variable	0.02183	34.8073	fixed-sign variable	0.02426	32.6134	fixed-sign variable	0.02487	32.0649	fixed-sign variable	0.0279	29.3224	fixed-sign variable
561	EX_gdp_e	0	0	blocked	0	0	blocked	0	0	blocked	0	0	blocked	0	0	blocked	0	0	blocked	0	0	blocked	0	0	blocked	0	0	blocked	0	0	blocked	0	0	blocked	0	0	blocked	0	0	blocked	0	0	blocked	0	0	blocked	0	0	blocked
562	AGPAT161	0.03066	18.8924	fixed-sign variable	0.01981	1.69573	fixed-sign variable	0.01227	39.7005	fixed-sign variable	0.0217	29.324	fixed-sign variable	0.00519	48.5181	fixed-sign variable	0.00566	47.9695	fixed-sign variable	0.00943	43.5805	fixed-sign variable	0.00991	43.0318	fixed-sign variable	0.01038	42.4832	fixed-sign variable	0.01227	40.2887	fixed-sign variable	0.01462	37.5456	fixed-sign variable	0.01651	35.3511	fixed-sign variable	0.01698	34.8025	fixed-sign variable	0.01887	32.608	fixed-sign variable	0.01934	32.0594	fixed-sign variable	0.0217	29.3162	fixed-sign variable
563	AGPAT180	0	18.8617	fixed-sign variable	0	1.67592	fixed-sign variable	0	39.6882	fixed-sign variable	0	29.3023	fixed-sign variable	0	48.5129	fixed-sign variable	0	47.9638	fixed-sign variable	0	43.571	fixed-sign variable	0	43.0219	fixed-sign variable	0	42.4728	fixed-sign variable	0	40.2764	fixed-sign variable	0	37.531	fixed-sign variable	0	35.3346	fixed-sign variable	0	34.7855	fixed-sign variable	0	32.5891	fixed-sign variable	0	32.04	fixed-sign variable	0	29.2945	fixed-sign variable
564	AGPAT181	0.0158	18.8775	fixed-sign variable	0.01021	1.68613	fixed-sign variable	0.00632	39.6945	fixed-sign variable	0.01118	29.3135	fixed-sign variable	0.00267	48.5156	fixed-sign variable	0.00292	47.9667	fixed-sign variable	0.00486	43.5759	fixed-sign variable	0.00511	43.027	fixed-sign variable	0.00535	42.4782	fixed-sign variable	0.00632	40.2828	fixed-sign variable	0.00754	37.5385	fixed-sign variable	0.00851	35.3431	fixed-sign variable	0.00875	34.7942	fixed-sign variable	0.00973	32.5988	fixed-sign variable	0.00997	32.05	fixed-sign variable	0.01118	29.3057	fixed-sign variable
565	AGPR	0.21283	35.8287	fixed-sign variable	0.13752	3.74395	fixed-sign variable	0.08513	75.3241	fixed-sign variable	0.15062	55.2739	fixed-sign variable	0.03602	90.7945	fixed-sign variable	0.03929	89.7994	fixed-sign variable	0.06549	81.839	fixed-sign variable	0.06876	80.844	fixed-sign variable	0.07204	79.8489	fixed-sign variable	0.08513	75.8687	fixed-sign variable	0.1015	70.8935	fixed-sign variable	0.1146	66.9133	fixed-sign variable	0.11788	65.9182	fixed-sign variable	0.13097	61.938	fixed-sign variable	0.13425	60.943	fixed-sign variable	0.15062	55.9677	fixed-sign variable
566	ACt2rpp	0	1000	fixed-sign variable	0	1000	fixed-sign variable	0	1000	fixed-sign variable	0	1000	fixed-sign variable	0	1000	fixed-sign variable	0	1000	fixed-sign variable	0	1000	fixed-sign variable	0	1000	fixed-sign variable	0	1000	fixed-sign variable	0	1000	fixed-sign variable	0	1000	fixed-sign variable	0	1000	fixed-sign variable	0	1000	fixed-sign variable	0	1000	fixed-sign variable	0	1000	fixed-sign variable	0	1000	fixed-sign variable
567	ACt4pp	0	1000	fixed-sign variable	0	1000	fixed-sign variable	0	1000	fixed-sign variable	0	1000	fixed-sign variable	0	1000	fixed-sign variable	0	1000	fixed-sign variable	0	1000	fixed-sign variable	0	1000	fixed-sign variable	0	1000	fixed-sign variable	0	1000	fixed-sign variable	0	1000	fixed-sign variable	0	1000	fixed-sign variable	0	1000	fixed-sign variable	0	1000	fixed-sign variable	0	1000	fixed-sign variable	0	1000	fixed-sign variable
568	ACtex	0	11.4292	fixed-sign variable	0	1.13962	fixed-sign variable	0	21.9385	fixed-sign variable	0	16.7698	fixed-sign variable	0	26.1486	fixed-sign variable	0	25.8808	fixed-sign variable	0	23.7391	fixed-sign variable	0	23.4714	fixed-sign variable	0	23.2036	fixed-sign variable	0	22.1328	fixed-sign variable	0	20.7942	fixed-sign variable	0	19.7233	fixed-sign variable	0	19.4549	fixed-sign variable	0	18.3798	fixed-sign variable	0	18.111	fixed-sign variable	0	16.7671	fixed-sign variable
569	ADA	0	35.5355	fixed-sign variable	0	3.56307	fixed-sign variable	0	75.2068	fixed-sign variable	0	55.0655	fixed-sign variable	0	90.7446	fixed-sign variable	0	89.7451	fixed-sign variable	0	81.7484	fixed-sign variable	0	80.7488	fixed-sign variable	0	79.7493	fixed-sign variable	0	75.7509	fixed-sign variable	0	70.7531	fixed-sign variable	0	66.7547	fixed-sign variable	0	65.7552	fixed-sign variable	0	61.7568	fixed-sign variable	0	60.7573	fixed-sign variable	0	55.7594	fixed-sign variable
570	ADCL	0.00058	0.00058	fixed	0.00037	0.00037	fixed	0.00023	0.00023	fixed	0.00041	0.00041	fixed	0.0001	0.0001	fixed	0.00011	0.00011	fixed	0.00018	0.00018	fixed	0.00019	0.00019	fixed	0.0002	0.0002	fixed	0.00023	0.00023	fixed	0.00028	0.00028	fixed	0.00031	0.00031	fixed	0.00032	0.00032	fixed	0.00036	0.00036	fixed	0.00037	0.00037	fixed	0.00041	0.00041	fixed
571	AGt3	0	0	blocked	0	0	blocked	0	0	blocked	0	0	blocked	0	0	blocked	0	0	blocked	0	0	blocked	0	0	blocked	0	0	blocked	0	0	blocked	0	0	blocked	0	0	blocked	0	0	blocked	0	0	blocked	0	0	blocked	0	0	blocked
572	AHCYSNS	0.00087	3.48313	fixed-sign variable	0.00056	0.30691	fixed-sign variable	0.00035	7.46935	fixed-sign variable	0.00062	5.39932	fixed-sign variable	0.00015	9.06694	fixed-sign variable	0.00016	8.96492	fixed-sign variable	0.00027	8.14878	fixed-sign variable	0.00028	8.04676	fixed-sign variable	0.00029	7.94474	fixed-sign variable	0.00035	7.53334	fixed-sign variable	0.00042	7.01636	fixed-sign variable	0.00047	6.60199	fixed-sign variable	0.00048	6.4984	fixed-sign variable	0.00054	6.08404	fixed-sign variable	0.00055	5.98045	fixed-sign variable	0.00062	5.4625	fixed-sign variable
573	ADCS	0.00058	0.00058	fixed	0.00037	0.00037	fixed	0.00023	0.00023	fixed	0.00041	0.00041	fixed	0.0001	0.0001	fixed	0.00011	0.00011	fixed	0.00018	0.00018	fixed	0.00019	0.00019	fixed	0.0002	0.0002	fixed	0.00023	0.00023	fixed	0.00028	0.00028	fixed	0.00031	0.00031	fixed	0.00032	0.00032	fixed	0.00036	0.00036	fixed	0.00037	0.00037	fixed	0.00041	0.00041	fixed
574	AICART	0.3425	8.16945	fixed-sign variable	0.22131	0.95183	fixed-sign variable	0.137	16.7963	fixed-sign variable	0.24238	12.2764	fixed-sign variable	0.05796	20.0487	fixed-sign variable	0.06323	19.8353	fixed-sign variable	0.10538	18.1283	fixed-sign variable	0.11065	17.9149	fixed-sign variable	0.11592	17.7015	fixed-sign variable	0.137	16.848	fixed-sign variable	0.16334	15.7658	fixed-sign variable	0.18442	14.8972	fixed-sign variable	0.18969	14.68	fixed-sign variable	0.21077	13.8113	fixed-sign variable	0.21604	13.5942	fixed-sign variable	0.24238	12.5084	fixed-sign variable
575	AMALT3	0	0	blocked	0	0	blocked	0	0	blocked	0	0	blocked	0	0	blocked	0	0	blocked	0	0	blocked	0	0	blocked	0	0	blocked	0	0	blocked	0	0	blocked	0	0	blocked	0	0	blocked	0	0	blocked	0	0	blocked	0	0	blocked
576	AIRC2	0.28266	8.10962	fixed-sign variable	0.18264	0.91317	fixed-sign variable	0.11306	16.7723	fixed-sign variable	0.20004	12.234	fixed-sign variable	0.04783	20.0386	fixed-sign variable	0.05218	19.8243	fixed-sign variable	0.08697	18.1099	fixed-sign variable	0.09132	17.8956	fixed-sign variable	0.09567	17.6812	fixed-sign variable	0.11306	16.824	fixed-sign variable	0.13481	15.7373	fixed-sign variable	0.1522	14.8649	fixed-sign variable	0.15655	14.6469	fixed-sign variable	0.17394	13.7745	fixed-sign variable	0.17829	13.5564	fixed-sign variable	0.20004	12.466	fixed-sign variable
577	AIRC3	0.28266	8.10962	fixed-sign variable	0.18264	0.91317	fixed-sign variable	0.11306	16.7723	fixed-sign variable	0.20004	12.234	fixed-sign variable	0.04783	20.0386	fixed-sign variable	0.05218	19.8243	fixed-sign variable	0.08697	18.1099	fixed-sign variable	0.09132	17.8956	fixed-sign variable	0.09567	17.6812	fixed-sign variable	0.11306	16.824	fixed-sign variable	0.13481	15.7373	fixed-sign variable	0.1522	14.8649	fixed-sign variable	0.15655	14.6469	fixed-sign variable	0.17394	13.7745	fixed-sign variable	0.17829	13.5564	fixed-sign variable	0.20004	12.466	fixed-sign variable
578	AKGDH	0	24.4002	fixed-sign variable	0	6.07226	fixed-sign variable	0	46.1467	fixed-sign variable	0	34.4582	fixed-sign variable	0	54.0834	fixed-sign variable	0	53.5543	fixed-sign variable	0	49.3214	fixed-sign variable	0	48.7923	fixed-sign variable	0	48.2632	fixed-sign variable	0	46.1467	fixed-sign variable	0	43.5012	fixed-sign variable	0	41.3847	fixed-sign variable	0	40.8556	fixed-sign variable	0	38.7391	fixed-sign variable	0	38.21	fixed-sign variable	0	35.5644	fixed-sign variable
579	AKGt2rpp	0	5.00195	fixed-sign variable	0	0.48289	fixed-sign variable	0	9.7726	fixed-sign variable	0	7.34669	fixed-sign variable	0	11.5892	fixed-sign variable	0	11.4706	fixed-sign variable	0	10.5213	fixed-sign variable	0	10.4027	fixed-sign variable	0	10.284	fixed-sign variable	0	9.8094	fixed-sign variable	0	9.21612	fixed-sign variable	0	8.7415	fixed-sign variable	0	8.62284	fixed-sign variable	0	8.14737	fixed-sign variable	0	8.02709	fixed-sign variable	0	7.42374	fixed-sign variable
580	AKGtex	0	5.00195	fixed-sign variable	0	0.48289	fixed-sign variable	0	9.7726	fixed-sign variable	0	7.34669	fixed-sign variable	0	11.5892	fixed-sign variable	0	11.4706	fixed-sign variable	0	10.5213	fixed-sign variable	0	10.4027	fixed-sign variable	0	10.284	fixed-sign variable	0	9.8094	fixed-sign variable	0	9.21612	fixed-sign variable	0	8.7415	fixed-sign variable	0	8.62284	fixed-sign variable	0	8.14737	fixed-sign variable	0	8.02709	fixed-sign variable	0	7.42374	fixed-sign variable
581	ALAALAD	0	80.1623	fixed-sign variable	0	7.12265	fixed-sign variable	0	168.675	fixed-sign variable	0	124.535	fixed-sign variable	0	206.18	fixed-sign variable	0	203.846	fixed-sign variable	0	185.177	fixed-sign variable	0	182.843	fixed-sign variable	0	180.51	fixed-sign variable	0	171.175	fixed-sign variable	0	159.507	fixed-sign variable	0	150.172	fixed-sign variable	0	147.838	fixed-sign variable	0	138.504	fixed-sign variable	0	136.17	fixed-sign variable	0	124.502	fixed-sign variable
582	ALAALAabcpp	0	8.13827	fixed-sign variable	0	0.7714	fixed-sign variable	0	18.0226	fixed-sign variable	0	12.6153	fixed-sign variable	0	21.5547	fixed-sign variable	0	21.3192	fixed-sign variable	0	19.4354	fixed-sign variable	0	19.2	fixed-sign variable	0	18.9645	fixed-sign variable	0	18.0226	fixed-sign variable	0	16.8225	fixed-sign variable	0	15.8313	fixed-sign variable	0	15.5829	fixed-sign variable	0	14.5893	fixed-sign variable	0	14.3409	fixed-sign variable	0	13.0989	fixed-sign variable
583	ADD	0	35.5355	fixed-sign variable	0	3.56307	fixed-sign variable	0	75.2068	fixed-sign variable	0	55.0655	fixed-sign variable	0	90.7446	fixed-sign variable	0	89.7451	fixed-sign variable	0	81.7484	fixed-sign variable	0	80.7488	fixed-sign variable	0	79.7493	fixed-sign variable	0	75.7509	fixed-sign variable	0	70.7531	fixed-sign variable	0	66.7547	fixed-sign variable	0	65.7552	fixed-sign variable	0	61.7568	fixed-sign variable	0	60.7573	fixed-sign variable	0	55.7594	fixed-sign variable
584	ADEt2rpp	0	3.71984	fixed-sign variable	0	0.34551	fixed-sign variable	0	8.04348	fixed-sign variable	0	5.78036	fixed-sign variable	0	9.75202	fixed-sign variable	0	9.64085	fixed-sign variable	0	8.7515	fixed-sign variable	0	8.64033	fixed-sign variable	0	8.52916	fixed-sign variable	0	8.08449	fixed-sign variable	0	7.52864	fixed-sign variable	0	7.08396	fixed-sign variable	0	6.97279	fixed-sign variable	0	6.52812	fixed-sign variable	0	6.41695	fixed-sign variable	0	5.8611	fixed-sign variable
585	ADEtex	0	3.71984	fixed-sign variable	0	0.34551	fixed-sign variable	0	8.04348	fixed-sign variable	0	5.78036	fixed-sign variable	0	9.75202	fixed-sign variable	0	9.64085	fixed-sign variable	0	8.7515	fixed-sign variable	0	8.64033	fixed-sign variable	0	8.52916	fixed-sign variable	0	8.08449	fixed-sign variable	0	7.52864	fixed-sign variable	0	7.08396	fixed-sign variable	0	6.97279	fixed-sign variable	0	6.52812	fixed-sign variable	0	6.41695	fixed-sign variable	0	5.8611	fixed-sign variable
586	ADK1	-1000	1000	sign-variable	-1000	1000	sign-variable	-1000	1000	sign-variable	-1000	1000	sign-variable	-1000	1000	sign-variable	-1000	1000	sign-variable	-1000	1000	sign-variable	-1000	1000	sign-variable	-1000	1000	sign-variable	-1000	1000	sign-variable	-1000	1000	sign-variable	-1000	1000	sign-variable	-1000	1000	sign-variable	-1000	1000	sign-variable	-1000	1000	sign-variable	-1000	1000	sign-variable
587	ADK3	-1000	999.513	sign-variable	-1000	999.685	sign-variable	-1000	999.805	sign-variable	-1000	999.655	sign-variable	-1000	999.918	sign-variable	-1000	999.91	sign-variable	-1000	999.85	sign-variable	-1000	999.843	sign-variable	-1000	999.835	sign-variable	-1000	999.805	sign-variable	-1000	999.768	sign-variable	-1000	999.738	sign-variable	-1000	999.73	sign-variable	-1000	999.7	sign-variable	-1000	999.693	sign-variable	-1000	999.655	sign-variable
588	ADK4	0	80.1623	fixed-sign variable	0	7.12265	fixed-sign variable	0	168.675	fixed-sign variable	0	124.535	fixed-sign variable	0	206.18	fixed-sign variable	0	203.846	fixed-sign variable	0	185.177	fixed-sign variable	0	182.843	fixed-sign variable	0	180.51	fixed-sign variable	0	171.175	fixed-sign variable	0	159.507	fixed-sign variable	0	150.172	fixed-sign variable	0	147.838	fixed-sign variable	0	138.504	fixed-sign variable	0	136.17	fixed-sign variable	0	124.502	fixed-sign variable
589	ADMDC	0.00438	0.95263	fixed-sign variable	0.00283	0.09314	fixed-sign variable	0.00175	2.04546	fixed-sign variable	0.0031	1.47527	fixed-sign variable	0.00074	2.47833	fixed-sign variable	0.00081	2.45016	fixed-sign variable	0.00135	2.22474	fixed-sign variable	0.00142	2.19656	fixed-sign variable	0.00148	2.16838	fixed-sign variable	0.00175	2.05568	fixed-sign variable	0.00209	1.91479	fixed-sign variable	0.00236	1.80208	fixed-sign variable	0.00243	1.7739	fixed-sign variable	0.0027	1.66119	fixed-sign variable	0.00277	1.63302	fixed-sign variable	0.0031	1.49213	fixed-sign variable
590	ADNCYC	0	80.1623	fixed-sign variable	0	7.12265	fixed-sign variable	0	168.675	fixed-sign variable	0	124.535	fixed-sign variable	0	206.18	fixed-sign variable	0	203.846	fixed-sign variable	0	185.177	fixed-sign variable	0	182.843	fixed-sign variable	0	180.51	fixed-sign variable	0	171.175	fixed-sign variable	0	159.507	fixed-sign variable	0	150.172	fixed-sign variable	0	147.838	fixed-sign variable	0	138.504	fixed-sign variable	0	136.17	fixed-sign variable	0	124.502	fixed-sign variable
591	ADNK1	0	80.1677	fixed-sign variable	0	7.12614	fixed-sign variable	0	168.677	fixed-sign variable	0	124.538	fixed-sign variable	0	206.181	fixed-sign variable	0	203.847	fixed-sign variable	0	185.179	fixed-sign variable	0	182.845	fixed-sign variable	0	180.511	fixed-sign variable	0	171.177	fixed-sign variable	0	159.509	fixed-sign variable	0	150.175	fixed-sign variable	0	147.841	fixed-sign variable	0	138.507	fixed-sign variable	0	136.173	fixed-sign variable	0	124.506	fixed-sign variable
592	ALAALAr	0.01578	80.179	fixed-sign variable	0.0102	7.13341	fixed-sign variable	0.00631	168.682	fixed-sign variable	0.01117	124.546	fixed-sign variable	0.00267	206.183	fixed-sign variable	0.00291	203.849	fixed-sign variable	0.00486	185.182	fixed-sign variable	0.0051	182.849	fixed-sign variable	0.00534	180.515	fixed-sign variable	0.00631	171.182	fixed-sign variable	0.00753	159.515	fixed-sign variable	0.0085	150.181	fixed-sign variable	0.00874	147.848	fixed-sign variable	0.00971	138.514	fixed-sign variable	0.00996	136.181	fixed-sign variable	0.01117	124.514	fixed-sign variable
593	ALAALAtex	0	2.48656	fixed-sign variable	0	0.22833	fixed-sign variable	0	5.29032	fixed-sign variable	0	3.89097	fixed-sign variable	0	6.47188	fixed-sign variable	0	6.39811	fixed-sign variable	0	5.80796	fixed-sign variable	0	5.73419	fixed-sign variable	0	5.66042	fixed-sign variable	0	5.36535	fixed-sign variable	0	4.9965	fixed-sign variable	0	4.70143	fixed-sign variable	0	4.62766	fixed-sign variable	0	4.33259	fixed-sign variable	0	4.25882	fixed-sign variable	0	3.88997	fixed-sign variable
594	ALAGLUE	0	6.85485	fixed-sign variable	0	0.63312	fixed-sign variable	0	14.9502	fixed-sign variable	0	10.6274	fixed-sign variable	0	18.099	fixed-sign variable	0	17.8927	fixed-sign variable	0	16.242	fixed-sign variable	0	16.0357	fixed-sign variable	0	15.8294	fixed-sign variable	0	15.0041	fixed-sign variable	0	13.9724	fixed-sign variable	0	13.1471	fixed-sign variable	0	12.9408	fixed-sign variable	0	12.1155	fixed-sign variable	0	11.9091	fixed-sign variable	0	10.8775	fixed-sign variable
595	ALAR	0.01578	178.394	fixed-sign variable	0.0102	19.5378	fixed-sign variable	0.00631	377.87	fixed-sign variable	0.01117	275.331	fixed-sign variable	0.00267	453.724	fixed-sign variable	0.00291	448.726	fixed-sign variable	0.00486	408.744	fixed-sign variable	0.0051	403.746	fixed-sign variable	0.00534	398.748	fixed-sign variable	0.00631	378.757	fixed-sign variable	0.00753	353.768	fixed-sign variable	0.0085	333.776	fixed-sign variable	0.00874	328.779	fixed-sign variable	0.00971	308.787	fixed-sign variable	0.00996	303.789	fixed-sign variable	0.01117	278.8	fixed-sign variable
596	ADNUC	0	80.1623	fixed-sign variable	0	7.12265	fixed-sign variable	0	168.675	fixed-sign variable	0	124.535	fixed-sign variable	0	206.18	fixed-sign variable	0	203.846	fixed-sign variable	0	185.177	fixed-sign variable	0	182.843	fixed-sign variable	0	180.51	fixed-sign variable	0	171.175	fixed-sign variable	0	159.507	fixed-sign variable	0	150.172	fixed-sign variable	0	147.838	fixed-sign variable	0	138.504	fixed-sign variable	0	136.17	fixed-sign variable	0	124.502	fixed-sign variable
597	ADNt2pp_copy1	0	1000	fixed-sign variable	0	1000	fixed-sign variable	0	1000	fixed-sign variable	0	1000	fixed-sign variable	0	1000	fixed-sign variable	0	1000	fixed-sign variable	0	1000	fixed-sign variable	0	1000	fixed-sign variable	0	1000	fixed-sign variable	0	1000	fixed-sign variable	0	1000	fixed-sign variable	0	1000	fixed-sign variable	0	1000	fixed-sign variable	0	1000	fixed-sign variable	0	1000	fixed-sign variable	0	1000	fixed-sign variable
598	ADNt2pp_copy2	0	1000	fixed-sign variable	0	1000	fixed-sign variable	0	1000	fixed-sign variable	0	1000	fixed-sign variable	0	1000	fixed-sign variable	0	1000	fixed-sign variable	0	1000	fixed-sign variable	0	1000	fixed-sign variable	0	1000	fixed-sign variable	0	1000	fixed-sign variable	0	1000	fixed-sign variable	0	1000	fixed-sign variable	0	1000	fixed-sign variable	0	1000	fixed-sign variable	0	1000	fixed-sign variable	0	1000	fixed-sign variable
599	ADNtex	0	1.87834	fixed-sign variable	0	0.17018	fixed-sign variable	0	4.05733	fixed-sign variable	0	2.912	fixed-sign variable	0	4.92095	fixed-sign variable	0	4.86486	fixed-sign variable	0	4.41608	fixed-sign variable	0	4.35998	fixed-sign variable	0	4.30389	fixed-sign variable	0	4.0795	fixed-sign variable	0	3.79901	fixed-sign variable	0	3.57463	fixed-sign variable	0	3.51853	fixed-sign variable	0	3.29414	fixed-sign variable	0	3.23804	fixed-sign variable	0	2.95756	fixed-sign variable
600	ADOCBIK	0	0	blocked	0	0	blocked	0	0	blocked	0	0	blocked	0	0	blocked	0	0	blocked	0	0	blocked	0	0	blocked	0	0	blocked	0	0	blocked	0	0	blocked	0	0	blocked	0	0	blocked	0	0	blocked	0	0	blocked	0	0	blocked
601	ADOCBLS	0	0	blocked	0	0	blocked	0	0	blocked	0	0	blocked	0	0	blocked	0	0	blocked	0	0	blocked	0	0	blocked	0	0	blocked	0	0	blocked	0	0	blocked	0	0	blocked	0	0	blocked	0	0	blocked	0	0	blocked	0	0	blocked
602	ALATA_D2	0	178.379	fixed-sign variable	0	19.5276	fixed-sign variable	0	377.864	fixed-sign variable	0	275.32	fixed-sign variable	0	453.721	fixed-sign variable	0	448.723	fixed-sign variable	0	408.739	fixed-sign variable	0	403.741	fixed-sign variable	0	398.743	fixed-sign variable	0	378.75	fixed-sign variable	0	353.76	fixed-sign variable	0	333.768	fixed-sign variable	0	328.77	fixed-sign variable	0	308.778	fixed-sign variable	0	303.779	fixed-sign variable	0	278.789	fixed-sign variable
603	ALATA_L	-1000	999.376	sign-variable	-1000	999.597	sign-variable	-1000	999.75	sign-variable	-1000	999.558	sign-variable	-1000	999.894	sign-variable	-1000	999.885	sign-variable	-1000	999.808	sign-variable	-1000	999.798	sign-variable	-1000	999.789	sign-variable	-1000	999.75	sign-variable	-1000	999.702	sign-variable	-1000	999.664	sign-variable	-1000	999.654	sign-variable	-1000	999.616	sign-variable	-1000	999.606	sign-variable	-1000	999.558	sign-variable
604	ALATA_L2	0	178.379	fixed-sign variable	0	19.5276	fixed-sign variable	0	377.864	fixed-sign variable	0	275.32	fixed-sign variable	0	453.721	fixed-sign variable	0	448.723	fixed-sign variable	0	408.739	fixed-sign variable	0	403.741	fixed-sign variable	0	398.743	fixed-sign variable	0	378.75	fixed-sign variable	0	353.76	fixed-sign variable	0	333.768	fixed-sign variable	0	328.77	fixed-sign variable	0	308.778	fixed-sign variable	0	303.779	fixed-sign variable	0	278.789	fixed-sign variable
605	ALATRS	0	0	blocked	0	0	blocked	0	0	blocked	0	0	blocked	0	0	blocked	0	0	blocked	0	0	blocked	0	0	blocked	0	0	blocked	0	0	blocked	0	0	blocked	0	0	blocked	0	0	blocked	0	0	blocked	0	0	blocked	0	0	blocked
606	ALAabcpp	0	106.883	fixed-sign variable	0	9.49686	fixed-sign variable	0	224.9	fixed-sign variable	0	166.046	fixed-sign variable	0	274.906	fixed-sign variable	0	271.795	fixed-sign variable	0	246.902	fixed-sign variable	0	243.791	fixed-sign variable	0	240.679	fixed-sign variable	0	228.233	fixed-sign variable	0	212.676	fixed-sign variable	0	200.229	fixed-sign variable	0	197.118	fixed-sign variable	0	184.672	fixed-sign variable	0	181.56	fixed-sign variable	0	166.002	fixed-sign variable
607	ALAt2pp_copy1	0	1000	fixed-sign variable	0	1000	fixed-sign variable	0	1000	fixed-sign variable	0	1000	fixed-sign variable	0	1000	fixed-sign variable	0	1000	fixed-sign variable	0	1000	fixed-sign variable	0	1000	fixed-sign variable	0	1000	fixed-sign variable	0	1000	fixed-sign variable	0	1000	fixed-sign variable	0	1000	fixed-sign variable	0	1000	fixed-sign variable	0	1000	fixed-sign variable	0	1000	fixed-sign variable	0	1000	fixed-sign variable
608	ADOCBLabcpp	0	0	blocked	0	0	blocked	0	0	blocked	0	0	blocked	0	0	blocked	0	0	blocked	0	0	blocked	0	0	blocked	0	0	blocked	0	0	blocked	0	0	blocked	0	0	blocked	0	0	blocked	0	0	blocked	0	0	blocked	0	0	blocked
609	ADOCBLtonex	0	0	blocked	0	0	blocked	0	0	blocked	0	0	blocked	0	0	blocked	0	0	blocked	0	0	blocked	0	0	blocked	0	0	blocked	0	0	blocked	0	0	blocked	0	0	blocked	0	0	blocked	0	0	blocked	0	0	blocked	0	0	blocked
610	ALAt2pp_copy2	0	1000	fixed-sign variable	0	1000	fixed-sign variable	0	1000	fixed-sign variable	0	1000	fixed-sign variable	0	1000	fixed-sign variable	0	1000	fixed-sign variable	0	1000	fixed-sign variable	0	1000	fixed-sign variable	0	1000	fixed-sign variable	0	1000	fixed-sign variable	0	1000	fixed-sign variable	0	1000	fixed-sign variable	0	1000	fixed-sign variable	0	1000	fixed-sign variable	0	1000	fixed-sign variable	0	1000	fixed-sign variable
611	AMALT4	0	0	blocked	0	0	blocked	0	0	blocked	0	0	blocked	0	0	blocked	0	0	blocked	0	0	blocked	0	0	blocked	0	0	blocked	0	0	blocked	0	0	blocked	0	0	blocked	0	0	blocked	0	0	blocked	0	0	blocked	0	0	blocked
612	ALAt4pp	0	1000	fixed-sign variable	0	1000	fixed-sign variable	0	1000	fixed-sign variable	0	1000	fixed-sign variable	0	1000	fixed-sign variable	0	1000	fixed-sign variable	0	1000	fixed-sign variable	0	1000	fixed-sign variable	0	1000	fixed-sign variable	0	1000	fixed-sign variable	0	1000	fixed-sign variable	0	1000	fixed-sign variable	0	1000	fixed-sign variable	0	1000	fixed-sign variable	0	1000	fixed-sign variable	0	1000	fixed-sign variable
613	ALAtex	0	7.1816	fixed-sign variable	0	0.66257	fixed-sign variable	0	15.0248	fixed-sign variable	0	11.1352	fixed-sign variable	0	18.2805	fixed-sign variable	0	18.0762	fixed-sign variable	0	16.4425	fixed-sign variable	0	16.2382	fixed-sign variable	0	16.034	fixed-sign variable	0	15.2171	fixed-sign variable	0	14.196	fixed-sign variable	0	13.3791	fixed-sign variable	0	13.1749	fixed-sign variable	0	12.358	fixed-sign variable	0	12.1538	fixed-sign variable	0	11.1326	fixed-sign variable
614	ALCD19	0	5.94271	fixed-sign variable	0	0.55864	fixed-sign variable	0	12.9758	fixed-sign variable	0	9.213	fixed-sign variable	0	15.689	fixed-sign variable	0	15.5131	fixed-sign variable	0	14.0925	fixed-sign variable	0	13.9134	fixed-sign variable	0	13.7344	fixed-sign variable	0	13.0184	fixed-sign variable	0	12.1233	fixed-sign variable	0	11.4072	fixed-sign variable	0	11.2282	fixed-sign variable	0	10.5121	fixed-sign variable	0	10.3331	fixed-sign variable	0	9.43803	fixed-sign variable
615	ALCD2x	0	7.34482	fixed-sign variable	0	0.66257	fixed-sign variable	0	15.6258	fixed-sign variable	0	11.4948	fixed-sign variable	0	18.4199	fixed-sign variable	0	18.2763	fixed-sign variable	0	17.0864	fixed-sign variable	0	16.8846	fixed-sign variable	0	16.6754	fixed-sign variable	0	15.8258	fixed-sign variable	0	14.7638	fixed-sign variable	0	13.8927	fixed-sign variable	0	13.6744	fixed-sign variable	0	12.8014	fixed-sign variable	0	12.5831	fixed-sign variable	0	11.4918	fixed-sign variable
616	ADPRDP	0	20.0406	fixed-sign variable	0	1.78066	fixed-sign variable	0	42.1687	fixed-sign variable	0	31.1337	fixed-sign variable	0	51.5449	fixed-sign variable	0	50.9615	fixed-sign variable	0	46.2942	fixed-sign variable	0	45.7108	fixed-sign variable	0	45.1274	fixed-sign variable	0	42.7937	fixed-sign variable	0	39.8767	fixed-sign variable	0	37.543	fixed-sign variable	0	36.9596	fixed-sign variable	0	34.6259	fixed-sign variable	0	34.0425	fixed-sign variable	0	31.1255	fixed-sign variable
617	ADPT	0	80.1677	fixed-sign variable	0	7.12614	fixed-sign variable	0	168.677	fixed-sign variable	0	124.538	fixed-sign variable	0	206.181	fixed-sign variable	0	203.847	fixed-sign variable	0	185.179	fixed-sign variable	0	182.845	fixed-sign variable	0	180.511	fixed-sign variable	0	171.177	fixed-sign variable	0	159.509	fixed-sign variable	0	150.175	fixed-sign variable	0	147.841	fixed-sign variable	0	138.507	fixed-sign variable	0	136.173	fixed-sign variable	0	124.506	fixed-sign variable
618	ADSK	0.16111	7.6539	fixed-sign variable	0.1041	0.83463	fixed-sign variable	0.06444	16.0172	fixed-sign variable	0.11401	11.7995	fixed-sign variable	0.02726	19.3346	fixed-sign variable	0.02974	19.1243	fixed-sign variable	0.04957	17.4427	fixed-sign variable	0.05205	17.2325	fixed-sign variable	0.05453	17.0223	fixed-sign variable	0.06444	16.1815	fixed-sign variable	0.07684	15.1305	fixed-sign variable	0.08675	14.2544	fixed-sign variable	0.08923	14.0345	fixed-sign variable	0.09914	13.1551	fixed-sign variable	0.10162	12.9352	fixed-sign variable	0.11401	11.8359	fixed-sign variable
619	ADSL1r	0.18874	35.7242	fixed-sign variable	0.12195	3.68502	fixed-sign variable	0.07549	75.2823	fixed-sign variable	0.13357	55.1991	fixed-sign variable	0.03194	90.7766	fixed-sign variable	0.03484	89.7799	fixed-sign variable	0.05807	81.8065	fixed-sign variable	0.06098	80.8098	fixed-sign variable	0.06388	79.8131	fixed-sign variable	0.07549	75.8264	fixed-sign variable	0.09001	70.8431	fixed-sign variable	0.10163	66.8564	fixed-sign variable	0.10453	65.8597	fixed-sign variable	0.11614	61.873	fixed-sign variable	0.11905	60.8763	fixed-sign variable	0.13357	55.8929	fixed-sign variable
620	ADSL2r	0.28266	8.10962	fixed-sign variable	0.18264	0.91317	fixed-sign variable	0.11306	16.7723	fixed-sign variable	0.20004	12.234	fixed-sign variable	0.04783	20.0386	fixed-sign variable	0.05218	19.8243	fixed-sign variable	0.08697	18.1099	fixed-sign variable	0.09132	17.8956	fixed-sign variable	0.09567	17.6812	fixed-sign variable	0.11306	16.824	fixed-sign variable	0.13481	15.7373	fixed-sign variable	0.1522	14.8649	fixed-sign variable	0.15655	14.6469	fixed-sign variable	0.17394	13.7745	fixed-sign variable	0.17829	13.5564	fixed-sign variable	0.20004	12.466	fixed-sign variable
621	ADSS	0.18874	35.7242	fixed-sign variable	0.12195	3.68502	fixed-sign variable	0.07549	75.2823	fixed-sign variable	0.13357	55.1991	fixed-sign variable	0.03194	90.7766	fixed-sign variable	0.03484	89.7799	fixed-sign variable	0.05807	81.8065	fixed-sign variable	0.06098	80.8098	fixed-sign variable	0.06388	79.8131	fixed-sign variable	0.07549	75.8264	fixed-sign variable	0.09001	70.8431	fixed-sign variable	0.10163	66.8564	fixed-sign variable	0.10453	65.8597	fixed-sign variable	0.11614	61.873	fixed-sign variable	0.11905	60.8763	fixed-sign variable	0.13357	55.8929	fixed-sign variable
622	AGDC	0	16.2722	fixed-sign variable	0	1.54003	fixed-sign variable	0	36.0435	fixed-sign variable	0	25.2276	fixed-sign variable	0	43.1086	fixed-sign variable	0	42.6376	fixed-sign variable	0	38.8695	fixed-sign variable	0	38.3985	fixed-sign variable	0	37.9275	fixed-sign variable	0	36.0435	fixed-sign variable	0	33.6431	fixed-sign variable	0	31.6604	fixed-sign variable	0	31.1635	fixed-sign variable	0	29.176	fixed-sign variable	0	28.6791	fixed-sign variable	0	26.1947	fixed-sign variable
623	ALDD19xr	0	0	blocked	0	0	blocked	0	0	blocked	0	0	blocked	0	0	blocked	0	0	blocked	0	0	blocked	0	0	blocked	0	0	blocked	0	0	blocked	0	0	blocked	0	0	blocked	0	0	blocked	0	0	blocked	0	0	blocked	0	0	blocked
624	ALDD2x	0	80.1623	fixed-sign variable	0	7.12265	fixed-sign variable	0	168.675	fixed-sign variable	0	124.535	fixed-sign variable	0	206.18	fixed-sign variable	0	203.846	fixed-sign variable	0	185.177	fixed-sign variable	0	182.843	fixed-sign variable	0	180.51	fixed-sign variable	0	171.175	fixed-sign variable	0	159.507	fixed-sign variable	0	150.172	fixed-sign variable	0	147.838	fixed-sign variable	0	138.504	fixed-sign variable	0	136.17	fixed-sign variable	0	124.502	fixed-sign variable
625	AMANAPEr	0	0	blocked	0	0	blocked	0	0	blocked	0	0	blocked	0	0	blocked	0	0	blocked	0	0	blocked	0	0	blocked	0	0	blocked	0	0	blocked	0	0	blocked	0	0	blocked	0	0	blocked	0	0	blocked	0	0	blocked	0	0	blocked
626	ALDD2y	0	80.1623	fixed-sign variable	0	7.12265	fixed-sign variable	0	168.675	fixed-sign variable	0	124.535	fixed-sign variable	0	206.18	fixed-sign variable	0	203.846	fixed-sign variable	0	185.177	fixed-sign variable	0	182.843	fixed-sign variable	0	180.51	fixed-sign variable	0	171.175	fixed-sign variable	0	159.507	fixed-sign variable	0	150.172	fixed-sign variable	0	147.838	fixed-sign variable	0	138.504	fixed-sign variable	0	136.17	fixed-sign variable	0	124.502	fixed-sign variable
627	ALDD3y	0	0	blocked	0	0	blocked	0	0	blocked	0	0	blocked	0	0	blocked	0	0	blocked	0	0	blocked	0	0	blocked	0	0	blocked	0	0	blocked	0	0	blocked	0	0	blocked	0	0	blocked	0	0	blocked	0	0	blocked	0	0	blocked
628	ALDD4	0	0	blocked	0	0	blocked	0	0	blocked	0	0	blocked	0	0	blocked	0	0	blocked	0	0	blocked	0	0	blocked	0	0	blocked	0	0	blocked	0	0	blocked	0	0	blocked	0	0	blocked	0	0	blocked	0	0	blocked	0	0	blocked
629	AGM3PA	0	8.13612	fixed-sign variable	0	0.77002	fixed-sign variable	0	18.0217	fixed-sign variable	0	12.6138	fixed-sign variable	0	21.5543	fixed-sign variable	0	21.3188	fixed-sign variable	0	19.4348	fixed-sign variable	0	19.1993	fixed-sign variable	0	18.9638	fixed-sign variable	0	18.0217	fixed-sign variable	0	16.8215	fixed-sign variable	0	15.8302	fixed-sign variable	0	15.5817	fixed-sign variable	0	14.588	fixed-sign variable	0	14.3396	fixed-sign variable	0	13.0974	fixed-sign variable
630	AGM3PApp	0	7.44073	fixed-sign variable	0	0.69489	fixed-sign variable	0	16.374	fixed-sign variable	0	11.5357	fixed-sign variable	0	19.7121	fixed-sign variable	0	19.4967	fixed-sign variable	0	17.7459	fixed-sign variable	0	17.5205	fixed-sign variable	0	17.2951	fixed-sign variable	0	16.3933	fixed-sign variable	0	15.2662	fixed-sign variable	0	14.3644	fixed-sign variable	0	14.139	fixed-sign variable	0	13.2373	fixed-sign variable	0	13.0118	fixed-sign variable	0	11.8847	fixed-sign variable
631	AGM3PH	0	8.13612	fixed-sign variable	0	0.77002	fixed-sign variable	0	18.0217	fixed-sign variable	0	12.6138	fixed-sign variable	0	21.5543	fixed-sign variable	0	21.3188	fixed-sign variable	0	19.4348	fixed-sign variable	0	19.1993	fixed-sign variable	0	18.9638	fixed-sign variable	0	18.0217	fixed-sign variable	0	16.8215	fixed-sign variable	0	15.8302	fixed-sign variable	0	15.5817	fixed-sign variable	0	14.588	fixed-sign variable	0	14.3396	fixed-sign variable	0	13.0974	fixed-sign variable
632	AGM3Pt2pp	0	8.13612	fixed-sign variable	0	0.77002	fixed-sign variable	0	18.0217	fixed-sign variable	0	12.6138	fixed-sign variable	0	21.5543	fixed-sign variable	0	21.3188	fixed-sign variable	0	19.4348	fixed-sign variable	0	19.1993	fixed-sign variable	0	18.9638	fixed-sign variable	0	18.0217	fixed-sign variable	0	16.8215	fixed-sign variable	0	15.8302	fixed-sign variable	0	15.5817	fixed-sign variable	0	14.588	fixed-sign variable	0	14.3396	fixed-sign variable	0	13.0974	fixed-sign variable
633	AGM4PA	0	7.95037	fixed-sign variable	0	0.74975	fixed-sign variable	0	17.6103	fixed-sign variable	0	12.3258	fixed-sign variable	0	21.0622	fixed-sign variable	0	20.8321	fixed-sign variable	0	18.9911	fixed-sign variable	0	18.7609	fixed-sign variable	0	18.5308	fixed-sign variable	0	17.6103	fixed-sign variable	0	16.4054	fixed-sign variable	0	15.4364	fixed-sign variable	0	15.1942	fixed-sign variable	0	14.2251	fixed-sign variable	0	13.9829	fixed-sign variable	0	12.7716	fixed-sign variable
634	ALLK	0	0	blocked	0	0	blocked	0	0	blocked	0	0	blocked	0	0	blocked	0	0	blocked	0	0	blocked	0	0	blocked	0	0	blocked	0	0	blocked	0	0	blocked	0	0	blocked	0	0	blocked	0	0	blocked	0	0	blocked	0	0	blocked
635	ALLPI	0	0	blocked	0	0	blocked	0	0	blocked	0	0	blocked	0	0	blocked	0	0	blocked	0	0	blocked	0	0	blocked	0	0	blocked	0	0	blocked	0	0	blocked	0	0	blocked	0	0	blocked	0	0	blocked	0	0	blocked	0	0	blocked
636	ALLTAMH	0	7.82695	fixed-sign variable	0	0.73053	fixed-sign variable	0	16.6593	fixed-sign variable	0	12.034	fixed-sign variable	0	19.9907	fixed-sign variable	0	19.7721	fixed-sign variable	0	18.0229	fixed-sign variable	0	17.8042	fixed-sign variable	0	17.5856	fixed-sign variable	0	16.711	fixed-sign variable	0	15.6025	fixed-sign variable	0	14.7127	fixed-sign variable	0	14.4903	fixed-sign variable	0	13.6006	fixed-sign variable	0	13.3781	fixed-sign variable	0	12.266	fixed-sign variable
637	ALLTN	0	7.82695	fixed-sign variable	0	0.73053	fixed-sign variable	0	16.6593	fixed-sign variable	0	12.034	fixed-sign variable	0	19.9907	fixed-sign variable	0	19.7721	fixed-sign variable	0	18.0229	fixed-sign variable	0	17.8042	fixed-sign variable	0	17.5856	fixed-sign variable	0	16.711	fixed-sign variable	0	15.6025	fixed-sign variable	0	14.7127	fixed-sign variable	0	14.4903	fixed-sign variable	0	13.6006	fixed-sign variable	0	13.3781	fixed-sign variable	0	12.266	fixed-sign variable
638	ALLTNt2rpp	0	5.30833	fixed-sign variable	0	0.50426	fixed-sign variable	0	11.4865	fixed-sign variable	0	8.1969	fixed-sign variable	0	13.7874	fixed-sign variable	0	13.6356	fixed-sign variable	0	12.4218	fixed-sign variable	0	12.2701	fixed-sign variable	0	12.1184	fixed-sign variable	0	11.5115	fixed-sign variable	0	10.7529	fixed-sign variable	0	10.139	fixed-sign variable	0	9.98439	fixed-sign variable	0	9.36598	fixed-sign variable	0	9.21138	fixed-sign variable	0	8.43838	fixed-sign variable
639	AGM4PApp	0	7.28507	fixed-sign variable	0	0.67835	fixed-sign variable	0	15.9932	fixed-sign variable	0	11.2943	fixed-sign variable	0	19.2997	fixed-sign variable	0	19.0888	fixed-sign variable	0	17.3444	fixed-sign variable	0	17.1241	fixed-sign variable	0	16.9038	fixed-sign variable	0	16.0224	fixed-sign variable	0	14.9208	fixed-sign variable	0	14.0394	fixed-sign variable	0	13.8191	fixed-sign variable	0	12.9378	fixed-sign variable	0	12.7174	fixed-sign variable	0	11.6158	fixed-sign variable
640	AGM4PCP	0	7.95037	fixed-sign variable	0	0.74975	fixed-sign variable	0	17.6103	fixed-sign variable	0	12.3258	fixed-sign variable	0	21.0622	fixed-sign variable	0	20.8321	fixed-sign variable	0	18.9911	fixed-sign variable	0	18.7609	fixed-sign variable	0	18.5308	fixed-sign variable	0	17.6103	fixed-sign variable	0	16.4054	fixed-sign variable	0	15.4364	fixed-sign variable	0	15.1942	fixed-sign variable	0	14.2251	fixed-sign variable	0	13.9829	fixed-sign variable	0	12.7716	fixed-sign variable
641	ALLTNtex	0	5.30833	fixed-sign variable	0	0.50426	fixed-sign variable	0	11.4865	fixed-sign variable	0	8.1969	fixed-sign variable	0	13.7874	fixed-sign variable	0	13.6356	fixed-sign variable	0	12.4218	fixed-sign variable	0	12.2701	fixed-sign variable	0	12.1184	fixed-sign variable	0	11.5115	fixed-sign variable	0	10.7529	fixed-sign variable	0	10.139	fixed-sign variable	0	9.98439	fixed-sign variable	0	9.36598	fixed-sign variable	0	9.21138	fixed-sign variable	0	8.43838	fixed-sign variable
642	AMANK	0	0	blocked	0	0	blocked	0	0	blocked	0	0	blocked	0	0	blocked	0	0	blocked	0	0	blocked	0	0	blocked	0	0	blocked	0	0	blocked	0	0	blocked	0	0	blocked	0	0	blocked	0	0	blocked	0	0	blocked	0	0	blocked
643	ALLULPE	0	0	blocked	0	0	blocked	0	0	blocked	0	0	blocked	0	0	blocked	0	0	blocked	0	0	blocked	0	0	blocked	0	0	blocked	0	0	blocked	0	0	blocked	0	0	blocked	0	0	blocked	0	0	blocked	0	0	blocked	0	0	blocked
644	AMAOTr	0	0	blocked	0	0	blocked	0	0	blocked	0	0	blocked	0	0	blocked	0	0	blocked	0	0	blocked	0	0	blocked	0	0	blocked	0	0	blocked	0	0	blocked	0	0	blocked	0	0	blocked	0	0	blocked	0	0	blocked	0	0	blocked
645	ALLabcpp	0	0	blocked	0	0	blocked	0	0	blocked	0	0	blocked	0	0	blocked	0	0	blocked	0	0	blocked	0	0	blocked	0	0	blocked	0	0	blocked	0	0	blocked	0	0	blocked	0	0	blocked	0	0	blocked	0	0	blocked	0	0	blocked
646	ALLtex	0	0	blocked	0	0	blocked	0	0	blocked	0	0	blocked	0	0	blocked	0	0	blocked	0	0	blocked	0	0	blocked	0	0	blocked	0	0	blocked	0	0	blocked	0	0	blocked	0	0	blocked	0	0	blocked	0	0	blocked	0	0	blocked
647	AMMQLT8	0.00014	0.00014	fixed	9e-05	9e-05	fixed	6e-05	6e-05	fixed	0.0001	0.0001	fixed	2e-05	2e-05	fixed	3e-05	3e-05	fixed	4e-05	4e-05	fixed	5e-05	5e-05	fixed	5e-05	5e-05	fixed	6e-05	6e-05	fixed	7e-05	7e-05	fixed	8e-05	8e-05	fixed	8e-05	8e-05	fixed	9e-05	9e-05	fixed	9e-05	9e-05	fixed	0.0001	0.0001	fixed
648	ALPATE160pp	0	0	blocked	0	0	blocked	0	0	blocked	0	0	blocked	0	0	blocked	0	0	blocked	0	0	blocked	0	0	blocked	0	0	blocked	0	0	blocked	0	0	blocked	0	0	blocked	0	0	blocked	0	0	blocked	0	0	blocked	0	0	blocked
649	ASCBptspp	0	0	blocked	0	0	blocked	0	0	blocked	0	0	blocked	0	0	blocked	0	0	blocked	0	0	blocked	0	0	blocked	0	0	blocked	0	0	blocked	0	0	blocked	0	0	blocked	0	0	blocked	0	0	blocked	0	0	blocked	0	0	blocked
650	ASCBtex	0	0	blocked	0	0	blocked	0	0	blocked	0	0	blocked	0	0	blocked	0	0	blocked	0	0	blocked	0	0	blocked	0	0	blocked	0	0	blocked	0	0	blocked	0	0	blocked	0	0	blocked	0	0	blocked	0	0	blocked	0	0	blocked
651	ALPATG160pp	0	0	blocked	0	0	blocked	0	0	blocked	0	0	blocked	0	0	blocked	0	0	blocked	0	0	blocked	0	0	blocked	0	0	blocked	0	0	blocked	0	0	blocked	0	0	blocked	0	0	blocked	0	0	blocked	0	0	blocked	0	0	blocked
652	AMPMS2	0.00014	0.00014	fixed	9e-05	9e-05	fixed	6e-05	6e-05	fixed	0.0001	0.0001	fixed	2e-05	2e-05	fixed	3e-05	3e-05	fixed	4e-05	4e-05	fixed	5e-05	5e-05	fixed	5e-05	5e-05	fixed	6e-05	6e-05	fixed	7e-05	7e-05	fixed	8e-05	8e-05	fixed	8e-05	8e-05	fixed	9e-05	9e-05	fixed	9e-05	9e-05	fixed	0.0001	0.0001	fixed
653	ALR2	0	4.80066	fixed-sign variable	0	0.44856	fixed-sign variable	0	10.2663	fixed-sign variable	0	7.43998	fixed-sign variable	0	12.4903	fixed-sign variable	0	12.348	fixed-sign variable	0	11.2096	fixed-sign variable	0	11.0673	fixed-sign variable	0	10.925	fixed-sign variable	0	10.3558	fixed-sign variable	0	9.64428	fixed-sign variable	0	9.07509	fixed-sign variable	0	8.93279	fixed-sign variable	0	8.36359	fixed-sign variable	0	8.22129	fixed-sign variable	0	7.50979	fixed-sign variable
654	ALR4x	0	4.80066	fixed-sign variable	0	0.44856	fixed-sign variable	0	10.2663	fixed-sign variable	0	7.43998	fixed-sign variable	0	12.4903	fixed-sign variable	0	12.348	fixed-sign variable	0	11.2096	fixed-sign variable	0	11.0673	fixed-sign variable	0	10.925	fixed-sign variable	0	10.3558	fixed-sign variable	0	9.64428	fixed-sign variable	0	9.07509	fixed-sign variable	0	8.93279	fixed-sign variable	0	8.36359	fixed-sign variable	0	8.22129	fixed-sign variable	0	7.50979	fixed-sign variable
655	ASNN	0	80.1623	fixed-sign variable	0	7.12265	fixed-sign variable	0	168.675	fixed-sign variable	0	124.535	fixed-sign variable	0	206.18	fixed-sign variable	0	203.846	fixed-sign variable	0	185.177	fixed-sign variable	0	182.843	fixed-sign variable	0	180.51	fixed-sign variable	0	171.175	fixed-sign variable	0	159.507	fixed-sign variable	0	150.172	fixed-sign variable	0	147.838	fixed-sign variable	0	138.504	fixed-sign variable	0	136.17	fixed-sign variable	0	124.502	fixed-sign variable
656	ASNNpp	0	80.1623	fixed-sign variable	0	7.12265	fixed-sign variable	0	168.675	fixed-sign variable	0	124.535	fixed-sign variable	0	206.18	fixed-sign variable	0	203.846	fixed-sign variable	0	185.177	fixed-sign variable	0	182.843	fixed-sign variable	0	180.51	fixed-sign variable	0	171.175	fixed-sign variable	0	159.507	fixed-sign variable	0	150.172	fixed-sign variable	0	147.838	fixed-sign variable	0	138.504	fixed-sign variable	0	136.17	fixed-sign variable	0	124.502	fixed-sign variable
657	AMPN	0	80.1623	fixed-sign variable	0	7.12265	fixed-sign variable	0	168.675	fixed-sign variable	0	124.535	fixed-sign variable	0	206.18	fixed-sign variable	0	203.846	fixed-sign variable	0	185.177	fixed-sign variable	0	182.843	fixed-sign variable	0	180.51	fixed-sign variable	0	171.175	fixed-sign variable	0	159.507	fixed-sign variable	0	150.172	fixed-sign variable	0	147.838	fixed-sign variable	0	138.504	fixed-sign variable	0	136.17	fixed-sign variable	0	124.502	fixed-sign variable
658	ASNS1	0	40.1573	fixed-sign variable	0	3.61051	fixed-sign variable	0	84.3679	fixed-sign variable	0	62.3212	fixed-sign variable	0	103.103	fixed-sign variable	0	101.937	fixed-sign variable	0	92.6119	fixed-sign variable	0	91.4462	fixed-sign variable	0	90.2805	fixed-sign variable	0	85.6179	fixed-sign variable	0	79.7896	fixed-sign variable	0	75.127	fixed-sign variable	0	73.9613	fixed-sign variable	0	69.2987	fixed-sign variable	0	68.133	fixed-sign variable	0	62.3048	fixed-sign variable
659	ALTRH	0	0	blocked	0	0	blocked	0	0	blocked	0	0	blocked	0	0	blocked	0	0	blocked	0	0	blocked	0	0	blocked	0	0	blocked	0	0	blocked	0	0	blocked	0	0	blocked	0	0	blocked	0	0	blocked	0	0	blocked	0	0	blocked
660	AM3PA	0	8.13612	fixed-sign variable	0	0.77002	fixed-sign variable	0	18.0217	fixed-sign variable	0	12.6138	fixed-sign variable	0	21.5543	fixed-sign variable	0	21.3188	fixed-sign variable	0	19.4348	fixed-sign variable	0	19.1993	fixed-sign variable	0	18.9638	fixed-sign variable	0	18.0217	fixed-sign variable	0	16.8215	fixed-sign variable	0	15.8302	fixed-sign variable	0	15.5817	fixed-sign variable	0	14.588	fixed-sign variable	0	14.3396	fixed-sign variable	0	13.0974	fixed-sign variable
661	ASNS2	0	80.3146	fixed-sign variable	0	7.22102	fixed-sign variable	0	168.736	fixed-sign variable	0	124.642	fixed-sign variable	0	206.206	fixed-sign variable	0	203.874	fixed-sign variable	0	185.224	fixed-sign variable	0	182.892	fixed-sign variable	0	180.561	fixed-sign variable	0	171.236	fixed-sign variable	0	159.579	fixed-sign variable	0	150.254	fixed-sign variable	0	147.923	fixed-sign variable	0	138.597	fixed-sign variable	0	136.266	fixed-sign variable	0	124.61	fixed-sign variable
662	AMPTASECG	0	18.8617	fixed-sign variable	0	1.67592	fixed-sign variable	0	39.6882	fixed-sign variable	0	29.3023	fixed-sign variable	0	48.5129	fixed-sign variable	0	47.9638	fixed-sign variable	0	43.571	fixed-sign variable	0	43.0219	fixed-sign variable	0	42.4728	fixed-sign variable	0	40.2764	fixed-sign variable	0	37.531	fixed-sign variable	0	35.3346	fixed-sign variable	0	34.7855	fixed-sign variable	0	32.5891	fixed-sign variable	0	32.04	fixed-sign variable	0	29.2945	fixed-sign variable
663	AM4PA	0	7.95037	fixed-sign variable	0	0.74975	fixed-sign variable	0	17.6103	fixed-sign variable	0	12.3258	fixed-sign variable	0	21.0622	fixed-sign variable	0	20.8321	fixed-sign variable	0	18.9911	fixed-sign variable	0	18.7609	fixed-sign variable	0	18.5308	fixed-sign variable	0	17.6103	fixed-sign variable	0	16.4054	fixed-sign variable	0	15.4364	fixed-sign variable	0	15.1942	fixed-sign variable	0	14.2251	fixed-sign variable	0	13.9829	fixed-sign variable	0	12.7716	fixed-sign variable
664	ASNTRS	0	0	blocked	0	0	blocked	0	0	blocked	0	0	blocked	0	0	blocked	0	0	blocked	0	0	blocked	0	0	blocked	0	0	blocked	0	0	blocked	0	0	blocked	0	0	blocked	0	0	blocked	0	0	blocked	0	0	blocked	0	0	blocked
665	AM4PCP	0	7.95037	fixed-sign variable	0	0.74975	fixed-sign variable	0	17.6103	fixed-sign variable	0	12.3258	fixed-sign variable	0	21.0622	fixed-sign variable	0	20.8321	fixed-sign variable	0	18.9911	fixed-sign variable	0	18.7609	fixed-sign variable	0	18.5308	fixed-sign variable	0	17.6103	fixed-sign variable	0	16.4054	fixed-sign variable	0	15.4364	fixed-sign variable	0	15.1942	fixed-sign variable	0	14.2251	fixed-sign variable	0	13.9829	fixed-sign variable	0	12.7716	fixed-sign variable
666	AMALT1	0	0	blocked	0	0	blocked	0	0	blocked	0	0	blocked	0	0	blocked	0	0	blocked	0	0	blocked	0	0	blocked	0	0	blocked	0	0	blocked	0	0	blocked	0	0	blocked	0	0	blocked	0	0	blocked	0	0	blocked	0	0	blocked
667	ASNabcpp	0	106.883	fixed-sign variable	0	9.49686	fixed-sign variable	0	224.9	fixed-sign variable	0	166.046	fixed-sign variable	0	274.906	fixed-sign variable	0	271.795	fixed-sign variable	0	246.902	fixed-sign variable	0	243.791	fixed-sign variable	0	240.679	fixed-sign variable	0	228.233	fixed-sign variable	0	212.676	fixed-sign variable	0	200.229	fixed-sign variable	0	197.118	fixed-sign variable	0	184.672	fixed-sign variable	0	181.56	fixed-sign variable	0	166.002	fixed-sign variable
668	ASNt2rpp	0	106.883	fixed-sign variable	0	9.49686	fixed-sign variable	0	224.9	fixed-sign variable	0	166.046	fixed-sign variable	0	274.906	fixed-sign variable	0	271.795	fixed-sign variable	0	246.902	fixed-sign variable	0	243.791	fixed-sign variable	0	240.679	fixed-sign variable	0	228.233	fixed-sign variable	0	212.676	fixed-sign variable	0	200.229	fixed-sign variable	0	197.118	fixed-sign variable	0	184.672	fixed-sign variable	0	181.56	fixed-sign variable	0	166.002	fixed-sign variable
669	ASNtex	0	5.86294	fixed-sign variable	0	0.59355	fixed-sign variable	0	12.7354	fixed-sign variable	0	9.0985	fixed-sign variable	0	15.4201	fixed-sign variable	0	15.2443	fixed-sign variable	0	13.838	fixed-sign variable	0	13.6622	fixed-sign variable	0	13.4864	fixed-sign variable	0	12.7833	fixed-sign variable	0	11.9043	fixed-sign variable	0	11.2011	fixed-sign variable	0	11.0253	fixed-sign variable	0	10.3222	fixed-sign variable	0	10.1464	fixed-sign variable	0	9.26746	fixed-sign variable
670	AMALT2	0	0	blocked	0	0	blocked	0	0	blocked	0	0	blocked	0	0	blocked	0	0	blocked	0	0	blocked	0	0	blocked	0	0	blocked	0	0	blocked	0	0	blocked	0	0	blocked	0	0	blocked	0	0	blocked	0	0	blocked	0	0	blocked
671	ASO3t8pp	0	0	blocked	0	0	blocked	0	0	blocked	0	0	blocked	0	0	blocked	0	0	blocked	0	0	blocked	0	0	blocked	0	0	blocked	0	0	blocked	0	0	blocked	0	0	blocked	0	0	blocked	0	0	blocked	0	0	blocked	0	0	blocked
672	AMPTASEPG	0	0	blocked	0	0	blocked	0	0	blocked	0	0	blocked	0	0	blocked	0	0	blocked	0	0	blocked	0	0	blocked	0	0	blocked	0	0	blocked	0	0	blocked	0	0	blocked	0	0	blocked	0	0	blocked	0	0	blocked	0	0	blocked
673	ASO3tex	0	0	blocked	0	0	blocked	0	0	blocked	0	0	blocked	0	0	blocked	0	0	blocked	0	0	blocked	0	0	blocked	0	0	blocked	0	0	blocked	0	0	blocked	0	0	blocked	0	0	blocked	0	0	blocked	0	0	blocked	0	0	blocked
674	ASP1DC	0.00037	0.00037	fixed	0.00024	0.00024	fixed	0.00015	0.00015	fixed	0.00026	0.00026	fixed	6e-05	6e-05	fixed	7e-05	7e-05	fixed	0.00012	0.00012	fixed	0.00012	0.00012	fixed	0.00013	0.00013	fixed	0.00015	0.00015	fixed	0.00018	0.00018	fixed	0.0002	0.0002	fixed	0.00021	0.00021	fixed	0.00023	0.00023	fixed	0.00024	0.00024	fixed	0.00026	0.00026	fixed
675	AMPtex	0	0	blocked	0	0	blocked	0	0	blocked	0	0	blocked	0	0	blocked	0	0	blocked	0	0	blocked	0	0	blocked	0	0	blocked	0	0	blocked	0	0	blocked	0	0	blocked	0	0	blocked	0	0	blocked	0	0	blocked	0	0	blocked
676	ASPCT	0.20821	6.07115	fixed-sign variable	0.13454	0.72809	fixed-sign variable	0.08328	12.8186	fixed-sign variable	0.14735	9.24585	fixed-sign variable	0.03524	15.4553	fixed-sign variable	0.03844	15.2828	fixed-sign variable	0.06406	13.9021	fixed-sign variable	0.06727	13.7295	fixed-sign variable	0.07047	13.5569	fixed-sign variable	0.08328	12.8665	fixed-sign variable	0.0993	12.0036	fixed-sign variable	0.11211	11.3133	fixed-sign variable	0.11532	11.1407	fixed-sign variable	0.12813	10.4503	fixed-sign variable	0.13133	10.2777	fixed-sign variable	0.14735	9.4148	fixed-sign variable
677	ANHGMtex	0	0.94668	fixed-sign variable	0	0.0838	fixed-sign variable	0	2.02267	fixed-sign variable	0	1.50633	fixed-sign variable	0	2.46472	fixed-sign variable	0	2.43663	fixed-sign variable	0	2.21184	fixed-sign variable	0	2.18375	fixed-sign variable	0	2.15565	fixed-sign variable	0	2.04326	fixed-sign variable	0	1.90277	fixed-sign variable	0	1.79037	fixed-sign variable	0	1.76228	fixed-sign variable	0	1.64988	fixed-sign variable	0	1.62179	fixed-sign variable	0	1.4813	fixed-sign variable
678	ASPK	0.67999	19.7815	fixed-sign variable	0.43938	3.51336	fixed-sign variable	0.272	41.39	fixed-sign variable	0.48123	29.6828	fixed-sign variable	0.11508	49.2015	fixed-sign variable	0.12554	48.6807	fixed-sign variable	0.20923	44.5146	fixed-sign variable	0.21969	43.9938	fixed-sign variable	0.23015	43.4731	fixed-sign variable	0.272	41.39	fixed-sign variable	0.3243	38.7862	fixed-sign variable	0.36615	36.7031	fixed-sign variable	0.37661	36.1824	fixed-sign variable	0.41846	34.0993	fixed-sign variable	0.42892	33.5785	fixed-sign variable	0.48123	30.9747	fixed-sign variable
679	ASPO3	0	0.00148	fixed-sign variable	0	0.00096	fixed-sign variable	0	0.00059	fixed-sign variable	0	0.00105	fixed-sign variable	0	0.00025	fixed-sign variable	0	0.00027	fixed-sign variable	0	0.00046	fixed-sign variable	0	0.00048	fixed-sign variable	0	0.0005	fixed-sign variable	0	0.00059	fixed-sign variable	0	0.00071	fixed-sign variable	0	0.0008	fixed-sign variable	0	0.00082	fixed-sign variable	0	0.00091	fixed-sign variable	0	0.00093	fixed-sign variable	0	0.00105	fixed-sign variable
680	ANHMK	0	8.13612	fixed-sign variable	0	0.77002	fixed-sign variable	0	18.0217	fixed-sign variable	0	12.6138	fixed-sign variable	0	21.5543	fixed-sign variable	0	21.3188	fixed-sign variable	0	19.4348	fixed-sign variable	0	19.1993	fixed-sign variable	0	18.9638	fixed-sign variable	0	18.0217	fixed-sign variable	0	16.8215	fixed-sign variable	0	15.8302	fixed-sign variable	0	15.5817	fixed-sign variable	0	14.588	fixed-sign variable	0	14.3396	fixed-sign variable	0	13.0974	fixed-sign variable
681	ASPO4	0	0.00148	fixed-sign variable	0	0.00096	fixed-sign variable	0	0.00059	fixed-sign variable	0	0.00105	fixed-sign variable	0	0.00025	fixed-sign variable	0	0.00027	fixed-sign variable	0	0.00046	fixed-sign variable	0	0.00048	fixed-sign variable	0	0.0005	fixed-sign variable	0	0.00059	fixed-sign variable	0	0.00071	fixed-sign variable	0	0.0008	fixed-sign variable	0	0.00082	fixed-sign variable	0	0.00091	fixed-sign variable	0	0.00093	fixed-sign variable	0	0.00105	fixed-sign variable
682	ASPO5	0	0.00148	fixed-sign variable	0	0.00096	fixed-sign variable	0	0.00059	fixed-sign variable	0	0.00105	fixed-sign variable	0	0.00025	fixed-sign variable	0	0.00027	fixed-sign variable	0	0.00046	fixed-sign variable	0	0.00048	fixed-sign variable	0	0.0005	fixed-sign variable	0	0.00059	fixed-sign variable	0	0.00071	fixed-sign variable	0	0.0008	fixed-sign variable	0	0.00082	fixed-sign variable	0	0.00091	fixed-sign variable	0	0.00093	fixed-sign variable	0	0.00105	fixed-sign variable
683	ANPRT	0.0359	1.92638	fixed-sign variable	0.0232	0.19587	fixed-sign variable	0.01436	4.18229	fixed-sign variable	0.02541	2.9563	fixed-sign variable	0.00608	5.01435	fixed-sign variable	0.00663	4.96018	fixed-sign variable	0.01105	4.52537	fixed-sign variable	0.0116	4.46877	fixed-sign variable	0.01215	4.41217	fixed-sign variable	0.01436	4.1851	fixed-sign variable	0.01712	3.90109	fixed-sign variable	0.01933	3.67389	fixed-sign variable	0.01988	3.61708	fixed-sign variable	0.02209	3.38988	fixed-sign variable	0.02265	3.33307	fixed-sign variable	0.02541	3.04907	fixed-sign variable
684	ASPO6	0	0.00148	fixed-sign variable	0	0.00096	fixed-sign variable	0	0.00059	fixed-sign variable	0	0.00105	fixed-sign variable	0	0.00025	fixed-sign variable	0	0.00027	fixed-sign variable	0	0.00046	fixed-sign variable	0	0.00048	fixed-sign variable	0	0.0005	fixed-sign variable	0	0.00059	fixed-sign variable	0	0.00071	fixed-sign variable	0	0.0008	fixed-sign variable	0	0.00082	fixed-sign variable	0	0.00091	fixed-sign variable	0	0.00093	fixed-sign variable	0	0.00105	fixed-sign variable
685	ANS	0.0359	1.92638	fixed-sign variable	0.0232	0.19587	fixed-sign variable	0.01436	4.18229	fixed-sign variable	0.02541	2.9563	fixed-sign variable	0.00608	5.01435	fixed-sign variable	0.00663	4.96018	fixed-sign variable	0.01105	4.52537	fixed-sign variable	0.0116	4.46877	fixed-sign variable	0.01215	4.41217	fixed-sign variable	0.01436	4.1851	fixed-sign variable	0.01712	3.90109	fixed-sign variable	0.01933	3.67389	fixed-sign variable	0.01988	3.61708	fixed-sign variable	0.02209	3.38988	fixed-sign variable	0.02265	3.33307	fixed-sign variable	0.02541	3.04907	fixed-sign variable
686	AOBUTDs	0	19.8984	fixed-sign variable	0	3.5745	fixed-sign variable	0	41.7066	fixed-sign variable	0	29.8646	fixed-sign variable	0	49.5699	fixed-sign variable	0	49.0457	fixed-sign variable	0	44.852	fixed-sign variable	0	44.3277	fixed-sign variable	0	43.8035	fixed-sign variable	0	41.7066	fixed-sign variable	0	39.0855	fixed-sign variable	0	36.9886	fixed-sign variable	0	36.4644	fixed-sign variable	0	34.3676	fixed-sign variable	0	33.8433	fixed-sign variable	0	31.2222	fixed-sign variable
687	AOXSr2	0	0	blocked	0	0	blocked	0	0	blocked	0	0	blocked	0	0	blocked	0	0	blocked	0	0	blocked	0	0	blocked	0	0	blocked	0	0	blocked	0	0	blocked	0	0	blocked	0	0	blocked	0	0	blocked	0	0	blocked	0	0	blocked
688	ASPT	0	178.379	fixed-sign variable	0	19.5276	fixed-sign variable	0	377.864	fixed-sign variable	0	275.32	fixed-sign variable	0	453.721	fixed-sign variable	0	448.723	fixed-sign variable	0	408.739	fixed-sign variable	0	403.741	fixed-sign variable	0	398.743	fixed-sign variable	0	378.75	fixed-sign variable	0	353.76	fixed-sign variable	0	333.768	fixed-sign variable	0	328.77	fixed-sign variable	0	308.778	fixed-sign variable	0	303.779	fixed-sign variable	0	278.789	fixed-sign variable
689	CAT	0	0	blocked	0	0	blocked	0	0	blocked	0	0	blocked	0	0	blocked	0	0	blocked	0	0	blocked	0	0	blocked	0	0	blocked	0	0	blocked	0	0	blocked	0	0	blocked	0	0	blocked	0	0	blocked	0	0	blocked	0	0	blocked
690	ASPTA	1.8528	180.231	fixed-sign variable	1.1972	20.7248	fixed-sign variable	0.74111	378.605	fixed-sign variable	1.3112	276.631	fixed-sign variable	0.31355	454.035	fixed-sign variable	0.34205	449.065	fixed-sign variable	0.57009	409.309	fixed-sign variable	0.59859	404.339	fixed-sign variable	0.62709	399.37	fixed-sign variable	0.74111	379.492	fixed-sign variable	0.88363	354.644	fixed-sign variable	0.99765	334.765	fixed-sign variable	1.0261	329.796	fixed-sign variable	1.1402	309.918	fixed-sign variable	1.1687	304.948	fixed-sign variable	1.3112	280.1	fixed-sign variable
691	AP4AH	0	80.1623	fixed-sign variable	0	7.12265	fixed-sign variable	0	168.675	fixed-sign variable	0	124.535	fixed-sign variable	0	206.18	fixed-sign variable	0	203.846	fixed-sign variable	0	185.177	fixed-sign variable	0	182.843	fixed-sign variable	0	180.51	fixed-sign variable	0	171.175	fixed-sign variable	0	159.507	fixed-sign variable	0	150.172	fixed-sign variable	0	147.838	fixed-sign variable	0	138.504	fixed-sign variable	0	136.17	fixed-sign variable	0	124.502	fixed-sign variable
692	ASPTRS	0	0	blocked	0	0	blocked	0	0	blocked	0	0	blocked	0	0	blocked	0	0	blocked	0	0	blocked	0	0	blocked	0	0	blocked	0	0	blocked	0	0	blocked	0	0	blocked	0	0	blocked	0	0	blocked	0	0	blocked	0	0	blocked
693	CAt6pp	0.00322	1000	fixed-sign variable	0.00208	1000	fixed-sign variable	0.00129	1000	fixed-sign variable	0.00228	1000	fixed-sign variable	0.00054	1000	fixed-sign variable	0.00059	1000	fixed-sign variable	0.00099	1000	fixed-sign variable	0.00104	1000	fixed-sign variable	0.00109	1000	fixed-sign variable	0.00129	1000	fixed-sign variable	0.00154	1000	fixed-sign variable	0.00173	1000	fixed-sign variable	0.00178	1000	fixed-sign variable	0.00198	1000	fixed-sign variable	0.00203	1000	fixed-sign variable	0.00228	1000	fixed-sign variable
694	CBIAT	0	0	blocked	0	0	blocked	0	0	blocked	0	0	blocked	0	0	blocked	0	0	blocked	0	0	blocked	0	0	blocked	0	0	blocked	0	0	blocked	0	0	blocked	0	0	blocked	0	0	blocked	0	0	blocked	0	0	blocked	0	0	blocked
695	AP4AS	0	80.1623	fixed-sign variable	0	7.12265	fixed-sign variable	0	168.675	fixed-sign variable	0	124.535	fixed-sign variable	0	206.18	fixed-sign variable	0	203.846	fixed-sign variable	0	185.177	fixed-sign variable	0	182.843	fixed-sign variable	0	180.51	fixed-sign variable	0	171.175	fixed-sign variable	0	159.507	fixed-sign variable	0	150.172	fixed-sign variable	0	147.838	fixed-sign variable	0	138.504	fixed-sign variable	0	136.17	fixed-sign variable	0	124.502	fixed-sign variable
696	CBItonex	0	0	blocked	0	0	blocked	0	0	blocked	0	0	blocked	0	0	blocked	0	0	blocked	0	0	blocked	0	0	blocked	0	0	blocked	0	0	blocked	0	0	blocked	0	0	blocked	0	0	blocked	0	0	blocked	0	0	blocked	0	0	blocked
697	AP5AH	0	0	blocked	0	0	blocked	0	0	blocked	0	0	blocked	0	0	blocked	0	0	blocked	0	0	blocked	0	0	blocked	0	0	blocked	0	0	blocked	0	0	blocked	0	0	blocked	0	0	blocked	0	0	blocked	0	0	blocked	0	0	blocked
698	CBIuabcpp	0	0	blocked	0	0	blocked	0	0	blocked	0	0	blocked	0	0	blocked	0	0	blocked	0	0	blocked	0	0	blocked	0	0	blocked	0	0	blocked	0	0	blocked	0	0	blocked	0	0	blocked	0	0	blocked	0	0	blocked	0	0	blocked
699	ASPabcpp	0	106.883	fixed-sign variable	0	9.49686	fixed-sign variable	0	224.9	fixed-sign variable	0	166.046	fixed-sign variable	0	274.906	fixed-sign variable	0	271.795	fixed-sign variable	0	246.902	fixed-sign variable	0	243.791	fixed-sign variable	0	240.679	fixed-sign variable	0	228.233	fixed-sign variable	0	212.676	fixed-sign variable	0	200.229	fixed-sign variable	0	197.118	fixed-sign variable	0	184.672	fixed-sign variable	0	181.56	fixed-sign variable	0	166.002	fixed-sign variable
700	ASPt2_2pp	0	320.649	fixed-sign variable	0	28.4906	fixed-sign variable	0	674.7	fixed-sign variable	0	498.139	fixed-sign variable	0	824.719	fixed-sign variable	0	815.384	fixed-sign variable	0	740.707	fixed-sign variable	0	731.373	fixed-sign variable	0	722.038	fixed-sign variable	0	684.7	fixed-sign variable	0	638.027	fixed-sign variable	0	600.688	fixed-sign variable	0	591.353	fixed-sign variable	0	554.015	fixed-sign variable	0	544.68	fixed-sign variable	0	498.007	fixed-sign variable
701	ASPt2_3pp	0	160.325	fixed-sign variable	0	14.2453	fixed-sign variable	0	337.35	fixed-sign variable	0	249.069	fixed-sign variable	0	412.36	fixed-sign variable	0	407.692	fixed-sign variable	0	370.354	fixed-sign variable	0	365.686	fixed-sign variable	0	361.019	fixed-sign variable	0	342.35	fixed-sign variable	0	319.013	fixed-sign variable	0	300.344	fixed-sign variable	0	295.677	fixed-sign variable	0	277.007	fixed-sign variable	0	272.34	fixed-sign variable	0	249.004	fixed-sign variable
702	ASPt2pp_copy1	0	1000	fixed-sign variable	0	1000	fixed-sign variable	0	1000	fixed-sign variable	0	1000	fixed-sign variable	0	1000	fixed-sign variable	0	1000	fixed-sign variable	0	1000	fixed-sign variable	0	1000	fixed-sign variable	0	1000	fixed-sign variable	0	1000	fixed-sign variable	0	1000	fixed-sign variable	0	1000	fixed-sign variable	0	1000	fixed-sign variable	0	1000	fixed-sign variable	0	1000	fixed-sign variable	0	1000	fixed-sign variable
703	CBL1abcpp	0.00014	0.00014	fixed	9e-05	9e-05	fixed	6e-05	6e-05	fixed	0.0001	0.0001	fixed	2e-05	2e-05	fixed	3e-05	3e-05	fixed	4e-05	4e-05	fixed	5e-05	5e-05	fixed	5e-05	5e-05	fixed	6e-05	6e-05	fixed	7e-05	7e-05	fixed	8e-05	8e-05	fixed	8e-05	8e-05	fixed	9e-05	9e-05	fixed	9e-05	9e-05	fixed	0.0001	0.0001	fixed
704	CBL1tonex	0.00014	0.00014	fixed	9e-05	9e-05	fixed	6e-05	6e-05	fixed	0.0001	0.0001	fixed	2e-05	2e-05	fixed	3e-05	3e-05	fixed	4e-05	4e-05	fixed	5e-05	5e-05	fixed	5e-05	5e-05	fixed	6e-05	6e-05	fixed	7e-05	7e-05	fixed	8e-05	8e-05	fixed	8e-05	8e-05	fixed	9e-05	9e-05	fixed	9e-05	9e-05	fixed	0.0001	0.0001	fixed
705	APCS	0	0	blocked	0	0	blocked	0	0	blocked	0	0	blocked	0	0	blocked	0	0	blocked	0	0	blocked	0	0	blocked	0	0	blocked	0	0	blocked	0	0	blocked	0	0	blocked	0	0	blocked	0	0	blocked	0	0	blocked	0	0	blocked
706	CBLAT	0.00014	0.00014	fixed	9e-05	9e-05	fixed	6e-05	6e-05	fixed	0.0001	0.0001	fixed	2e-05	2e-05	fixed	3e-05	3e-05	fixed	4e-05	4e-05	fixed	5e-05	5e-05	fixed	5e-05	5e-05	fixed	6e-05	6e-05	fixed	7e-05	7e-05	fixed	8e-05	8e-05	fixed	8e-05	8e-05	fixed	9e-05	9e-05	fixed	9e-05	9e-05	fixed	0.0001	0.0001	fixed
707	CBMD	0	4.28159	fixed-sign variable	0	0.41898	fixed-sign variable	0	9.16945	fixed-sign variable	0	6.68685	fixed-sign variable	0	11.1524	fixed-sign variable	0	11.0253	fixed-sign variable	0	10.0082	fixed-sign variable	0	9.88102	fixed-sign variable	0	9.75388	fixed-sign variable	0	9.24533	fixed-sign variable	0	8.60964	fixed-sign variable	0	8.10109	fixed-sign variable	0	7.97395	fixed-sign variable	0	7.4654	fixed-sign variable	0	7.33826	fixed-sign variable	0	6.70257	fixed-sign variable
708	CBMKr	-39.6861	15.0606	sign-variable	-3.3061	1.68818	sign-variable	-84.1795	31.3928	sign-variable	-61.9878	23.1646	sign-variable	-103.023	37.8792	sign-variable	-101.8501	37.4689	sign-variable	-92.4669	34.1871	sign-variable	-91.294	33.7769	sign-variable	-90.1211	33.3667	sign-variable	-85.4295	31.7258	sign-variable	-79.5649	29.6365	sign-variable	-74.8733	27.9225	sign-variable	-73.7004	27.4941	sign-variable	-69.0088	25.7801	sign-variable	-67.8359	25.3516	sign-variable	-61.9713	23.2092	sign-variable
709	CBPS	0	40.0812	fixed-sign variable	0	3.56132	fixed-sign variable	0	84.3375	fixed-sign variable	0	62.2673	fixed-sign variable	0	103.09	fixed-sign variable	0	101.923	fixed-sign variable	0	92.5884	fixed-sign variable	0	91.4216	fixed-sign variable	0	90.2548	fixed-sign variable	0	85.5875	fixed-sign variable	0	79.7533	fixed-sign variable	0	75.086	fixed-sign variable	0	73.9192	fixed-sign variable	0	69.2519	fixed-sign variable	0	68.085	fixed-sign variable	0	62.2509	fixed-sign variable
710	ASPt2pp_copy2	-1000	80.1623	sign-variable	-1000	7.12265	sign-variable	-1000	168.675	sign-variable	-1000	124.535	sign-variable	-1000	206.18	sign-variable	-1000	203.846	sign-variable	-1000	185.177	sign-variable	-1000	182.843	sign-variable	-1000	180.51	sign-variable	-1000	171.175	sign-variable	-1000	159.507	sign-variable	-1000	150.172	sign-variable	-1000	147.838	sign-variable	-1000	138.504	sign-variable	-1000	136.17	sign-variable	-1000	124.502	sign-variable
711	ASPtex	0	6.27438	fixed-sign variable	0	0.64751	fixed-sign variable	0	13.7068	fixed-sign variable	0	9.73652	fixed-sign variable	0	16.5146	fixed-sign variable	0	16.3295	fixed-sign variable	0	14.8486	fixed-sign variable	0	14.6635	fixed-sign variable	0	14.4784	fixed-sign variable	0	13.7379	fixed-sign variable	0	12.8124	fixed-sign variable	0	12.0719	fixed-sign variable	0	11.8834	fixed-sign variable	0	11.1255	fixed-sign variable	0	10.936	fixed-sign variable	0	9.98866	fixed-sign variable
712	ASR	0	0	blocked	0	0	blocked	0	0	blocked	0	0	blocked	0	0	blocked	0	0	blocked	0	0	blocked	0	0	blocked	0	0	blocked	0	0	blocked	0	0	blocked	0	0	blocked	0	0	blocked	0	0	blocked	0	0	blocked	0	0	blocked
713	AST	0	14.6526	fixed-sign variable	0	1.42453	fixed-sign variable	0	31.2296	fixed-sign variable	0	22.8758	fixed-sign variable	0	37.8101	fixed-sign variable	0	37.3936	fixed-sign variable	0	34.0616	fixed-sign variable	0	33.6451	fixed-sign variable	0	33.2285	fixed-sign variable	0	31.5625	fixed-sign variable	0	29.4419	fixed-sign variable	0	27.7028	fixed-sign variable	0	27.2681	fixed-sign variable	0	25.529	fixed-sign variable	0	25.0942	fixed-sign variable	0	22.9204	fixed-sign variable
714	ATHRDHr	0	178.379	fixed-sign variable	0	19.5276	fixed-sign variable	0	377.864	fixed-sign variable	0	275.32	fixed-sign variable	0	453.721	fixed-sign variable	0	448.723	fixed-sign variable	0	408.739	fixed-sign variable	0	403.741	fixed-sign variable	0	398.743	fixed-sign variable	0	378.75	fixed-sign variable	0	353.76	fixed-sign variable	0	333.768	fixed-sign variable	0	328.77	fixed-sign variable	0	308.778	fixed-sign variable	0	303.779	fixed-sign variable	0	278.789	fixed-sign variable
715	ATPHs	0	35.5333	fixed-sign variable	0	3.56132	fixed-sign variable	0	75.2059	fixed-sign variable	0	55.064	fixed-sign variable	0	90.7443	fixed-sign variable	0	89.7446	fixed-sign variable	0	81.7477	fixed-sign variable	0	80.7481	fixed-sign variable	0	79.7485	fixed-sign variable	0	75.7501	fixed-sign variable	0	70.752	fixed-sign variable	0	66.7536	fixed-sign variable	0	65.754	fixed-sign variable	0	61.7555	fixed-sign variable	0	60.7559	fixed-sign variable	0	55.7578	fixed-sign variable
716	ATPM	3.15	83.3123	fixed-sign variable	3.15	10.2727	fixed-sign variable	3.15	171.825	fixed-sign variable	3.15	127.685	fixed-sign variable	3.15	209.33	fixed-sign variable	3.15	206.996	fixed-sign variable	3.15	188.327	fixed-sign variable	3.15	185.993	fixed-sign variable	3.15	183.66	fixed-sign variable	3.15	174.325	fixed-sign variable	3.15	162.657	fixed-sign variable	3.15	153.322	fixed-sign variable	3.15	150.988	fixed-sign variable	3.15	141.654	fixed-sign variable	3.15	139.32	fixed-sign variable	3.15	127.652	fixed-sign variable
717	CCGS	0	0	blocked	0	0	blocked	0	0	blocked	0	0	blocked	0	0	blocked	0	0	blocked	0	0	blocked	0	0	blocked	0	0	blocked	0	0	blocked	0	0	blocked	0	0	blocked	0	0	blocked	0	0	blocked	0	0	blocked	0	0	blocked
718	CD2abcpp	0	80.1623	fixed-sign variable	0	7.12265	fixed-sign variable	0	168.675	fixed-sign variable	0	124.535	fixed-sign variable	0	206.18	fixed-sign variable	0	203.846	fixed-sign variable	0	185.177	fixed-sign variable	0	182.843	fixed-sign variable	0	180.51	fixed-sign variable	0	171.175	fixed-sign variable	0	159.507	fixed-sign variable	0	150.172	fixed-sign variable	0	147.838	fixed-sign variable	0	138.504	fixed-sign variable	0	136.17	fixed-sign variable	0	124.502	fixed-sign variable
719	CD2t3pp	0	320.649	fixed-sign variable	0	28.4906	fixed-sign variable	0	674.7	fixed-sign variable	0	498.139	fixed-sign variable	0	824.719	fixed-sign variable	0	815.384	fixed-sign variable	0	740.707	fixed-sign variable	0	731.373	fixed-sign variable	0	722.038	fixed-sign variable	0	684.7	fixed-sign variable	0	638.027	fixed-sign variable	0	600.688	fixed-sign variable	0	591.353	fixed-sign variable	0	554.015	fixed-sign variable	0	544.68	fixed-sign variable	0	498.007	fixed-sign variable
720	CD2tex	0	0	blocked	0	0	blocked	0	0	blocked	0	0	blocked	0	0	blocked	0	0	blocked	0	0	blocked	0	0	blocked	0	0	blocked	0	0	blocked	0	0	blocked	0	0	blocked	0	0	blocked	0	0	blocked	0	0	blocked	0	0	blocked
721	ATPPRT	0.05984	3.02094	fixed-sign variable	0.03866	0.30872	fixed-sign variable	0.02393	6.48088	fixed-sign variable	0.04235	4.63308	fixed-sign variable	0.01013	7.79326	fixed-sign variable	0.01105	7.7073	fixed-sign variable	0.01841	7.01917	fixed-sign variable	0.01933	6.93202	fixed-sign variable	0.02025	6.84487	fixed-sign variable	0.02393	6.49627	fixed-sign variable	0.02854	6.05686	fixed-sign variable	0.03222	5.70446	fixed-sign variable	0.03314	5.61636	fixed-sign variable	0.03682	5.26397	fixed-sign variable	0.03774	5.17587	fixed-sign variable	0.04235	4.73537	fixed-sign variable
722	APG3PAT120	0	18.8617	fixed-sign variable	0	1.67592	fixed-sign variable	0	39.6882	fixed-sign variable	0	29.3023	fixed-sign variable	0	48.5129	fixed-sign variable	0	47.9638	fixed-sign variable	0	43.571	fixed-sign variable	0	43.0219	fixed-sign variable	0	42.4728	fixed-sign variable	0	40.2764	fixed-sign variable	0	37.531	fixed-sign variable	0	35.3346	fixed-sign variable	0	34.7855	fixed-sign variable	0	32.5891	fixed-sign variable	0	32.04	fixed-sign variable	0	29.2945	fixed-sign variable
723	ATPS4rpp	22.6402	131.728	fixed-sign variable	30.8035	40.3104	fixed-sign variable	-13.0539	215.094	sign-variable	5.2179	173.799	fixed-sign variable	-26.7824	251.266	sign-variable	-25.8672	249.053	sign-variable	-18.5453	231.343	sign-variable	-17.6301	229.13	sign-variable	-16.7148	226.916	sign-variable	-13.0539	218.061	sign-variable	-8.4777	206.993	sign-variable	-4.8168	198.138	sign-variable	-3.9016	195.925	sign-variable	-0.24062	187.07	sign-variable	0.67461	184.856	fixed-sign variable	5.2508	173.788	fixed-sign variable
724	BALAt2pp	0	0	blocked	0	0	blocked	0	0	blocked	0	0	blocked	0	0	blocked	0	0	blocked	0	0	blocked	0	0	blocked	0	0	blocked	0	0	blocked	0	0	blocked	0	0	blocked	0	0	blocked	0	0	blocked	0	0	blocked	0	0	blocked
725	BALAtex	0	0	blocked	0	0	blocked	0	0	blocked	0	0	blocked	0	0	blocked	0	0	blocked	0	0	blocked	0	0	blocked	0	0	blocked	0	0	blocked	0	0	blocked	0	0	blocked	0	0	blocked	0	0	blocked	0	0	blocked	0	0	blocked
726	BETALDHx	0	0	blocked	0	0	blocked	0	0	blocked	0	0	blocked	0	0	blocked	0	0	blocked	0	0	blocked	0	0	blocked	0	0	blocked	0	0	blocked	0	0	blocked	0	0	blocked	0	0	blocked	0	0	blocked	0	0	blocked	0	0	blocked
727	CD2tpp	0	320.649	fixed-sign variable	0	28.4906	fixed-sign variable	0	674.7	fixed-sign variable	0	498.139	fixed-sign variable	0	824.719	fixed-sign variable	0	815.384	fixed-sign variable	0	740.707	fixed-sign variable	0	731.373	fixed-sign variable	0	722.038	fixed-sign variable	0	684.7	fixed-sign variable	0	638.027	fixed-sign variable	0	600.688	fixed-sign variable	0	591.353	fixed-sign variable	0	554.015	fixed-sign variable	0	544.68	fixed-sign variable	0	498.007	fixed-sign variable
728	CDAPPA120	0	80.1623	fixed-sign variable	0	7.12265	fixed-sign variable	0	168.675	fixed-sign variable	0	124.535	fixed-sign variable	0	206.18	fixed-sign variable	0	203.846	fixed-sign variable	0	185.177	fixed-sign variable	0	182.843	fixed-sign variable	0	180.51	fixed-sign variable	0	171.175	fixed-sign variable	0	159.507	fixed-sign variable	0	150.172	fixed-sign variable	0	147.838	fixed-sign variable	0	138.504	fixed-sign variable	0	136.17	fixed-sign variable	0	124.502	fixed-sign variable
729	CDAPPA140	0	80.1623	fixed-sign variable	0	7.12265	fixed-sign variable	0	168.675	fixed-sign variable	0	124.535	fixed-sign variable	0	206.18	fixed-sign variable	0	203.846	fixed-sign variable	0	185.177	fixed-sign variable	0	182.843	fixed-sign variable	0	180.51	fixed-sign variable	0	171.175	fixed-sign variable	0	159.507	fixed-sign variable	0	150.172	fixed-sign variable	0	147.838	fixed-sign variable	0	138.504	fixed-sign variable	0	136.17	fixed-sign variable	0	124.502	fixed-sign variable
730	CDAPPA141	0	80.1623	fixed-sign variable	0	7.12265	fixed-sign variable	0	168.675	fixed-sign variable	0	124.535	fixed-sign variable	0	206.18	fixed-sign variable	0	203.846	fixed-sign variable	0	185.177	fixed-sign variable	0	182.843	fixed-sign variable	0	180.51	fixed-sign variable	0	171.175	fixed-sign variable	0	159.507	fixed-sign variable	0	150.172	fixed-sign variable	0	147.838	fixed-sign variable	0	138.504	fixed-sign variable	0	136.17	fixed-sign variable	0	124.502	fixed-sign variable
731	CDAPPA160	0	80.1623	fixed-sign variable	0	7.12265	fixed-sign variable	0	168.675	fixed-sign variable	0	124.535	fixed-sign variable	0	206.18	fixed-sign variable	0	203.846	fixed-sign variable	0	185.177	fixed-sign variable	0	182.843	fixed-sign variable	0	180.51	fixed-sign variable	0	171.175	fixed-sign variable	0	159.507	fixed-sign variable	0	150.172	fixed-sign variable	0	147.838	fixed-sign variable	0	138.504	fixed-sign variable	0	136.17	fixed-sign variable	0	124.502	fixed-sign variable
732	CDAPPA161	0	80.1623	fixed-sign variable	0	7.12265	fixed-sign variable	0	168.675	fixed-sign variable	0	124.535	fixed-sign variable	0	206.18	fixed-sign variable	0	203.846	fixed-sign variable	0	185.177	fixed-sign variable	0	182.843	fixed-sign variable	0	180.51	fixed-sign variable	0	171.175	fixed-sign variable	0	159.507	fixed-sign variable	0	150.172	fixed-sign variable	0	147.838	fixed-sign variable	0	138.504	fixed-sign variable	0	136.17	fixed-sign variable	0	124.502	fixed-sign variable
733	CDAPPA180	0	80.1623	fixed-sign variable	0	7.12265	fixed-sign variable	0	168.675	fixed-sign variable	0	124.535	fixed-sign variable	0	206.18	fixed-sign variable	0	203.846	fixed-sign variable	0	185.177	fixed-sign variable	0	182.843	fixed-sign variable	0	180.51	fixed-sign variable	0	171.175	fixed-sign variable	0	159.507	fixed-sign variable	0	150.172	fixed-sign variable	0	147.838	fixed-sign variable	0	138.504	fixed-sign variable	0	136.17	fixed-sign variable	0	124.502	fixed-sign variable
734	CDAPPA181	0	80.1623	fixed-sign variable	0	7.12265	fixed-sign variable	0	168.675	fixed-sign variable	0	124.535	fixed-sign variable	0	206.18	fixed-sign variable	0	203.846	fixed-sign variable	0	185.177	fixed-sign variable	0	182.843	fixed-sign variable	0	180.51	fixed-sign variable	0	171.175	fixed-sign variable	0	159.507	fixed-sign variable	0	150.172	fixed-sign variable	0	147.838	fixed-sign variable	0	138.504	fixed-sign variable	0	136.17	fixed-sign variable	0	124.502	fixed-sign variable
735	CDGR	0	0	blocked	0	0	blocked	0	0	blocked	0	0	blocked	0	0	blocked	0	0	blocked	0	0	blocked	0	0	blocked	0	0	blocked	0	0	blocked	0	0	blocked	0	0	blocked	0	0	blocked	0	0	blocked	0	0	blocked	0	0	blocked
736	BETALDHy	0	0	blocked	0	0	blocked	0	0	blocked	0	0	blocked	0	0	blocked	0	0	blocked	0	0	blocked	0	0	blocked	0	0	blocked	0	0	blocked	0	0	blocked	0	0	blocked	0	0	blocked	0	0	blocked	0	0	blocked	0	0	blocked
737	BMOCOS	8e-05	8e-05	fixed	5e-05	5e-05	fixed	3e-05	3e-05	fixed	5e-05	5e-05	fixed	1e-05	1e-05	fixed	1e-05	1e-05	fixed	2e-05	2e-05	fixed	2e-05	2e-05	fixed	3e-05	3e-05	fixed	3e-05	3e-05	fixed	4e-05	4e-05	fixed	4e-05	4e-05	fixed	4e-05	4e-05	fixed	5e-05	5e-05	fixed	5e-05	5e-05	fixed	5e-05	5e-05	fixed
738	BMOGDS1	8e-05	8e-05	fixed	5e-05	5e-05	fixed	3e-05	3e-05	fixed	5e-05	5e-05	fixed	1e-05	1e-05	fixed	1e-05	1e-05	fixed	2e-05	2e-05	fixed	2e-05	2e-05	fixed	3e-05	3e-05	fixed	3e-05	3e-05	fixed	4e-05	4e-05	fixed	4e-05	4e-05	fixed	4e-05	4e-05	fixed	5e-05	5e-05	fixed	5e-05	5e-05	fixed	5e-05	5e-05	fixed
739	BMOGDS2	8e-05	8e-05	fixed	5e-05	5e-05	fixed	3e-05	3e-05	fixed	5e-05	5e-05	fixed	1e-05	1e-05	fixed	1e-05	1e-05	fixed	2e-05	2e-05	fixed	2e-05	2e-05	fixed	3e-05	3e-05	fixed	3e-05	3e-05	fixed	4e-05	4e-05	fixed	4e-05	4e-05	fixed	4e-05	4e-05	fixed	5e-05	5e-05	fixed	5e-05	5e-05	fixed	5e-05	5e-05	fixed
740	BPNT	0.16111	7.6539	fixed-sign variable	0.1041	0.83463	fixed-sign variable	0.06444	16.0172	fixed-sign variable	0.11401	11.7995	fixed-sign variable	0.02726	19.3346	fixed-sign variable	0.02974	19.1243	fixed-sign variable	0.04957	17.4427	fixed-sign variable	0.05205	17.2325	fixed-sign variable	0.05453	17.0223	fixed-sign variable	0.06444	16.1815	fixed-sign variable	0.07684	15.1305	fixed-sign variable	0.08675	14.2544	fixed-sign variable	0.08923	14.0345	fixed-sign variable	0.09914	13.1551	fixed-sign variable	0.10162	12.9352	fixed-sign variable	0.11401	11.8359	fixed-sign variable
741	BSORx	0	0	blocked	0	0	blocked	0	0	blocked	0	0	blocked	0	0	blocked	0	0	blocked	0	0	blocked	0	0	blocked	0	0	blocked	0	0	blocked	0	0	blocked	0	0	blocked	0	0	blocked	0	0	blocked	0	0	blocked	0	0	blocked
742	BSORy	0	0	blocked	0	0	blocked	0	0	blocked	0	0	blocked	0	0	blocked	0	0	blocked	0	0	blocked	0	0	blocked	0	0	blocked	0	0	blocked	0	0	blocked	0	0	blocked	0	0	blocked	0	0	blocked	0	0	blocked	0	0	blocked
743	CDGS	0	0	blocked	0	0	blocked	0	0	blocked	0	0	blocked	0	0	blocked	0	0	blocked	0	0	blocked	0	0	blocked	0	0	blocked	0	0	blocked	0	0	blocked	0	0	blocked	0	0	blocked	0	0	blocked	0	0	blocked	0	0	blocked
744	CDPMEK	0.00431	0.00431	fixed	0.00278	0.00278	fixed	0.00172	0.00172	fixed	0.00305	0.00305	fixed	0.00073	0.00073	fixed	0.0008	0.0008	fixed	0.00133	0.00133	fixed	0.00139	0.00139	fixed	0.00146	0.00146	fixed	0.00172	0.00172	fixed	0.00205	0.00205	fixed	0.00232	0.00232	fixed	0.00239	0.00239	fixed	0.00265	0.00265	fixed	0.00272	0.00272	fixed	0.00305	0.00305	fixed
745	BTNt2ipp	0	0	blocked	0	0	blocked	0	0	blocked	0	0	blocked	0	0	blocked	0	0	blocked	0	0	blocked	0	0	blocked	0	0	blocked	0	0	blocked	0	0	blocked	0	0	blocked	0	0	blocked	0	0	blocked	0	0	blocked	0	0	blocked
746	APG3PAT140	0	18.8617	fixed-sign variable	0	1.67592	fixed-sign variable	0	39.6882	fixed-sign variable	0	29.3023	fixed-sign variable	0	48.5129	fixed-sign variable	0	47.9638	fixed-sign variable	0	43.571	fixed-sign variable	0	43.0219	fixed-sign variable	0	42.4728	fixed-sign variable	0	40.2764	fixed-sign variable	0	37.531	fixed-sign variable	0	35.3346	fixed-sign variable	0	34.7855	fixed-sign variable	0	32.5891	fixed-sign variable	0	32.04	fixed-sign variable	0	29.2945	fixed-sign variable
747	BTNtex	0	0	blocked	0	0	blocked	0	0	blocked	0	0	blocked	0	0	blocked	0	0	blocked	0	0	blocked	0	0	blocked	0	0	blocked	0	0	blocked	0	0	blocked	0	0	blocked	0	0	blocked	0	0	blocked	0	0	blocked	0	0	blocked
748	BTS5	0	0	blocked	0	0	blocked	0	0	blocked	0	0	blocked	0	0	blocked	0	0	blocked	0	0	blocked	0	0	blocked	0	0	blocked	0	0	blocked	0	0	blocked	0	0	blocked	0	0	blocked	0	0	blocked	0	0	blocked	0	0	blocked
749	BUTCT	0	0	blocked	0	0	blocked	0	0	blocked	0	0	blocked	0	0	blocked	0	0	blocked	0	0	blocked	0	0	blocked	0	0	blocked	0	0	blocked	0	0	blocked	0	0	blocked	0	0	blocked	0	0	blocked	0	0	blocked	0	0	blocked
750	CFAS160E	0	0	blocked	0	0	blocked	0	0	blocked	0	0	blocked	0	0	blocked	0	0	blocked	0	0	blocked	0	0	blocked	0	0	blocked	0	0	blocked	0	0	blocked	0	0	blocked	0	0	blocked	0	0	blocked	0	0	blocked	0	0	blocked
751	CFAS160G	0	0	blocked	0	0	blocked	0	0	blocked	0	0	blocked	0	0	blocked	0	0	blocked	0	0	blocked	0	0	blocked	0	0	blocked	0	0	blocked	0	0	blocked	0	0	blocked	0	0	blocked	0	0	blocked	0	0	blocked	0	0	blocked
752	CFAS180E	0	0	blocked	0	0	blocked	0	0	blocked	0	0	blocked	0	0	blocked	0	0	blocked	0	0	blocked	0	0	blocked	0	0	blocked	0	0	blocked	0	0	blocked	0	0	blocked	0	0	blocked	0	0	blocked	0	0	blocked	0	0	blocked
753	BUTSO3abcpp	0	0	blocked	0	0	blocked	0	0	blocked	0	0	blocked	0	0	blocked	0	0	blocked	0	0	blocked	0	0	blocked	0	0	blocked	0	0	blocked	0	0	blocked	0	0	blocked	0	0	blocked	0	0	blocked	0	0	blocked	0	0	blocked
754	BUTSO3tex	0	0	blocked	0	0	blocked	0	0	blocked	0	0	blocked	0	0	blocked	0	0	blocked	0	0	blocked	0	0	blocked	0	0	blocked	0	0	blocked	0	0	blocked	0	0	blocked	0	0	blocked	0	0	blocked	0	0	blocked	0	0	blocked
755	CFAS180G	0	0	blocked	0	0	blocked	0	0	blocked	0	0	blocked	0	0	blocked	0	0	blocked	0	0	blocked	0	0	blocked	0	0	blocked	0	0	blocked	0	0	blocked	0	0	blocked	0	0	blocked	0	0	blocked	0	0	blocked	0	0	blocked
756	APG3PAT141	0	18.8617	fixed-sign variable	0	1.67592	fixed-sign variable	0	39.6882	fixed-sign variable	0	29.3023	fixed-sign variable	0	48.5129	fixed-sign variable	0	47.9638	fixed-sign variable	0	43.571	fixed-sign variable	0	43.0219	fixed-sign variable	0	42.4728	fixed-sign variable	0	40.2764	fixed-sign variable	0	37.531	fixed-sign variable	0	35.3346	fixed-sign variable	0	34.7855	fixed-sign variable	0	32.5891	fixed-sign variable	0	32.04	fixed-sign variable	0	29.2945	fixed-sign variable
757	CGLYabcpp	0	18.8617	fixed-sign variable	0	1.67592	fixed-sign variable	0	39.6882	fixed-sign variable	0	29.3023	fixed-sign variable	0	48.5129	fixed-sign variable	0	47.9638	fixed-sign variable	0	43.571	fixed-sign variable	0	43.0219	fixed-sign variable	0	42.4728	fixed-sign variable	0	40.2764	fixed-sign variable	0	37.531	fixed-sign variable	0	35.3346	fixed-sign variable	0	34.7855	fixed-sign variable	0	32.5891	fixed-sign variable	0	32.04	fixed-sign variable	0	29.2945	fixed-sign variable
758	CGLYtex	0	2.37839	fixed-sign variable	0	0.22784	fixed-sign variable	0	5.17175	fixed-sign variable	0	3.68476	fixed-sign variable	0	6.26347	fixed-sign variable	0	6.19211	fixed-sign variable	0	5.62126	fixed-sign variable	0	5.5499	fixed-sign variable	0	5.47854	fixed-sign variable	0	5.19312	fixed-sign variable	0	4.83633	fixed-sign variable	0	4.55091	fixed-sign variable	0	4.47955	fixed-sign variable	0	4.19413	fixed-sign variable	0	4.12277	fixed-sign variable	0	3.76599	fixed-sign variable
759	CHLabcpp	0	0	blocked	0	0	blocked	0	0	blocked	0	0	blocked	0	0	blocked	0	0	blocked	0	0	blocked	0	0	blocked	0	0	blocked	0	0	blocked	0	0	blocked	0	0	blocked	0	0	blocked	0	0	blocked	0	0	blocked	0	0	blocked
760	CHLt2pp	0	0	blocked	0	0	blocked	0	0	blocked	0	0	blocked	0	0	blocked	0	0	blocked	0	0	blocked	0	0	blocked	0	0	blocked	0	0	blocked	0	0	blocked	0	0	blocked	0	0	blocked	0	0	blocked	0	0	blocked	0	0	blocked
761	CHLtex	0	0	blocked	0	0	blocked	0	0	blocked	0	0	blocked	0	0	blocked	0	0	blocked	0	0	blocked	0	0	blocked	0	0	blocked	0	0	blocked	0	0	blocked	0	0	blocked	0	0	blocked	0	0	blocked	0	0	blocked	0	0	blocked
762	BUTt2rpp	0	0	blocked	0	0	blocked	0	0	blocked	0	0	blocked	0	0	blocked	0	0	blocked	0	0	blocked	0	0	blocked	0	0	blocked	0	0	blocked	0	0	blocked	0	0	blocked	0	0	blocked	0	0	blocked	0	0	blocked	0	0	blocked
763	BUTtex	0	0	blocked	0	0	blocked	0	0	blocked	0	0	blocked	0	0	blocked	0	0	blocked	0	0	blocked	0	0	blocked	0	0	blocked	0	0	blocked	0	0	blocked	0	0	blocked	0	0	blocked	0	0	blocked	0	0	blocked	0	0	blocked
764	BWCOGDS1	0	0	blocked	0	0	blocked	0	0	blocked	0	0	blocked	0	0	blocked	0	0	blocked	0	0	blocked	0	0	blocked	0	0	blocked	0	0	blocked	0	0	blocked	0	0	blocked	0	0	blocked	0	0	blocked	0	0	blocked	0	0	blocked
765	BWCOGDS2	0	0	blocked	0	0	blocked	0	0	blocked	0	0	blocked	0	0	blocked	0	0	blocked	0	0	blocked	0	0	blocked	0	0	blocked	0	0	blocked	0	0	blocked	0	0	blocked	0	0	blocked	0	0	blocked	0	0	blocked	0	0	blocked
766	BWCOS	0	0	blocked	0	0	blocked	0	0	blocked	0	0	blocked	0	0	blocked	0	0	blocked	0	0	blocked	0	0	blocked	0	0	blocked	0	0	blocked	0	0	blocked	0	0	blocked	0	0	blocked	0	0	blocked	0	0	blocked	0	0	blocked
767	CA2t3pp	0	999.997	fixed-sign variable	0	999.998	fixed-sign variable	0	999.999	fixed-sign variable	0	999.998	fixed-sign variable	0	999.999	fixed-sign variable	0	999.999	fixed-sign variable	0	999.999	fixed-sign variable	0	999.999	fixed-sign variable	0	999.999	fixed-sign variable	0	999.999	fixed-sign variable	0	999.998	fixed-sign variable	0	999.998	fixed-sign variable	0	999.998	fixed-sign variable	0	999.998	fixed-sign variable	0	999.998	fixed-sign variable	0	999.998	fixed-sign variable
768	CA2tex	0.00322	0.00322	fixed	0.00208	0.00208	fixed	0.00129	0.00129	fixed	0.00228	0.00228	fixed	0.00054	0.00054	fixed	0.00059	0.00059	fixed	0.00099	0.00099	fixed	0.00104	0.00104	fixed	0.00109	0.00109	fixed	0.00129	0.00129	fixed	0.00154	0.00154	fixed	0.00173	0.00173	fixed	0.00178	0.00178	fixed	0.00198	0.00198	fixed	0.00203	0.00203	fixed	0.00228	0.00228	fixed
769	CADVtpp	0	2.68581	fixed-sign variable	0	0.25901	fixed-sign variable	0	5.73091	fixed-sign variable	0	4.18874	fixed-sign variable	0	6.97285	fixed-sign variable	0	6.89469	fixed-sign variable	0	6.26942	fixed-sign variable	0	6.19126	fixed-sign variable	0	6.1131	fixed-sign variable	0	5.79535	fixed-sign variable	0	5.39688	fixed-sign variable	0	5.0781	fixed-sign variable	0	4.9984	fixed-sign variable	0	4.67962	fixed-sign variable	0	4.59993	fixed-sign variable	0	4.20145	fixed-sign variable
770	CHOLD	0	0	blocked	0	0	blocked	0	0	blocked	0	0	blocked	0	0	blocked	0	0	blocked	0	0	blocked	0	0	blocked	0	0	blocked	0	0	blocked	0	0	blocked	0	0	blocked	0	0	blocked	0	0	blocked	0	0	blocked	0	0	blocked
771	CHORM	0.20425	2.13242	fixed-sign variable	0.13198	0.31117	fixed-sign variable	0.0817	4.30077	fixed-sign variable	0.14455	3.13332	fixed-sign variable	0.03457	5.12286	fixed-sign variable	0.03771	5.06897	fixed-sign variable	0.06285	4.63783	fixed-sign variable	0.06599	4.58394	fixed-sign variable	0.06913	4.53004	fixed-sign variable	0.0817	4.31224	fixed-sign variable	0.09741	4.03707	fixed-sign variable	0.10998	3.81693	fixed-sign variable	0.11313	3.7619	fixed-sign variable	0.12569	3.54176	fixed-sign variable	0.12884	3.48673	fixed-sign variable	0.14455	3.21156	fixed-sign variable
772	CHORS	0.24175	2.16991	fixed-sign variable	0.15621	0.33539	fixed-sign variable	0.0967	4.31577	fixed-sign variable	0.17109	3.15986	fixed-sign variable	0.04091	5.12921	fixed-sign variable	0.04463	5.07589	fixed-sign variable	0.07438	4.64937	fixed-sign variable	0.0781	4.59605	fixed-sign variable	0.08182	4.54274	fixed-sign variable	0.0967	4.32724	fixed-sign variable	0.1153	4.05495	fixed-sign variable	0.13017	3.83712	fixed-sign variable	0.13389	3.78267	fixed-sign variable	0.14877	3.56484	fixed-sign variable	0.15249	3.51038	fixed-sign variable	0.17109	3.23809	fixed-sign variable
773	CHRPL	0.00014	0.00014	fixed	9e-05	9e-05	fixed	6e-05	6e-05	fixed	0.0001	0.0001	fixed	2e-05	2e-05	fixed	3e-05	3e-05	fixed	4e-05	4e-05	fixed	5e-05	5e-05	fixed	5e-05	5e-05	fixed	6e-05	6e-05	fixed	7e-05	7e-05	fixed	8e-05	8e-05	fixed	8e-05	8e-05	fixed	9e-05	9e-05	fixed	9e-05	9e-05	fixed	0.0001	0.0001	fixed
774	CHTBSptspp	0	0	blocked	0	0	blocked	0	0	blocked	0	0	blocked	0	0	blocked	0	0	blocked	0	0	blocked	0	0	blocked	0	0	blocked	0	0	blocked	0	0	blocked	0	0	blocked	0	0	blocked	0	0	blocked	0	0	blocked	0	0	blocked
775	CHTBStex	0	0	blocked	0	0	blocked	0	0	blocked	0	0	blocked	0	0	blocked	0	0	blocked	0	0	blocked	0	0	blocked	0	0	blocked	0	0	blocked	0	0	blocked	0	0	blocked	0	0	blocked	0	0	blocked	0	0	blocked	0	0	blocked
776	CINNDO	0	0	blocked	0	0	blocked	0	0	blocked	0	0	blocked	0	0	blocked	0	0	blocked	0	0	blocked	0	0	blocked	0	0	blocked	0	0	blocked	0	0	blocked	0	0	blocked	0	0	blocked	0	0	blocked	0	0	blocked	0	0	blocked
777	CITL	0	80.1623	fixed-sign variable	0	7.12265	fixed-sign variable	0	168.675	fixed-sign variable	0	124.535	fixed-sign variable	0	206.18	fixed-sign variable	0	203.846	fixed-sign variable	0	185.177	fixed-sign variable	0	182.843	fixed-sign variable	0	180.51	fixed-sign variable	0	171.175	fixed-sign variable	0	159.507	fixed-sign variable	0	150.172	fixed-sign variable	0	147.838	fixed-sign variable	0	138.504	fixed-sign variable	0	136.17	fixed-sign variable	0	124.502	fixed-sign variable
778	CLt3_2pp	0.00161	0.00161	fixed	0.00104	0.00104	fixed	0.00064	0.00064	fixed	0.00114	0.00114	fixed	0.00027	0.00027	fixed	0.0003	0.0003	fixed	0.0005	0.0005	fixed	0.00052	0.00052	fixed	0.00054	0.00054	fixed	0.00064	0.00064	fixed	0.00077	0.00077	fixed	0.00087	0.00087	fixed	0.00089	0.00089	fixed	0.00099	0.00099	fixed	0.00102	0.00102	fixed	0.00114	0.00114	fixed
779	CITt3pp	0	106.883	fixed-sign variable	0	9.49686	fixed-sign variable	0	224.9	fixed-sign variable	0	166.046	fixed-sign variable	0	274.906	fixed-sign variable	0	271.795	fixed-sign variable	0	246.902	fixed-sign variable	0	243.791	fixed-sign variable	0	240.679	fixed-sign variable	0	228.233	fixed-sign variable	0	212.676	fixed-sign variable	0	200.229	fixed-sign variable	0	197.118	fixed-sign variable	0	184.672	fixed-sign variable	0	181.56	fixed-sign variable	0	166.002	fixed-sign variable
780	APG3PAT160	0	18.9011	fixed-sign variable	0	1.70139	fixed-sign variable	0	39.704	fixed-sign variable	0	29.3302	fixed-sign variable	0	48.5196	fixed-sign variable	0	47.9711	fixed-sign variable	0	43.5832	fixed-sign variable	0	43.0347	fixed-sign variable	0	42.4862	fixed-sign variable	0	40.2922	fixed-sign variable	0	37.5498	fixed-sign variable	0	35.3558	fixed-sign variable	0	34.8073	fixed-sign variable	0	32.6134	fixed-sign variable	0	32.0649	fixed-sign variable	0	29.3224	fixed-sign variable
781	CITt7pp	0	106.883	fixed-sign variable	0	9.49686	fixed-sign variable	0	224.9	fixed-sign variable	0	166.046	fixed-sign variable	0	274.906	fixed-sign variable	0	271.795	fixed-sign variable	0	246.902	fixed-sign variable	0	243.791	fixed-sign variable	0	240.679	fixed-sign variable	0	228.233	fixed-sign variable	0	212.676	fixed-sign variable	0	200.229	fixed-sign variable	0	197.118	fixed-sign variable	0	184.672	fixed-sign variable	0	181.56	fixed-sign variable	0	166.002	fixed-sign variable
782	CITtex	0	4.28311	fixed-sign variable	0	0.41291	fixed-sign variable	0	8.78913	fixed-sign variable	0	6.6266	fixed-sign variable	0	10.4699	fixed-sign variable	0	10.3628	fixed-sign variable	0	9.50518	fixed-sign variable	0	9.39799	fixed-sign variable	0	9.28844	fixed-sign variable	0	8.84966	fixed-sign variable	0	8.30119	fixed-sign variable	0	7.86241	fixed-sign variable	0	7.75272	fixed-sign variable	0	7.31238	fixed-sign variable	0	7.1995	fixed-sign variable	0	6.63507	fixed-sign variable
783	CLtex	0.00322	0.00322	fixed	0.00208	0.00208	fixed	0.00129	0.00129	fixed	0.00228	0.00228	fixed	0.00054	0.00054	fixed	0.00059	0.00059	fixed	0.00099	0.00099	fixed	0.00104	0.00104	fixed	0.00109	0.00109	fixed	0.00129	0.00129	fixed	0.00154	0.00154	fixed	0.00173	0.00173	fixed	0.00178	0.00178	fixed	0.00198	0.00198	fixed	0.00203	0.00203	fixed	0.00228	0.00228	fixed
784	CMPN	0	26.7208	fixed-sign variable	0	2.37422	fixed-sign variable	0	56.225	fixed-sign variable	0	41.5115	fixed-sign variable	0	68.7266	fixed-sign variable	0	67.9487	fixed-sign variable	0	61.7256	fixed-sign variable	0	60.9477	fixed-sign variable	0	60.1698	fixed-sign variable	0	57.0583	fixed-sign variable	0	53.1689	fixed-sign variable	0	50.0573	fixed-sign variable	0	49.2794	fixed-sign variable	0	46.1679	fixed-sign variable	0	45.39	fixed-sign variable	0	41.5006	fixed-sign variable
785	CMPtex	0	0	blocked	0	0	blocked	0	0	blocked	0	0	blocked	0	0	blocked	0	0	blocked	0	0	blocked	0	0	blocked	0	0	blocked	0	0	blocked	0	0	blocked	0	0	blocked	0	0	blocked	0	0	blocked	0	0	blocked	0	0	blocked
786	CLIPAabctex	0	0.13972	fixed-sign variable	0	0.01255	fixed-sign variable	0	0.29696	fixed-sign variable	0	0.21942	fixed-sign variable	0	0.35939	fixed-sign variable	0	0.35559	fixed-sign variable	0	0.32497	fixed-sign variable	0	0.32094	fixed-sign variable	0	0.3169	fixed-sign variable	0	0.30076	fixed-sign variable	0	0.28057	fixed-sign variable	0	0.26428	fixed-sign variable	0	0.26013	fixed-sign variable	0	0.24352	fixed-sign variable	0	0.23937	fixed-sign variable	0	0.21861	fixed-sign variable
787	APG3PAT161	0	18.8924	fixed-sign variable	0	1.69573	fixed-sign variable	0	39.7005	fixed-sign variable	0	29.324	fixed-sign variable	0	48.5181	fixed-sign variable	0	47.9695	fixed-sign variable	0	43.5805	fixed-sign variable	0	43.0318	fixed-sign variable	0	42.4832	fixed-sign variable	0	40.2887	fixed-sign variable	0	37.5456	fixed-sign variable	0	35.3511	fixed-sign variable	0	34.8025	fixed-sign variable	0	32.608	fixed-sign variable	0	32.0594	fixed-sign variable	0	29.3162	fixed-sign variable
788	CLPNH120pp	0	20.0406	fixed-sign variable	0	1.89125	fixed-sign variable	0	42.1687	fixed-sign variable	0	31.1337	fixed-sign variable	0	51.5449	fixed-sign variable	0	50.9615	fixed-sign variable	0	46.2942	fixed-sign variable	0	45.7108	fixed-sign variable	0	45.1274	fixed-sign variable	0	42.7937	fixed-sign variable	0	39.8767	fixed-sign variable	0	37.543	fixed-sign variable	0	36.9596	fixed-sign variable	0	34.6259	fixed-sign variable	0	34.0425	fixed-sign variable	0	31.1255	fixed-sign variable
789	CLPNH140pp	0	20.0406	fixed-sign variable	0	1.89125	fixed-sign variable	0	42.1687	fixed-sign variable	0	31.1337	fixed-sign variable	0	51.5449	fixed-sign variable	0	50.9615	fixed-sign variable	0	46.2942	fixed-sign variable	0	45.7108	fixed-sign variable	0	45.1274	fixed-sign variable	0	42.7937	fixed-sign variable	0	39.8767	fixed-sign variable	0	37.543	fixed-sign variable	0	36.9596	fixed-sign variable	0	34.6259	fixed-sign variable	0	34.0425	fixed-sign variable	0	31.1255	fixed-sign variable
790	CLPNH141pp	0	20.0406	fixed-sign variable	0	1.89125	fixed-sign variable	0	42.1687	fixed-sign variable	0	31.1337	fixed-sign variable	0	51.5449	fixed-sign variable	0	50.9615	fixed-sign variable	0	46.2942	fixed-sign variable	0	45.7108	fixed-sign variable	0	45.1274	fixed-sign variable	0	42.7937	fixed-sign variable	0	39.8767	fixed-sign variable	0	37.543	fixed-sign variable	0	36.9596	fixed-sign variable	0	34.6259	fixed-sign variable	0	34.0425	fixed-sign variable	0	31.1255	fixed-sign variable
791	CMtex	0	320.649	fixed-sign variable	0	28.4906	fixed-sign variable	0	674.7	fixed-sign variable	0	498.139	fixed-sign variable	0	824.719	fixed-sign variable	0	815.384	fixed-sign variable	0	740.707	fixed-sign variable	0	731.373	fixed-sign variable	0	722.038	fixed-sign variable	0	684.7	fixed-sign variable	0	638.027	fixed-sign variable	0	600.688	fixed-sign variable	0	591.353	fixed-sign variable	0	554.015	fixed-sign variable	0	544.68	fixed-sign variable	0	498.007	fixed-sign variable
792	CMtpp	0	320.649	fixed-sign variable	0	28.4906	fixed-sign variable	0	674.7	fixed-sign variable	0	498.139	fixed-sign variable	0	824.719	fixed-sign variable	0	815.384	fixed-sign variable	0	740.707	fixed-sign variable	0	731.373	fixed-sign variable	0	722.038	fixed-sign variable	0	684.7	fixed-sign variable	0	638.027	fixed-sign variable	0	600.688	fixed-sign variable	0	591.353	fixed-sign variable	0	554.015	fixed-sign variable	0	544.68	fixed-sign variable	0	498.007	fixed-sign variable
793	CO2tex	-33.4186	3.32443	sign-variable	19.2628	22.8243	fixed-sign variable	-49.3674	27.0503	sign-variable	-41.1885	15.4195	sign-variable	-55.5016	37.0562	sign-variable	-55.0927	36.4485	sign-variable	-51.8211	31.5876	sign-variable	-51.4122	30.98	sign-variable	-51.0032	30.3724	sign-variable	-49.3674	27.9419	sign-variable	-47.3227	24.9038	sign-variable	-45.6869	22.4733	sign-variable	-45.278	21.8657	sign-variable	-43.6422	19.4313	sign-variable	-43.2332	18.7923	sign-variable	-41.1885	15.5975	sign-variable
794	CLPNH160pp	0	20.0406	fixed-sign variable	0	1.89125	fixed-sign variable	0	42.1687	fixed-sign variable	0	31.1337	fixed-sign variable	0	51.5449	fixed-sign variable	0	50.9615	fixed-sign variable	0	46.2942	fixed-sign variable	0	45.7108	fixed-sign variable	0	45.1274	fixed-sign variable	0	42.7937	fixed-sign variable	0	39.8767	fixed-sign variable	0	37.543	fixed-sign variable	0	36.9596	fixed-sign variable	0	34.6259	fixed-sign variable	0	34.0425	fixed-sign variable	0	31.1255	fixed-sign variable
795	CO2tpp	-33.4186	35.7971	sign-variable	10.3691	22.8243	fixed-sign variable	-49.3674	64.5261	sign-variable	-41.1885	50.0767	sign-variable	-55.5016	75.2423	sign-variable	-55.0927	74.5459	sign-variable	-51.8211	68.9748	sign-variable	-51.4122	68.2784	sign-variable	-51.0032	67.582	sign-variable	-49.3674	64.7964	sign-variable	-47.3227	61.2899	sign-variable	-45.6869	58.2982	sign-variable	-45.278	57.5503	sign-variable	-43.6422	54.5587	sign-variable	-43.2332	53.8108	sign-variable	-41.1885	50.0712	sign-variable
796	COBALT2abcpp	0	80.1623	fixed-sign variable	0	7.12265	fixed-sign variable	0	168.675	fixed-sign variable	0	124.535	fixed-sign variable	0	206.18	fixed-sign variable	0	203.846	fixed-sign variable	0	185.177	fixed-sign variable	0	182.843	fixed-sign variable	0	180.51	fixed-sign variable	0	171.175	fixed-sign variable	0	159.507	fixed-sign variable	0	150.172	fixed-sign variable	0	147.838	fixed-sign variable	0	138.504	fixed-sign variable	0	136.17	fixed-sign variable	0	124.502	fixed-sign variable
797	COBALT2t3pp	0	320.649	fixed-sign variable	0	28.4906	fixed-sign variable	0	674.7	fixed-sign variable	0	498.139	fixed-sign variable	0	824.719	fixed-sign variable	0	815.384	fixed-sign variable	0	740.707	fixed-sign variable	0	731.373	fixed-sign variable	0	722.038	fixed-sign variable	0	684.7	fixed-sign variable	0	638.027	fixed-sign variable	0	600.688	fixed-sign variable	0	591.353	fixed-sign variable	0	554.015	fixed-sign variable	0	544.68	fixed-sign variable	0	498.007	fixed-sign variable
798	COBALT2tex	2e-05	2e-05	fixed	1e-05	1e-05	fixed	1e-05	1e-05	fixed	1e-05	1e-05	fixed	0	0	blocked	0	0	blocked	0	0	blocked	1e-05	1e-05	fixed	1e-05	1e-05	fixed	1e-05	1e-05	fixed	1e-05	1e-05	fixed	1e-05	1e-05	fixed	1e-05	1e-05	fixed	1e-05	1e-05	fixed	1e-05	1e-05	fixed	1e-05	1e-05	fixed
799	CLPNH161pp	0	20.0406	fixed-sign variable	0	1.89125	fixed-sign variable	0	42.1687	fixed-sign variable	0	31.1337	fixed-sign variable	0	51.5449	fixed-sign variable	0	50.9615	fixed-sign variable	0	46.2942	fixed-sign variable	0	45.7108	fixed-sign variable	0	45.1274	fixed-sign variable	0	42.7937	fixed-sign variable	0	39.8767	fixed-sign variable	0	37.543	fixed-sign variable	0	36.9596	fixed-sign variable	0	34.6259	fixed-sign variable	0	34.0425	fixed-sign variable	0	31.1255	fixed-sign variable
800	CLPNH180pp	0	20.0406	fixed-sign variable	0	1.89125	fixed-sign variable	0	42.1687	fixed-sign variable	0	31.1337	fixed-sign variable	0	51.5449	fixed-sign variable	0	50.9615	fixed-sign variable	0	46.2942	fixed-sign variable	0	45.7108	fixed-sign variable	0	45.1274	fixed-sign variable	0	42.7937	fixed-sign variable	0	39.8767	fixed-sign variable	0	37.543	fixed-sign variable	0	36.9596	fixed-sign variable	0	34.6259	fixed-sign variable	0	34.0425	fixed-sign variable	0	31.1255	fixed-sign variable
801	CLPNH181pp	0	20.0406	fixed-sign variable	0	1.89125	fixed-sign variable	0	42.1687	fixed-sign variable	0	31.1337	fixed-sign variable	0	51.5449	fixed-sign variable	0	50.9615	fixed-sign variable	0	46.2942	fixed-sign variable	0	45.7108	fixed-sign variable	0	45.1274	fixed-sign variable	0	42.7937	fixed-sign variable	0	39.8767	fixed-sign variable	0	37.543	fixed-sign variable	0	36.9596	fixed-sign variable	0	34.6259	fixed-sign variable	0	34.0425	fixed-sign variable	0	31.1255	fixed-sign variable
802	CLPNS120pp	0	20.0406	fixed-sign variable	0	1.89125	fixed-sign variable	0	42.1687	fixed-sign variable	0	31.1337	fixed-sign variable	0	51.5449	fixed-sign variable	0	50.9615	fixed-sign variable	0	46.2942	fixed-sign variable	0	45.7108	fixed-sign variable	0	45.1274	fixed-sign variable	0	42.7937	fixed-sign variable	0	39.8767	fixed-sign variable	0	37.543	fixed-sign variable	0	36.9596	fixed-sign variable	0	34.6259	fixed-sign variable	0	34.0425	fixed-sign variable	0	31.1255	fixed-sign variable
803	CLPNS140pp	0	20.0406	fixed-sign variable	0	1.89125	fixed-sign variable	0	42.1687	fixed-sign variable	0	31.1337	fixed-sign variable	0	51.5449	fixed-sign variable	0	50.9615	fixed-sign variable	0	46.2942	fixed-sign variable	0	45.7108	fixed-sign variable	0	45.1274	fixed-sign variable	0	42.7937	fixed-sign variable	0	39.8767	fixed-sign variable	0	37.543	fixed-sign variable	0	36.9596	fixed-sign variable	0	34.6259	fixed-sign variable	0	34.0425	fixed-sign variable	0	31.1255	fixed-sign variable
804	COBALT2tpp	2e-05	320.649	fixed-sign variable	1e-05	28.4906	fixed-sign variable	1e-05	674.7	fixed-sign variable	1e-05	498.139	fixed-sign variable	0	824.719	fixed-sign variable	0	815.384	fixed-sign variable	0	740.707	fixed-sign variable	1e-05	731.373	fixed-sign variable	1e-05	722.038	fixed-sign variable	1e-05	684.7	fixed-sign variable	1e-05	638.027	fixed-sign variable	1e-05	600.688	fixed-sign variable	1e-05	591.353	fixed-sign variable	1e-05	554.015	fixed-sign variable	1e-05	544.68	fixed-sign variable	1e-05	498.007	fixed-sign variable
805	APG3PAT180	0	18.8617	fixed-sign variable	0	1.67592	fixed-sign variable	0	39.6882	fixed-sign variable	0	29.3023	fixed-sign variable	0	48.5129	fixed-sign variable	0	47.9638	fixed-sign variable	0	43.571	fixed-sign variable	0	43.0219	fixed-sign variable	0	42.4728	fixed-sign variable	0	40.2764	fixed-sign variable	0	37.531	fixed-sign variable	0	35.3346	fixed-sign variable	0	34.7855	fixed-sign variable	0	32.5891	fixed-sign variable	0	32.04	fixed-sign variable	0	29.2945	fixed-sign variable
806	COLIPAKpp	0	0.07027	fixed-sign variable	0	0.00623	fixed-sign variable	0	0.14953	fixed-sign variable	0	0.11041	fixed-sign variable	0	0.18271	fixed-sign variable	0	0.18067	fixed-sign variable	0	0.16424	fixed-sign variable	0	0.16215	fixed-sign variable	0	0.16006	fixed-sign variable	0	0.15171	fixed-sign variable	0	0.14127	fixed-sign variable	0	0.13292	fixed-sign variable	0	0.13083	fixed-sign variable	0	0.12247	fixed-sign variable	0	0.12039	fixed-sign variable	0	0.10995	fixed-sign variable
807	CLPNS141pp	0	20.0406	fixed-sign variable	0	1.89125	fixed-sign variable	0	42.1687	fixed-sign variable	0	31.1337	fixed-sign variable	0	51.5449	fixed-sign variable	0	50.9615	fixed-sign variable	0	46.2942	fixed-sign variable	0	45.7108	fixed-sign variable	0	45.1274	fixed-sign variable	0	42.7937	fixed-sign variable	0	39.8767	fixed-sign variable	0	37.543	fixed-sign variable	0	36.9596	fixed-sign variable	0	34.6259	fixed-sign variable	0	34.0425	fixed-sign variable	0	31.1255	fixed-sign variable
808	CLPNS160pp	0.00191	20.0425	fixed-sign variable	0.00124	1.89249	fixed-sign variable	0.00077	42.1695	fixed-sign variable	0.00135	31.135	fixed-sign variable	0.00032	51.5453	fixed-sign variable	0.00035	50.9619	fixed-sign variable	0.00059	46.2948	fixed-sign variable	0.00062	45.7114	fixed-sign variable	0.00065	45.128	fixed-sign variable	0.00077	42.7945	fixed-sign variable	0.00091	39.8776	fixed-sign variable	0.00103	37.544	fixed-sign variable	0.00106	36.9607	fixed-sign variable	0.00118	34.6271	fixed-sign variable	0.00121	34.0437	fixed-sign variable	0.00135	31.1268	fixed-sign variable
809	APG3PAT181	0	18.8775	fixed-sign variable	0	1.68613	fixed-sign variable	0	39.6945	fixed-sign variable	0	29.3135	fixed-sign variable	0	48.5156	fixed-sign variable	0	47.9667	fixed-sign variable	0	43.5759	fixed-sign variable	0	43.027	fixed-sign variable	0	42.4782	fixed-sign variable	0	40.2828	fixed-sign variable	0	37.5385	fixed-sign variable	0	35.3431	fixed-sign variable	0	34.7942	fixed-sign variable	0	32.5988	fixed-sign variable	0	32.05	fixed-sign variable	0	29.3057	fixed-sign variable
810	CLPNS161pp	0.00149	20.0421	fixed-sign variable	0.00096	1.89222	fixed-sign variable	0.0006	42.1693	fixed-sign variable	0.00105	31.1347	fixed-sign variable	0.00025	51.5452	fixed-sign variable	0.00027	50.9618	fixed-sign variable	0.00046	46.2947	fixed-sign variable	0.00048	45.7113	fixed-sign variable	0.0005	45.1279	fixed-sign variable	0.0006	42.7943	fixed-sign variable	0.00071	39.8774	fixed-sign variable	0.0008	37.5438	fixed-sign variable	0.00082	36.9604	fixed-sign variable	0.00092	34.6268	fixed-sign variable	0.00094	34.0435	fixed-sign variable	0.00105	31.1265	fixed-sign variable
811	COLIPAPabctex	0	0.07027	fixed-sign variable	0	0.00623	fixed-sign variable	0	0.14953	fixed-sign variable	0	0.11041	fixed-sign variable	0	0.18271	fixed-sign variable	0	0.18067	fixed-sign variable	0	0.16424	fixed-sign variable	0	0.16215	fixed-sign variable	0	0.16006	fixed-sign variable	0	0.15171	fixed-sign variable	0	0.14127	fixed-sign variable	0	0.13292	fixed-sign variable	0	0.13083	fixed-sign variable	0	0.12247	fixed-sign variable	0	0.12039	fixed-sign variable	0	0.10995	fixed-sign variable
812	COLIPAabcpp	0.0053	0.10148	fixed-sign variable	0.00342	0.01195	fixed-sign variable	0.00212	0.20679	fixed-sign variable	0.00375	0.15464	fixed-sign variable	0.0009	0.25112	fixed-sign variable	0.00098	0.2484	fixed-sign variable	0.00163	0.22643	fixed-sign variable	0.00171	0.22365	fixed-sign variable	0.00179	0.22088	fixed-sign variable	0.00212	0.20977	fixed-sign variable	0.00253	0.19589	fixed-sign variable	0.00285	0.18478	fixed-sign variable	0.00293	0.182	fixed-sign variable	0.00326	0.1709	fixed-sign variable	0.00334	0.16812	fixed-sign variable	0.00375	0.15424	fixed-sign variable
813	APH120	0	80.1623	fixed-sign variable	0	7.12265	fixed-sign variable	0	168.675	fixed-sign variable	0	124.535	fixed-sign variable	0	206.18	fixed-sign variable	0	203.846	fixed-sign variable	0	185.177	fixed-sign variable	0	182.843	fixed-sign variable	0	180.51	fixed-sign variable	0	171.175	fixed-sign variable	0	159.507	fixed-sign variable	0	150.172	fixed-sign variable	0	147.838	fixed-sign variable	0	138.504	fixed-sign variable	0	136.17	fixed-sign variable	0	124.502	fixed-sign variable
814	COLIPAabctex	0.0053	0.10148	fixed-sign variable	0.00342	0.01195	fixed-sign variable	0.00212	0.20679	fixed-sign variable	0.00375	0.15464	fixed-sign variable	0.0009	0.25112	fixed-sign variable	0.00098	0.2484	fixed-sign variable	0.00163	0.22643	fixed-sign variable	0.00171	0.22365	fixed-sign variable	0.00179	0.22088	fixed-sign variable	0.00212	0.20977	fixed-sign variable	0.00253	0.19589	fixed-sign variable	0.00285	0.18478	fixed-sign variable	0.00293	0.182	fixed-sign variable	0.00326	0.1709	fixed-sign variable	0.00334	0.16812	fixed-sign variable	0.00375	0.15424	fixed-sign variable
815	CLPNS180pp	0	20.0406	fixed-sign variable	0	1.89125	fixed-sign variable	0	42.1687	fixed-sign variable	0	31.1337	fixed-sign variable	0	51.5449	fixed-sign variable	0	50.9615	fixed-sign variable	0	46.2942	fixed-sign variable	0	45.7108	fixed-sign variable	0	45.1274	fixed-sign variable	0	42.7937	fixed-sign variable	0	39.8767	fixed-sign variable	0	37.543	fixed-sign variable	0	36.9596	fixed-sign variable	0	34.6259	fixed-sign variable	0	34.0425	fixed-sign variable	0	31.1255	fixed-sign variable
816	APH140	0	80.1623	fixed-sign variable	0	7.12265	fixed-sign variable	0	168.675	fixed-sign variable	0	124.535	fixed-sign variable	0	206.18	fixed-sign variable	0	203.846	fixed-sign variable	0	185.177	fixed-sign variable	0	182.843	fixed-sign variable	0	180.51	fixed-sign variable	0	171.175	fixed-sign variable	0	159.507	fixed-sign variable	0	150.172	fixed-sign variable	0	147.838	fixed-sign variable	0	138.504	fixed-sign variable	0	136.17	fixed-sign variable	0	124.502	fixed-sign variable
817	CLPNS181pp	0.00077	20.0413	fixed-sign variable	0.0005	1.89175	fixed-sign variable	0.00031	42.169	fixed-sign variable	0.00054	31.1342	fixed-sign variable	0.00013	51.5451	fixed-sign variable	0.00014	50.9617	fixed-sign variable	0.00024	46.2944	fixed-sign variable	0.00025	45.7111	fixed-sign variable	0.00026	45.1277	fixed-sign variable	0.00031	42.794	fixed-sign variable	0.00037	39.877	fixed-sign variable	0.00041	37.5434	fixed-sign variable	0.00042	36.96	fixed-sign variable	0.00047	34.6264	fixed-sign variable	0.00048	34.043	fixed-sign variable	0.00054	31.126	fixed-sign variable
818	CPGNR1	0	12.8264	fixed-sign variable	0	1.13988	fixed-sign variable	0	26.9882	fixed-sign variable	0	19.9258	fixed-sign variable	0	32.9888	fixed-sign variable	0	32.6155	fixed-sign variable	0	29.6284	fixed-sign variable	0	29.255	fixed-sign variable	0	28.8817	fixed-sign variable	0	27.3881	fixed-sign variable	0	25.5212	fixed-sign variable	0	24.0277	fixed-sign variable	0	23.6544	fixed-sign variable	0	22.1608	fixed-sign variable	0	21.7875	fixed-sign variable	0	19.9206	fixed-sign variable
819	APH141	0	80.1623	fixed-sign variable	0	7.12265	fixed-sign variable	0	168.675	fixed-sign variable	0	124.535	fixed-sign variable	0	206.18	fixed-sign variable	0	203.846	fixed-sign variable	0	185.177	fixed-sign variable	0	182.843	fixed-sign variable	0	180.51	fixed-sign variable	0	171.175	fixed-sign variable	0	159.507	fixed-sign variable	0	150.172	fixed-sign variable	0	147.838	fixed-sign variable	0	138.504	fixed-sign variable	0	136.17	fixed-sign variable	0	124.502	fixed-sign variable
820	APH160	0	80.1623	fixed-sign variable	0	7.12265	fixed-sign variable	0	168.675	fixed-sign variable	0	124.535	fixed-sign variable	0	206.18	fixed-sign variable	0	203.846	fixed-sign variable	0	185.177	fixed-sign variable	0	182.843	fixed-sign variable	0	180.51	fixed-sign variable	0	171.175	fixed-sign variable	0	159.507	fixed-sign variable	0	150.172	fixed-sign variable	0	147.838	fixed-sign variable	0	138.504	fixed-sign variable	0	136.17	fixed-sign variable	0	124.502	fixed-sign variable
821	CPGNR2	0	12.8264	fixed-sign variable	0	1.13988	fixed-sign variable	0	26.9882	fixed-sign variable	0	19.9258	fixed-sign variable	0	32.9888	fixed-sign variable	0	32.6155	fixed-sign variable	0	29.6284	fixed-sign variable	0	29.255	fixed-sign variable	0	28.8817	fixed-sign variable	0	27.3881	fixed-sign variable	0	25.5212	fixed-sign variable	0	24.0277	fixed-sign variable	0	23.6544	fixed-sign variable	0	22.1608	fixed-sign variable	0	21.7875	fixed-sign variable	0	19.9206	fixed-sign variable
822	CPGNR3	0	12.8264	fixed-sign variable	0	1.13988	fixed-sign variable	0	26.9882	fixed-sign variable	0	19.9258	fixed-sign variable	0	32.9888	fixed-sign variable	0	32.6155	fixed-sign variable	0	29.6284	fixed-sign variable	0	29.255	fixed-sign variable	0	28.8817	fixed-sign variable	0	27.3881	fixed-sign variable	0	25.5212	fixed-sign variable	0	24.0277	fixed-sign variable	0	23.6544	fixed-sign variable	0	22.1608	fixed-sign variable	0	21.7875	fixed-sign variable	0	19.9206	fixed-sign variable
823	APH161	0	80.1623	fixed-sign variable	0	7.12265	fixed-sign variable	0	168.675	fixed-sign variable	0	124.535	fixed-sign variable	0	206.18	fixed-sign variable	0	203.846	fixed-sign variable	0	185.177	fixed-sign variable	0	182.843	fixed-sign variable	0	180.51	fixed-sign variable	0	171.175	fixed-sign variable	0	159.507	fixed-sign variable	0	150.172	fixed-sign variable	0	147.838	fixed-sign variable	0	138.504	fixed-sign variable	0	136.17	fixed-sign variable	0	124.502	fixed-sign variable
824	CYANSTpp	0	0	blocked	0	0	blocked	0	0	blocked	0	0	blocked	0	0	blocked	0	0	blocked	0	0	blocked	0	0	blocked	0	0	blocked	0	0	blocked	0	0	blocked	0	0	blocked	0	0	blocked	0	0	blocked	0	0	blocked	0	0	blocked
825	CPGNUtex	0	25.6528	fixed-sign variable	0	2.27977	fixed-sign variable	0	53.9763	fixed-sign variable	0	39.8517	fixed-sign variable	0	65.9777	fixed-sign variable	0	65.2309	fixed-sign variable	0	59.2568	fixed-sign variable	0	58.5101	fixed-sign variable	0	57.7633	fixed-sign variable	0	54.7763	fixed-sign variable	0	51.0425	fixed-sign variable	0	48.0555	fixed-sign variable	0	47.3087	fixed-sign variable	0	44.3217	fixed-sign variable	0	43.5749	fixed-sign variable	0	39.8411	fixed-sign variable
826	APH180	0	80.1623	fixed-sign variable	0	7.12265	fixed-sign variable	0	168.675	fixed-sign variable	0	124.535	fixed-sign variable	0	206.18	fixed-sign variable	0	203.846	fixed-sign variable	0	185.177	fixed-sign variable	0	182.843	fixed-sign variable	0	180.51	fixed-sign variable	0	171.175	fixed-sign variable	0	159.507	fixed-sign variable	0	150.172	fixed-sign variable	0	147.838	fixed-sign variable	0	138.504	fixed-sign variable	0	136.17	fixed-sign variable	0	124.502	fixed-sign variable
827	APH181	0	80.1623	fixed-sign variable	0	7.12265	fixed-sign variable	0	168.675	fixed-sign variable	0	124.535	fixed-sign variable	0	206.18	fixed-sign variable	0	203.846	fixed-sign variable	0	185.177	fixed-sign variable	0	182.843	fixed-sign variable	0	180.51	fixed-sign variable	0	171.175	fixed-sign variable	0	159.507	fixed-sign variable	0	150.172	fixed-sign variable	0	147.838	fixed-sign variable	0	138.504	fixed-sign variable	0	136.17	fixed-sign variable	0	124.502	fixed-sign variable
828	CPGNUtpp	0	25.6528	fixed-sign variable	0	2.27977	fixed-sign variable	0	53.9763	fixed-sign variable	0	39.8517	fixed-sign variable	0	65.9777	fixed-sign variable	0	65.2309	fixed-sign variable	0	59.2568	fixed-sign variable	0	58.5101	fixed-sign variable	0	57.7633	fixed-sign variable	0	54.7763	fixed-sign variable	0	51.0425	fixed-sign variable	0	48.0555	fixed-sign variable	0	47.3087	fixed-sign variable	0	44.3217	fixed-sign variable	0	43.5749	fixed-sign variable	0	39.8411	fixed-sign variable
829	APPLDHr	0	0	blocked	0	0	blocked	0	0	blocked	0	0	blocked	0	0	blocked	0	0	blocked	0	0	blocked	0	0	blocked	0	0	blocked	0	0	blocked	0	0	blocked	0	0	blocked	0	0	blocked	0	0	blocked	0	0	blocked	0	0	blocked
830	CPGNabcpp	0	25.6528	fixed-sign variable	0	2.27977	fixed-sign variable	0	53.9763	fixed-sign variable	0	39.8517	fixed-sign variable	0	65.9777	fixed-sign variable	0	65.2309	fixed-sign variable	0	59.2568	fixed-sign variable	0	58.5101	fixed-sign variable	0	57.7633	fixed-sign variable	0	54.7763	fixed-sign variable	0	51.0425	fixed-sign variable	0	48.0555	fixed-sign variable	0	47.3087	fixed-sign variable	0	44.3217	fixed-sign variable	0	43.5749	fixed-sign variable	0	39.8411	fixed-sign variable
831	CPGNexs	0	25.6528	fixed-sign variable	0	2.27977	fixed-sign variable	0	53.9763	fixed-sign variable	0	39.8517	fixed-sign variable	0	65.9777	fixed-sign variable	0	65.2309	fixed-sign variable	0	59.2568	fixed-sign variable	0	58.5101	fixed-sign variable	0	57.7633	fixed-sign variable	0	54.7763	fixed-sign variable	0	51.0425	fixed-sign variable	0	48.0555	fixed-sign variable	0	47.3087	fixed-sign variable	0	44.3217	fixed-sign variable	0	43.5749	fixed-sign variable	0	39.8411	fixed-sign variable
832	CPGNtonex	0	25.6528	fixed-sign variable	0	2.27977	fixed-sign variable	0	53.9763	fixed-sign variable	0	39.8517	fixed-sign variable	0	65.9777	fixed-sign variable	0	65.2309	fixed-sign variable	0	59.2568	fixed-sign variable	0	58.5101	fixed-sign variable	0	57.7633	fixed-sign variable	0	54.7763	fixed-sign variable	0	51.0425	fixed-sign variable	0	48.0555	fixed-sign variable	0	47.3087	fixed-sign variable	0	44.3217	fixed-sign variable	0	43.5749	fixed-sign variable	0	39.8411	fixed-sign variable
833	CPH4S	0	0	blocked	0	0	blocked	0	0	blocked	0	0	blocked	0	0	blocked	0	0	blocked	0	0	blocked	0	0	blocked	0	0	blocked	0	0	blocked	0	0	blocked	0	0	blocked	0	0	blocked	0	0	blocked	0	0	blocked	0	0	blocked
834	CPMPS	0.00016	0.00016	fixed	0.0001	0.0001	fixed	6e-05	6e-05	fixed	0.00011	0.00011	fixed	3e-05	3e-05	fixed	3e-05	3e-05	fixed	5e-05	5e-05	fixed	5e-05	5e-05	fixed	5e-05	5e-05	fixed	6e-05	6e-05	fixed	8e-05	8e-05	fixed	9e-05	9e-05	fixed	9e-05	9e-05	fixed	0.0001	0.0001	fixed	0.0001	0.0001	fixed	0.00011	0.00011	fixed
835	CYANtex	0	0	blocked	0	0	blocked	0	0	blocked	0	0	blocked	0	0	blocked	0	0	blocked	0	0	blocked	0	0	blocked	0	0	blocked	0	0	blocked	0	0	blocked	0	0	blocked	0	0	blocked	0	0	blocked	0	0	blocked	0	0	blocked
836	CYNTAH	0	0	blocked	0	0	blocked	0	0	blocked	0	0	blocked	0	0	blocked	0	0	blocked	0	0	blocked	0	0	blocked	0	0	blocked	0	0	blocked	0	0	blocked	0	0	blocked	0	0	blocked	0	0	blocked	0	0	blocked	0	0	blocked
837	CYNTt2pp	0	0	blocked	0	0	blocked	0	0	blocked	0	0	blocked	0	0	blocked	0	0	blocked	0	0	blocked	0	0	blocked	0	0	blocked	0	0	blocked	0	0	blocked	0	0	blocked	0	0	blocked	0	0	blocked	0	0	blocked	0	0	blocked
838	CYNTtex	0	0	blocked	0	0	blocked	0	0	blocked	0	0	blocked	0	0	blocked	0	0	blocked	0	0	blocked	0	0	blocked	0	0	blocked	0	0	blocked	0	0	blocked	0	0	blocked	0	0	blocked	0	0	blocked	0	0	blocked	0	0	blocked
839	CYSDDS	0	0	blocked	0	0	blocked	0	0	blocked	0	0	blocked	0	0	blocked	0	0	blocked	0	0	blocked	0	0	blocked	0	0	blocked	0	0	blocked	0	0	blocked	0	0	blocked	0	0	blocked	0	0	blocked	0	0	blocked	0	0	blocked
840	CYSDS	0	25.2338	fixed-sign variable	0	3.25461	fixed-sign variable	0	55.8935	fixed-sign variable	0	39.121	fixed-sign variable	0	66.8394	fixed-sign variable	0	66.1144	fixed-sign variable	0	60.276	fixed-sign variable	0	59.5455	fixed-sign variable	0	58.8151	fixed-sign variable	0	55.8935	fixed-sign variable	0	52.2415	fixed-sign variable	0	49.3199	fixed-sign variable	0	48.5894	fixed-sign variable	0	45.6678	fixed-sign variable	0	44.9374	fixed-sign variable	0	41.2854	fixed-sign variable
841	CYSDabcpp	0	0	blocked	0	0	blocked	0	0	blocked	0	0	blocked	0	0	blocked	0	0	blocked	0	0	blocked	0	0	blocked	0	0	blocked	0	0	blocked	0	0	blocked	0	0	blocked	0	0	blocked	0	0	blocked	0	0	blocked	0	0	blocked
842	CYSDtex	0	0	blocked	0	0	blocked	0	0	blocked	0	0	blocked	0	0	blocked	0	0	blocked	0	0	blocked	0	0	blocked	0	0	blocked	0	0	blocked	0	0	blocked	0	0	blocked	0	0	blocked	0	0	blocked	0	0	blocked	0	0	blocked
843	CYSS	0.16111	25.3949	fixed-sign variable	0.1041	3.35871	fixed-sign variable	0.06444	55.9579	fixed-sign variable	0.11401	39.235	fixed-sign variable	0.02726	66.8667	fixed-sign variable	0.02974	66.1442	fixed-sign variable	0.04957	60.3255	fixed-sign variable	0.05205	59.5976	fixed-sign variable	0.05453	58.8697	fixed-sign variable	0.06444	55.9579	fixed-sign variable	0.07684	52.3183	fixed-sign variable	0.08675	49.4066	fixed-sign variable	0.08923	48.6787	fixed-sign variable	0.09914	45.767	fixed-sign variable	0.10162	45.0391	fixed-sign variable	0.11401	41.3994	fixed-sign variable
844	CYSSADS	0	0	blocked	0	0	blocked	0	0	blocked	0	0	blocked	0	0	blocked	0	0	blocked	0	0	blocked	0	0	blocked	0	0	blocked	0	0	blocked	0	0	blocked	0	0	blocked	0	0	blocked	0	0	blocked	0	0	blocked	0	0	blocked
845	CPPPGO	0	0.48359	fixed-sign variable	0	0.04705	fixed-sign variable	0	1.01577	fixed-sign variable	0	0.75022	fixed-sign variable	0	1.21748	fixed-sign variable	0	1.20476	fixed-sign variable	0	1.103	fixed-sign variable	0	1.09028	fixed-sign variable	0	1.07756	fixed-sign variable	0	1.0262	fixed-sign variable	0	0.96107	fixed-sign variable	0	0.90555	fixed-sign variable	0	0.89167	fixed-sign variable	0	0.83616	fixed-sign variable	0	0.82228	fixed-sign variable	0	0.75288	fixed-sign variable
846	CPPPGO2	0	0.37908	fixed-sign variable	0	0.03603	fixed-sign variable	0	0.80389	fixed-sign variable	0	0.58809	fixed-sign variable	0	0.97088	fixed-sign variable	0	0.96073	fixed-sign variable	0	0.87805	fixed-sign variable	0	0.86711	fixed-sign variable	0	0.85617	fixed-sign variable	0	0.8124	fixed-sign variable	0	0.75769	fixed-sign variable	0	0.71392	fixed-sign variable	0	0.70298	fixed-sign variable	0	0.65921	fixed-sign variable	0	0.64827	fixed-sign variable	0	0.59356	fixed-sign variable
847	CRNBTCT	0	0	blocked	0	0	blocked	0	0	blocked	0	0	blocked	0	0	blocked	0	0	blocked	0	0	blocked	0	0	blocked	0	0	blocked	0	0	blocked	0	0	blocked	0	0	blocked	0	0	blocked	0	0	blocked	0	0	blocked	0	0	blocked
848	CRNCAL2	0	0	blocked	0	0	blocked	0	0	blocked	0	0	blocked	0	0	blocked	0	0	blocked	0	0	blocked	0	0	blocked	0	0	blocked	0	0	blocked	0	0	blocked	0	0	blocked	0	0	blocked	0	0	blocked	0	0	blocked	0	0	blocked
849	CRNCAR	0	0	blocked	0	0	blocked	0	0	blocked	0	0	blocked	0	0	blocked	0	0	blocked	0	0	blocked	0	0	blocked	0	0	blocked	0	0	blocked	0	0	blocked	0	0	blocked	0	0	blocked	0	0	blocked	0	0	blocked	0	0	blocked
850	CRNCBCT	0	0	blocked	0	0	blocked	0	0	blocked	0	0	blocked	0	0	blocked	0	0	blocked	0	0	blocked	0	0	blocked	0	0	blocked	0	0	blocked	0	0	blocked	0	0	blocked	0	0	blocked	0	0	blocked	0	0	blocked	0	0	blocked
851	CYSTL	0.1016	1.04984	fixed-sign variable	0.06565	0.15595	fixed-sign variable	0.04064	2.08435	fixed-sign variable	0.0719	1.54407	fixed-sign variable	0.01719	2.49479	fixed-sign variable	0.01876	2.4681	fixed-sign variable	0.03126	2.25465	fixed-sign variable	0.03282	2.22797	fixed-sign variable	0.03439	2.20129	fixed-sign variable	0.04064	2.09456	fixed-sign variable	0.04845	1.96115	fixed-sign variable	0.05471	1.85443	fixed-sign variable	0.05627	1.82775	fixed-sign variable	0.06252	1.72102	fixed-sign variable	0.06409	1.69434	fixed-sign variable	0.0719	1.56093	fixed-sign variable
852	APRAUR	0.00029	0.00029	fixed	0.00019	0.00019	fixed	0.00012	0.00012	fixed	0.00021	0.00021	fixed	5e-05	5e-05	fixed	5e-05	5e-05	fixed	9e-05	9e-05	fixed	9e-05	9e-05	fixed	0.0001	0.0001	fixed	0.00012	0.00012	fixed	0.00014	0.00014	fixed	0.00016	0.00016	fixed	0.00016	0.00016	fixed	0.00018	0.00018	fixed	0.00018	0.00018	fixed	0.00021	0.00021	fixed
853	CYSTRS	0	0	blocked	0	0	blocked	0	0	blocked	0	0	blocked	0	0	blocked	0	0	blocked	0	0	blocked	0	0	blocked	0	0	blocked	0	0	blocked	0	0	blocked	0	0	blocked	0	0	blocked	0	0	blocked	0	0	blocked	0	0	blocked
854	CYSabc2pp	0	40.0812	fixed-sign variable	0	3.56132	fixed-sign variable	0	84.3375	fixed-sign variable	0	62.2673	fixed-sign variable	0	103.09	fixed-sign variable	0	101.923	fixed-sign variable	0	92.5884	fixed-sign variable	0	91.4216	fixed-sign variable	0	90.2548	fixed-sign variable	0	85.5875	fixed-sign variable	0	79.7533	fixed-sign variable	0	75.086	fixed-sign variable	0	73.9192	fixed-sign variable	0	69.2519	fixed-sign variable	0	68.085	fixed-sign variable	0	62.2509	fixed-sign variable
855	CRNCDH	0	0	blocked	0	0	blocked	0	0	blocked	0	0	blocked	0	0	blocked	0	0	blocked	0	0	blocked	0	0	blocked	0	0	blocked	0	0	blocked	0	0	blocked	0	0	blocked	0	0	blocked	0	0	blocked	0	0	blocked	0	0	blocked
856	CRNDCAL2	0	0	blocked	0	0	blocked	0	0	blocked	0	0	blocked	0	0	blocked	0	0	blocked	0	0	blocked	0	0	blocked	0	0	blocked	0	0	blocked	0	0	blocked	0	0	blocked	0	0	blocked	0	0	blocked	0	0	blocked	0	0	blocked
857	ARAI	0	0	blocked	0	0	blocked	0	0	blocked	0	0	blocked	0	0	blocked	0	0	blocked	0	0	blocked	0	0	blocked	0	0	blocked	0	0	blocked	0	0	blocked	0	0	blocked	0	0	blocked	0	0	blocked	0	0	blocked	0	0	blocked
858	CRNDabcpp	0	106.883	fixed-sign variable	0	9.49686	fixed-sign variable	0	224.9	fixed-sign variable	0	166.046	fixed-sign variable	0	274.906	fixed-sign variable	0	271.795	fixed-sign variable	0	246.902	fixed-sign variable	0	243.791	fixed-sign variable	0	240.679	fixed-sign variable	0	228.233	fixed-sign variable	0	212.676	fixed-sign variable	0	200.229	fixed-sign variable	0	197.118	fixed-sign variable	0	184.672	fixed-sign variable	0	181.56	fixed-sign variable	0	166.002	fixed-sign variable
859	CYSabcpp	0	80.1623	fixed-sign variable	0	7.12265	fixed-sign variable	0	168.675	fixed-sign variable	0	124.535	fixed-sign variable	0	206.18	fixed-sign variable	0	203.846	fixed-sign variable	0	185.177	fixed-sign variable	0	182.843	fixed-sign variable	0	180.51	fixed-sign variable	0	171.175	fixed-sign variable	0	159.507	fixed-sign variable	0	150.172	fixed-sign variable	0	147.838	fixed-sign variable	0	138.504	fixed-sign variable	0	136.17	fixed-sign variable	0	124.502	fixed-sign variable
860	CYStex	0	3.52456	fixed-sign variable	0	0.33917	fixed-sign variable	0	7.64121	fixed-sign variable	0	5.46427	fixed-sign variable	0	9.26544	fixed-sign variable	0	9.15981	fixed-sign variable	0	8.3148	fixed-sign variable	0	8.20918	fixed-sign variable	0	8.10355	fixed-sign variable	0	7.68104	fixed-sign variable	0	7.15291	fixed-sign variable	0	6.73041	fixed-sign variable	0	6.62478	fixed-sign variable	0	6.20227	fixed-sign variable	0	6.09665	fixed-sign variable	0	5.56851	fixed-sign variable
861	ARBTNR1	0	12.8264	fixed-sign variable	0	1.13988	fixed-sign variable	0	26.9882	fixed-sign variable	0	19.9258	fixed-sign variable	0	32.9888	fixed-sign variable	0	32.6155	fixed-sign variable	0	29.6284	fixed-sign variable	0	29.255	fixed-sign variable	0	28.8817	fixed-sign variable	0	27.3881	fixed-sign variable	0	25.5212	fixed-sign variable	0	24.0277	fixed-sign variable	0	23.6544	fixed-sign variable	0	22.1608	fixed-sign variable	0	21.7875	fixed-sign variable	0	19.9206	fixed-sign variable
862	CYStpp	0	80.1623	fixed-sign variable	0	7.12265	fixed-sign variable	0	168.675	fixed-sign variable	0	124.535	fixed-sign variable	0	206.18	fixed-sign variable	0	203.846	fixed-sign variable	0	185.177	fixed-sign variable	0	182.843	fixed-sign variable	0	180.51	fixed-sign variable	0	171.175	fixed-sign variable	0	159.507	fixed-sign variable	0	150.172	fixed-sign variable	0	147.838	fixed-sign variable	0	138.504	fixed-sign variable	0	136.17	fixed-sign variable	0	124.502	fixed-sign variable
863	CYTBD2pp	0	64.1883	fixed-sign variable	0	14.2453	fixed-sign variable	0	97.6753	fixed-sign variable	0	80.5025	fixed-sign variable	0	110.555	fixed-sign variable	0	109.696	fixed-sign variable	0	102.827	fixed-sign variable	0	101.969	fixed-sign variable	0	101.11	fixed-sign variable	0	97.6753	fixed-sign variable	0	93.3821	fixed-sign variable	0	89.9475	fixed-sign variable	0	89.0889	fixed-sign variable	0	85.6543	fixed-sign variable	0	84.7957	fixed-sign variable	0	80.5025	fixed-sign variable
864	CYTBDpp	0	64.1891	fixed-sign variable	0	14.2453	fixed-sign variable	0	97.6756	fixed-sign variable	0	80.5031	fixed-sign variable	0	110.555	fixed-sign variable	0	109.696	fixed-sign variable	0	102.827	fixed-sign variable	0	101.969	fixed-sign variable	0	101.11	fixed-sign variable	0	97.6756	fixed-sign variable	0	93.3825	fixed-sign variable	0	89.948	fixed-sign variable	0	89.0893	fixed-sign variable	0	85.6548	fixed-sign variable	0	84.7962	fixed-sign variable	0	80.5031	fixed-sign variable
865	CYTBO3_4pp	0	64.1891	fixed-sign variable	9.6904	23.9376	fixed-sign variable	0	97.6756	fixed-sign variable	0	80.5031	fixed-sign variable	0	110.555	fixed-sign variable	0	109.696	fixed-sign variable	0	102.827	fixed-sign variable	0	101.969	fixed-sign variable	0	101.11	fixed-sign variable	0	97.6756	fixed-sign variable	0	93.3825	fixed-sign variable	0	89.948	fixed-sign variable	0	89.0893	fixed-sign variable	0	85.6548	fixed-sign variable	0	84.7962	fixed-sign variable	0	80.5031	fixed-sign variable
866	CYTD	0	26.7208	fixed-sign variable	0	2.37422	fixed-sign variable	0	56.225	fixed-sign variable	0	41.5115	fixed-sign variable	0	68.7266	fixed-sign variable	0	67.9487	fixed-sign variable	0	61.7256	fixed-sign variable	0	60.9477	fixed-sign variable	0	60.1698	fixed-sign variable	0	57.0583	fixed-sign variable	0	53.1689	fixed-sign variable	0	50.0573	fixed-sign variable	0	49.2794	fixed-sign variable	0	46.1679	fixed-sign variable	0	45.39	fixed-sign variable	0	41.5006	fixed-sign variable
867	CRNDt2rpp	-106.8831	1000	sign-variable	-9.4969	1000	sign-variable	-224.8999	1000	sign-variable	-166.0462	1000	sign-variable	-274.9064	1000	sign-variable	-271.7948	1000	sign-variable	-246.9025	1000	sign-variable	-243.7909	1000	sign-variable	-240.6794	1000	sign-variable	-228.2332	1000	sign-variable	-212.6755	1000	sign-variable	-200.2294	1000	sign-variable	-197.1178	1000	sign-variable	-184.6716	1000	sign-variable	-181.5601	1000	sign-variable	-166.0024	1000	sign-variable
868	CRNDtex	0	0	blocked	0	0	blocked	0	0	blocked	0	0	blocked	0	0	blocked	0	0	blocked	0	0	blocked	0	0	blocked	0	0	blocked	0	0	blocked	0	0	blocked	0	0	blocked	0	0	blocked	0	0	blocked	0	0	blocked	0	0	blocked
869	CRNabcpp	0	106.883	fixed-sign variable	0	9.49686	fixed-sign variable	0	224.9	fixed-sign variable	0	166.046	fixed-sign variable	0	274.906	fixed-sign variable	0	271.795	fixed-sign variable	0	246.902	fixed-sign variable	0	243.791	fixed-sign variable	0	240.679	fixed-sign variable	0	228.233	fixed-sign variable	0	212.676	fixed-sign variable	0	200.229	fixed-sign variable	0	197.118	fixed-sign variable	0	184.672	fixed-sign variable	0	181.56	fixed-sign variable	0	166.002	fixed-sign variable
870	CRNt2rpp	0	1000	fixed-sign variable	0	1000	fixed-sign variable	0	1000	fixed-sign variable	0	1000	fixed-sign variable	0	1000	fixed-sign variable	0	1000	fixed-sign variable	0	1000	fixed-sign variable	0	1000	fixed-sign variable	0	1000	fixed-sign variable	0	1000	fixed-sign variable	0	1000	fixed-sign variable	0	1000	fixed-sign variable	0	1000	fixed-sign variable	0	1000	fixed-sign variable	0	1000	fixed-sign variable	0	1000	fixed-sign variable
871	CRNt7pp	0	0	blocked	0	0	blocked	0	0	blocked	0	0	blocked	0	0	blocked	0	0	blocked	0	0	blocked	0	0	blocked	0	0	blocked	0	0	blocked	0	0	blocked	0	0	blocked	0	0	blocked	0	0	blocked	0	0	blocked	0	0	blocked
872	CYTDH	0	20.0406	fixed-sign variable	0	1.78066	fixed-sign variable	0	42.1687	fixed-sign variable	0	31.1337	fixed-sign variable	0	51.5449	fixed-sign variable	0	50.9615	fixed-sign variable	0	46.2942	fixed-sign variable	0	45.7108	fixed-sign variable	0	45.1274	fixed-sign variable	0	42.7937	fixed-sign variable	0	39.8767	fixed-sign variable	0	37.543	fixed-sign variable	0	36.9596	fixed-sign variable	0	34.6259	fixed-sign variable	0	34.0425	fixed-sign variable	0	31.1255	fixed-sign variable
873	CRNt8pp	0	1000	fixed-sign variable	0	1000	fixed-sign variable	0	1000	fixed-sign variable	0	1000	fixed-sign variable	0	1000	fixed-sign variable	0	1000	fixed-sign variable	0	1000	fixed-sign variable	0	1000	fixed-sign variable	0	1000	fixed-sign variable	0	1000	fixed-sign variable	0	1000	fixed-sign variable	0	1000	fixed-sign variable	0	1000	fixed-sign variable	0	1000	fixed-sign variable	0	1000	fixed-sign variable	0	1000	fixed-sign variable
874	CYTDK2	0	80.1623	fixed-sign variable	0	7.12265	fixed-sign variable	0	168.675	fixed-sign variable	0	124.535	fixed-sign variable	0	206.18	fixed-sign variable	0	203.846	fixed-sign variable	0	185.177	fixed-sign variable	0	182.843	fixed-sign variable	0	180.51	fixed-sign variable	0	171.175	fixed-sign variable	0	159.507	fixed-sign variable	0	150.172	fixed-sign variable	0	147.838	fixed-sign variable	0	138.504	fixed-sign variable	0	136.17	fixed-sign variable	0	124.502	fixed-sign variable
875	ARBTNR2	0	12.8264	fixed-sign variable	0	1.13988	fixed-sign variable	0	26.9882	fixed-sign variable	0	19.9258	fixed-sign variable	0	32.9888	fixed-sign variable	0	32.6155	fixed-sign variable	0	29.6284	fixed-sign variable	0	29.255	fixed-sign variable	0	28.8817	fixed-sign variable	0	27.3881	fixed-sign variable	0	25.5212	fixed-sign variable	0	24.0277	fixed-sign variable	0	23.6544	fixed-sign variable	0	22.1608	fixed-sign variable	0	21.7875	fixed-sign variable	0	19.9206	fixed-sign variable
876	CYTDt2pp_copy1	0	1000	fixed-sign variable	0	1000	fixed-sign variable	0	1000	fixed-sign variable	0	1000	fixed-sign variable	0	1000	fixed-sign variable	0	1000	fixed-sign variable	0	1000	fixed-sign variable	0	1000	fixed-sign variable	0	1000	fixed-sign variable	0	1000	fixed-sign variable	0	1000	fixed-sign variable	0	1000	fixed-sign variable	0	1000	fixed-sign variable	0	1000	fixed-sign variable	0	1000	fixed-sign variable	0	1000	fixed-sign variable
877	CRNtex	0	0	blocked	0	0	blocked	0	0	blocked	0	0	blocked	0	0	blocked	0	0	blocked	0	0	blocked	0	0	blocked	0	0	blocked	0	0	blocked	0	0	blocked	0	0	blocked	0	0	blocked	0	0	blocked	0	0	blocked	0	0	blocked
878	CS	0.70729	91.1502	fixed-sign variable	0.45702	11.2996	fixed-sign variable	0.28292	185.07	fixed-sign variable	0.50055	138.157	fixed-sign variable	0.1197	224.655	fixed-sign variable	0.13058	222.182	fixed-sign variable	0.21763	202.404	fixed-sign variable	0.22851	199.932	fixed-sign variable	0.23939	197.459	fixed-sign variable	0.28292	187.57	fixed-sign variable	0.33733	175.209	fixed-sign variable	0.38085	165.319	fixed-sign variable	0.39173	162.847	fixed-sign variable	0.43526	152.958	fixed-sign variable	0.44614	150.486	fixed-sign variable	0.50055	138.124	fixed-sign variable
879	CSND	0	26.7208	fixed-sign variable	0	2.37422	fixed-sign variable	0	56.225	fixed-sign variable	0	41.5115	fixed-sign variable	0	68.7266	fixed-sign variable	0	67.9487	fixed-sign variable	0	61.7256	fixed-sign variable	0	60.9477	fixed-sign variable	0	60.1698	fixed-sign variable	0	57.0583	fixed-sign variable	0	53.1689	fixed-sign variable	0	50.0573	fixed-sign variable	0	49.2794	fixed-sign variable	0	46.1679	fixed-sign variable	0	45.39	fixed-sign variable	0	41.5006	fixed-sign variable
880	CYTDt2pp_copy2	0	1000	fixed-sign variable	0	1000	fixed-sign variable	0	1000	fixed-sign variable	0	1000	fixed-sign variable	0	1000	fixed-sign variable	0	1000	fixed-sign variable	0	1000	fixed-sign variable	0	1000	fixed-sign variable	0	1000	fixed-sign variable	0	1000	fixed-sign variable	0	1000	fixed-sign variable	0	1000	fixed-sign variable	0	1000	fixed-sign variable	0	1000	fixed-sign variable	0	1000	fixed-sign variable	0	1000	fixed-sign variable
881	CYTDtex	0	2.17972	fixed-sign variable	0	0.20064	fixed-sign variable	0	4.67829	fixed-sign variable	0	3.3842	fixed-sign variable	0	5.68001	fixed-sign variable	0	5.61526	fixed-sign variable	0	5.09724	fixed-sign variable	0	5.03249	fixed-sign variable	0	4.96773	fixed-sign variable	0	4.70873	fixed-sign variable	0	4.38496	fixed-sign variable	0	4.12595	fixed-sign variable	0	4.0612	fixed-sign variable	0	3.80219	fixed-sign variable	0	3.73744	fixed-sign variable	0	3.41368	fixed-sign variable
882	CSNt2pp	0	0	blocked	0	0	blocked	0	0	blocked	0	0	blocked	0	0	blocked	0	0	blocked	0	0	blocked	0	0	blocked	0	0	blocked	0	0	blocked	0	0	blocked	0	0	blocked	0	0	blocked	0	0	blocked	0	0	blocked	0	0	blocked
883	ARBTNR3	0	12.8264	fixed-sign variable	0	1.13988	fixed-sign variable	0	26.9882	fixed-sign variable	0	19.9258	fixed-sign variable	0	32.9888	fixed-sign variable	0	32.6155	fixed-sign variable	0	29.6284	fixed-sign variable	0	29.255	fixed-sign variable	0	28.8817	fixed-sign variable	0	27.3881	fixed-sign variable	0	25.5212	fixed-sign variable	0	24.0277	fixed-sign variable	0	23.6544	fixed-sign variable	0	22.1608	fixed-sign variable	0	21.7875	fixed-sign variable	0	19.9206	fixed-sign variable
884	CSNtex	0	0	blocked	0	0	blocked	0	0	blocked	0	0	blocked	0	0	blocked	0	0	blocked	0	0	blocked	0	0	blocked	0	0	blocked	0	0	blocked	0	0	blocked	0	0	blocked	0	0	blocked	0	0	blocked	0	0	blocked	0	0	blocked
885	CTBTCAL2	0	0	blocked	0	0	blocked	0	0	blocked	0	0	blocked	0	0	blocked	0	0	blocked	0	0	blocked	0	0	blocked	0	0	blocked	0	0	blocked	0	0	blocked	0	0	blocked	0	0	blocked	0	0	blocked	0	0	blocked	0	0	blocked
886	CTBTabcpp	0	106.883	fixed-sign variable	0	9.49686	fixed-sign variable	0	224.9	fixed-sign variable	0	166.046	fixed-sign variable	0	274.906	fixed-sign variable	0	271.795	fixed-sign variable	0	246.902	fixed-sign variable	0	243.791	fixed-sign variable	0	240.679	fixed-sign variable	0	228.233	fixed-sign variable	0	212.676	fixed-sign variable	0	200.229	fixed-sign variable	0	197.118	fixed-sign variable	0	184.672	fixed-sign variable	0	181.56	fixed-sign variable	0	166.002	fixed-sign variable
887	CYTK1	-26.6143	80.2688	sign-variable	-2.3054	7.19144	sign-variable	-56.1824	168.718	sign-variable	-41.4362	124.61	sign-variable	-68.7086	206.198	sign-variable	-67.9291	203.866	sign-variable	-61.6929	185.21	sign-variable	-60.9133	182.878	sign-variable	-60.1338	180.546	sign-variable	-57.0157	171.218	sign-variable	-53.1181	159.557	sign-variable	-50	150.229	sign-variable	-49.2205	147.897	sign-variable	-46.1024	138.569	sign-variable	-45.3229	136.237	sign-variable	-41.4252	124.577	sign-variable
888	CYTK2	-18.5958	80.1623	sign-variable	-1.6814	7.12265	sign-variable	-37.9954	168.675	sign-variable	-27.3984	124.535	sign-variable	-44.94	206.18	sign-variable	-44.4771	203.846	sign-variable	-40.7732	185.177	sign-variable	-40.3103	182.843	sign-variable	-39.8473	180.51	sign-variable	-37.9954	171.175	sign-variable	-35.6805	159.507	sign-variable	-33.8285	150.172	sign-variable	-33.3655	147.838	sign-variable	-31.5136	138.504	sign-variable	-31.0507	136.17	sign-variable	-28.7357	124.502	sign-variable
889	D_LACt2pp	0	7.34482	fixed-sign variable	0	0.66257	fixed-sign variable	0	15.6258	fixed-sign variable	0	11.4948	fixed-sign variable	0	18.4199	fixed-sign variable	0	18.2763	fixed-sign variable	0	17.0864	fixed-sign variable	0	16.8846	fixed-sign variable	0	16.6754	fixed-sign variable	0	15.8258	fixed-sign variable	0	14.7638	fixed-sign variable	0	13.8927	fixed-sign variable	0	13.6744	fixed-sign variable	0	12.8014	fixed-sign variable	0	12.5831	fixed-sign variable	0	11.4918	fixed-sign variable
890	D_LACtex	0	7.34482	fixed-sign variable	0	0.66257	fixed-sign variable	0	15.6258	fixed-sign variable	0	11.4948	fixed-sign variable	0	18.4199	fixed-sign variable	0	18.2763	fixed-sign variable	0	17.0864	fixed-sign variable	0	16.8846	fixed-sign variable	0	16.6754	fixed-sign variable	0	15.8258	fixed-sign variable	0	14.7638	fixed-sign variable	0	13.8927	fixed-sign variable	0	13.6744	fixed-sign variable	0	12.8014	fixed-sign variable	0	12.5831	fixed-sign variable	0	11.4918	fixed-sign variable
891	CTBTt2rpp	0	106.883	fixed-sign variable	0	9.49686	fixed-sign variable	0	224.9	fixed-sign variable	0	166.046	fixed-sign variable	0	274.906	fixed-sign variable	0	271.795	fixed-sign variable	0	246.902	fixed-sign variable	0	243.791	fixed-sign variable	0	240.679	fixed-sign variable	0	228.233	fixed-sign variable	0	212.676	fixed-sign variable	0	200.229	fixed-sign variable	0	197.118	fixed-sign variable	0	184.672	fixed-sign variable	0	181.56	fixed-sign variable	0	166.002	fixed-sign variable
892	CTECOAI6	-11.5966	6.38232	sign-variable	-1.4288	0.79809	sign-variable	-23.5688	12.9911	sign-variable	-17.5988	9.69548	sign-variable	-28.6429	15.7917	sign-variable	-28.3272	15.6174	sign-variable	-25.8018	14.2235	sign-variable	-25.4861	14.0492	sign-variable	-25.1705	13.875	sign-variable	-23.9078	13.178	sign-variable	-22.3294	12.3067	sign-variable	-21.0667	11.6098	sign-variable	-20.751	11.4355	sign-variable	-19.4884	10.7385	sign-variable	-19.1727	10.5643	sign-variable	-17.5943	9.69303	sign-variable
893	ARBTNabcpp	0	25.6528	fixed-sign variable	0	2.27977	fixed-sign variable	0	53.9763	fixed-sign variable	0	39.8517	fixed-sign variable	0	65.9777	fixed-sign variable	0	65.2309	fixed-sign variable	0	59.2568	fixed-sign variable	0	58.5101	fixed-sign variable	0	57.7633	fixed-sign variable	0	54.7763	fixed-sign variable	0	51.0425	fixed-sign variable	0	48.0555	fixed-sign variable	0	47.3087	fixed-sign variable	0	44.3217	fixed-sign variable	0	43.5749	fixed-sign variable	0	39.8411	fixed-sign variable
894	CTECOAI7	-11.6473	11.5352	sign-variable	-1.4613	1.38914	sign-variable	-23.5891	23.5443	sign-variable	-17.6347	17.5554	sign-variable	-28.6515	28.6325	sign-variable	-28.3365	28.3159	sign-variable	-25.8174	25.7829	sign-variable	-25.5025	25.4663	sign-variable	-25.1876	25.1497	sign-variable	-23.9281	23.8832	sign-variable	-22.3536	22.3002	sign-variable	-21.094	21.0337	sign-variable	-20.7792	20.7171	sign-variable	-19.5196	19.4506	sign-variable	-19.2047	19.134	sign-variable	-17.6302	17.5509	sign-variable
895	CTECOAI8	-0.03161	11.5544	sign-variable	-0.02042	1.40127	sign-variable	-0.01264	23.5519	sign-variable	-0.02237	17.5689	sign-variable	-0.00535	28.6357	sign-variable	-0.00584	28.3194	sign-variable	-0.00973	25.7888	sign-variable	-0.01021	25.4725	sign-variable	-0.0107	25.1562	sign-variable	-0.01264	23.8909	sign-variable	-0.01507	22.3093	sign-variable	-0.01702	21.044	sign-variable	-0.01751	20.7277	sign-variable	-0.01945	19.4624	sign-variable	-0.01994	19.1461	sign-variable	-0.02237	17.5645	sign-variable
896	DAAD	0	22.7636	fixed-sign variable	0	2.87884	fixed-sign variable	0	45.6105	fixed-sign variable	0	34.5806	fixed-sign variable	0	53.7855	fixed-sign variable	0	53.2683	fixed-sign variable	0	49.1305	fixed-sign variable	0	48.6133	fixed-sign variable	0	48.096	fixed-sign variable	0	46.0271	fixed-sign variable	0	43.441	fixed-sign variable	0	41.3721	fixed-sign variable	0	40.7866	fixed-sign variable	0	38.3007	fixed-sign variable	0	37.6792	fixed-sign variable	0	34.5718	fixed-sign variable
897	DADA	0	35.5355	fixed-sign variable	0	3.56307	fixed-sign variable	0	75.2068	fixed-sign variable	0	55.0655	fixed-sign variable	0	90.7446	fixed-sign variable	0	89.7451	fixed-sign variable	0	81.7484	fixed-sign variable	0	80.7488	fixed-sign variable	0	79.7493	fixed-sign variable	0	75.7509	fixed-sign variable	0	70.7531	fixed-sign variable	0	66.7547	fixed-sign variable	0	65.7552	fixed-sign variable	0	61.7568	fixed-sign variable	0	60.7573	fixed-sign variable	0	55.7594	fixed-sign variable
898	DADK	-28.9704	80.1623	sign-variable	-3.1714	7.12265	sign-variable	-59.2003	168.675	sign-variable	-42.6873	124.535	sign-variable	-70.0221	206.18	sign-variable	-69.3007	203.846	sign-variable	-63.529	185.177	sign-variable	-62.8075	182.843	sign-variable	-62.0861	180.51	sign-variable	-59.2003	171.175	sign-variable	-55.593	159.507	sign-variable	-52.7071	150.172	sign-variable	-51.9857	147.838	sign-variable	-49.0999	138.504	sign-variable	-48.3784	136.17	sign-variable	-44.7711	124.502	sign-variable
899	DADNt2pp	0	0	blocked	0	0	blocked	0	0	blocked	0	0	blocked	0	0	blocked	0	0	blocked	0	0	blocked	0	0	blocked	0	0	blocked	0	0	blocked	0	0	blocked	0	0	blocked	0	0	blocked	0	0	blocked	0	0	blocked	0	0	blocked
900	DADNtex	0	0	blocked	0	0	blocked	0	0	blocked	0	0	blocked	0	0	blocked	0	0	blocked	0	0	blocked	0	0	blocked	0	0	blocked	0	0	blocked	0	0	blocked	0	0	blocked	0	0	blocked	0	0	blocked	0	0	blocked	0	0	blocked
901	DAGK120	0	80.1623	fixed-sign variable	0	7.12265	fixed-sign variable	0	168.675	fixed-sign variable	0	124.535	fixed-sign variable	0	206.18	fixed-sign variable	0	203.846	fixed-sign variable	0	185.177	fixed-sign variable	0	182.843	fixed-sign variable	0	180.51	fixed-sign variable	0	171.175	fixed-sign variable	0	159.507	fixed-sign variable	0	150.172	fixed-sign variable	0	147.838	fixed-sign variable	0	138.504	fixed-sign variable	0	136.17	fixed-sign variable	0	124.502	fixed-sign variable
902	CTPS2	0.10102	26.8272	fixed-sign variable	0.06528	2.44296	fixed-sign variable	0.04041	56.2675	fixed-sign variable	0.07149	41.5868	fixed-sign variable	0.0171	68.7446	fixed-sign variable	0.01865	67.9684	fixed-sign variable	0.03108	61.7584	fixed-sign variable	0.03264	60.9821	fixed-sign variable	0.03419	60.2059	fixed-sign variable	0.04041	57.1009	fixed-sign variable	0.04818	53.2196	fixed-sign variable	0.0544	50.1146	fixed-sign variable	0.05595	49.3384	fixed-sign variable	0.06217	46.2334	fixed-sign variable	0.06372	45.4571	fixed-sign variable	0.07149	41.5759	fixed-sign variable
903	CU1Opp	0	0	blocked	0	0	blocked	0	0	blocked	0	0	blocked	0	0	blocked	0	0	blocked	0	0	blocked	0	0	blocked	0	0	blocked	0	0	blocked	0	0	blocked	0	0	blocked	0	0	blocked	0	0	blocked	0	0	blocked	0	0	blocked
904	CU1abcpp	0	0	blocked	0	0	blocked	0	0	blocked	0	0	blocked	0	0	blocked	0	0	blocked	0	0	blocked	0	0	blocked	0	0	blocked	0	0	blocked	0	0	blocked	0	0	blocked	0	0	blocked	0	0	blocked	0	0	blocked	0	0	blocked
905	CU2abcpp	0	80.1623	fixed-sign variable	0	7.12265	fixed-sign variable	0	168.675	fixed-sign variable	0	124.535	fixed-sign variable	0	206.18	fixed-sign variable	0	203.846	fixed-sign variable	0	185.177	fixed-sign variable	0	182.843	fixed-sign variable	0	180.51	fixed-sign variable	0	171.175	fixed-sign variable	0	159.507	fixed-sign variable	0	150.172	fixed-sign variable	0	147.838	fixed-sign variable	0	138.504	fixed-sign variable	0	136.17	fixed-sign variable	0	124.502	fixed-sign variable
906	CU2tex	0.00044	0.00044	fixed	0.00028	0.00028	fixed	0.00018	0.00018	fixed	0.00031	0.00031	fixed	7e-05	7e-05	fixed	8e-05	8e-05	fixed	0.00013	0.00013	fixed	0.00014	0.00014	fixed	0.00015	0.00015	fixed	0.00018	0.00018	fixed	0.00021	0.00021	fixed	0.00024	0.00024	fixed	0.00024	0.00024	fixed	0.00027	0.00027	fixed	0.00028	0.00028	fixed	0.00031	0.00031	fixed
907	DAGK140	0	80.1623	fixed-sign variable	0	7.12265	fixed-sign variable	0	168.675	fixed-sign variable	0	124.535	fixed-sign variable	0	206.18	fixed-sign variable	0	203.846	fixed-sign variable	0	185.177	fixed-sign variable	0	182.843	fixed-sign variable	0	180.51	fixed-sign variable	0	171.175	fixed-sign variable	0	159.507	fixed-sign variable	0	150.172	fixed-sign variable	0	147.838	fixed-sign variable	0	138.504	fixed-sign variable	0	136.17	fixed-sign variable	0	124.502	fixed-sign variable
908	ARBTNexs	0	25.6528	fixed-sign variable	0	2.27977	fixed-sign variable	0	53.9763	fixed-sign variable	0	39.8517	fixed-sign variable	0	65.9777	fixed-sign variable	0	65.2309	fixed-sign variable	0	59.2568	fixed-sign variable	0	58.5101	fixed-sign variable	0	57.7633	fixed-sign variable	0	54.7763	fixed-sign variable	0	51.0425	fixed-sign variable	0	48.0555	fixed-sign variable	0	47.3087	fixed-sign variable	0	44.3217	fixed-sign variable	0	43.5749	fixed-sign variable	0	39.8411	fixed-sign variable
909	DAGK141	0	80.1623	fixed-sign variable	0	7.12265	fixed-sign variable	0	168.675	fixed-sign variable	0	124.535	fixed-sign variable	0	206.18	fixed-sign variable	0	203.846	fixed-sign variable	0	185.177	fixed-sign variable	0	182.843	fixed-sign variable	0	180.51	fixed-sign variable	0	171.175	fixed-sign variable	0	159.507	fixed-sign variable	0	150.172	fixed-sign variable	0	147.838	fixed-sign variable	0	138.504	fixed-sign variable	0	136.17	fixed-sign variable	0	124.502	fixed-sign variable
910	DAGK160	0	80.1623	fixed-sign variable	0	7.12265	fixed-sign variable	0	168.675	fixed-sign variable	0	124.535	fixed-sign variable	0	206.18	fixed-sign variable	0	203.846	fixed-sign variable	0	185.177	fixed-sign variable	0	182.843	fixed-sign variable	0	180.51	fixed-sign variable	0	171.175	fixed-sign variable	0	159.507	fixed-sign variable	0	150.172	fixed-sign variable	0	147.838	fixed-sign variable	0	138.504	fixed-sign variable	0	136.17	fixed-sign variable	0	124.502	fixed-sign variable
911	CU2tpp	0.00044	80.1627	fixed-sign variable	0.00028	7.12293	fixed-sign variable	0.00018	168.675	fixed-sign variable	0.00031	124.535	fixed-sign variable	7e-05	206.18	fixed-sign variable	8e-05	203.846	fixed-sign variable	0.00013	185.177	fixed-sign variable	0.00014	182.843	fixed-sign variable	0.00015	180.51	fixed-sign variable	0.00018	171.175	fixed-sign variable	0.00021	159.507	fixed-sign variable	0.00024	150.172	fixed-sign variable	0.00024	147.839	fixed-sign variable	0.00027	138.504	fixed-sign variable	0.00028	136.17	fixed-sign variable	0.00031	124.502	fixed-sign variable
912	CUt3	0	0	blocked	0	0	blocked	0	0	blocked	0	0	blocked	0	0	blocked	0	0	blocked	0	0	blocked	0	0	blocked	0	0	blocked	0	0	blocked	0	0	blocked	0	0	blocked	0	0	blocked	0	0	blocked	0	0	blocked	0	0	blocked
913	CUtex	0	0	blocked	0	0	blocked	0	0	blocked	0	0	blocked	0	0	blocked	0	0	blocked	0	0	blocked	0	0	blocked	0	0	blocked	0	0	blocked	0	0	blocked	0	0	blocked	0	0	blocked	0	0	blocked	0	0	blocked	0	0	blocked
914	DAGK161	0	80.1623	fixed-sign variable	0	7.12265	fixed-sign variable	0	168.675	fixed-sign variable	0	124.535	fixed-sign variable	0	206.18	fixed-sign variable	0	203.846	fixed-sign variable	0	185.177	fixed-sign variable	0	182.843	fixed-sign variable	0	180.51	fixed-sign variable	0	171.175	fixed-sign variable	0	159.507	fixed-sign variable	0	150.172	fixed-sign variable	0	147.838	fixed-sign variable	0	138.504	fixed-sign variable	0	136.17	fixed-sign variable	0	124.502	fixed-sign variable
915	ARBTNtex	0	25.6528	fixed-sign variable	0	2.27977	fixed-sign variable	0	53.9763	fixed-sign variable	0	39.8517	fixed-sign variable	0	65.9777	fixed-sign variable	0	65.2309	fixed-sign variable	0	59.2568	fixed-sign variable	0	58.5101	fixed-sign variable	0	57.7633	fixed-sign variable	0	54.7763	fixed-sign variable	0	51.0425	fixed-sign variable	0	48.0555	fixed-sign variable	0	47.3087	fixed-sign variable	0	44.3217	fixed-sign variable	0	43.5749	fixed-sign variable	0	39.8411	fixed-sign variable
916	DAGK180	0	80.1623	fixed-sign variable	0	7.12265	fixed-sign variable	0	168.675	fixed-sign variable	0	124.535	fixed-sign variable	0	206.18	fixed-sign variable	0	203.846	fixed-sign variable	0	185.177	fixed-sign variable	0	182.843	fixed-sign variable	0	180.51	fixed-sign variable	0	171.175	fixed-sign variable	0	159.507	fixed-sign variable	0	150.172	fixed-sign variable	0	147.838	fixed-sign variable	0	138.504	fixed-sign variable	0	136.17	fixed-sign variable	0	124.502	fixed-sign variable
917	DAGK181	0	80.1623	fixed-sign variable	0	7.12265	fixed-sign variable	0	168.675	fixed-sign variable	0	124.535	fixed-sign variable	0	206.18	fixed-sign variable	0	203.846	fixed-sign variable	0	185.177	fixed-sign variable	0	182.843	fixed-sign variable	0	180.51	fixed-sign variable	0	171.175	fixed-sign variable	0	159.507	fixed-sign variable	0	150.172	fixed-sign variable	0	147.838	fixed-sign variable	0	138.504	fixed-sign variable	0	136.17	fixed-sign variable	0	124.502	fixed-sign variable
918	CYANST	0	0	blocked	0	0	blocked	0	0	blocked	0	0	blocked	0	0	blocked	0	0	blocked	0	0	blocked	0	0	blocked	0	0	blocked	0	0	blocked	0	0	blocked	0	0	blocked	0	0	blocked	0	0	blocked	0	0	blocked	0	0	blocked
919	DALAt2pp	0	15.5649	fixed-sign variable	0	1.4734	fixed-sign variable	0	34.3842	fixed-sign variable	0	24.1149	fixed-sign variable	0	41.1874	fixed-sign variable	0	40.7377	fixed-sign variable	0	37.1402	fixed-sign variable	0	36.6905	fixed-sign variable	0	36.2408	fixed-sign variable	0	34.3842	fixed-sign variable	0	32.0236	fixed-sign variable	0	30.1338	fixed-sign variable	0	29.6613	fixed-sign variable	0	27.7715	fixed-sign variable	0	27.299	fixed-sign variable	0	24.9367	fixed-sign variable
920	ARBTNtonex	0	25.6528	fixed-sign variable	0	2.27977	fixed-sign variable	0	53.9763	fixed-sign variable	0	39.8517	fixed-sign variable	0	65.9777	fixed-sign variable	0	65.2309	fixed-sign variable	0	59.2568	fixed-sign variable	0	58.5101	fixed-sign variable	0	57.7633	fixed-sign variable	0	54.7763	fixed-sign variable	0	51.0425	fixed-sign variable	0	48.0555	fixed-sign variable	0	47.3087	fixed-sign variable	0	44.3217	fixed-sign variable	0	43.5749	fixed-sign variable	0	39.8411	fixed-sign variable
921	DALAtex	0	4.97775	fixed-sign variable	0	0.4597	fixed-sign variable	0	10.5825	fixed-sign variable	0	7.78524	fixed-sign variable	0	12.9445	fixed-sign variable	0	12.7971	fixed-sign variable	0	11.6174	fixed-sign variable	0	11.4699	fixed-sign variable	0	11.3224	fixed-sign variable	0	10.7326	fixed-sign variable	0	9.99525	fixed-sign variable	0	9.40538	fixed-sign variable	0	9.25792	fixed-sign variable	0	8.66806	fixed-sign variable	0	8.52059	fixed-sign variable	0	7.78322	fixed-sign variable
922	DAMPtex	0	0	blocked	0	0	blocked	0	0	blocked	0	0	blocked	0	0	blocked	0	0	blocked	0	0	blocked	0	0	blocked	0	0	blocked	0	0	blocked	0	0	blocked	0	0	blocked	0	0	blocked	0	0	blocked	0	0	blocked	0	0	blocked
923	DCYTt2pp	0	0	blocked	0	0	blocked	0	0	blocked	0	0	blocked	0	0	blocked	0	0	blocked	0	0	blocked	0	0	blocked	0	0	blocked	0	0	blocked	0	0	blocked	0	0	blocked	0	0	blocked	0	0	blocked	0	0	blocked	0	0	blocked
924	ARBTNtpp	0	25.6528	fixed-sign variable	0	2.27977	fixed-sign variable	0	53.9763	fixed-sign variable	0	39.8517	fixed-sign variable	0	65.9777	fixed-sign variable	0	65.2309	fixed-sign variable	0	59.2568	fixed-sign variable	0	58.5101	fixed-sign variable	0	57.7633	fixed-sign variable	0	54.7763	fixed-sign variable	0	51.0425	fixed-sign variable	0	48.0555	fixed-sign variable	0	47.3087	fixed-sign variable	0	44.3217	fixed-sign variable	0	43.5749	fixed-sign variable	0	39.8411	fixed-sign variable
925	DCYTtex	0	0	blocked	0	0	blocked	0	0	blocked	0	0	blocked	0	0	blocked	0	0	blocked	0	0	blocked	0	0	blocked	0	0	blocked	0	0	blocked	0	0	blocked	0	0	blocked	0	0	blocked	0	0	blocked	0	0	blocked	0	0	blocked
926	DDCAtexi	0	0	blocked	0	0	blocked	0	0	blocked	0	0	blocked	0	0	blocked	0	0	blocked	0	0	blocked	0	0	blocked	0	0	blocked	0	0	blocked	0	0	blocked	0	0	blocked	0	0	blocked	0	0	blocked	0	0	blocked	0	0	blocked
927	DAPAL	0	0	blocked	0	0	blocked	0	0	blocked	0	0	blocked	0	0	blocked	0	0	blocked	0	0	blocked	0	0	blocked	0	0	blocked	0	0	blocked	0	0	blocked	0	0	blocked	0	0	blocked	0	0	blocked	0	0	blocked	0	0	blocked
928	DAPDC	0.21674	2.90255	fixed-sign variable	0.14005	0.39905	fixed-sign variable	0.0867	5.8176	fixed-sign variable	0.15339	4.34213	fixed-sign variable	0.03668	7.00953	fixed-sign variable	0.04001	6.9347	fixed-sign variable	0.06669	6.33611	fixed-sign variable	0.07002	6.26128	fixed-sign variable	0.07336	6.18646	fixed-sign variable	0.0867	5.88205	fixed-sign variable	0.10337	5.50025	fixed-sign variable	0.11671	5.1948	fixed-sign variable	0.12004	5.11844	fixed-sign variable	0.13338	4.813	fixed-sign variable	0.13671	4.73664	fixed-sign variable	0.15339	4.35483	fixed-sign variable
929	DAPE	0.23467	2.92047	fixed-sign variable	0.15163	0.41064	fixed-sign variable	0.09387	5.82477	fixed-sign variable	0.16607	4.35482	fixed-sign variable	0.03971	7.01256	fixed-sign variable	0.04332	6.93801	fixed-sign variable	0.07221	6.34162	fixed-sign variable	0.07582	6.26708	fixed-sign variable	0.07943	6.19253	fixed-sign variable	0.09387	5.88922	fixed-sign variable	0.11192	5.5088	fixed-sign variable	0.12636	5.20446	fixed-sign variable	0.12997	5.12837	fixed-sign variable	0.14441	4.82403	fixed-sign variable	0.14802	4.74795	fixed-sign variable	0.16607	4.36752	fixed-sign variable
930	DAPabcpp	0	0	blocked	0	0	blocked	0	0	blocked	0	0	blocked	0	0	blocked	0	0	blocked	0	0	blocked	0	0	blocked	0	0	blocked	0	0	blocked	0	0	blocked	0	0	blocked	0	0	blocked	0	0	blocked	0	0	blocked	0	0	blocked
931	DDGALK	0	0	blocked	0	0	blocked	0	0	blocked	0	0	blocked	0	0	blocked	0	0	blocked	0	0	blocked	0	0	blocked	0	0	blocked	0	0	blocked	0	0	blocked	0	0	blocked	0	0	blocked	0	0	blocked	0	0	blocked	0	0	blocked
932	DDGLCNt2rpp	0	0	blocked	0	0	blocked	0	0	blocked	0	0	blocked	0	0	blocked	0	0	blocked	0	0	blocked	0	0	blocked	0	0	blocked	0	0	blocked	0	0	blocked	0	0	blocked	0	0	blocked	0	0	blocked	0	0	blocked	0	0	blocked
933	DDGLCNtex	0	0	blocked	0	0	blocked	0	0	blocked	0	0	blocked	0	0	blocked	0	0	blocked	0	0	blocked	0	0	blocked	0	0	blocked	0	0	blocked	0	0	blocked	0	0	blocked	0	0	blocked	0	0	blocked	0	0	blocked	0	0	blocked
934	DDGLK	0	0	blocked	0	0	blocked	0	0	blocked	0	0	blocked	0	0	blocked	0	0	blocked	0	0	blocked	0	0	blocked	0	0	blocked	0	0	blocked	0	0	blocked	0	0	blocked	0	0	blocked	0	0	blocked	0	0	blocked	0	0	blocked
935	DDPA	0.24175	2.97938	fixed-sign variable	0.15621	0.40395	fixed-sign variable	0.0967	6.02522	fixed-sign variable	0.17109	4.41535	fixed-sign variable	0.04091	7.23132	fixed-sign variable	0.04463	7.1532	fixed-sign variable	0.07438	6.52746	fixed-sign variable	0.0781	6.4492	fixed-sign variable	0.08182	6.37094	fixed-sign variable	0.0967	6.05791	fixed-sign variable	0.1153	5.66663	fixed-sign variable	0.13017	5.3536	fixed-sign variable	0.13389	5.27535	fixed-sign variable	0.14877	4.96232	fixed-sign variable	0.15249	4.88406	fixed-sign variable	0.17109	4.49278	fixed-sign variable
936	DAPtex	0	2.68581	fixed-sign variable	0	0.25901	fixed-sign variable	0	5.73091	fixed-sign variable	0	4.18874	fixed-sign variable	0	6.97285	fixed-sign variable	0	6.89469	fixed-sign variable	0	6.26942	fixed-sign variable	0	6.19126	fixed-sign variable	0	6.1131	fixed-sign variable	0	5.79535	fixed-sign variable	0	5.39688	fixed-sign variable	0	5.0781	fixed-sign variable	0	4.9984	fixed-sign variable	0	4.67962	fixed-sign variable	0	4.59993	fixed-sign variable	0	4.20145	fixed-sign variable
937	DASYN120	0	80.1623	fixed-sign variable	0	7.12265	fixed-sign variable	0	168.675	fixed-sign variable	0	124.535	fixed-sign variable	0	206.18	fixed-sign variable	0	203.846	fixed-sign variable	0	185.177	fixed-sign variable	0	182.843	fixed-sign variable	0	180.51	fixed-sign variable	0	171.175	fixed-sign variable	0	159.507	fixed-sign variable	0	150.172	fixed-sign variable	0	147.838	fixed-sign variable	0	138.504	fixed-sign variable	0	136.17	fixed-sign variable	0	124.502	fixed-sign variable
938	DASYN140	0	80.1623	fixed-sign variable	0	7.12265	fixed-sign variable	0	168.675	fixed-sign variable	0	124.535	fixed-sign variable	0	206.18	fixed-sign variable	0	203.846	fixed-sign variable	0	185.177	fixed-sign variable	0	182.843	fixed-sign variable	0	180.51	fixed-sign variable	0	171.175	fixed-sign variable	0	159.507	fixed-sign variable	0	150.172	fixed-sign variable	0	147.838	fixed-sign variable	0	138.504	fixed-sign variable	0	136.17	fixed-sign variable	0	124.502	fixed-sign variable
939	DASYN141	0	80.1623	fixed-sign variable	0	7.12265	fixed-sign variable	0	168.675	fixed-sign variable	0	124.535	fixed-sign variable	0	206.18	fixed-sign variable	0	203.846	fixed-sign variable	0	185.177	fixed-sign variable	0	182.843	fixed-sign variable	0	180.51	fixed-sign variable	0	171.175	fixed-sign variable	0	159.507	fixed-sign variable	0	150.172	fixed-sign variable	0	147.838	fixed-sign variable	0	138.504	fixed-sign variable	0	136.17	fixed-sign variable	0	124.502	fixed-sign variable
940	DASYN160	0.03942	80.2017	fixed-sign variable	0.02547	7.14812	fixed-sign variable	0.01577	168.691	fixed-sign variable	0.0279	124.563	fixed-sign variable	0.00667	206.186	fixed-sign variable	0.00728	203.853	fixed-sign variable	0.01213	185.189	fixed-sign variable	0.01274	182.856	fixed-sign variable	0.01334	180.523	fixed-sign variable	0.01577	171.191	fixed-sign variable	0.0188	159.525	fixed-sign variable	0.02123	150.193	fixed-sign variable	0.02183	147.86	fixed-sign variable	0.02426	138.528	fixed-sign variable	0.02487	136.195	fixed-sign variable	0.0279	124.53	fixed-sign variable
941	DDPGALA	0	0	blocked	0	0	blocked	0	0	blocked	0	0	blocked	0	0	blocked	0	0	blocked	0	0	blocked	0	0	blocked	0	0	blocked	0	0	blocked	0	0	blocked	0	0	blocked	0	0	blocked	0	0	blocked	0	0	blocked	0	0	blocked
942	DGK1	-28.9704	80.1623	sign-variable	-3.1714	7.12265	sign-variable	-59.2003	168.675	sign-variable	-42.6873	124.535	sign-variable	-70.0221	206.18	sign-variable	-69.3007	203.846	sign-variable	-63.529	185.177	sign-variable	-62.8075	182.843	sign-variable	-62.0861	180.51	sign-variable	-59.2003	171.175	sign-variable	-55.593	159.507	sign-variable	-52.7071	150.172	sign-variable	-51.9857	147.838	sign-variable	-49.0999	138.504	sign-variable	-48.3784	136.17	sign-variable	-44.7711	124.502	sign-variable
943	DGMPtex	0	0	blocked	0	0	blocked	0	0	blocked	0	0	blocked	0	0	blocked	0	0	blocked	0	0	blocked	0	0	blocked	0	0	blocked	0	0	blocked	0	0	blocked	0	0	blocked	0	0	blocked	0	0	blocked	0	0	blocked	0	0	blocked
944	DASYN161	0.03066	80.193	fixed-sign variable	0.01981	7.14246	fixed-sign variable	0.01227	168.687	fixed-sign variable	0.0217	124.556	fixed-sign variable	0.00519	206.185	fixed-sign variable	0.00566	203.852	fixed-sign variable	0.00943	185.186	fixed-sign variable	0.00991	182.853	fixed-sign variable	0.01038	180.52	fixed-sign variable	0.01227	171.187	fixed-sign variable	0.01462	159.521	fixed-sign variable	0.01651	150.189	fixed-sign variable	0.01698	147.855	fixed-sign variable	0.01887	138.523	fixed-sign variable	0.01934	136.189	fixed-sign variable	0.0217	124.523	fixed-sign variable
945	ARBTptspp	0	0	blocked	0	0	blocked	0	0	blocked	0	0	blocked	0	0	blocked	0	0	blocked	0	0	blocked	0	0	blocked	0	0	blocked	0	0	blocked	0	0	blocked	0	0	blocked	0	0	blocked	0	0	blocked	0	0	blocked	0	0	blocked
946	DASYN180	0	80.1623	fixed-sign variable	0	7.12265	fixed-sign variable	0	168.675	fixed-sign variable	0	124.535	fixed-sign variable	0	206.18	fixed-sign variable	0	203.846	fixed-sign variable	0	185.177	fixed-sign variable	0	182.843	fixed-sign variable	0	180.51	fixed-sign variable	0	171.175	fixed-sign variable	0	159.507	fixed-sign variable	0	150.172	fixed-sign variable	0	147.838	fixed-sign variable	0	138.504	fixed-sign variable	0	136.17	fixed-sign variable	0	124.502	fixed-sign variable
947	DASYN181	0.0158	80.1781	fixed-sign variable	0.01021	7.13286	fixed-sign variable	0.00632	168.681	fixed-sign variable	0.01118	124.546	fixed-sign variable	0.00267	206.182	fixed-sign variable	0.00292	203.849	fixed-sign variable	0.00486	185.182	fixed-sign variable	0.00511	182.848	fixed-sign variable	0.00535	180.515	fixed-sign variable	0.00632	171.181	fixed-sign variable	0.00754	159.514	fixed-sign variable	0.00851	150.181	fixed-sign variable	0.00875	147.847	fixed-sign variable	0.00973	138.513	fixed-sign variable	0.00997	136.18	fixed-sign variable	0.01118	124.513	fixed-sign variable
948	DGSNt2pp	0	0	blocked	0	0	blocked	0	0	blocked	0	0	blocked	0	0	blocked	0	0	blocked	0	0	blocked	0	0	blocked	0	0	blocked	0	0	blocked	0	0	blocked	0	0	blocked	0	0	blocked	0	0	blocked	0	0	blocked	0	0	blocked
949	DGSNtex	0	0	blocked	0	0	blocked	0	0	blocked	0	0	blocked	0	0	blocked	0	0	blocked	0	0	blocked	0	0	blocked	0	0	blocked	0	0	blocked	0	0	blocked	0	0	blocked	0	0	blocked	0	0	blocked	0	0	blocked	0	0	blocked
950	DHACOAH	0	0	blocked	0	0	blocked	0	0	blocked	0	0	blocked	0	0	blocked	0	0	blocked	0	0	blocked	0	0	blocked	0	0	blocked	0	0	blocked	0	0	blocked	0	0	blocked	0	0	blocked	0	0	blocked	0	0	blocked	0	0	blocked
951	DATPHs	0	17.0648	fixed-sign variable	0	1.67898	fixed-sign variable	0	34.8714	fixed-sign variable	0	25.1446	fixed-sign variable	0	41.2459	fixed-sign variable	0	40.8209	fixed-sign variable	0	37.4212	fixed-sign variable	0	36.9962	fixed-sign variable	0	36.5713	fixed-sign variable	0	34.8714	fixed-sign variable	0	32.7465	fixed-sign variable	0	31.0467	fixed-sign variable	0	30.6217	fixed-sign variable	0	28.9218	fixed-sign variable	0	28.4969	fixed-sign variable	0	26.3688	fixed-sign variable
952	DB4PS	0.00058	0.00058	fixed	0.00037	0.00037	fixed	0.00023	0.00023	fixed	0.00041	0.00041	fixed	0.0001	0.0001	fixed	0.00011	0.00011	fixed	0.00018	0.00018	fixed	0.00019	0.00019	fixed	0.0002	0.0002	fixed	0.00023	0.00023	fixed	0.00028	0.00028	fixed	0.00031	0.00031	fixed	0.00032	0.00032	fixed	0.00036	0.00036	fixed	0.00037	0.00037	fixed	0.00041	0.00041	fixed
953	DHAD1	0.5522	4.143	fixed-sign variable	0.35681	0.68809	fixed-sign variable	0.22088	7.73328	fixed-sign variable	0.39079	5.95838	fixed-sign variable	0.09345	9.23368	fixed-sign variable	0.10194	9.14007	fixed-sign variable	0.16991	8.39114	fixed-sign variable	0.1784	8.29752	fixed-sign variable	0.1869	8.2039	fixed-sign variable	0.22088	7.82944	fixed-sign variable	0.26336	7.36136	fixed-sign variable	0.29734	6.98689	fixed-sign variable	0.30583	6.89327	fixed-sign variable	0.33982	6.51881	fixed-sign variable	0.34831	6.42519	fixed-sign variable	0.39079	5.95711	fixed-sign variable
954	ARBTtex	0	0	blocked	0	0	blocked	0	0	blocked	0	0	blocked	0	0	blocked	0	0	blocked	0	0	blocked	0	0	blocked	0	0	blocked	0	0	blocked	0	0	blocked	0	0	blocked	0	0	blocked	0	0	blocked	0	0	blocked	0	0	blocked
955	DHAD2	0.1835	2.73918	fixed-sign variable	0.11857	0.36631	fixed-sign variable	0.0734	5.53141	fixed-sign variable	0.12986	4.10842	fixed-sign variable	0.03105	6.66017	fixed-sign variable	0.03388	6.58869	fixed-sign variable	0.05646	6.01682	fixed-sign variable	0.05928	5.94534	fixed-sign variable	0.06211	5.87386	fixed-sign variable	0.0734	5.58793	fixed-sign variable	0.08751	5.2238	fixed-sign variable	0.09881	4.9317	fixed-sign variable	0.10163	4.85868	fixed-sign variable	0.11292	4.56658	fixed-sign variable	0.11575	4.49356	fixed-sign variable	0.12986	4.12844	fixed-sign variable
956	DHAPT	0	48.0461	fixed-sign variable	0	6.50921	fixed-sign variable	0	98.5235	fixed-sign variable	0	70.8272	fixed-sign variable	0	116.496	fixed-sign variable	0	115.297	fixed-sign variable	0	105.712	fixed-sign variable	0	104.514	fixed-sign variable	0	103.316	fixed-sign variable	0	98.5235	fixed-sign variable	0	92.5328	fixed-sign variable	0	87.7402	fixed-sign variable	0	86.5421	fixed-sign variable	0	81.7495	fixed-sign variable	0	80.5514	fixed-sign variable	0	74.5607	fixed-sign variable
957	DBTS	0	0	blocked	0	0	blocked	0	0	blocked	0	0	blocked	0	0	blocked	0	0	blocked	0	0	blocked	0	0	blocked	0	0	blocked	0	0	blocked	0	0	blocked	0	0	blocked	0	0	blocked	0	0	blocked	0	0	blocked	0	0	blocked
958	DC6PH	0	0	blocked	0	0	blocked	0	0	blocked	0	0	blocked	0	0	blocked	0	0	blocked	0	0	blocked	0	0	blocked	0	0	blocked	0	0	blocked	0	0	blocked	0	0	blocked	0	0	blocked	0	0	blocked	0	0	blocked	0	0	blocked
959	DCAtex	0	0	blocked	0	0	blocked	0	0	blocked	0	0	blocked	0	0	blocked	0	0	blocked	0	0	blocked	0	0	blocked	0	0	blocked	0	0	blocked	0	0	blocked	0	0	blocked	0	0	blocked	0	0	blocked	0	0	blocked	0	0	blocked
960	DHAtex	0	6.59519	fixed-sign variable	0	0.55864	fixed-sign variable	0	13.9587	fixed-sign variable	0	10.1611	fixed-sign variable	0	16.8	fixed-sign variable	0	16.6165	fixed-sign variable	0	15.1385	fixed-sign variable	0	14.9534	fixed-sign variable	0	14.7683	fixed-sign variable	0	14.0278	fixed-sign variable	0	13.1022	fixed-sign variable	0	12.3618	fixed-sign variable	0	12.1767	fixed-sign variable	0	11.4362	fixed-sign variable	0	11.2511	fixed-sign variable	0	10.3255	fixed-sign variable
961	ARBabcpp	0	106.883	fixed-sign variable	0	9.49686	fixed-sign variable	0	224.9	fixed-sign variable	0	166.046	fixed-sign variable	0	274.906	fixed-sign variable	0	271.795	fixed-sign variable	0	246.902	fixed-sign variable	0	243.791	fixed-sign variable	0	240.679	fixed-sign variable	0	228.233	fixed-sign variable	0	212.676	fixed-sign variable	0	200.229	fixed-sign variable	0	197.118	fixed-sign variable	0	184.672	fixed-sign variable	0	181.56	fixed-sign variable	0	166.002	fixed-sign variable
962	DHAtpp	0	6.59519	fixed-sign variable	0	0.55864	fixed-sign variable	0	13.9587	fixed-sign variable	0	10.1611	fixed-sign variable	0	16.8	fixed-sign variable	0	16.6165	fixed-sign variable	0	15.1385	fixed-sign variable	0	14.9534	fixed-sign variable	0	14.7683	fixed-sign variable	0	14.0278	fixed-sign variable	0	13.1022	fixed-sign variable	0	12.3618	fixed-sign variable	0	12.1767	fixed-sign variable	0	11.4362	fixed-sign variable	0	11.2511	fixed-sign variable	0	10.3255	fixed-sign variable
963	DHBD	0.00043	1.82107	fixed-sign variable	0.00028	0.17226	fixed-sign variable	0.00017	4.03292	fixed-sign variable	0.00031	2.82291	fixed-sign variable	7e-05	4.82331	fixed-sign variable	8e-05	4.77062	fixed-sign variable	0.00013	4.34908	fixed-sign variable	0.00014	4.29639	fixed-sign variable	0.00015	4.24369	fixed-sign variable	0.00017	4.03292	fixed-sign variable	0.00021	3.76658	fixed-sign variable	0.00023	3.54485	fixed-sign variable	0.00024	3.48922	fixed-sign variable	0.00027	3.26674	fixed-sign variable	0.00027	3.21111	fixed-sign variable	0.00031	2.933	fixed-sign variable
964	DHBS	0.00043	40.0816	fixed-sign variable	0.00028	3.5616	fixed-sign variable	0.00017	84.3376	fixed-sign variable	0.00031	62.2676	fixed-sign variable	7e-05	103.09	fixed-sign variable	8e-05	101.923	fixed-sign variable	0.00013	92.5886	fixed-sign variable	0.00014	91.4217	fixed-sign variable	0.00015	90.2549	fixed-sign variable	0.00017	85.5876	fixed-sign variable	0.00021	79.7535	fixed-sign variable	0.00023	75.0862	fixed-sign variable	0.00024	73.9194	fixed-sign variable	0.00027	69.2521	fixed-sign variable	0.00027	68.0853	fixed-sign variable	0.00031	62.2512	fixed-sign variable
965	DHBSH	0	40.0812	fixed-sign variable	0	3.56132	fixed-sign variable	0	84.3375	fixed-sign variable	0	62.2673	fixed-sign variable	0	103.09	fixed-sign variable	0	101.923	fixed-sign variable	0	92.5884	fixed-sign variable	0	91.4216	fixed-sign variable	0	90.2548	fixed-sign variable	0	85.5875	fixed-sign variable	0	79.7533	fixed-sign variable	0	75.086	fixed-sign variable	0	73.9192	fixed-sign variable	0	69.2519	fixed-sign variable	0	68.085	fixed-sign variable	0	62.2509	fixed-sign variable
966	DHCIND	0	0	blocked	0	0	blocked	0	0	blocked	0	0	blocked	0	0	blocked	0	0	blocked	0	0	blocked	0	0	blocked	0	0	blocked	0	0	blocked	0	0	blocked	0	0	blocked	0	0	blocked	0	0	blocked	0	0	blocked	0	0	blocked
967	DCMPtex	0	0	blocked	0	0	blocked	0	0	blocked	0	0	blocked	0	0	blocked	0	0	blocked	0	0	blocked	0	0	blocked	0	0	blocked	0	0	blocked	0	0	blocked	0	0	blocked	0	0	blocked	0	0	blocked	0	0	blocked	0	0	blocked
968	DCTPD	0	15.7736	fixed-sign variable	0	1.36314	fixed-sign variable	0	32.2249	fixed-sign variable	0	23.2383	fixed-sign variable	0	38.1141	fixed-sign variable	0	37.7215	fixed-sign variable	0	34.5806	fixed-sign variable	0	34.188	fixed-sign variable	0	33.7953	fixed-sign variable	0	32.2249	fixed-sign variable	0	30.2618	fixed-sign variable	0	28.6913	fixed-sign variable	0	28.2987	fixed-sign variable	0	26.7161	fixed-sign variable	0	26.2976	fixed-sign variable	0	24.2053	fixed-sign variable
969	DCYTD	0	18.5958	fixed-sign variable	0	1.68143	fixed-sign variable	0	37.9954	fixed-sign variable	0	27.3984	fixed-sign variable	0	44.94	fixed-sign variable	0	44.4771	fixed-sign variable	0	40.7732	fixed-sign variable	0	40.3103	fixed-sign variable	0	39.8473	fixed-sign variable	0	37.9954	fixed-sign variable	0	35.6805	fixed-sign variable	0	33.8285	fixed-sign variable	0	33.3655	fixed-sign variable	0	31.5136	fixed-sign variable	0	31.0507	fixed-sign variable	0	28.7357	fixed-sign variable
970	DHCINDO	0	0	blocked	0	0	blocked	0	0	blocked	0	0	blocked	0	0	blocked	0	0	blocked	0	0	blocked	0	0	blocked	0	0	blocked	0	0	blocked	0	0	blocked	0	0	blocked	0	0	blocked	0	0	blocked	0	0	blocked	0	0	blocked
971	ARBt2rpp	-106.8831	160.325	sign-variable	-9.4969	14.2453	sign-variable	-224.8999	337.35	sign-variable	-166.0462	249.069	sign-variable	-274.9064	412.36	sign-variable	-271.7948	407.692	sign-variable	-246.9025	370.354	sign-variable	-243.7909	365.686	sign-variable	-240.6794	361.019	sign-variable	-228.2332	342.35	sign-variable	-212.6755	319.013	sign-variable	-200.2294	300.344	sign-variable	-197.1178	295.677	sign-variable	-184.6716	277.007	sign-variable	-181.5601	272.34	sign-variable	-166.0024	249.004	sign-variable
972	DHDPRy	0.23467	2.92047	fixed-sign variable	0.15163	0.41064	fixed-sign variable	0.09387	5.82477	fixed-sign variable	0.16607	4.35482	fixed-sign variable	0.03971	7.01256	fixed-sign variable	0.04332	6.93801	fixed-sign variable	0.07221	6.34162	fixed-sign variable	0.07582	6.26708	fixed-sign variable	0.07943	6.19253	fixed-sign variable	0.09387	5.88922	fixed-sign variable	0.11192	5.5088	fixed-sign variable	0.12636	5.20446	fixed-sign variable	0.12997	5.12837	fixed-sign variable	0.14441	4.82403	fixed-sign variable	0.14802	4.74795	fixed-sign variable	0.16607	4.36752	fixed-sign variable
973	DHDPS	0.23467	2.92047	fixed-sign variable	0.15163	0.41064	fixed-sign variable	0.09387	5.82477	fixed-sign variable	0.16607	4.35482	fixed-sign variable	0.03971	7.01256	fixed-sign variable	0.04332	6.93801	fixed-sign variable	0.07221	6.34162	fixed-sign variable	0.07582	6.26708	fixed-sign variable	0.07943	6.19253	fixed-sign variable	0.09387	5.88922	fixed-sign variable	0.11192	5.5088	fixed-sign variable	0.12636	5.20446	fixed-sign variable	0.12997	5.12837	fixed-sign variable	0.14441	4.82403	fixed-sign variable	0.14802	4.74795	fixed-sign variable	0.16607	4.36752	fixed-sign variable
974	ARBt3ipp	0	160.325	fixed-sign variable	0	14.2453	fixed-sign variable	0	337.35	fixed-sign variable	0	249.069	fixed-sign variable	0	412.36	fixed-sign variable	0	407.692	fixed-sign variable	0	370.354	fixed-sign variable	0	365.686	fixed-sign variable	0	361.019	fixed-sign variable	0	342.35	fixed-sign variable	0	319.013	fixed-sign variable	0	300.344	fixed-sign variable	0	295.677	fixed-sign variable	0	277.007	fixed-sign variable	0	272.34	fixed-sign variable	0	249.004	fixed-sign variable
975	DHFR	0.0167	3.72552	fixed-sign variable	0.01079	0.37841	fixed-sign variable	0.00668	8.05006	fixed-sign variable	0.01182	5.79006	fixed-sign variable	0.00283	9.71168	fixed-sign variable	0.00308	9.60356	fixed-sign variable	0.00514	8.73335	fixed-sign variable	0.0054	8.62381	fixed-sign variable	0.00565	8.51426	fixed-sign variable	0.00668	8.07265	fixed-sign variable	0.00797	7.51934	fixed-sign variable	0.00899	7.07669	fixed-sign variable	0.00925	6.96602	fixed-sign variable	0.01028	6.52337	fixed-sign variable	0.01054	6.41271	fixed-sign variable	0.01182	5.8594	fixed-sign variable
976	DHFS	0.00058	0.00058	fixed	0.00037	0.00037	fixed	0.00023	0.00023	fixed	0.00041	0.00041	fixed	0.0001	0.0001	fixed	0.00011	0.00011	fixed	0.00018	0.00018	fixed	0.00019	0.00019	fixed	0.0002	0.0002	fixed	0.00023	0.00023	fixed	0.00028	0.00028	fixed	0.00031	0.00031	fixed	0.00032	0.00032	fixed	0.00036	0.00036	fixed	0.00037	0.00037	fixed	0.00041	0.00041	fixed
977	FFSD	0	0	blocked	0	0	blocked	0	0	blocked	0	0	blocked	0	0	blocked	0	0	blocked	0	0	blocked	0	0	blocked	0	0	blocked	0	0	blocked	0	0	blocked	0	0	blocked	0	0	blocked	0	0	blocked	0	0	blocked	0	0	blocked
978	ARBtex	0	0	blocked	0	0	blocked	0	0	blocked	0	0	blocked	0	0	blocked	0	0	blocked	0	0	blocked	0	0	blocked	0	0	blocked	0	0	blocked	0	0	blocked	0	0	blocked	0	0	blocked	0	0	blocked	0	0	blocked	0	0	blocked
979	DNMPPA	0.00058	0.00058	fixed	0.00037	0.00037	fixed	0.00023	0.00023	fixed	0.00041	0.00041	fixed	0.0001	0.0001	fixed	0.00011	0.00011	fixed	0.00018	0.00018	fixed	0.00019	0.00019	fixed	0.0002	0.0002	fixed	0.00023	0.00023	fixed	0.00028	0.00028	fixed	0.00031	0.00031	fixed	0.00032	0.00032	fixed	0.00036	0.00036	fixed	0.00037	0.00037	fixed	0.00041	0.00041	fixed
980	DHMPTR	0	0	blocked	0	0	blocked	0	0	blocked	0	0	blocked	0	0	blocked	0	0	blocked	0	0	blocked	0	0	blocked	0	0	blocked	0	0	blocked	0	0	blocked	0	0	blocked	0	0	blocked	0	0	blocked	0	0	blocked	0	0	blocked
981	DHNAOT4	0.00029	0.00029	fixed	0.00019	0.00019	fixed	0.00012	0.00012	fixed	0.00021	0.00021	fixed	5e-05	5e-05	fixed	5e-05	5e-05	fixed	9e-05	9e-05	fixed	9e-05	9e-05	fixed	0.0001	0.0001	fixed	0.00012	0.00012	fixed	0.00014	0.00014	fixed	0.00016	0.00016	fixed	0.00016	0.00016	fixed	0.00018	0.00018	fixed	0.00018	0.00018	fixed	0.00021	0.00021	fixed
982	DHNCOAS	0.00029	0.00029	fixed	0.00019	0.00019	fixed	0.00012	0.00012	fixed	0.00021	0.00021	fixed	5e-05	5e-05	fixed	5e-05	5e-05	fixed	9e-05	9e-05	fixed	9e-05	9e-05	fixed	0.0001	0.0001	fixed	0.00012	0.00012	fixed	0.00014	0.00014	fixed	0.00016	0.00016	fixed	0.00016	0.00016	fixed	0.00018	0.00018	fixed	0.00018	0.00018	fixed	0.00021	0.00021	fixed
983	DNTPPA	0.00058	0.00058	fixed	0.00037	0.00037	fixed	0.00023	0.00023	fixed	0.00041	0.00041	fixed	0.0001	0.0001	fixed	0.00011	0.00011	fixed	0.00018	0.00018	fixed	0.00019	0.00019	fixed	0.0002	0.0002	fixed	0.00023	0.00023	fixed	0.00028	0.00028	fixed	0.00031	0.00031	fixed	0.00032	0.00032	fixed	0.00036	0.00036	fixed	0.00037	0.00037	fixed	0.00041	0.00041	fixed
984	ARGAGMt7pp	-11.9914	3.0108	sign-variable	-1.2475	0.29072	sign-variable	-22.8796	6.40402	sign-variable	-17.4967	4.68362	sign-variable	-27.247	7.77962	sign-variable	-26.9683	7.69242	sign-variable	-24.7392	6.99481	sign-variable	-24.4606	6.9076	sign-variable	-24.1819	6.8204	sign-variable	-23.0674	6.4716	sign-variable	-21.6741	6.03559	sign-variable	-20.5596	5.68678	sign-variable	-20.2809	5.59958	sign-variable	-19.1664	5.24633	sign-variable	-18.8877	5.15698	sign-variable	-17.494	4.71025	sign-variable
985	DOGULNR	0	0	blocked	0	0	blocked	0	0	blocked	0	0	blocked	0	0	blocked	0	0	blocked	0	0	blocked	0	0	blocked	0	0	blocked	0	0	blocked	0	0	blocked	0	0	blocked	0	0	blocked	0	0	blocked	0	0	blocked	0	0	blocked
986	DHNCOAT	0.00029	0.00029	fixed	0.00019	0.00019	fixed	0.00012	0.00012	fixed	0.00021	0.00021	fixed	5e-05	5e-05	fixed	5e-05	5e-05	fixed	9e-05	9e-05	fixed	9e-05	9e-05	fixed	0.0001	0.0001	fixed	0.00012	0.00012	fixed	0.00014	0.00014	fixed	0.00016	0.00016	fixed	0.00016	0.00016	fixed	0.00018	0.00018	fixed	0.00018	0.00018	fixed	0.00021	0.00021	fixed
987	DHNPA2r	0.00058	0.00058	fixed	0.00037	0.00037	fixed	0.00023	0.00023	fixed	0.00041	0.00041	fixed	0.0001	0.0001	fixed	0.00011	0.00011	fixed	0.00018	0.00018	fixed	0.00019	0.00019	fixed	0.0002	0.0002	fixed	0.00023	0.00023	fixed	0.00028	0.00028	fixed	0.00031	0.00031	fixed	0.00032	0.00032	fixed	0.00036	0.00036	fixed	0.00037	0.00037	fixed	0.00041	0.00041	fixed
988	DOPAtex	0	0	blocked	0	0	blocked	0	0	blocked	0	0	blocked	0	0	blocked	0	0	blocked	0	0	blocked	0	0	blocked	0	0	blocked	0	0	blocked	0	0	blocked	0	0	blocked	0	0	blocked	0	0	blocked	0	0	blocked	0	0	blocked
989	ARGDC	0	12.2839	fixed-sign variable	0	1.30419	fixed-sign variable	0	23.3769	fixed-sign variable	0	17.8559	fixed-sign variable	0	27.8298	fixed-sign variable	0	27.5452	fixed-sign variable	0	25.2684	fixed-sign variable	0	24.9838	fixed-sign variable	0	24.6992	fixed-sign variable	0	23.5608	fixed-sign variable	0	22.1378	fixed-sign variable	0	20.9993	fixed-sign variable	0	20.7147	fixed-sign variable	0	19.5763	fixed-sign variable	0	19.2917	fixed-sign variable	0	17.8687	fixed-sign variable
990	DHNPTE	0	0	blocked	0	0	blocked	0	0	blocked	0	0	blocked	0	0	blocked	0	0	blocked	0	0	blocked	0	0	blocked	0	0	blocked	0	0	blocked	0	0	blocked	0	0	blocked	0	0	blocked	0	0	blocked	0	0	blocked	0	0	blocked
991	DOXRBCNtex	0	320.649	fixed-sign variable	0	28.4906	fixed-sign variable	0	674.7	fixed-sign variable	0	498.139	fixed-sign variable	0	824.719	fixed-sign variable	0	815.384	fixed-sign variable	0	740.707	fixed-sign variable	0	731.373	fixed-sign variable	0	722.038	fixed-sign variable	0	684.7	fixed-sign variable	0	638.027	fixed-sign variable	0	600.688	fixed-sign variable	0	591.353	fixed-sign variable	0	554.015	fixed-sign variable	0	544.68	fixed-sign variable	0	498.007	fixed-sign variable
992	ARGDCpp	0	11.9914	fixed-sign variable	0	1.24749	fixed-sign variable	0	22.8796	fixed-sign variable	0	17.4967	fixed-sign variable	0	27.247	fixed-sign variable	0	26.9683	fixed-sign variable	0	24.7392	fixed-sign variable	0	24.4606	fixed-sign variable	0	24.1819	fixed-sign variable	0	23.0674	fixed-sign variable	0	21.6741	fixed-sign variable	0	20.5596	fixed-sign variable	0	20.2809	fixed-sign variable	0	19.1664	fixed-sign variable	0	18.8877	fixed-sign variable	0	17.494	fixed-sign variable
993	DOXRBCNtpp	0	320.649	fixed-sign variable	0	28.4906	fixed-sign variable	0	674.7	fixed-sign variable	0	498.139	fixed-sign variable	0	824.719	fixed-sign variable	0	815.384	fixed-sign variable	0	740.707	fixed-sign variable	0	731.373	fixed-sign variable	0	722.038	fixed-sign variable	0	684.7	fixed-sign variable	0	638.027	fixed-sign variable	0	600.688	fixed-sign variable	0	591.353	fixed-sign variable	0	554.015	fixed-sign variable	0	544.68	fixed-sign variable	0	498.007	fixed-sign variable
994	DHORD2	0	6.07115	fixed-sign variable	0	0.72809	fixed-sign variable	0	12.8186	fixed-sign variable	0	9.24585	fixed-sign variable	0	15.4553	fixed-sign variable	0	15.2828	fixed-sign variable	0	13.9021	fixed-sign variable	0	13.7295	fixed-sign variable	0	13.5569	fixed-sign variable	0	12.8665	fixed-sign variable	0	12.0036	fixed-sign variable	0	11.3133	fixed-sign variable	0	11.1407	fixed-sign variable	0	10.4503	fixed-sign variable	0	10.2777	fixed-sign variable	0	9.4148	fixed-sign variable
995	ARGORNt7pp	0	160.325	fixed-sign variable	0	14.2453	fixed-sign variable	0	337.35	fixed-sign variable	0	249.069	fixed-sign variable	0	412.36	fixed-sign variable	0	407.692	fixed-sign variable	0	370.354	fixed-sign variable	0	365.686	fixed-sign variable	0	361.019	fixed-sign variable	0	342.35	fixed-sign variable	0	319.013	fixed-sign variable	0	300.344	fixed-sign variable	0	295.677	fixed-sign variable	0	277.007	fixed-sign variable	0	272.34	fixed-sign variable	0	249.004	fixed-sign variable
996	DHORD5	0	6.07115	fixed-sign variable	0	0.72809	fixed-sign variable	0	12.8186	fixed-sign variable	0	9.24585	fixed-sign variable	0	15.4553	fixed-sign variable	0	15.2828	fixed-sign variable	0	13.9021	fixed-sign variable	0	13.7295	fixed-sign variable	0	13.5569	fixed-sign variable	0	12.8665	fixed-sign variable	0	12.0036	fixed-sign variable	0	11.3133	fixed-sign variable	0	11.1407	fixed-sign variable	0	10.4503	fixed-sign variable	0	10.2777	fixed-sign variable	0	9.4148	fixed-sign variable
997	DHORDfum	0	6.07115	fixed-sign variable	0	0.72809	fixed-sign variable	0	12.8186	fixed-sign variable	0	9.24585	fixed-sign variable	0	15.4553	fixed-sign variable	0	15.2828	fixed-sign variable	0	13.9021	fixed-sign variable	0	13.7295	fixed-sign variable	0	13.5569	fixed-sign variable	0	12.8665	fixed-sign variable	0	12.0036	fixed-sign variable	0	11.3133	fixed-sign variable	0	11.1407	fixed-sign variable	0	10.4503	fixed-sign variable	0	10.2777	fixed-sign variable	0	9.4148	fixed-sign variable
998	DHORTS	0.20821	6.07115	fixed-sign variable	0.13454	0.72809	fixed-sign variable	0.08328	12.8186	fixed-sign variable	0.14735	9.24585	fixed-sign variable	0.03524	15.4553	fixed-sign variable	0.03844	15.2828	fixed-sign variable	0.06406	13.9021	fixed-sign variable	0.06727	13.7295	fixed-sign variable	0.07047	13.5569	fixed-sign variable	0.08328	12.8665	fixed-sign variable	0.0993	12.0036	fixed-sign variable	0.11211	11.3133	fixed-sign variable	0.11532	11.1407	fixed-sign variable	0.12813	10.4503	fixed-sign variable	0.13133	10.2777	fixed-sign variable	0.14735	9.4148	fixed-sign variable
999	DHPPD	0	0	blocked	0	0	blocked	0	0	blocked	0	0	blocked	0	0	blocked	0	0	blocked	0	0	blocked	0	0	blocked	0	0	blocked	0	0	blocked	0	0	blocked	0	0	blocked	0	0	blocked	0	0	blocked	0	0	blocked	0	0	blocked
1000	DPCOAK	0.00037	0.00037	fixed	0.00024	0.00024	fixed	0.00015	0.00015	fixed	0.00026	0.00026	fixed	6e-05	6e-05	fixed	7e-05	7e-05	fixed	0.00012	0.00012	fixed	0.00012	0.00012	fixed	0.00013	0.00013	fixed	0.00015	0.00015	fixed	0.00018	0.00018	fixed	0.0002	0.0002	fixed	0.00021	0.00021	fixed	0.00023	0.00023	fixed	0.00024	0.00024	fixed	0.00026	0.00026	fixed
1001	DPR	0.00037	0.00037	fixed	0.00024	0.00024	fixed	0.00015	0.00015	fixed	0.00026	0.00026	fixed	6e-05	6e-05	fixed	7e-05	7e-05	fixed	0.00012	0.00012	fixed	0.00012	0.00012	fixed	0.00013	0.00013	fixed	0.00015	0.00015	fixed	0.00018	0.00018	fixed	0.0002	0.0002	fixed	0.00021	0.00021	fixed	0.00023	0.00023	fixed	0.00024	0.00024	fixed	0.00026	0.00026	fixed
1002	DRPA	0	28.9588	fixed-sign variable	0	3.16562	fixed-sign variable	0	59.1956	fixed-sign variable	0	42.679	fixed-sign variable	0	70.0202	fixed-sign variable	0	69.2985	fixed-sign variable	0	63.5254	fixed-sign variable	0	62.8038	fixed-sign variable	0	62.0821	fixed-sign variable	0	59.1956	fixed-sign variable	0	55.5874	fixed-sign variable	0	52.7009	fixed-sign variable	0	51.9793	fixed-sign variable	0	49.0927	fixed-sign variable	0	48.3711	fixed-sign variable	0	44.7629	fixed-sign variable
1003	DSBAO1	0	0	blocked	0	0	blocked	0	0	blocked	0	0	blocked	0	0	blocked	0	0	blocked	0	0	blocked	0	0	blocked	0	0	blocked	0	0	blocked	0	0	blocked	0	0	blocked	0	0	blocked	0	0	blocked	0	0	blocked	0	0	blocked
1004	DHPPDA2	0.00029	0.00029	fixed	0.00019	0.00019	fixed	0.00012	0.00012	fixed	0.00021	0.00021	fixed	5e-05	5e-05	fixed	5e-05	5e-05	fixed	9e-05	9e-05	fixed	9e-05	9e-05	fixed	0.0001	0.0001	fixed	0.00012	0.00012	fixed	0.00014	0.00014	fixed	0.00016	0.00016	fixed	0.00016	0.00016	fixed	0.00018	0.00018	fixed	0.00018	0.00018	fixed	0.00021	0.00021	fixed
1005	ARGSL	0.18682	14.8524	fixed-sign variable	0.12072	1.55365	fixed-sign variable	0.07473	31.3095	fixed-sign variable	0.13221	23.0173	fixed-sign variable	0.03162	37.8439	fixed-sign variable	0.03449	37.4305	fixed-sign variable	0.05748	34.123	fixed-sign variable	0.06036	33.7096	fixed-sign variable	0.06323	33.2962	fixed-sign variable	0.07473	31.6425	fixed-sign variable	0.0891	29.5372	fixed-sign variable	0.1006	27.8104	fixed-sign variable	0.10347	27.3787	fixed-sign variable	0.11497	25.652	fixed-sign variable	0.11784	25.2203	fixed-sign variable	0.13221	23.0618	fixed-sign variable
1006	DHPS2	0.00058	0.00058	fixed	0.00037	0.00037	fixed	0.00023	0.00023	fixed	0.00041	0.00041	fixed	0.0001	0.0001	fixed	0.00011	0.00011	fixed	0.00018	0.00018	fixed	0.00019	0.00019	fixed	0.0002	0.0002	fixed	0.00023	0.00023	fixed	0.00028	0.00028	fixed	0.00031	0.00031	fixed	0.00032	0.00032	fixed	0.00036	0.00036	fixed	0.00037	0.00037	fixed	0.00041	0.00041	fixed
1007	DHPTDCs2	0.00087	3.48313	fixed-sign variable	0.00056	0.30691	fixed-sign variable	0.00035	7.46935	fixed-sign variable	0.00062	5.39932	fixed-sign variable	0.00015	9.06694	fixed-sign variable	0.00016	8.96492	fixed-sign variable	0.00027	8.14878	fixed-sign variable	0.00028	8.04676	fixed-sign variable	0.00029	7.94474	fixed-sign variable	0.00035	7.53334	fixed-sign variable	0.00042	7.01636	fixed-sign variable	0.00047	6.60199	fixed-sign variable	0.00048	6.4984	fixed-sign variable	0.00054	6.08404	fixed-sign variable	0.00055	5.98045	fixed-sign variable	0.00062	5.4625	fixed-sign variable
1008	DSBAO2	0	0	blocked	0	0	blocked	0	0	blocked	0	0	blocked	0	0	blocked	0	0	blocked	0	0	blocked	0	0	blocked	0	0	blocked	0	0	blocked	0	0	blocked	0	0	blocked	0	0	blocked	0	0	blocked	0	0	blocked	0	0	blocked
1009	DSBCGT	0	0	blocked	0	0	blocked	0	0	blocked	0	0	blocked	0	0	blocked	0	0	blocked	0	0	blocked	0	0	blocked	0	0	blocked	0	0	blocked	0	0	blocked	0	0	blocked	0	0	blocked	0	0	blocked	0	0	blocked	0	0	blocked
1010	DSBDR	0	0	blocked	0	0	blocked	0	0	blocked	0	0	blocked	0	0	blocked	0	0	blocked	0	0	blocked	0	0	blocked	0	0	blocked	0	0	blocked	0	0	blocked	0	0	blocked	0	0	blocked	0	0	blocked	0	0	blocked	0	0	blocked
1011	DHPTDNR	0	0	blocked	0	0	blocked	0	0	blocked	0	0	blocked	0	0	blocked	0	0	blocked	0	0	blocked	0	0	blocked	0	0	blocked	0	0	blocked	0	0	blocked	0	0	blocked	0	0	blocked	0	0	blocked	0	0	blocked	0	0	blocked
1012	DHPTDNRN	0	0	blocked	0	0	blocked	0	0	blocked	0	0	blocked	0	0	blocked	0	0	blocked	0	0	blocked	0	0	blocked	0	0	blocked	0	0	blocked	0	0	blocked	0	0	blocked	0	0	blocked	0	0	blocked	0	0	blocked	0	0	blocked
1013	ARGSS	0.18682	14.8524	fixed-sign variable	0.12072	1.55365	fixed-sign variable	0.07473	31.3095	fixed-sign variable	0.13221	23.0173	fixed-sign variable	0.03162	37.8439	fixed-sign variable	0.03449	37.4305	fixed-sign variable	0.05748	34.123	fixed-sign variable	0.06036	33.7096	fixed-sign variable	0.06323	33.2962	fixed-sign variable	0.07473	31.6425	fixed-sign variable	0.0891	29.5372	fixed-sign variable	0.1006	27.8104	fixed-sign variable	0.10347	27.3787	fixed-sign variable	0.11497	25.652	fixed-sign variable	0.11784	25.2203	fixed-sign variable	0.13221	23.0618	fixed-sign variable
1014	DHPTPE	0	0	blocked	0	0	blocked	0	0	blocked	0	0	blocked	0	0	blocked	0	0	blocked	0	0	blocked	0	0	blocked	0	0	blocked	0	0	blocked	0	0	blocked	0	0	blocked	0	0	blocked	0	0	blocked	0	0	blocked	0	0	blocked
1015	DHQS	0.24175	2.97938	fixed-sign variable	0.15621	0.40395	fixed-sign variable	0.0967	6.02522	fixed-sign variable	0.17109	4.41535	fixed-sign variable	0.04091	7.23132	fixed-sign variable	0.04463	7.1532	fixed-sign variable	0.07438	6.52746	fixed-sign variable	0.0781	6.4492	fixed-sign variable	0.08182	6.37094	fixed-sign variable	0.0967	6.05791	fixed-sign variable	0.1153	5.66663	fixed-sign variable	0.13017	5.3536	fixed-sign variable	0.13389	5.27535	fixed-sign variable	0.14877	4.96232	fixed-sign variable	0.15249	4.88406	fixed-sign variable	0.17109	4.49278	fixed-sign variable
1016	DSBGGT	0	0	blocked	0	0	blocked	0	0	blocked	0	0	blocked	0	0	blocked	0	0	blocked	0	0	blocked	0	0	blocked	0	0	blocked	0	0	blocked	0	0	blocked	0	0	blocked	0	0	blocked	0	0	blocked	0	0	blocked	0	0	blocked
1017	DSERDHr	0	35.5333	fixed-sign variable	0	4.88191	fixed-sign variable	0	78.3505	fixed-sign variable	0	55.064	fixed-sign variable	0	93.5752	fixed-sign variable	0	92.5602	fixed-sign variable	0	84.4404	fixed-sign variable	0	83.4254	fixed-sign variable	0	82.4104	fixed-sign variable	0	78.3505	fixed-sign variable	0	73.2755	fixed-sign variable	0	69.2156	fixed-sign variable	0	68.2006	fixed-sign variable	0	64.1407	fixed-sign variable	0	63.1257	fixed-sign variable	0	58.0508	fixed-sign variable
1018	DSERt2pp	0	0	blocked	0	0	blocked	0	0	blocked	0	0	blocked	0	0	blocked	0	0	blocked	0	0	blocked	0	0	blocked	0	0	blocked	0	0	blocked	0	0	blocked	0	0	blocked	0	0	blocked	0	0	blocked	0	0	blocked	0	0	blocked
1019	DSERtex	0	0	blocked	0	0	blocked	0	0	blocked	0	0	blocked	0	0	blocked	0	0	blocked	0	0	blocked	0	0	blocked	0	0	blocked	0	0	blocked	0	0	blocked	0	0	blocked	0	0	blocked	0	0	blocked	0	0	blocked	0	0	blocked
1020	DHQTi	0.24175	2.16991	fixed-sign variable	0.15621	0.33539	fixed-sign variable	0.0967	4.31577	fixed-sign variable	0.17109	3.15986	fixed-sign variable	0.04091	5.12921	fixed-sign variable	0.04463	5.07589	fixed-sign variable	0.07438	4.64937	fixed-sign variable	0.0781	4.59605	fixed-sign variable	0.08182	4.54274	fixed-sign variable	0.0967	4.32724	fixed-sign variable	0.1153	4.05495	fixed-sign variable	0.13017	3.83712	fixed-sign variable	0.13389	3.78267	fixed-sign variable	0.14877	3.56484	fixed-sign variable	0.15249	3.51038	fixed-sign variable	0.17109	3.23809	fixed-sign variable
1021	ARGTRS	0	0	blocked	0	0	blocked	0	0	blocked	0	0	blocked	0	0	blocked	0	0	blocked	0	0	blocked	0	0	blocked	0	0	blocked	0	0	blocked	0	0	blocked	0	0	blocked	0	0	blocked	0	0	blocked	0	0	blocked	0	0	blocked
1022	DIMPtex	0	0	blocked	0	0	blocked	0	0	blocked	0	0	blocked	0	0	blocked	0	0	blocked	0	0	blocked	0	0	blocked	0	0	blocked	0	0	blocked	0	0	blocked	0	0	blocked	0	0	blocked	0	0	blocked	0	0	blocked	0	0	blocked
1023	DINSt2pp	0	0	blocked	0	0	blocked	0	0	blocked	0	0	blocked	0	0	blocked	0	0	blocked	0	0	blocked	0	0	blocked	0	0	blocked	0	0	blocked	0	0	blocked	0	0	blocked	0	0	blocked	0	0	blocked	0	0	blocked	0	0	blocked
1024	DTARTD	0	0	blocked	0	0	blocked	0	0	blocked	0	0	blocked	0	0	blocked	0	0	blocked	0	0	blocked	0	0	blocked	0	0	blocked	0	0	blocked	0	0	blocked	0	0	blocked	0	0	blocked	0	0	blocked	0	0	blocked	0	0	blocked
1025	ARGabcpp	0	64.1298	fixed-sign variable	0	5.69812	fixed-sign variable	0	134.94	fixed-sign variable	0	99.6277	fixed-sign variable	0	164.944	fixed-sign variable	0	163.077	fixed-sign variable	0	148.141	fixed-sign variable	0	146.275	fixed-sign variable	0	144.408	fixed-sign variable	0	136.94	fixed-sign variable	0	127.605	fixed-sign variable	0	120.138	fixed-sign variable	0	118.271	fixed-sign variable	0	110.803	fixed-sign variable	0	108.936	fixed-sign variable	0	99.6014	fixed-sign variable
1026	DTMPK	0.01612	80.1784	fixed-sign variable	0.01042	7.13306	fixed-sign variable	0.00645	168.681	fixed-sign variable	0.01141	124.546	fixed-sign variable	0.00273	206.183	fixed-sign variable	0.00298	203.849	fixed-sign variable	0.00496	185.182	fixed-sign variable	0.00521	182.848	fixed-sign variable	0.00546	180.515	fixed-sign variable	0.00645	171.181	fixed-sign variable	0.00769	159.514	fixed-sign variable	0.00868	150.181	fixed-sign variable	0.00893	147.847	fixed-sign variable	0.00992	138.514	fixed-sign variable	0.01017	136.18	fixed-sign variable	0.01141	124.513	fixed-sign variable
1027	DINStex	0	0	blocked	0	0	blocked	0	0	blocked	0	0	blocked	0	0	blocked	0	0	blocked	0	0	blocked	0	0	blocked	0	0	blocked	0	0	blocked	0	0	blocked	0	0	blocked	0	0	blocked	0	0	blocked	0	0	blocked	0	0	blocked
1028	DKGLCNR1	0	0	blocked	0	0	blocked	0	0	blocked	0	0	blocked	0	0	blocked	0	0	blocked	0	0	blocked	0	0	blocked	0	0	blocked	0	0	blocked	0	0	blocked	0	0	blocked	0	0	blocked	0	0	blocked	0	0	blocked	0	0	blocked
1029	DTMPtex	0	0	blocked	0	0	blocked	0	0	blocked	0	0	blocked	0	0	blocked	0	0	blocked	0	0	blocked	0	0	blocked	0	0	blocked	0	0	blocked	0	0	blocked	0	0	blocked	0	0	blocked	0	0	blocked	0	0	blocked	0	0	blocked
1030	ARGt3pp	0	160.325	fixed-sign variable	0	14.2453	fixed-sign variable	0	337.35	fixed-sign variable	0	249.069	fixed-sign variable	0	412.36	fixed-sign variable	0	407.692	fixed-sign variable	0	370.354	fixed-sign variable	0	365.686	fixed-sign variable	0	361.019	fixed-sign variable	0	342.35	fixed-sign variable	0	319.013	fixed-sign variable	0	300.344	fixed-sign variable	0	295.677	fixed-sign variable	0	277.007	fixed-sign variable	0	272.34	fixed-sign variable	0	249.004	fixed-sign variable
1031	DUMPtex	0	0	blocked	0	0	blocked	0	0	blocked	0	0	blocked	0	0	blocked	0	0	blocked	0	0	blocked	0	0	blocked	0	0	blocked	0	0	blocked	0	0	blocked	0	0	blocked	0	0	blocked	0	0	blocked	0	0	blocked	0	0	blocked
1032	DURADx	0	0	blocked	0	0	blocked	0	0	blocked	0	0	blocked	0	0	blocked	0	0	blocked	0	0	blocked	0	0	blocked	0	0	blocked	0	0	blocked	0	0	blocked	0	0	blocked	0	0	blocked	0	0	blocked	0	0	blocked	0	0	blocked
1033	DURIK1	0	80.1623	fixed-sign variable	0	7.12265	fixed-sign variable	0	168.675	fixed-sign variable	0	124.535	fixed-sign variable	0	206.18	fixed-sign variable	0	203.846	fixed-sign variable	0	185.177	fixed-sign variable	0	182.843	fixed-sign variable	0	180.51	fixed-sign variable	0	171.175	fixed-sign variable	0	159.507	fixed-sign variable	0	150.172	fixed-sign variable	0	147.838	fixed-sign variable	0	138.504	fixed-sign variable	0	136.17	fixed-sign variable	0	124.502	fixed-sign variable
1034	DURIPP	-3.7243	22.6405	sign-variable	-0.3775	2.19158	sign-variable	-8.0495	46.2802	sign-variable	-5.7892	33.3672	sign-variable	-9.7115	54.743	sign-variable	-9.6033	54.1788	sign-variable	-8.733	49.6653	sign-variable	-8.6234	49.1011	sign-variable	-8.5138	48.537	sign-variable	-8.0721	46.2802	sign-variable	-7.5187	43.4593	sign-variable	-7.076	41.2025	sign-variable	-6.9653	40.6383	sign-variable	-6.5226	38.3816	sign-variable	-6.4119	37.8174	sign-variable	-5.8585	34.9965	sign-variable
1035	DURIt2pp	0	0	blocked	0	0	blocked	0	0	blocked	0	0	blocked	0	0	blocked	0	0	blocked	0	0	blocked	0	0	blocked	0	0	blocked	0	0	blocked	0	0	blocked	0	0	blocked	0	0	blocked	0	0	blocked	0	0	blocked	0	0	blocked
1036	DURItex	0	0	blocked	0	0	blocked	0	0	blocked	0	0	blocked	0	0	blocked	0	0	blocked	0	0	blocked	0	0	blocked	0	0	blocked	0	0	blocked	0	0	blocked	0	0	blocked	0	0	blocked	0	0	blocked	0	0	blocked	0	0	blocked
1037	DKGLCNR2x	0	0	blocked	0	0	blocked	0	0	blocked	0	0	blocked	0	0	blocked	0	0	blocked	0	0	blocked	0	0	blocked	0	0	blocked	0	0	blocked	0	0	blocked	0	0	blocked	0	0	blocked	0	0	blocked	0	0	blocked	0	0	blocked
1038	DUTPDP	0	22.6566	fixed-sign variable	0	2.202	fixed-sign variable	0	46.2867	fixed-sign variable	0	33.3787	fixed-sign variable	0	54.7458	fixed-sign variable	0	54.1818	fixed-sign variable	0	49.6703	fixed-sign variable	0	49.1063	fixed-sign variable	0	48.5424	fixed-sign variable	0	46.2867	fixed-sign variable	0	43.4669	fixed-sign variable	0	41.2112	fixed-sign variable	0	40.6473	fixed-sign variable	0	38.3915	fixed-sign variable	0	37.8276	fixed-sign variable	0	35.0079	fixed-sign variable
1039	ARGtex	0	2.98355	fixed-sign variable	0	0.28778	fixed-sign variable	0	6.35195	fixed-sign variable	0	4.64442	fixed-sign variable	0	7.71586	fixed-sign variable	0	7.62937	fixed-sign variable	0	6.93747	fixed-sign variable	0	6.85099	fixed-sign variable	0	6.7645	fixed-sign variable	0	6.41855	fixed-sign variable	0	5.98611	fixed-sign variable	0	5.64017	fixed-sign variable	0	5.55277	fixed-sign variable	0	5.19863	fixed-sign variable	0	5.1101	fixed-sign variable	0	4.66743	fixed-sign variable
1040	DXPRIi	0.00431	0.00431	fixed	0.00278	0.00278	fixed	0.00172	0.00172	fixed	0.00305	0.00305	fixed	0.00073	0.00073	fixed	0.0008	0.0008	fixed	0.00133	0.00133	fixed	0.00139	0.00139	fixed	0.00146	0.00146	fixed	0.00172	0.00172	fixed	0.00205	0.00205	fixed	0.00232	0.00232	fixed	0.00239	0.00239	fixed	0.00265	0.00265	fixed	0.00272	0.00272	fixed	0.00305	0.00305	fixed
1041	DXPS	0.0046	0.0046	fixed	0.00297	0.00297	fixed	0.00184	0.00184	fixed	0.00325	0.00325	fixed	0.00078	0.00078	fixed	0.00085	0.00085	fixed	0.00141	0.00141	fixed	0.00149	0.00149	fixed	0.00156	0.00156	fixed	0.00184	0.00184	fixed	0.00219	0.00219	fixed	0.00248	0.00248	fixed	0.00255	0.00255	fixed	0.00283	0.00283	fixed	0.0029	0.0029	fixed	0.00325	0.00325	fixed
1042	DKGLCNR2y	0	0	blocked	0	0	blocked	0	0	blocked	0	0	blocked	0	0	blocked	0	0	blocked	0	0	blocked	0	0	blocked	0	0	blocked	0	0	blocked	0	0	blocked	0	0	blocked	0	0	blocked	0	0	blocked	0	0	blocked	0	0	blocked
1043	DMATT	0.00062	0.00062	fixed	0.0004	0.0004	fixed	0.00025	0.00025	fixed	0.00044	0.00044	fixed	0.0001	0.0001	fixed	0.00011	0.00011	fixed	0.00019	0.00019	fixed	0.0002	0.0002	fixed	0.00021	0.00021	fixed	0.00025	0.00025	fixed	0.00029	0.00029	fixed	0.00033	0.00033	fixed	0.00034	0.00034	fixed	0.00038	0.00038	fixed	0.00039	0.00039	fixed	0.00044	0.00044	fixed
1044	DMPPS	0	0.00431	fixed-sign variable	0	0.00278	fixed-sign variable	0	0.00172	fixed-sign variable	0	0.00305	fixed-sign variable	0	0.00073	fixed-sign variable	0	0.0008	fixed-sign variable	0	0.00133	fixed-sign variable	0	0.00139	fixed-sign variable	0	0.00146	fixed-sign variable	0	0.00172	fixed-sign variable	0	0.00205	fixed-sign variable	0	0.00232	fixed-sign variable	0	0.00239	fixed-sign variable	0	0.00265	fixed-sign variable	0	0.00272	fixed-sign variable	0	0.00305	fixed-sign variable
1045	DMQMT	0.00014	0.00014	fixed	9e-05	9e-05	fixed	6e-05	6e-05	fixed	0.0001	0.0001	fixed	2e-05	2e-05	fixed	3e-05	3e-05	fixed	4e-05	4e-05	fixed	5e-05	5e-05	fixed	5e-05	5e-05	fixed	6e-05	6e-05	fixed	7e-05	7e-05	fixed	8e-05	8e-05	fixed	8e-05	8e-05	fixed	9e-05	9e-05	fixed	9e-05	9e-05	fixed	0.0001	0.0001	fixed
1046	DXYLK	0	0	blocked	0	0	blocked	0	0	blocked	0	0	blocked	0	0	blocked	0	0	blocked	0	0	blocked	0	0	blocked	0	0	blocked	0	0	blocked	0	0	blocked	0	0	blocked	0	0	blocked	0	0	blocked	0	0	blocked	0	0	blocked
1047	E4PD	0.00014	0.00014	fixed	9e-05	9e-05	fixed	6e-05	6e-05	fixed	0.0001	0.0001	fixed	2e-05	2e-05	fixed	3e-05	3e-05	fixed	4e-05	4e-05	fixed	5e-05	5e-05	fixed	5e-05	5e-05	fixed	6e-05	6e-05	fixed	7e-05	7e-05	fixed	8e-05	8e-05	fixed	8e-05	8e-05	fixed	9e-05	9e-05	fixed	9e-05	9e-05	fixed	0.0001	0.0001	fixed
1048	DMSOR1	0	0	blocked	0	0	blocked	0	0	blocked	0	0	blocked	0	0	blocked	0	0	blocked	0	0	blocked	0	0	blocked	0	0	blocked	0	0	blocked	0	0	blocked	0	0	blocked	0	0	blocked	0	0	blocked	0	0	blocked	0	0	blocked
1049	ASAD	0.67999	19.7815	fixed-sign variable	0.43938	3.51336	fixed-sign variable	0.272	41.39	fixed-sign variable	0.48123	29.6828	fixed-sign variable	0.11508	49.2015	fixed-sign variable	0.12554	48.6807	fixed-sign variable	0.20923	44.5146	fixed-sign variable	0.21969	43.9938	fixed-sign variable	0.23015	43.4731	fixed-sign variable	0.272	41.39	fixed-sign variable	0.3243	38.7862	fixed-sign variable	0.36615	36.7031	fixed-sign variable	0.37661	36.1824	fixed-sign variable	0.41846	34.0993	fixed-sign variable	0.42892	33.5785	fixed-sign variable	0.48123	30.9747	fixed-sign variable
1050	DMSOR1pp	0	0	blocked	0	0	blocked	0	0	blocked	0	0	blocked	0	0	blocked	0	0	blocked	0	0	blocked	0	0	blocked	0	0	blocked	0	0	blocked	0	0	blocked	0	0	blocked	0	0	blocked	0	0	blocked	0	0	blocked	0	0	blocked
1051	DMSOR2	0	0	blocked	0	0	blocked	0	0	blocked	0	0	blocked	0	0	blocked	0	0	blocked	0	0	blocked	0	0	blocked	0	0	blocked	0	0	blocked	0	0	blocked	0	0	blocked	0	0	blocked	0	0	blocked	0	0	blocked	0	0	blocked
1052	EAR100x	0	7.04603	fixed-sign variable	0	0.87061	fixed-sign variable	0	14.3326	fixed-sign variable	0	10.6991	fixed-sign variable	0	17.4207	fixed-sign variable	0	17.2285	fixed-sign variable	0	15.6916	fixed-sign variable	0	15.4994	fixed-sign variable	0	15.3073	fixed-sign variable	0	14.5388	fixed-sign variable	0	13.5782	fixed-sign variable	0	12.8097	fixed-sign variable	0	12.6176	fixed-sign variable	0	11.8491	fixed-sign variable	0	11.657	fixed-sign variable	0	10.6964	fixed-sign variable
1053	EAR100y	0	6.90369	fixed-sign variable	0	0.87061	fixed-sign variable	0	14.0431	fixed-sign variable	0	10.4829	fixed-sign variable	0	17.0687	fixed-sign variable	0	16.8805	fixed-sign variable	0	15.3746	fixed-sign variable	0	15.1863	fixed-sign variable	0	14.9981	fixed-sign variable	0	14.2451	fixed-sign variable	0	13.3039	fixed-sign variable	0	12.5509	fixed-sign variable	0	12.3627	fixed-sign variable	0	11.6097	fixed-sign variable	0	11.4215	fixed-sign variable	0	10.4803	fixed-sign variable
1054	EAR120x	0	11.5841	fixed-sign variable	0	1.42047	fixed-sign variable	0	23.5638	fixed-sign variable	0	17.59	fixed-sign variable	0	28.6408	fixed-sign variable	0	28.3249	fixed-sign variable	0	25.798	fixed-sign variable	0	25.4821	fixed-sign variable	0	25.1663	fixed-sign variable	0	23.9028	fixed-sign variable	0	22.3235	fixed-sign variable	0	21.06	fixed-sign variable	0	20.7442	fixed-sign variable	0	19.4807	fixed-sign variable	0	19.1649	fixed-sign variable	0	17.5856	fixed-sign variable
1055	DMSOR2pp	0	0	blocked	0	0	blocked	0	0	blocked	0	0	blocked	0	0	blocked	0	0	blocked	0	0	blocked	0	0	blocked	0	0	blocked	0	0	blocked	0	0	blocked	0	0	blocked	0	0	blocked	0	0	blocked	0	0	blocked	0	0	blocked
1056	EAR120y	0	11.2043	fixed-sign variable	0	1.42047	fixed-sign variable	0	22.7913	fixed-sign variable	0	17.0133	fixed-sign variable	0	27.7017	fixed-sign variable	0	27.3962	fixed-sign variable	0	24.9522	fixed-sign variable	0	24.6467	fixed-sign variable	0	24.3411	fixed-sign variable	0	23.1191	fixed-sign variable	0	21.5916	fixed-sign variable	0	20.3696	fixed-sign variable	0	20.064	fixed-sign variable	0	18.842	fixed-sign variable	0	18.5365	fixed-sign variable	0	17.009	fixed-sign variable
1057	DMSOtex	0	0	blocked	0	0	blocked	0	0	blocked	0	0	blocked	0	0	blocked	0	0	blocked	0	0	blocked	0	0	blocked	0	0	blocked	0	0	blocked	0	0	blocked	0	0	blocked	0	0	blocked	0	0	blocked	0	0	blocked	0	0	blocked
1058	ASCBPL	0	0	blocked	0	0	blocked	0	0	blocked	0	0	blocked	0	0	blocked	0	0	blocked	0	0	blocked	0	0	blocked	0	0	blocked	0	0	blocked	0	0	blocked	0	0	blocked	0	0	blocked	0	0	blocked	0	0	blocked	0	0	blocked
1059	DMSOtpp	0	0	blocked	0	0	blocked	0	0	blocked	0	0	blocked	0	0	blocked	0	0	blocked	0	0	blocked	0	0	blocked	0	0	blocked	0	0	blocked	0	0	blocked	0	0	blocked	0	0	blocked	0	0	blocked	0	0	blocked	0	0	blocked
1060	DMStex	0	0	blocked	0	0	blocked	0	0	blocked	0	0	blocked	0	0	blocked	0	0	blocked	0	0	blocked	0	0	blocked	0	0	blocked	0	0	blocked	0	0	blocked	0	0	blocked	0	0	blocked	0	0	blocked	0	0	blocked	0	0	blocked
1061	EAR121x	0	6.38232	fixed-sign variable	0	0.79809	fixed-sign variable	0	12.9911	fixed-sign variable	0	9.69548	fixed-sign variable	0	15.7917	fixed-sign variable	0	15.6174	fixed-sign variable	0	14.2235	fixed-sign variable	0	14.0492	fixed-sign variable	0	13.875	fixed-sign variable	0	13.178	fixed-sign variable	0	12.3067	fixed-sign variable	0	11.6098	fixed-sign variable	0	11.4355	fixed-sign variable	0	10.7385	fixed-sign variable	0	10.5643	fixed-sign variable	0	9.69303	fixed-sign variable
1062	EAR121y	0	6.26522	fixed-sign variable	0	0.79809	fixed-sign variable	0	12.7527	fixed-sign variable	0	9.51758	fixed-sign variable	0	15.5019	fixed-sign variable	0	15.3309	fixed-sign variable	0	13.9625	fixed-sign variable	0	13.7914	fixed-sign variable	0	13.6204	fixed-sign variable	0	12.9362	fixed-sign variable	0	12.0809	fixed-sign variable	0	11.3967	fixed-sign variable	0	11.2257	fixed-sign variable	0	10.5415	fixed-sign variable	0	10.3704	fixed-sign variable	0	9.51517	fixed-sign variable
1063	EAR140x	0	11.5766	fixed-sign variable	0	1.41543	fixed-sign variable	0	23.5608	fixed-sign variable	0	17.5847	fixed-sign variable	0	28.6395	fixed-sign variable	0	28.3235	fixed-sign variable	0	25.7957	fixed-sign variable	0	25.4797	fixed-sign variable	0	25.1637	fixed-sign variable	0	23.8998	fixed-sign variable	0	22.3199	fixed-sign variable	0	21.056	fixed-sign variable	0	20.74	fixed-sign variable	0	19.4761	fixed-sign variable	0	19.1601	fixed-sign variable	0	17.5802	fixed-sign variable
1064	FCLK	0	0	blocked	0	0	blocked	0	0	blocked	0	0	blocked	0	0	blocked	0	0	blocked	0	0	blocked	0	0	blocked	0	0	blocked	0	0	blocked	0	0	blocked	0	0	blocked	0	0	blocked	0	0	blocked	0	0	blocked	0	0	blocked
[truncated: 1,519 more rows]
[truncated: 30 more columns]
