# Supplementary material for: Identification of flux trade-offs in metabolic networks
Source: Sci Rep. 2021 Dec 10;11:23776. doi: 10.1038/s41598-021-03224-9 (PMC8664830; doi:10.1038/s41598-021-03224-9)
Supplement: Supplementary file 2 — Supplementary Information 2. [file 41598_2021_3224_MOESM2_ESM.xlsx]

## Sheet: title
Table S2. Reaction types based on FVA in E. coli under 53 different carbon sources. The minimum and the maximum range of each reaction flux, with the reaction type are shown for 53 different carbon sources in E. coli.

## Sheet: Table S2
			'EX_glc__D_e'			'EX_glcn_e'			'EX_glcr_e'			'EX_glcur_e'			'EX_gln__L_e'			'EX_glu__L_e'			'EX_glyc_e'			'EX_12ppd__S_e'			'EX_5dglcn_e'			'EX_ins_e'			'EX_acac_e'			'EX_lac__L_e'			'EX_lcts_e'			'EX_acgam_e'			'EX_acmana_e'			'EX_acnam_e'
reaction #	reaction name	pathway	upper bound	power bound	reaction type	upper bound	power bound	reaction type	upper bound	power bound	reaction type	upper bound	power bound	reaction type	upper bound	power bound	reaction type	upper bound	power bound	reaction type	upper bound	power bound	reaction type	upper bound	power bound	reaction type	upper bound	power bound	reaction type	upper bound	power bound	reaction type	upper bound	power bound	reaction type	upper bound	power bound	reaction type	upper bound	power bound	reaction type	upper bound	power bound	reaction type	upper bound	power bound	reaction type	upper bound	power bound
1	EX_cm_e		0	0	blocked	0	0	blocked	0	0	blocked	0	0	blocked	0	0	blocked	0	0	blocked	0	0	blocked	0	0	blocked	0	0	blocked	0	0	blocked	0	0	blocked	0	0	blocked	0	0	blocked	0	0	blocked	0	0	blocked	0	0
2	EX_cmp_e		0	0	blocked	0	0	blocked	0	0	blocked	0	0	blocked	0	0	blocked	0	0	blocked	0	0	blocked	0	0	blocked	0	0	blocked	0	0	blocked	0	0	blocked	0	0	blocked	0	0	blocked	0	0	blocked	0	0	blocked	0	0
3	EX_co2_e		-32.4947	54.7034	sign variable	-24.4126	54.7034	sign variable	-3.64436	54.7034	sign variable	-12.6241	54.7034	sign variable	-12.0271	44.7034	sign variable	-12.0178	44.7034	sign variable	-20.0418	24.7034	sign variable	-16.6579	24.7034	sign variable	-15.5754	54.7034	sign variable	-40.578	94.7034	sign variable	-6.65786	34.7034	sign variable	-2.65786	24.7034	sign variable	-76.0405	114.703	sign variable	-40.4079	74.7034	sign variable	-40.4079	74.7034	sign variable	-51.9079	104.703
4	EX_cobalt2_e		0	1e-05	fixed-sign variable	0	1e-05	fixed-sign variable	0	1e-05	fixed-sign variable	0	1e-05	fixed-sign variable	0	1e-05	fixed-sign variable	0	1e-05	fixed-sign variable	0	1e-05	fixed-sign variable	0	0	blocked	0	1e-05	fixed-sign variable	0	1e-05	fixed-sign variable	0	0	blocked	0	0	blocked	0	2e-05	fixed-sign variable	0	1e-05	fixed-sign variable	0	1e-05	fixed-sign variable	0	0
5	DM_4crsol_c		0	0.00011	fixed-sign variable	0	9e-05	fixed-sign variable	0	5e-05	fixed-sign variable	0	8e-05	fixed-sign variable	0	5e-05	fixed-sign variable	0	5e-05	fixed-sign variable	0	5e-05	fixed-sign variable	0	2e-05	fixed-sign variable	0	9e-05	fixed-sign variable	0	0.00015	fixed-sign variable	0	2e-05	fixed-sign variable	0	2e-05	fixed-sign variable	0	0.00022	fixed-sign variable	0	0.00011	fixed-sign variable	0	0.00011	fixed-sign variable	0	0.00013
6	DM_5drib_c		0	1.67166	fixed-sign variable	0	1.37968	fixed-sign variable	0	0.77053	fixed-sign variable	0	1.19606	fixed-sign variable	0	0.92858	fixed-sign variable	0	0.92858	fixed-sign variable	0	0.79574	fixed-sign variable	0	0.24068	fixed-sign variable	0	1.37968	fixed-sign variable	0	2.03325	fixed-sign variable	0	0.24068	fixed-sign variable	0	0.24068	fixed-sign variable	0	3.42348	fixed-sign variable	0	1.67166	fixed-sign variable	0	1.67166	fixed-sign variable	0	2.10961
7	DM_aacald_c		0	0	blocked	0	0	blocked	0	0	blocked	0	0	blocked	0	0	blocked	0	0	blocked	0	0	blocked	0	0	blocked	0	0	blocked	0	0	blocked	0	0	blocked	0	0	blocked	0	0	blocked	0	0	blocked	0	0	blocked	0	0
8	DM_amob_c		0	0	blocked	0	0	blocked	0	0	blocked	0	0	blocked	0	0	blocked	0	0	blocked	0	0	blocked	0	0	blocked	0	0	blocked	0	0	blocked	0	0	blocked	0	0	blocked	0	0	blocked	0	0	blocked	0	0	blocked	0	0
9	DM_mththf_c		0	6.02676	fixed-sign variable	0	4.97413	fixed-sign variable	0	2.58677	fixed-sign variable	0	4.01534	fixed-sign variable	0	2.58677	fixed-sign variable	0	2.58677	fixed-sign variable	0	2.86886	fixed-sign variable	0	0.69889	fixed-sign variable	0	4.97413	fixed-sign variable	0	8.13202	fixed-sign variable	0	0.69889	fixed-sign variable	0	0.69889	fixed-sign variable	0	12.3425	fixed-sign variable	0	5.76489	fixed-sign variable	0	5.76489	fixed-sign variable	0	7.60571
10	EX_colipa_e		0	0.2369	fixed-sign variable	0	0.2369	fixed-sign variable	0	0.15746	fixed-sign variable	0	0.21448	fixed-sign variable	0	0.1453	fixed-sign variable	0	0.1453	fixed-sign variable	0	0.13745	fixed-sign variable	0	0.04379	fixed-sign variable	0	0.2212	fixed-sign variable	0	0.2369	fixed-sign variable	0	0.04379	fixed-sign variable	0	0.04379	fixed-sign variable	0	0.2369	fixed-sign variable	0	0.2369	fixed-sign variable	0	0.2369	fixed-sign variable	0	0.2369
11	DM_oxam_c		0	3.81695	fixed-sign variable	0	3.15028	fixed-sign variable	0	1.81074	fixed-sign variable	0	2.81074	fixed-sign variable	0	1.81074	fixed-sign variable	0	1.81074	fixed-sign variable	0	1.81695	fixed-sign variable	0	0.55064	fixed-sign variable	0	3.15028	fixed-sign variable	0	15.1503	fixed-sign variable	0	0.55064	fixed-sign variable	0	0.55064	fixed-sign variable	0	7.81695	fixed-sign variable	0	3.81695	fixed-sign variable	0	3.81695	fixed-sign variable	0	4.81695
12	EX_glc__D_e		10	10	fixed	0	0	blocked	0	0	blocked	0	0	blocked	0	0	blocked	0	0	blocked	0	0	blocked	0	0	blocked	0	0	blocked	0	0	blocked	0	0	blocked	0	0	blocked	0	0	blocked	0	0	blocked	0	0	blocked	0	0
13	EX_glcn_e		0	0	blocked	10	10	fixed	0	0	blocked	0	0	blocked	0	0	blocked	0	0	blocked	0	0	blocked	0	0	blocked	0	0	blocked	0	0	blocked	0	0	blocked	0	0	blocked	0	0	blocked	0	0	blocked	0	0	blocked	0	0
14	BIOMASS_Ec_iJO1366_WT_53p95M		0	0.47436	fixed-sign variable	0	0.39151	fixed-sign variable	0	0.22229	fixed-sign variable	0	0.34506	fixed-sign variable	0	0.23057	fixed-sign variable	0	0.23057	fixed-sign variable	0	0.2258	fixed-sign variable	0	0.07158	fixed-sign variable	0	0.39151	fixed-sign variable	0	0.67039	fixed-sign variable	0	0.07158	fixed-sign variable	0	0.07158	fixed-sign variable	0	0.97146	fixed-sign variable	0	0.47478	fixed-sign variable	0	0.47478	fixed-sign variable	0	0.59917
15	EX_glcr_e		0	0	blocked	0	0	blocked	10	10	fixed	0	0	blocked	0	0	blocked	0	0	blocked	0	0	blocked	0	0	blocked	0	0	blocked	0	0	blocked	0	0	blocked	0	0	blocked	0	0	blocked	0	0	blocked	0	0	blocked	0	0
16	EX_colipap_e		0	0.15793	fixed-sign variable	0	0.15793	fixed-sign variable	0	0.11552	fixed-sign variable	0	0.15793	fixed-sign variable	0	0.10672	fixed-sign variable	0	0.10672	fixed-sign variable	0	0.10203	fixed-sign variable	0	0.03189	fixed-sign variable	0	0.15793	fixed-sign variable	0	0.15793	fixed-sign variable	0	0.03189	fixed-sign variable	0	0.03189	fixed-sign variable	0	0.15793	fixed-sign variable	0	0.15793	fixed-sign variable	0	0.15793	fixed-sign variable	0	0.15793
17	EX_glcur_e		0	0	blocked	0	0	blocked	0	0	blocked	10	10	fixed	0	0	blocked	0	0	blocked	0	0	blocked	0	0	blocked	0	0	blocked	0	0	blocked	0	0	blocked	0	0	blocked	0	0	blocked	0	0	blocked	0	0	blocked	0	0
18	EX_glcur1p_e		0	0	blocked	0	0	blocked	0	0	blocked	0	0	blocked	0	0	blocked	0	0	blocked	0	0	blocked	0	0	blocked	0	0	blocked	0	0	blocked	0	0	blocked	0	0	blocked	0	0	blocked	0	0	blocked	0	0	blocked	0	0
19	BIOMASS_Ec_iJO1366_core_53p95M		0	0	blocked	0	0	blocked	0	0	blocked	0	0	blocked	0	0	blocked	0	0	blocked	0	0	blocked	0	0	blocked	0	0	blocked	0	0	blocked	0	0	blocked	0	0	blocked	0	0	blocked	0	0	blocked	0	0	blocked	0	0
20	EX_12ppd__R_e		0	12.3001	fixed-sign variable	0	10.532	fixed-sign variable	0	6.06683	fixed-sign variable	0	9.03753	fixed-sign variable	0	6.06683	fixed-sign variable	0	6.06683	fixed-sign variable	0	6.08752	fixed-sign variable	0	1.53753	fixed-sign variable	0	9.92631	fixed-sign variable	0	16.1481	fixed-sign variable	0	1.53753	fixed-sign variable	0	1.53753	fixed-sign variable	0	26.0875	fixed-sign variable	0	11.5531	fixed-sign variable	0	11.5531	fixed-sign variable	0	16.0875
21	EX_gln__L_e		0	0	blocked	0	0	blocked	0	0	blocked	0	0	blocked	10	10	fixed	0	0	blocked	0	0	blocked	0	0	blocked	0	0	blocked	0	0	blocked	0	0	blocked	0	0	blocked	0	0	blocked	0	0	blocked	0	0	blocked	0	0
22	EX_cpgn_e		0	0	blocked	0	0	blocked	0	0	blocked	0	0	blocked	0	0	blocked	0	0	blocked	0	0	blocked	0	0	blocked	0	0	blocked	0	0	blocked	0	0	blocked	0	0	blocked	0	0	blocked	0	0	blocked	0	0	blocked	0	0
23	EX_glu__L_e		0	0	blocked	0	0	blocked	0	0	blocked	0	0	blocked	0	0	blocked	10	10	fixed	0	0	blocked	0	0	blocked	0	0	blocked	0	0	blocked	0	0	blocked	0	0	blocked	0	0	blocked	0	0	blocked	0	0	blocked	0	0
24	EX_gly_e		0	18.5405	fixed-sign variable	0	15.2071	fixed-sign variable	0	8.71671	fixed-sign variable	0	12.05	fixed-sign variable	0	8.71671	fixed-sign variable	0	8.71671	fixed-sign variable	0	8.54046	fixed-sign variable	0	2.05004	fixed-sign variable	0	15.2071	fixed-sign variable	0	22.0707	fixed-sign variable	0	2.05004	fixed-sign variable	0	2.05004	fixed-sign variable	0	38.5405	fixed-sign variable	0	15.4041	fixed-sign variable	0	15.4041	fixed-sign variable	0	22.0707
25	EX_glyald_e		0	12.7232	fixed-sign variable	0	10.5009	fixed-sign variable	0	6.0358	fixed-sign variable	0	9.01426	fixed-sign variable	0	6.0358	fixed-sign variable	0	6.0358	fixed-sign variable	0	8.31735	fixed-sign variable	0	1.51426	fixed-sign variable	0	10.5009	fixed-sign variable	0	16.5298	fixed-sign variable	0	1.51426	fixed-sign variable	0	1.51426	fixed-sign variable	0	26.0565	fixed-sign variable	0	11.5298	fixed-sign variable	0	11.5298	fixed-sign variable	0	16.0565
26	EX_glyb_e		0	0	blocked	0	0	blocked	0	0	blocked	0	0	blocked	0	0	blocked	0	0	blocked	0	0	blocked	0	0	blocked	0	0	blocked	0	0	blocked	0	0	blocked	0	0	blocked	0	0	blocked	0	0	blocked	0	0	blocked	0	0
27	EX_glyc_e		0	0	blocked	0	0	blocked	0	0	blocked	0	0	blocked	0	0	blocked	0	0	blocked	10	10	fixed	0	0	blocked	0	0	blocked	0	0	blocked	0	0	blocked	0	0	blocked	0	0	blocked	0	0	blocked	0	0	blocked	0	0
28	EX_12ppd__S_e		0	0	blocked	0	0	blocked	0	0	blocked	0	0	blocked	0	0	blocked	0	0	blocked	0	0	blocked	10	10	fixed	0	0	blocked	0	0	blocked	0	0	blocked	0	0	blocked	0	0	blocked	0	0	blocked	0	0	blocked	0	0
29	EX_14glucan_e		0	0	blocked	0	0	blocked	0	0	blocked	0	0	blocked	0	0	blocked	0	0	blocked	0	0	blocked	0	0	blocked	0	0	blocked	0	0	blocked	0	0	blocked	0	0	blocked	0	0	blocked	0	0	blocked	0	0	blocked	0	0
30	EX_cpgn_un_e		0	0	blocked	0	0	blocked	0	0	blocked	0	0	blocked	0	0	blocked	0	0	blocked	0	0	blocked	0	0	blocked	0	0	blocked	0	0	blocked	0	0	blocked	0	0	blocked	0	0	blocked	0	0	blocked	0	0	blocked	0	0
31	EX_15dap_e		0	6.70217	fixed-sign variable	0	6.0605	fixed-sign variable	0	3.62148	fixed-sign variable	0	5.19381	fixed-sign variable	0	4.34284	fixed-sign variable	0	4.34284	fixed-sign variable	0	3.45382	fixed-sign variable	0	1.21141	fixed-sign variable	0	5.41068	fixed-sign variable	0	8.84974	fixed-sign variable	0	1.21141	fixed-sign variable	0	1.21141	fixed-sign variable	0	14.436	fixed-sign variable	0	7.63389	fixed-sign variable	0	7.63389	fixed-sign variable	0	9.63389
32	EX_glyc__R_e		0	11.6207	fixed-sign variable	0	10.363	fixed-sign variable	0	13.0285	fixed-sign variable	0	10.363	fixed-sign variable	0	9.01426	fixed-sign variable	0	9.01426	fixed-sign variable	0	5.37075	fixed-sign variable	0	3.02852	fixed-sign variable	0	10.363	fixed-sign variable	0	15.7874	fixed-sign variable	0	3.02852	fixed-sign variable	0	3.02852	fixed-sign variable	0	24.1208	fixed-sign variable	0	15.3707	fixed-sign variable	0	15.3707	fixed-sign variable	0	20.3708
33	EX_glyc2p_e		0	0	blocked	0	0	blocked	0	0	blocked	0	0	blocked	0	0	blocked	0	0	blocked	0	0	blocked	0	0	blocked	0	0	blocked	0	0	blocked	0	0	blocked	0	0	blocked	0	0	blocked	0	0	blocked	0	0	blocked	0	0
34	EX_23camp_e		0	0	blocked	0	0	blocked	0	0	blocked	0	0	blocked	0	0	blocked	0	0	blocked	0	0	blocked	0	0	blocked	0	0	blocked	0	0	blocked	0	0	blocked	0	0	blocked	0	0	blocked	0	0	blocked	0	0	blocked	0	0
35	EX_23ccmp_e		0	0	blocked	0	0	blocked	0	0	blocked	0	0	blocked	0	0	blocked	0	0	blocked	0	0	blocked	0	0	blocked	0	0	blocked	0	0	blocked	0	0	blocked	0	0	blocked	0	0	blocked	0	0	blocked	0	0	blocked	0	0
36	EX_23cgmp_e		0	0	blocked	0	0	blocked	0	0	blocked	0	0	blocked	0	0	blocked	0	0	blocked	0	0	blocked	0	0	blocked	0	0	blocked	0	0	blocked	0	0	blocked	0	0	blocked	0	0	blocked	0	0	blocked	0	0	blocked	0	0
37	EX_23cump_e		0	0	blocked	0	0	blocked	0	0	blocked	0	0	blocked	0	0	blocked	0	0	blocked	0	0	blocked	0	0	blocked	0	0	blocked	0	0	blocked	0	0	blocked	0	0	blocked	0	0	blocked	0	0	blocked	0	0	blocked	0	0
38	EX_23dappa_e		0	0	blocked	0	0	blocked	0	0	blocked	0	0	blocked	0	0	blocked	0	0	blocked	0	0	blocked	0	0	blocked	0	0	blocked	0	0	blocked	0	0	blocked	0	0	blocked	0	0	blocked	0	0	blocked	0	0	blocked	0	0
39	EX_26dap__M_e		0	0	blocked	0	0	blocked	0	0	blocked	0	0	blocked	0	0	blocked	0	0	blocked	0	0	blocked	0	0	blocked	0	0	blocked	0	0	blocked	0	0	blocked	0	0	blocked	0	0	blocked	0	0	blocked	0	0	blocked	0	0
40	EX_glyc3p_e		0	0	blocked	0	0	blocked	0	0	blocked	0	0	blocked	0	0	blocked	0	0	blocked	0	0	blocked	0	0	blocked	0	0	blocked	0	0	blocked	0	0	blocked	0	0	blocked	0	0	blocked	0	0	blocked	0	0	blocked	0	0
41	EX_glyclt_e		0	23.2415	fixed-sign variable	0	20.726	fixed-sign variable	0	18.0022	fixed-sign variable	0	20.726	fixed-sign variable	0	18.0285	fixed-sign variable	0	18.0285	fixed-sign variable	0	10.7415	fixed-sign variable	0	6.05703	fixed-sign variable	0	20.726	fixed-sign variable	0	31.5748	fixed-sign variable	0	6.05703	fixed-sign variable	0	6.05703	fixed-sign variable	0	48.2415	fixed-sign variable	0	30.7415	fixed-sign variable	0	30.7415	fixed-sign variable	0	40.7415
42	EX_gmp_e		0	0	blocked	0	0	blocked	0	0	blocked	0	0	blocked	0	0	blocked	0	0	blocked	0	0	blocked	0	0	blocked	0	0	blocked	0	0	blocked	0	0	blocked	0	0	blocked	0	0	blocked	0	0	blocked	0	0	blocked	0	0
43	EX_gsn_e		0	0	blocked	0	0	blocked	0	0	blocked	0	0	blocked	0	0	blocked	0	0	blocked	0	0	blocked	0	0	blocked	0	0	blocked	0	0	blocked	0	0	blocked	0	0	blocked	0	0	blocked	0	0	blocked	0	0	blocked	0	0
44	EX_gthox_e		0	0	blocked	0	0	blocked	0	0	blocked	0	0	blocked	0	0	blocked	0	0	blocked	0	0	blocked	0	0	blocked	0	0	blocked	0	0	blocked	0	0	blocked	0	0	blocked	0	0	blocked	0	0	blocked	0	0	blocked	0	0
45	EX_gthrd_e		0	2.73304	fixed-sign variable	0	2.25685	fixed-sign variable	0	1.30004	fixed-sign variable	0	2.01432	fixed-sign variable	0	1.40004	fixed-sign variable	0	1.40004	fixed-sign variable	0	1.30447	fixed-sign variable	0	0.38438	fixed-sign variable	0	2.25685	fixed-sign variable	0	3.67846	fixed-sign variable	0	0.38438	fixed-sign variable	0	0.38438	fixed-sign variable	0	5.59018	fixed-sign variable	0	2.73304	fixed-sign variable	0	2.73304	fixed-sign variable	0	3.44733
46	EX_gtp_e		0	0	blocked	0	0	blocked	0	0	blocked	0	0	blocked	0	0	blocked	0	0	blocked	0	0	blocked	0	0	blocked	0	0	blocked	0	0	blocked	0	0	blocked	0	0	blocked	0	0	blocked	0	0	blocked	0	0	blocked	0	0
47	EX_gua_e		0	2.93611	fixed-sign variable	0	2.42329	fixed-sign variable	0	1.39288	fixed-sign variable	0	2.16211	fixed-sign variable	0	1.39288	fixed-sign variable	0	1.39288	fixed-sign variable	0	1.39765	fixed-sign variable	0	0.43265	fixed-sign variable	0	2.42329	fixed-sign variable	0	10.8848	fixed-sign variable	0	0.43265	fixed-sign variable	0	0.43265	fixed-sign variable	0	6.01304	fixed-sign variable	0	2.93611	fixed-sign variable	0	2.93611	fixed-sign variable	0	3.70534
48	EX_h_e		-1000	89.94	sign variable	-1000	71.2039	sign variable	-1000	39.1884	sign variable	-1000	59.6884	sign variable	-1000	38.7783	sign variable	-1000	38.769	sign variable	-1000	45.2039	sign variable	-1000	41.7448	sign variable	-1000	62.2039	sign variable	-1000	97.7039	sign variable	-1000	31.7448	sign variable	-1000	17.7448	sign variable	-1000	195.204	sign variable	-1000	107.797	sign variable	-1000	107.797	sign variable	-1000	138.704
49	EX_h2_e		0	0	blocked	0	0	blocked	0	0	blocked	0	0	blocked	0	0	blocked	0	0	blocked	0	0	blocked	0	0	blocked	0	0	blocked	0	0	blocked	0	0	blocked	0	0	blocked	0	0	blocked	0	0	blocked	0	0	blocked	0	0
50	EX_h2o_e		-30.7131	572.114	sign variable	-23.0606	569.336	sign variable	-12.3593	547.193	sign variable	-21.1644	557.921	sign variable	-40.8052	517.947	sign variable	-30.7959	527.947	sign variable	-8.36056	543.78	sign variable	-5.45963	538.539	sign variable	-24.2234	559.336	sign variable	-120.451	555.169	sign variable	-15.4596	524.37	sign variable	-1.45963	524.37	sign variable	-84.6885	638.78	sign variable	-59.2096	572.114	sign variable	-59.2096	572.114	sign variable	-80.7096	595.981
51	EX_h2o2_e		0	0	blocked	0	0	blocked	0	0	blocked	0	0	blocked	0	0	blocked	0	0	blocked	0	0	blocked	0	0	blocked	0	0	blocked	0	0	blocked	0	0	blocked	0	0	blocked	0	0	blocked	0	0	blocked	0	0	blocked	0	0
52	EX_h2s_e		0	12.7232	fixed-sign variable	0	10.5009	fixed-sign variable	0	6.0358	fixed-sign variable	0	9.36913	fixed-sign variable	0	6.0358	fixed-sign variable	0	6.0358	fixed-sign variable	0	6.05649	fixed-sign variable	0	2.01901	fixed-sign variable	0	10.5009	fixed-sign variable	0	17.1676	fixed-sign variable	0	2.01901	fixed-sign variable	0	2.01901	fixed-sign variable	0	26.0565	fixed-sign variable	0	12.7232	fixed-sign variable	0	12.7232	fixed-sign variable	0	16.0565
53	EX_hacolipa_e		0	0	blocked	0	0	blocked	0	0	blocked	0	0	blocked	0	0	blocked	0	0	blocked	0	0	blocked	0	0	blocked	0	0	blocked	0	0	blocked	0	0	blocked	0	0	blocked	0	0	blocked	0	0	blocked	0	0	blocked	0	0
54	EX_halipa_e		0	0	blocked	0	0	blocked	0	0	blocked	0	0	blocked	0	0	blocked	0	0	blocked	0	0	blocked	0	0	blocked	0	0	blocked	0	0	blocked	0	0	blocked	0	0	blocked	0	0	blocked	0	0	blocked	0	0	blocked	0	0
55	EX_hdca_e		0	0	blocked	0	0	blocked	0	0	blocked	0	0	blocked	0	0	blocked	0	0	blocked	0	0	blocked	0	0	blocked	0	0	blocked	0	0	blocked	0	0	blocked	0	0	blocked	0	0	blocked	0	0	blocked	0	0	blocked	0	0
56	EX_hdcea_e		0	0	blocked	0	0	blocked	0	0	blocked	0	0	blocked	0	0	blocked	0	0	blocked	0	0	blocked	0	0	blocked	0	0	blocked	0	0	blocked	0	0	blocked	0	0	blocked	0	0	blocked	0	0	blocked	0	0	blocked	0	0
57	EX_hg2_e		0	0	blocked	0	0	blocked	0	0	blocked	0	0	blocked	0	0	blocked	0	0	blocked	0	0	blocked	0	0	blocked	0	0	blocked	0	0	blocked	0	0	blocked	0	0	blocked	0	0	blocked	0	0	blocked	0	0	blocked	0	0
58	EX_his__L_e		0.04943	0.0931	fixed-sign variable	0.05706	0.0931	fixed-sign variable	0.07264	0.0931	fixed-sign variable	0.06134	0.0931	fixed-sign variable	0.07187	0.0931	fixed-sign variable	0.07187	0.0931	fixed-sign variable	0.07231	0.0931	fixed-sign variable	0.08651	0.0931	fixed-sign variable	0.05706	0.0931	fixed-sign variable	0.03139	0.0931	fixed-sign variable	0.08651	0.0931	fixed-sign variable	0.08651	0.0931	fixed-sign variable	0.00367	0.0931	fixed-sign variable	0.04939	0.0931	fixed-sign variable	0.04939	0.0931	fixed-sign variable	0.03794	0.0931
59	EX_2ddglcn_e		0	0	blocked	0	0	blocked	0	0	blocked	0	7.26615	fixed-sign variable	0	0	blocked	0	0	blocked	0	0	blocked	0	0	blocked	0	0	blocked	0	0	blocked	0	0	blocked	0	0	blocked	0	0	blocked	0	0	blocked	0	0	blocked	0	0
60	EX_34dhpac_e		0	0	blocked	0	0	blocked	0	0	blocked	0	0	blocked	0	0	blocked	0	0	blocked	0	0	blocked	0	0	blocked	0	0	blocked	0	0	blocked	0	0	blocked	0	0	blocked	0	0	blocked	0	0	blocked	0	0	blocked	0	0
61	EX_3amp_e		0	0	blocked	0	0	blocked	0	0	blocked	0	0	blocked	0	0	blocked	0	0	blocked	0	0	blocked	0	0	blocked	0	0	blocked	0	0	blocked	0	0	blocked	0	0	blocked	0	0	blocked	0	0	blocked	0	0	blocked	0	0
62	EX_3cmp_e		0	0	blocked	0	0	blocked	0	0	blocked	0	0	blocked	0	0	blocked	0	0	blocked	0	0	blocked	0	0	blocked	0	0	blocked	0	0	blocked	0	0	blocked	0	0	blocked	0	0	blocked	0	0	blocked	0	0	blocked	0	0
63	EX_3gmp_e		0	0	blocked	0	0	blocked	0	0	blocked	0	0	blocked	0	0	blocked	0	0	blocked	0	0	blocked	0	0	blocked	0	0	blocked	0	0	blocked	0	0	blocked	0	0	blocked	0	0	blocked	0	0	blocked	0	0	blocked	0	0
64	EX_3hcinnm_e		0	0	blocked	0	0	blocked	0	0	blocked	0	0	blocked	0	0	blocked	0	0	blocked	0	0	blocked	0	0	blocked	0	0	blocked	0	0	blocked	0	0	blocked	0	0	blocked	0	0	blocked	0	0	blocked	0	0	blocked	0	0
65	EX_3hpp_e		0	9.54237	fixed-sign variable	0	7.8757	fixed-sign variable	0	4.52685	fixed-sign variable	0	7.02685	fixed-sign variable	0	6.0358	fixed-sign variable	0	6.0358	fixed-sign variable	0	4.54237	fixed-sign variable	0	1.51426	fixed-sign variable	0	7.8757	fixed-sign variable	0	12.8757	fixed-sign variable	0	1.51426	fixed-sign variable	0	1.51426	fixed-sign variable	0	19.5424	fixed-sign variable	0	9.54237	fixed-sign variable	0	9.54237	fixed-sign variable	0	12.0424
66	EX_3hpppn_e		0	0	blocked	0	0	blocked	0	0	blocked	0	0	blocked	0	0	blocked	0	0	blocked	0	0	blocked	0	0	blocked	0	0	blocked	0	0	blocked	0	0	blocked	0	0	blocked	0	0	blocked	0	0	blocked	0	0	blocked	0	0
67	EX_hom__L_e		0	11.1975	fixed-sign variable	0	10.1743	fixed-sign variable	0	6.0358	fixed-sign variable	0	8.68611	fixed-sign variable	0	7.74779	fixed-sign variable	0	7.74653	fixed-sign variable	0	5.79982	fixed-sign variable	0	2.01901	fixed-sign variable	0	9.08338	fixed-sign variable	0	15.0445	fixed-sign variable	0	2.01901	fixed-sign variable	0	2.01901	fixed-sign variable	0	24.2349	fixed-sign variable	0	12.7232	fixed-sign variable	0	12.7232	fixed-sign variable	0	16.0565
68	EX_hxa_e		0	6.38691	fixed-sign variable	0	5.75698	fixed-sign variable	0	4.41222	fixed-sign variable	0	5.0726	fixed-sign variable	0	4.34284	fixed-sign variable	0	4.34284	fixed-sign variable	0	3.19529	fixed-sign variable	0	2.01901	fixed-sign variable	0	5.12706	fixed-sign variable	0	8.31759	fixed-sign variable	0	2.01901	fixed-sign variable	0	2.01901	fixed-sign variable	0	13.8672	fixed-sign variable	0	8.95058	fixed-sign variable	0	8.95058	fixed-sign variable	0	12.0699
69	EX_hxan_e		0	3.46995	fixed-sign variable	0	2.86389	fixed-sign variable	0	1.64613	fixed-sign variable	0	2.55522	fixed-sign variable	0	1.64613	fixed-sign variable	0	1.64613	fixed-sign variable	0	1.65177	fixed-sign variable	0	0.50475	fixed-sign variable	0	2.86389	fixed-sign variable	0	13.773	fixed-sign variable	0	0.50475	fixed-sign variable	0	0.50475	fixed-sign variable	0	7.10632	fixed-sign variable	0	3.46995	fixed-sign variable	0	3.46995	fixed-sign variable	0	4.37904
70	EX_idon__L_e		0	8.80524	fixed-sign variable	0	8.25472	fixed-sign variable	0	0	blocked	0	0	blocked	0	0	blocked	0	0	blocked	0	0	blocked	0	0	blocked	0	7.33809	fixed-sign variable	0	0	blocked	0	0	blocked	0	0	blocked	0	10	fixed-sign variable	0	0	blocked	0	0	blocked	0	0
71	EX_3ump_e		0	0	blocked	0	0	blocked	0	0	blocked	0	0	blocked	0	0	blocked	0	0	blocked	0	0	blocked	0	0	blocked	0	0	blocked	0	0	blocked	0	0	blocked	0	0	blocked	0	0	blocked	0	0	blocked	0	0	blocked	0	0
72	EX_4abut_e		0	10.3295	fixed-sign variable	0	9.07247	fixed-sign variable	0	6.0358	fixed-sign variable	0	8.89678	fixed-sign variable	0	7.92694	fixed-sign variable	0	7.92545	fixed-sign variable	0	4.774	fixed-sign variable	0	2.01901	fixed-sign variable	0	8.6944	fixed-sign variable	0	11.811	fixed-sign variable	0	2.01901	fixed-sign variable	0	2.01901	fixed-sign variable	0	21.4407	fixed-sign variable	0	12.3448	fixed-sign variable	0	12.3448	fixed-sign variable	0	16.0565
73	EX_4hoxpacd_e		0	0	blocked	0	0	blocked	0	0	blocked	0	0	blocked	0	0	blocked	0	0	blocked	0	0	blocked	0	0	blocked	0	0	blocked	0	0	blocked	0	0	blocked	0	0	blocked	0	0	blocked	0	0	blocked	0	0	blocked	0	0
74	EX_5dglcn_e		0	0	blocked	0	0	blocked	0	0	blocked	0	0	blocked	0	0	blocked	0	0	blocked	0	0	blocked	0	0	blocked	10	10	fixed	0	0	blocked	0	0	blocked	0	0	blocked	0	0	blocked	0	0	blocked	0	0	blocked	0	0
75	EX_5mtr_e		0	1.78919	fixed-sign variable	0	1.47669	fixed-sign variable	0	0.82306	fixed-sign variable	0	1.27761	fixed-sign variable	0	0.90537	fixed-sign variable	0	0.90537	fixed-sign variable	0	0.85169	fixed-sign variable	0	0.24556	fixed-sign variable	0	1.47669	fixed-sign variable	0	2.41419	fixed-sign variable	0	0.24556	fixed-sign variable	0	0.24556	fixed-sign variable	0	3.66419	fixed-sign variable	0	1.78919	fixed-sign variable	0	1.78919	fixed-sign variable	0	2.25794
76	EX_LalaDglu_e		0	0	blocked	0	0	blocked	0	0	blocked	0	0	blocked	0	0	blocked	0	0	blocked	0	0	blocked	0	0	blocked	0	0	blocked	0	0	blocked	0	0	blocked	0	0	blocked	0	0	blocked	0	0	blocked	0	0	blocked	0	0
77	EX_ile__L_e		0	6.37637	fixed-sign variable	0	5.76893	fixed-sign variable	0	3.62148	fixed-sign variable	0	4.92383	fixed-sign variable	0	4.31326	fixed-sign variable	0	4.31256	fixed-sign variable	0	3.28175	fixed-sign variable	0	1.21141	fixed-sign variable	0	5.15037	fixed-sign variable	0	8.41653	fixed-sign variable	0	1.21141	fixed-sign variable	0	1.21141	fixed-sign variable	0	13.7414	fixed-sign variable	0	7.63389	fixed-sign variable	0	7.63389	fixed-sign variable	0	9.63389
78	EX_imp_e		0	0	blocked	0	0	blocked	0	0	blocked	0	0	blocked	0	0	blocked	0	0	blocked	0	0	blocked	0	0	blocked	0	0	blocked	0	0	blocked	0	0	blocked	0	0	blocked	0	0	blocked	0	0	blocked	0	0	blocked	0	0
79	EX_indole_e		0	3.46995	fixed-sign variable	0	2.86389	fixed-sign variable	0	1.50895	fixed-sign variable	0	2.25356	fixed-sign variable	0	1.50895	fixed-sign variable	0	1.50895	fixed-sign variable	0	1.65177	fixed-sign variable	0	0.37856	fixed-sign variable	0	2.86389	fixed-sign variable	0	4.40794	fixed-sign variable	0	0.37856	fixed-sign variable	0	0.37856	fixed-sign variable	0	7.10632	fixed-sign variable	0	3.07461	fixed-sign variable	0	3.07461	fixed-sign variable	0	4.37904
80	EX_inost_e		0	0	blocked	0	0	blocked	0	0	blocked	0	0	blocked	0	0	blocked	0	0	blocked	0	0	blocked	0	0	blocked	0	0	blocked	0	0	blocked	0	0	blocked	0	0	blocked	0	0	blocked	0	0	blocked	0	0	blocked	0	0
81	EX_ins_e		0	0	blocked	0	0	blocked	0	0	blocked	0	0	blocked	0	0	blocked	0	0	blocked	0	0	blocked	0	0	blocked	0	0	blocked	10	10	fixed	0	0	blocked	0	0	blocked	0	0	blocked	0	0	blocked	0	0	blocked	0	0
82	EX_isetac_e		0	0	blocked	0	0	blocked	0	0	blocked	0	0	blocked	0	0	blocked	0	0	blocked	0	0	blocked	0	0	blocked	0	0	blocked	0	0	blocked	0	0	blocked	0	0	blocked	0	0	blocked	0	0	blocked	0	0	blocked	0	0
83	EX_k_e		0	0.08808	fixed-sign variable	0	0.0727	fixed-sign variable	0	0.04128	fixed-sign variable	0	0.06407	fixed-sign variable	0	0.04282	fixed-sign variable	0	0.04282	fixed-sign variable	0	0.04193	fixed-sign variable	0	0.01329	fixed-sign variable	0	0.0727	fixed-sign variable	0	0.12449	fixed-sign variable	0	0.01329	fixed-sign variable	0	0.01329	fixed-sign variable	0	0.18039	fixed-sign variable	0	0.08816	fixed-sign variable	0	0.08816	fixed-sign variable	0	0.11126
84	EX_LalaDgluMdap_e		0	1.90847	fixed-sign variable	0	1.57514	fixed-sign variable	0	0.90537	fixed-sign variable	0	1.40537	fixed-sign variable	0	1.00597	fixed-sign variable	0	1.00597	fixed-sign variable	0	0.90847	fixed-sign variable	0	0.28843	fixed-sign variable	0	1.57514	fixed-sign variable	0	2.57514	fixed-sign variable	0	0.28843	fixed-sign variable	0	0.28843	fixed-sign variable	0	3.90847	fixed-sign variable	0	1.90847	fixed-sign variable	0	1.90847	fixed-sign variable	0	2.40847
85	EX_LalaDgluMdapDala_e		0	1.81759	fixed-sign variable	0	1.50013	fixed-sign variable	0	0.86226	fixed-sign variable	0	1.33845	fixed-sign variable	0	0.95302	fixed-sign variable	0	0.95302	fixed-sign variable	0	0.86521	fixed-sign variable	0	0.27532	fixed-sign variable	0	1.50013	fixed-sign variable	0	2.44886	fixed-sign variable	0	0.27532	fixed-sign variable	0	0.27532	fixed-sign variable	0	3.72236	fixed-sign variable	0	1.81759	fixed-sign variable	0	1.81759	fixed-sign variable	0	2.29378
86	EX_LalaLglu_e		0	0	blocked	0	0	blocked	0	0	blocked	0	0	blocked	0	0	blocked	0	0	blocked	0	0	blocked	0	0	blocked	0	0	blocked	0	0	blocked	0	0	blocked	0	0	blocked	0	0	blocked	0	0	blocked	0	0	blocked	0	0
87	EX_kdo2lipid4_e		0	0.4738	fixed-sign variable	0	0.4738	fixed-sign variable	0	0.36215	fixed-sign variable	0	0.42742	fixed-sign variable	0	0.31268	fixed-sign variable	0	0.31268	fixed-sign variable	0	0.272	fixed-sign variable	0	0.10946	fixed-sign variable	0	0.43759	fixed-sign variable	0	0.4738	fixed-sign variable	0	0.10946	fixed-sign variable	0	0.10946	fixed-sign variable	0	0.4738	fixed-sign variable	0	0.4738	fixed-sign variable	0	0.4738	fixed-sign variable	0	0.4738
88	EX_ac_e		0	0	blocked	0	0	blocked	0	0	blocked	0	0	blocked	0	0	blocked	0	0	blocked	0	0	blocked	0	0	blocked	0	0	blocked	0	0	blocked	0	0	blocked	0	0	blocked	0	0	blocked	0	0	blocked	0	0	blocked	0	0
89	EX_crn_e		0	0	blocked	0	0	blocked	0	0	blocked	0	0	blocked	0	0	blocked	0	0	blocked	0	0	blocked	0	0	blocked	0	0	blocked	0	0	blocked	0	0	blocked	0	0	blocked	0	0	blocked	0	0	blocked	0	0	blocked	0	0
90	EX_acac_e		0	0	blocked	0	0	blocked	0	0	blocked	0	0	blocked	0	0	blocked	0	0	blocked	0	0	blocked	0	0	blocked	0	0	blocked	0	0	blocked	10	10	fixed	0	0	blocked	0	0	blocked	0	0	blocked	0	0	blocked	0	0
91	EX_acald_e		0	20.2784	fixed-sign variable	0	18.2696	fixed-sign variable	0	14.1726	fixed-sign variable	0	16.2938	fixed-sign variable	0	13.0285	fixed-sign variable	0	13.0285	fixed-sign variable	0	10.159	fixed-sign variable	0	6.05703	fixed-sign variable	0	16.2784	fixed-sign variable	0	25.9774	fixed-sign variable	0	6.05703	fixed-sign variable	0	6.05703	fixed-sign variable	0	44.0284	fixed-sign variable	0	28.5284	fixed-sign variable	0	28.5284	fixed-sign variable	0	38.5284
92	EX_lac__D_e		0	17.2101	fixed-sign variable	0	15.4402	fixed-sign variable	0	11.6924	fixed-sign variable	0	13.4424	fixed-sign variable	0	11.6011	fixed-sign variable	0	11.5988	fixed-sign variable	0	8.60709	fixed-sign variable	0	6.05703	fixed-sign variable	0	13.7955	fixed-sign variable	0	22.3999	fixed-sign variable	0	6.05703	fixed-sign variable	0	5.88869	fixed-sign variable	0	37.454	fixed-sign variable	0	23.7955	fixed-sign variable	0	23.7955	fixed-sign variable	0	32.0881
93	EX_lac__L_e		0	0	blocked	0	0	blocked	0	0	blocked	0	0	blocked	0	0	blocked	0	0	blocked	0	0	blocked	0	0	blocked	0	0	blocked	0	0	blocked	0	0	blocked	10	10	fixed	0	0	blocked	0	0	blocked	0	0	blocked	0	0
94	EX_crn__D_e		0	0	blocked	0	0	blocked	0	0	blocked	0	0	blocked	0	0	blocked	0	0	blocked	0	0	blocked	0	0	blocked	0	0	blocked	0	0	blocked	0	0	blocked	0	0	blocked	0	0	blocked	0	0	blocked	0	0	blocked	0	0
95	EX_lcts_e		0	0	blocked	0	0	blocked	0	0	blocked	0	0	blocked	0	0	blocked	0	0	blocked	0	0	blocked	0	0	blocked	0	0	blocked	0	0	blocked	0	0	blocked	0	0	blocked	10	10	fixed	0	0	blocked	0	0	blocked	0	0
96	EX_acgal_e		0	0	blocked	0	0	blocked	0	0	blocked	0	0	blocked	0	0	blocked	0	0	blocked	0	0	blocked	0	0	blocked	0	0	blocked	0	0	blocked	0	0	blocked	0	0	blocked	0	0	blocked	0	0	blocked	0	0	blocked	0	0
97	EX_acgal1p_e		0	0	blocked	0	0	blocked	0	0	blocked	0	0	blocked	0	0	blocked	0	0	blocked	0	0	blocked	0	0	blocked	0	0	blocked	0	0	blocked	0	0	blocked	0	0	blocked	0	0	blocked	0	0	blocked	0	0	blocked	0	0
98	EX_acgam_e		0	0	blocked	0	0	blocked	0	0	blocked	0	0	blocked	0	0	blocked	0	0	blocked	0	0	blocked	0	0	blocked	0	0	blocked	0	0	blocked	0	0	blocked	0	0	blocked	0	0	blocked	10	10	fixed	0	0	blocked	0	0
99	EX_leu__L_e		0	6.59101	fixed-sign variable	0	5.9642	fixed-sign variable	0	4.70372	fixed-sign variable	0	5.40441	fixed-sign variable	0	4.34284	fixed-sign variable	0	4.34284	fixed-sign variable	0	3.30539	fixed-sign variable	0	2.01901	fixed-sign variable	0	5.31672	fixed-sign variable	0	8.31611	fixed-sign variable	0	2.01901	fixed-sign variable	0	2.01901	fixed-sign variable	0	14.1898	fixed-sign variable	0	9.26159	fixed-sign variable	0	9.26159	fixed-sign variable	0	12.511
100	EX_csn_e		0	0	blocked	0	0	blocked	0	0	blocked	0	0	blocked	0	0	blocked	0	0	blocked	0	0	blocked	0	0	blocked	0	0	blocked	0	0	blocked	0	0	blocked	0	0	blocked	0	0	blocked	0	0	blocked	0	0	blocked	0	0
101	EX_acgam1p_e		0	0	blocked	0	0	blocked	0	0	blocked	0	0	blocked	0	0	blocked	0	0	blocked	0	0	blocked	0	0	blocked	0	0	blocked	0	0	blocked	0	0	blocked	0	0	blocked	0	0	blocked	0	0	blocked	0	0	blocked	0	0
102	EX_acmana_e		0	0	blocked	0	0	blocked	0	0	blocked	0	0	blocked	0	0	blocked	0	0	blocked	0	0	blocked	0	0	blocked	0	0	blocked	0	0	blocked	0	0	blocked	0	0	blocked	0	0	blocked	0	0	blocked	10	10	fixed	0	0
103	EX_acmum_e		0	0	blocked	0	0	blocked	0	0	blocked	0	0	blocked	0	0	blocked	0	0	blocked	0	0	blocked	0	0	blocked	0	0	blocked	0	0	blocked	0	0	blocked	0	0	blocked	0	0	blocked	0	0	blocked	0	0	blocked	0	0
104	EX_lipa_e		0	0.39129	fixed-sign variable	0	0.35128	fixed-sign variable	0	0.26695	fixed-sign variable	0	0.3069	fixed-sign variable	0	0.23405	fixed-sign variable	0	0.23405	fixed-sign variable	0	0.19531	fixed-sign variable	0	0.08612	fixed-sign variable	0	0.3141	fixed-sign variable	0	0.4738	fixed-sign variable	0	0.08612	fixed-sign variable	0	0.08612	fixed-sign variable	0	0.4738	fixed-sign variable	0	0.4738	fixed-sign variable	0	0.4738	fixed-sign variable	0	0.4738
105	EX_cu_e		0	0	blocked	0	0	blocked	0	0	blocked	0	0	blocked	0	0	blocked	0	0	blocked	0	0	blocked	0	0	blocked	0	0	blocked	0	0	blocked	0	0	blocked	0	0	blocked	0	0	blocked	0	0	blocked	0	0	blocked	0	0
106	EX_lipa_cold_e		0	0.37553	fixed-sign variable	0	0.33716	fixed-sign variable	0	0.25627	fixed-sign variable	0	0.29463	fixed-sign variable	0	0.22593	fixed-sign variable	0	0.22593	fixed-sign variable	0	0.18745	fixed-sign variable	0	0.08374	fixed-sign variable	0	0.30145	fixed-sign variable	0	0.4738	fixed-sign variable	0	0.08374	fixed-sign variable	0	0.08374	fixed-sign variable	0	0.4738	fixed-sign variable	0	0.4738	fixed-sign variable	0	0.4738	fixed-sign variable	0	0.4738
107	EX_acnam_e		0	0	blocked	0	0	blocked	0	0	blocked	0	0	blocked	0	0	blocked	0	0	blocked	0	0	blocked	0	0	blocked	0	0	blocked	0	0	blocked	0	0	blocked	0	0	blocked	0	0	blocked	0	0	blocked	0	0	blocked	10	10
108	EX_acolipa_e		0	0.2369	fixed-sign variable	0	0.2369	fixed-sign variable	0	0.14842	fixed-sign variable	0	0.20865	fixed-sign variable	0	0.13836	fixed-sign variable	0	0.13836	fixed-sign variable	0	0.13369	fixed-sign variable	0	0.04111	fixed-sign variable	0	0.21523	fixed-sign variable	0	0.2369	fixed-sign variable	0	0.04111	fixed-sign variable	0	0.04111	fixed-sign variable	0	0.2369	fixed-sign variable	0	0.2369	fixed-sign variable	0	0.2369	fixed-sign variable	0	0.2369
109	EX_cu2_e		0	0.00032	fixed-sign variable	0	0.00026	fixed-sign variable	0	0.00015	fixed-sign variable	0	0.00023	fixed-sign variable	0	0.00016	fixed-sign variable	0	0.00016	fixed-sign variable	0	0.00015	fixed-sign variable	0	5e-05	fixed-sign variable	0	0.00026	fixed-sign variable	0	0.00045	fixed-sign variable	0	5e-05	fixed-sign variable	0	5e-05	fixed-sign variable	0	0.00065	fixed-sign variable	0	0.00032	fixed-sign variable	0	0.00032	fixed-sign variable	0	0.0004
110	EX_acser_e		0	10.3535	fixed-sign variable	0	9.07247	fixed-sign variable	0	6.0358	fixed-sign variable	0	8.54965	fixed-sign variable	0	5.21141	fixed-sign variable	0	5.21141	fixed-sign variable	0	4.86696	fixed-sign variable	0	1.51426	fixed-sign variable	0	8.398	fixed-sign variable	0	12.2479	fixed-sign variable	0	1.51426	fixed-sign variable	0	1.51426	fixed-sign variable	0	22.0098	fixed-sign variable	0	11.5298	fixed-sign variable	0	11.5298	fixed-sign variable	0	16.0565
111	EX_ade_e		0	3.18079	fixed-sign variable	0	2.62523	fixed-sign variable	0	1.50895	fixed-sign variable	0	2.34228	fixed-sign variable	0	1.50895	fixed-sign variable	0	1.50895	fixed-sign variable	0	1.51412	fixed-sign variable	0	0.46593	fixed-sign variable	0	2.62523	fixed-sign variable	0	11.7919	fixed-sign variable	0	0.46593	fixed-sign variable	0	0.46593	fixed-sign variable	0	6.51412	fixed-sign variable	0	3.18079	fixed-sign variable	0	3.18079	fixed-sign variable	0	4.01412
112	EX_adn_e		0	0	blocked	0	0	blocked	0	0	blocked	0	0	blocked	0	0	blocked	0	0	blocked	0	0	blocked	0	0	blocked	0	0	blocked	0	0	blocked	0	0	blocked	0	0	blocked	0	0	blocked	0	0	blocked	0	0	blocked	0	0
113	EX_adocbl_e		0	0	blocked	0	0	blocked	0	0	blocked	0	0	blocked	0	0	blocked	0	0	blocked	0	0	blocked	0	0	blocked	0	0	blocked	0	0	blocked	0	0	blocked	0	0	blocked	0	0	blocked	0	0	blocked	0	0	blocked	0	0
114	EX_ag_e		0	0	blocked	0	0	blocked	0	0	blocked	0	0	blocked	0	0	blocked	0	0	blocked	0	0	blocked	0	0	blocked	0	0	blocked	0	0	blocked	0	0	blocked	0	0	blocked	0	0	blocked	0	0	blocked	0	0	blocked	0	0
115	EX_lipoate_e		0	0	blocked	0	0	blocked	0	0	blocked	0	0	blocked	0	0	blocked	0	0	blocked	0	0	blocked	0	0	blocked	0	0	blocked	0	0	blocked	0	0	blocked	0	0	blocked	0	0	blocked	0	0	blocked	0	0	blocked	0	0
116	EX_lys__L_e		0	6.70217	fixed-sign variable	0	6.0605	fixed-sign variable	0	3.62148	fixed-sign variable	0	5.19381	fixed-sign variable	0	4.34284	fixed-sign variable	0	4.34284	fixed-sign variable	0	3.45382	fixed-sign variable	0	1.21141	fixed-sign variable	0	5.41068	fixed-sign variable	0	8.84974	fixed-sign variable	0	1.21141	fixed-sign variable	0	1.21141	fixed-sign variable	0	14.436	fixed-sign variable	0	7.63389	fixed-sign variable	0	7.63389	fixed-sign variable	0	9.63389
117	EX_lyx__L_e		0	0	blocked	0	0	blocked	0	0	blocked	0	0	blocked	0	0	blocked	0	0	blocked	0	0	blocked	0	0	blocked	0	0	blocked	0	0	blocked	0	0	blocked	0	0	blocked	0	0	blocked	0	0	blocked	0	0	blocked	0	0
118	EX_mal__D_e		0	0	blocked	0	0	blocked	0	0	blocked	0	0	blocked	0	0	blocked	0	0	blocked	0	0	blocked	0	0	blocked	0	0	blocked	0	0	blocked	0	0	blocked	0	0	blocked	0	0	blocked	0	0	blocked	0	0	blocked	0	0
119	EX_agm_e		0	5.45278	fixed-sign variable	0	4.5004	fixed-sign variable	0	2.58677	fixed-sign variable	0	4.01534	fixed-sign variable	0	3.0179	fixed-sign variable	0	3.0179	fixed-sign variable	0	2.59564	fixed-sign variable	0	0.86529	fixed-sign variable	0	4.5004	fixed-sign variable	0	7.34657	fixed-sign variable	0	0.86529	fixed-sign variable	0	0.86529	fixed-sign variable	0	11.1671	fixed-sign variable	0	5.45278	fixed-sign variable	0	5.45278	fixed-sign variable	0	6.88135
120	EX_akg_e		0	0	blocked	0	0	blocked	0	0	blocked	0	0	blocked	0	0	blocked	0	0	blocked	0	0	blocked	0	0	blocked	0	0	blocked	0	0	blocked	0	0	blocked	0	0	blocked	0	0	blocked	0	0	blocked	0	0	blocked	0	0
121	EX_cyan_e		0	0	blocked	0	0	blocked	0	0	blocked	0	0	blocked	0	0	blocked	0	0	blocked	0	0	blocked	0	0	blocked	0	0	blocked	0	0	blocked	0	0	blocked	0	0	blocked	0	0	blocked	0	0	blocked	0	0	blocked	0	0
122	EX_ala_B_e		0	0	blocked	0	0	blocked	0	0	blocked	0	0	blocked	0	0	blocked	0	0	blocked	0	0	blocked	0	0	blocked	0	0	blocked	0	0	blocked	0	0	blocked	0	0	blocked	0	0	blocked	0	0	blocked	0	0	blocked	0	0
123	EX_ala__D_e		0	0	blocked	0	0	blocked	0	0	blocked	0	0	blocked	0	0	blocked	0	0	blocked	0	0	blocked	0	0	blocked	0	0	blocked	0	0	blocked	0	0	blocked	0	0	blocked	0	0	blocked	0	0	blocked	0	0	blocked	0	0
124	EX_ala__L_e		0	0	blocked	0	0	blocked	0	0	blocked	0	0	blocked	0	0	blocked	0	0	blocked	0	0	blocked	0	0	blocked	0	0	blocked	0	0	blocked	0	0	blocked	0	0	blocked	0	0	blocked	0	0	blocked	0	0	blocked	0	0
125	EX_alaala_e		0	3.46995	fixed-sign variable	0	2.86389	fixed-sign variable	0	1.64613	fixed-sign variable	0	2.55522	fixed-sign variable	0	1.64613	fixed-sign variable	0	1.64613	fixed-sign variable	0	1.65177	fixed-sign variable	0	0.50475	fixed-sign variable	0	2.86389	fixed-sign variable	0	4.68207	fixed-sign variable	0	0.50475	fixed-sign variable	0	0.50475	fixed-sign variable	0	7.10632	fixed-sign variable	0	3.46995	fixed-sign variable	0	3.46995	fixed-sign variable	0	4.37904
126	EX_all__D_e		0	0	blocked	0	0	blocked	0	0	blocked	0	0	blocked	0	0	blocked	0	0	blocked	0	0	blocked	0	0	blocked	0	0	blocked	0	0	blocked	0	0	blocked	0	0	blocked	0	0	blocked	0	0	blocked	0	0	blocked	0	0
127	EX_alltn_e		0	3.46995	fixed-sign variable	0	2.86389	fixed-sign variable	0	1.64613	fixed-sign variable	0	2.55522	fixed-sign variable	0	1.64613	fixed-sign variable	0	1.64613	fixed-sign variable	0	1.65177	fixed-sign variable	0	0.50475	fixed-sign variable	0	2.86389	fixed-sign variable	0	13.773	fixed-sign variable	0	0.50475	fixed-sign variable	0	0.50475	fixed-sign variable	0	7.10632	fixed-sign variable	0	3.46995	fixed-sign variable	0	3.46995	fixed-sign variable	0	4.37904
128	EX_amp_e		0	0	blocked	0	0	blocked	0	0	blocked	0	0	blocked	0	0	blocked	0	0	blocked	0	0	blocked	0	0	blocked	0	0	blocked	0	0	blocked	0	0	blocked	0	0	blocked	0	0	blocked	0	0	blocked	0	0	blocked	0	0
129	EX_anhgm_e		0	1.81759	fixed-sign variable	0	1.50013	fixed-sign variable	0	0.78728	fixed-sign variable	0	1.22206	fixed-sign variable	0	0.78728	fixed-sign variable	0	0.78728	fixed-sign variable	0	0.86521	fixed-sign variable	0	0.21632	fixed-sign variable	0	1.50013	fixed-sign variable	0	2.3614	fixed-sign variable	0	0.21632	fixed-sign variable	0	0.21632	fixed-sign variable	0	3.72236	fixed-sign variable	0	1.92163	fixed-sign variable	0	1.92163	fixed-sign variable	0	2.53524
130	EX_arab__L_e		0	0	blocked	0	0	blocked	0	0	blocked	0	0	blocked	0	0	blocked	0	0	blocked	0	0	blocked	0	0	blocked	0	0	blocked	0	0	blocked	0	0	blocked	0	0	blocked	0	0	blocked	0	0	blocked	0	0	blocked	0	0
131	EX_mal__L_e		0	0	blocked	0	0	blocked	0	0	blocked	0	0	blocked	0	0	blocked	0	0	blocked	0	0	blocked	0	0	blocked	0	0	blocked	0	0	blocked	0	0	blocked	0	0	blocked	0	0	blocked	0	0	blocked	0	0	blocked	0	0
132	EX_malt_e		0	0	blocked	0	0	blocked	0	0	blocked	0	0	blocked	0	0	blocked	0	0	blocked	0	0	blocked	0	0	blocked	0	0	blocked	0	0	blocked	0	0	blocked	0	0	blocked	0	0	blocked	0	0	blocked	0	0	blocked	0	0
133	EX_malthx_e		0	0	blocked	0	0	blocked	0	0	blocked	0	0	blocked	0	0	blocked	0	0	blocked	0	0	blocked	0	0	blocked	0	0	blocked	0	0	blocked	0	0	blocked	0	0	blocked	0	0	blocked	0	0	blocked	0	0	blocked	0	0
134	EX_maltpt_e		0	0	blocked	0	0	blocked	0	0	blocked	0	0	blocked	0	0	blocked	0	0	blocked	0	0	blocked	0	0	blocked	0	0	blocked	0	0	blocked	0	0	blocked	0	0	blocked	0	0	blocked	0	0	blocked	0	0	blocked	0	0
135	EX_malttr_e		0	0	blocked	0	0	blocked	0	0	blocked	0	0	blocked	0	0	blocked	0	0	blocked	0	0	blocked	0	0	blocked	0	0	blocked	0	0	blocked	0	0	blocked	0	0	blocked	0	0	blocked	0	0	blocked	0	0	blocked	0	0
136	EX_maltttr_e		0	0	blocked	0	0	blocked	0	0	blocked	0	0	blocked	0	0	blocked	0	0	blocked	0	0	blocked	0	0	blocked	0	0	blocked	0	0	blocked	0	0	blocked	0	0	blocked	0	0	blocked	0	0	blocked	0	0	blocked	0	0
137	EX_man_e		0	0	blocked	0	0	blocked	0	0	blocked	0	0	blocked	0	0	blocked	0	0	blocked	0	0	blocked	0	0	blocked	0	0	blocked	0	0	blocked	0	0	blocked	0	0	blocked	0	0	blocked	0	0	blocked	0	0	blocked	0	0
138	EX_cynt_e		0	0	blocked	0	0	blocked	0	0	blocked	0	0	blocked	0	0	blocked	0	0	blocked	0	0	blocked	0	0	blocked	0	0	blocked	0	0	blocked	0	0	blocked	0	0	blocked	0	0	blocked	0	0	blocked	0	0	blocked	0	0
139	EX_man6p_e		0	0	blocked	0	0	blocked	0	0	blocked	0	0	blocked	0	0	blocked	0	0	blocked	0	0	blocked	0	0	blocked	0	0	blocked	0	0	blocked	0	0	blocked	0	0	blocked	0	0	blocked	0	0	blocked	0	0	blocked	0	0
140	EX_manglyc_e		0	0	blocked	0	0	blocked	0	0	blocked	0	0	blocked	0	0	blocked	0	0	blocked	0	0	blocked	0	0	blocked	0	0	blocked	0	0	blocked	0	0	blocked	0	0	blocked	0	0	blocked	0	0	blocked	0	0	blocked	0	0
141	EX_melib_e		0	0	blocked	0	0	blocked	0	0	blocked	0	0	blocked	0	0	blocked	0	0	blocked	0	0	blocked	0	0	blocked	0	0	blocked	0	0	blocked	0	0	blocked	0	0	blocked	0	0	blocked	0	0	blocked	0	0	blocked	0	0
142	EX_cys__D_e		0	0	blocked	0	0	blocked	0	0	blocked	0	0	blocked	0	0	blocked	0	0	blocked	0	0	blocked	0	0	blocked	0	0	blocked	0	0	blocked	0	0	blocked	0	0	blocked	0	0	blocked	0	0	blocked	0	0	blocked	0	0
143	EX_meoh_e		0	0	blocked	0	0	blocked	0	0	blocked	0	0	blocked	0	0	blocked	0	0	blocked	0	0	blocked	0	0	blocked	0	0	blocked	0	0	blocked	0	0	blocked	0	0	blocked	0	0	blocked	0	0	blocked	0	0	blocked	0	0
144	EX_met__D_e		0	0	blocked	0	0	blocked	0	0	blocked	0	0	blocked	0	0	blocked	0	0	blocked	0	0	blocked	0	0	blocked	0	0	blocked	0	0	blocked	0	0	blocked	0	0	blocked	0	0	blocked	0	0	blocked	0	0	blocked	0	0
145	EX_arbt_e		0	0	blocked	0	0	blocked	0	0	blocked	0	0	blocked	0	0	blocked	0	0	blocked	0	0	blocked	0	0	blocked	0	0	blocked	0	0	blocked	0	0	blocked	0	0	blocked	0	0	blocked	0	0	blocked	0	0	blocked	0	0
146	EX_arbtn_e		0	0	blocked	0	0	blocked	0	0	blocked	0	0	blocked	0	0	blocked	0	0	blocked	0	0	blocked	0	0	blocked	0	0	blocked	0	0	blocked	0	0	blocked	0	0	blocked	0	0	blocked	0	0	blocked	0	0	blocked	0	0
147	EX_arbtn_fe3_e		0	0	blocked	0	0	blocked	0	0	blocked	0	0	blocked	0	0	blocked	0	0	blocked	0	0	blocked	0	0	blocked	0	0	blocked	0	0	blocked	0	0	blocked	0	0	blocked	0	0	blocked	0	0	blocked	0	0	blocked	0	0
148	EX_met__L_e		0	0	blocked	0	0	blocked	0	0	blocked	0	0	blocked	0	0	blocked	0	0	blocked	0	0	blocked	0	0	blocked	0	0	blocked	0	0	blocked	0	0	blocked	0	0	blocked	0	0	blocked	0	0	blocked	0	0	blocked	0	0
149	EX_cys__L_e		0	6.36158	fixed-sign variable	0	5.25047	fixed-sign variable	0	3.0179	fixed-sign variable	0	4.68457	fixed-sign variable	0	3.0179	fixed-sign variable	0	3.0179	fixed-sign variable	0	3.02824	fixed-sign variable	0	0.86529	fixed-sign variable	0	5.25047	fixed-sign variable	0	8.5838	fixed-sign variable	0	0.86529	fixed-sign variable	0	0.86529	fixed-sign variable	0	13.0282	fixed-sign variable	0	6.36158	fixed-sign variable	0	6.36158	fixed-sign variable	0	8.02824
150	EX_metsox_R__L_e		0	0	blocked	0	0	blocked	0	0	blocked	0	0	blocked	0	0	blocked	0	0	blocked	0	0	blocked	0	0	blocked	0	0	blocked	0	0	blocked	0	0	blocked	0	0	blocked	0	0	blocked	0	0	blocked	0	0	blocked	0	0
151	EX_metsox_S__L_e		0	0	blocked	0	0	blocked	0	0	blocked	0	0	blocked	0	0	blocked	0	0	blocked	0	0	blocked	0	0	blocked	0	0	blocked	0	0	blocked	0	0	blocked	0	0	blocked	0	0	blocked	0	0	blocked	0	0	blocked	0	0
152	EX_mg2_e		0	0.00391	fixed-sign variable	0	0.00323	fixed-sign variable	0	0.00183	fixed-sign variable	0	0.00285	fixed-sign variable	0	0.0019	fixed-sign variable	0	0.0019	fixed-sign variable	0	0.00186	fixed-sign variable	0	0.00059	fixed-sign variable	0	0.00323	fixed-sign variable	0	0.00553	fixed-sign variable	0	0.00059	fixed-sign variable	0	0.00059	fixed-sign variable	0	0.00802	fixed-sign variable	0	0.00392	fixed-sign variable	0	0.00392	fixed-sign variable	0	0.00494
153	EX_mincyc_e		0	0	blocked	0	0	blocked	0	0	blocked	0	0	blocked	0	0	blocked	0	0	blocked	0	0	blocked	0	0	blocked	0	0	blocked	0	0	blocked	0	0	blocked	0	0	blocked	0	0	blocked	0	0	blocked	0	0	blocked	0	0
154	EX_minohp_e		0	0	blocked	0	0	blocked	0	0	blocked	0	0	blocked	0	0	blocked	0	0	blocked	0	0	blocked	0	0	blocked	0	0	blocked	0	0	blocked	0	0	blocked	0	0	blocked	0	0	blocked	0	0	blocked	0	0	blocked	0	0
155	EX_mmet_e		0	0	blocked	0	0	blocked	0	0	blocked	0	0	blocked	0	0	blocked	0	0	blocked	0	0	blocked	0	0	blocked	0	0	blocked	0	0	blocked	0	0	blocked	0	0	blocked	0	0	blocked	0	0	blocked	0	0	blocked	0	0
156	EX_arg__L_e		0	5.45278	fixed-sign variable	0	4.5004	fixed-sign variable	0	2.58677	fixed-sign variable	0	4.01534	fixed-sign variable	0	3.0179	fixed-sign variable	0	3.0179	fixed-sign variable	0	2.59564	fixed-sign variable	0	0.86529	fixed-sign variable	0	4.5004	fixed-sign variable	0	7.34657	fixed-sign variable	0	0.86529	fixed-sign variable	0	0.86529	fixed-sign variable	0	11.1671	fixed-sign variable	0	5.45278	fixed-sign variable	0	5.45278	fixed-sign variable	0	6.88135
157	EX_ascb__L_e		0	0	blocked	0	0	blocked	0	0	blocked	0	0	blocked	0	0	blocked	0	0	blocked	0	0	blocked	0	0	blocked	0	0	blocked	0	0	blocked	0	0	blocked	0	0	blocked	0	0	blocked	0	0	blocked	0	0	blocked	0	0
158	EX_asn__L_e		0	0	blocked	0	0	blocked	0	0	blocked	0	0	blocked	0	0	blocked	0	0	blocked	0	0	blocked	0	0	blocked	0	0	blocked	0	0	blocked	0	0	blocked	0	0	blocked	0	0	blocked	0	0	blocked	0	0	blocked	0	0
159	EX_aso3_e		0	0	blocked	0	0	blocked	0	0	blocked	0	0	blocked	0	0	blocked	0	0	blocked	0	0	blocked	0	0	blocked	0	0	blocked	0	0	blocked	0	0	blocked	0	0	blocked	0	0	blocked	0	0	blocked	0	0	blocked	0	0
160	EX_asp__L_e		0	0	blocked	0	0	blocked	0	0	blocked	0	0	blocked	0	0	blocked	0	0	blocked	0	0	blocked	0	0	blocked	0	0	blocked	0	0	blocked	0	0	blocked	0	0	blocked	0	0	blocked	0	0	blocked	0	0	blocked	0	0
161	EX_btn_e		0	0	blocked	0	0	blocked	0	0	blocked	0	0	blocked	0	0	blocked	0	0	blocked	0	0	blocked	0	0	blocked	0	0	blocked	0	0	blocked	0	0	blocked	0	0	blocked	0	0	blocked	0	0	blocked	0	0	blocked	0	0
162	EX_but_e		0	0	blocked	0	0	blocked	0	0	blocked	0	0	blocked	0	0	blocked	0	0	blocked	0	0	blocked	0	0	blocked	0	0	blocked	0	0	blocked	0	0	blocked	0	0	blocked	0	0	blocked	0	0	blocked	0	0	blocked	0	0
163	EX_mn2_e		0	0.00031	fixed-sign variable	0	0.00026	fixed-sign variable	0	0.00015	fixed-sign variable	0	0.00023	fixed-sign variable	0	0.00015	fixed-sign variable	0	0.00015	fixed-sign variable	0	0.00015	fixed-sign variable	0	5e-05	fixed-sign variable	0	0.00026	fixed-sign variable	0	0.00044	fixed-sign variable	0	5e-05	fixed-sign variable	0	5e-05	fixed-sign variable	0	0.00064	fixed-sign variable	0	0.00031	fixed-sign variable	0	0.00031	fixed-sign variable	0	0.00039
164	EX_mnl_e		0	0	blocked	0	0	blocked	0	0	blocked	0	0	blocked	0	0	blocked	0	0	blocked	0	0	blocked	0	0	blocked	0	0	blocked	0	0	blocked	0	0	blocked	0	0	blocked	0	0	blocked	0	0	blocked	0	0	blocked	0	0
165	EX_mobd_e		0	6e-05	fixed-sign variable	0	5e-05	fixed-sign variable	0	3e-05	fixed-sign variable	0	5e-05	fixed-sign variable	0	3e-05	fixed-sign variable	0	3e-05	fixed-sign variable	0	3e-05	fixed-sign variable	0	1e-05	fixed-sign variable	0	5e-05	fixed-sign variable	0	9e-05	fixed-sign variable	0	1e-05	fixed-sign variable	0	1e-05	fixed-sign variable	0	0.00013	fixed-sign variable	0	7e-05	fixed-sign variable	0	7e-05	fixed-sign variable	0	8e-05
166	EX_mso3_e		0	0	blocked	0	0	blocked	0	0	blocked	0	0	blocked	0	0	blocked	0	0	blocked	0	0	blocked	0	0	blocked	0	0	blocked	0	0	blocked	0	0	blocked	0	0	blocked	0	0	blocked	0	0	blocked	0	0	blocked	0	0
167	EX_n2o_e		0	0	blocked	0	0	blocked	0	0	blocked	0	0	blocked	0	0	blocked	0	0	blocked	0	0	blocked	0	0	blocked	0	0	blocked	0	0	blocked	0	0	blocked	0	0	blocked	0	0	blocked	0	0	blocked	0	0	blocked	0	0
168	EX_na1_e		0	0	blocked	0	0	blocked	0	0	blocked	0	0	blocked	0	0	blocked	0	0	blocked	0	0	blocked	0	0	blocked	0	0	blocked	0	0	blocked	0	0	blocked	0	0	blocked	0	0	blocked	0	0	blocked	0	0	blocked	0	0
169	EX_nac_e		0	0	blocked	0	0	blocked	0	0	blocked	0	0	blocked	0	0	blocked	0	0	blocked	0	0	blocked	0	0	blocked	0	0	blocked	0	0	blocked	0	0	blocked	0	0	blocked	0	0	blocked	0	0	blocked	0	0	blocked	0	0
170	EX_nh4_e		0.2793	23.0779	fixed-sign variable	0.2793	19.2684	fixed-sign variable	0.2793	11.6139	fixed-sign variable	0.2793	17.3282	fixed-sign variable	6.67047	19.7207	fixed-sign variable	-3.32953	9.7207	sign variable	0.2793	11.6494	fixed-sign variable	0.2793	4.68806	fixed-sign variable	0.2793	19.2684	fixed-sign variable	-24.9827	39.7207	sign variable	0.2793	4.68806	fixed-sign variable	0.2793	4.68806	fixed-sign variable	0.2793	45.9351	fixed-sign variable	-13.0779	9.7207	sign variable	-13.0779	9.7207	sign variable	-18.7922	9.7207
171	EX_butso3_e		0	0	blocked	0	0	blocked	0	0	blocked	0	0	blocked	0	0	blocked	0	0	blocked	0	0	blocked	0	0	blocked	0	0	blocked	0	0	blocked	0	0	blocked	0	0	blocked	0	0	blocked	0	0	blocked	0	0	blocked	0	0
172	EX_ca2_e		0	0.00235	fixed-sign variable	0	0.00194	fixed-sign variable	0	0.0011	fixed-sign variable	0	0.00171	fixed-sign variable	0	0.00114	fixed-sign variable	0	0.00114	fixed-sign variable	0	0.00112	fixed-sign variable	0	0.00035	fixed-sign variable	0	0.00194	fixed-sign variable	0	0.00332	fixed-sign variable	0	0.00035	fixed-sign variable	0	0.00035	fixed-sign variable	0	0.00481	fixed-sign variable	0	0.00235	fixed-sign variable	0	0.00235	fixed-sign variable	0	0.00297
173	EX_cbi_e		0	0	blocked	0	0	blocked	0	0	blocked	0	0	blocked	0	0	blocked	0	0	blocked	0	0	blocked	0	0	blocked	0	0	blocked	0	0	blocked	0	0	blocked	0	0	blocked	0	0	blocked	0	0	blocked	0	0	blocked	0	0
174	EX_cytd_e		0	3.69382	fixed-sign variable	0	3.04866	fixed-sign variable	0	1.64613	fixed-sign variable	0	2.55522	fixed-sign variable	0	1.81074	fixed-sign variable	0	1.81074	fixed-sign variable	0	1.75834	fixed-sign variable	0	0.47819	fixed-sign variable	0	3.04866	fixed-sign variable	0	4.98414	fixed-sign variable	0	0.47819	fixed-sign variable	0	0.47819	fixed-sign variable	0	7.56479	fixed-sign variable	0	3.69382	fixed-sign variable	0	3.69382	fixed-sign variable	0	4.66156
175	EX_cbl1_e		0	0.00011	fixed-sign variable	0	9e-05	fixed-sign variable	0	5e-05	fixed-sign variable	0	8e-05	fixed-sign variable	0	5e-05	fixed-sign variable	0	5e-05	fixed-sign variable	0	5e-05	fixed-sign variable	0	2e-05	fixed-sign variable	0	9e-05	fixed-sign variable	0	0.00015	fixed-sign variable	0	2e-05	fixed-sign variable	0	2e-05	fixed-sign variable	0	0.00022	fixed-sign variable	0	0.00011	fixed-sign variable	0	0.00011	fixed-sign variable	0	0.00013
176	EX_cd2_e		0	0	blocked	0	0	blocked	0	0	blocked	0	0	blocked	0	0	blocked	0	0	blocked	0	0	blocked	0	0	blocked	0	0	blocked	0	0	blocked	0	0	blocked	0	0	blocked	0	0	blocked	0	0	blocked	0	0	blocked	0	0
177	EX_cgly_e		0	3.47842	fixed-sign variable	0	2.87235	fixed-sign variable	0	1.65459	fixed-sign variable	0	2.56368	fixed-sign variable	0	1.65459	fixed-sign variable	0	1.65459	fixed-sign variable	0	1.66023	fixed-sign variable	0	0.47309	fixed-sign variable	0	2.87235	fixed-sign variable	0	4.69054	fixed-sign variable	0	0.47309	fixed-sign variable	0	0.47309	fixed-sign variable	0	7.11478	fixed-sign variable	0	3.47842	fixed-sign variable	0	3.47842	fixed-sign variable	0	4.38751
178	EX_ni2_e		0	0.00015	fixed-sign variable	0	0.00012	fixed-sign variable	0	7e-05	fixed-sign variable	0	0.00011	fixed-sign variable	0	7e-05	fixed-sign variable	0	7e-05	fixed-sign variable	0	7e-05	fixed-sign variable	0	2e-05	fixed-sign variable	0	0.00012	fixed-sign variable	0	0.00021	fixed-sign variable	0	2e-05	fixed-sign variable	0	2e-05	fixed-sign variable	0	0.0003	fixed-sign variable	0	0.00015	fixed-sign variable	0	0.00015	fixed-sign variable	0	0.00018
179	EX_nmn_e		0	0	blocked	0	0	blocked	0	0	blocked	0	0	blocked	0	0	blocked	0	0	blocked	0	0	blocked	0	0	blocked	0	0	blocked	0	0	blocked	0	0	blocked	0	0	blocked	0	0	blocked	0	0	blocked	0	0	blocked	0	0
180	EX_no_e		0	0	blocked	0	0	blocked	0	0	blocked	0	0	blocked	0	0	blocked	0	0	blocked	0	0	blocked	0	0	blocked	0	0	blocked	0	0	blocked	0	0	blocked	0	0	blocked	0	0	blocked	0	0	blocked	0	0	blocked	0	0
181	EX_no2_e		0	0	blocked	0	0	blocked	0	0	blocked	0	0	blocked	0	0	blocked	0	0	blocked	0	0	blocked	0	0	blocked	0	0	blocked	0	0	blocked	0	0	blocked	0	0	blocked	0	0	blocked	0	0	blocked	0	0	blocked	0	0
182	EX_no3_e		0	0	blocked	0	0	blocked	0	0	blocked	0	0	blocked	0	0	blocked	0	0	blocked	0	0	blocked	0	0	blocked	0	0	blocked	0	0	blocked	0	0	blocked	0	0	blocked	0	0	blocked	0	0	blocked	0	0	blocked	0	0
183	EX_novbcn_e		0	0	blocked	0	0	blocked	0	0	blocked	0	0	blocked	0	0	blocked	0	0	blocked	0	0	blocked	0	0	blocked	0	0	blocked	0	0	blocked	0	0	blocked	0	0	blocked	0	0	blocked	0	0	blocked	0	0	blocked	0	0
184	EX_o16a4colipa_e		0	0	blocked	0	0	blocked	0	0	blocked	0	0	blocked	0	0	blocked	0	0	blocked	0	0	blocked	0	0	blocked	0	0	blocked	0	0	blocked	0	0	blocked	0	0	blocked	0	0	blocked	0	0	blocked	0	0	blocked	0	0
185	EX_o2_e		2.19335	303.849	fixed-sign variable	2.52825	298.849	fixed-sign variable	3.41745	285.493	fixed-sign variable	3.11442	293.849	fixed-sign variable	3.17746	285.493	fixed-sign variable	3.18427	285.493	fixed-sign variable	3.02762	278.849	fixed-sign variable	8.25217	283.849	fixed-sign variable	2.43145	293.849	fixed-sign variable	0.75728	313.832	fixed-sign variable	8.25217	281.788	fixed-sign variable	6.1753	271.788	fixed-sign variable	1.47907	363.849	fixed-sign variable	2.19335	323.849	fixed-sign variable	2.19335	323.849	fixed-sign variable	2.19335	348.499
186	EX_o2s_e		0	0	blocked	0	0	blocked	0	0	blocked	0	0	blocked	0	0	blocked	0	0	blocked	0	0	blocked	0	0	blocked	0	0	blocked	0	0	blocked	0	0	blocked	0	0	blocked	0	0	blocked	0	0	blocked	0	0	blocked	0	0
187	EX_ocdca_e		0	0	blocked	0	0	blocked	0	0	blocked	0	0	blocked	0	0	blocked	0	0	blocked	0	0	blocked	0	0	blocked	0	0	blocked	0	0	blocked	0	0	blocked	0	0	blocked	0	0	blocked	0	0	blocked	0	0	blocked	0	0
188	EX_ocdcea_e		0	0	blocked	0	0	blocked	0	0	blocked	0	0	blocked	0	0	blocked	0	0	blocked	0	0	blocked	0	0	blocked	0	0	blocked	0	0	blocked	0	0	blocked	0	0	blocked	0	0	blocked	0	0	blocked	0	0	blocked	0	0
189	EX_octa_e		0	0	blocked	0	0	blocked	0	0	blocked	0	0	blocked	0	0	blocked	0	0	blocked	0	0	blocked	0	0	blocked	0	0	blocked	0	0	blocked	0	0	blocked	0	0	blocked	0	0	blocked	0	0	blocked	0	0	blocked	0	0
190	EX_orn_e		0	7.63389	fixed-sign variable	0	6.30056	fixed-sign variable	0	3.62148	fixed-sign variable	0	5.62148	fixed-sign variable	0	4.52685	fixed-sign variable	0	4.52685	fixed-sign variable	0	3.63389	fixed-sign variable	0	1.21141	fixed-sign variable	0	6.30056	fixed-sign variable	0	9.44559	fixed-sign variable	0	1.21141	fixed-sign variable	0	1.21141	fixed-sign variable	0	15.6339	fixed-sign variable	0	7.63389	fixed-sign variable	0	7.63389	fixed-sign variable	0	9.63389
191	EX_orot_e		0	0	blocked	0	0	blocked	0	0	blocked	0	0	blocked	0	0	blocked	0	0	blocked	0	0	blocked	0	0	blocked	0	0	blocked	0	0	blocked	0	0	blocked	0	0	blocked	0	0	blocked	0	0	blocked	0	0	blocked	0	0
192	EX_pacald_e		0	0	blocked	0	0	blocked	0	0	blocked	0	0	blocked	0	0	blocked	0	0	blocked	0	0	blocked	0	0	blocked	0	0	blocked	0	0	blocked	0	0	blocked	0	0	blocked	0	0	blocked	0	0	blocked	0	0	blocked	0	0
193	EX_peamn_e		0	0	blocked	0	0	blocked	0	0	blocked	0	0	blocked	0	0	blocked	0	0	blocked	0	0	blocked	0	0	blocked	0	0	blocked	0	0	blocked	0	0	blocked	0	0	blocked	0	0	blocked	0	0	blocked	0	0	blocked	0	0
194	EX_phe__L_e		0	4.40417	fixed-sign variable	0	3.63494	fixed-sign variable	0	2.01193	fixed-sign variable	0	2.92354	fixed-sign variable	0	2.01193	fixed-sign variable	0	2.01193	fixed-sign variable	0	2.09648	fixed-sign variable	0	0.49111	fixed-sign variable	0	3.63494	fixed-sign variable	0	5.50992	fixed-sign variable	0	0.49111	fixed-sign variable	0	0.49111	fixed-sign variable	0	9.01955	fixed-sign variable	0	3.84326	fixed-sign variable	0	3.84326	fixed-sign variable	0	5.50992
195	EX_pheme_e		0	1.13952	fixed-sign variable	0	0.94121	fixed-sign variable	0	0.54871	fixed-sign variable	0	0.85174	fixed-sign variable	0	0.7243	fixed-sign variable	0	0.7243	fixed-sign variable	0	0.52413	fixed-sign variable	0	0.18355	fixed-sign variable	0	0.94121	fixed-sign variable	0	1.31234	fixed-sign variable	0	0.18355	fixed-sign variable	0	0.18355	fixed-sign variable	0	2.36877	fixed-sign variable	0	1.15665	fixed-sign variable	0	1.15665	fixed-sign variable	0	1.45968
196	EX_chol_e		0	0	blocked	0	0	blocked	0	0	blocked	0	0	blocked	0	0	blocked	0	0	blocked	0	0	blocked	0	0	blocked	0	0	blocked	0	0	blocked	0	0	blocked	0	0	blocked	0	0	blocked	0	0	blocked	0	0	blocked	0	0
197	EX_chtbs_e		0	0	blocked	0	0	blocked	0	0	blocked	0	0	blocked	0	0	blocked	0	0	blocked	0	0	blocked	0	0	blocked	0	0	blocked	0	0	blocked	0	0	blocked	0	0	blocked	0	0	blocked	0	0	blocked	0	0	blocked	0	0
198	EX_cit_e		0	10.216	fixed-sign variable	0	9.07247	fixed-sign variable	0	6.0358	fixed-sign variable	0	8.39965	fixed-sign variable	0	7.42521	fixed-sign variable	0	7.42373	fixed-sign variable	0	4.774	fixed-sign variable	0	2.01901	fixed-sign variable	0	8.30364	fixed-sign variable	0	11.811	fixed-sign variable	0	2.01901	fixed-sign variable	0	2.01901	fixed-sign variable	0	21.4407	fixed-sign variable	0	12.3448	fixed-sign variable	0	12.3448	fixed-sign variable	0	16.0565
199	EX_cl_e		0	0.00235	fixed-sign variable	0	0.00194	fixed-sign variable	0	0.0011	fixed-sign variable	0	0.00171	fixed-sign variable	0	0.00114	fixed-sign variable	0	0.00114	fixed-sign variable	0	0.00112	fixed-sign variable	0	0.00035	fixed-sign variable	0	0.00194	fixed-sign variable	0	0.00332	fixed-sign variable	0	0.00035	fixed-sign variable	0	0.00035	fixed-sign variable	0	0.00481	fixed-sign variable	0	0.00235	fixed-sign variable	0	0.00235	fixed-sign variable	0	0.00297
200	EX_pi_e		0.9476	0.9476	fixed	0.9476	0.9476	fixed	0.9476	0.9476	fixed	0.9476	0.9476	fixed	0.9476	0.9476	fixed	0.9476	0.9476	fixed	0.9476	0.9476	fixed	0.9476	0.9476	fixed	0.9476	0.9476	fixed	0.9476	0.9476	fixed	0.9476	0.9476	fixed	0.9476	0.9476	fixed	0.9476	0.9476	fixed	0.9476	0.9476	fixed	0.9476	0.9476	fixed	0.9476	0.9476
201	EX_dad_2_e		0	0	blocked	0	0	blocked	0	0	blocked	0	0	blocked	0	0	blocked	0	0	blocked	0	0	blocked	0	0	blocked	0	0	blocked	0	0	blocked	0	0	blocked	0	0	blocked	0	0	blocked	0	0	blocked	0	0	blocked	0	0
202	EX_pnto__R_e		0	0	blocked	0	0	blocked	0	0	blocked	0	0	blocked	0	0	blocked	0	0	blocked	0	0	blocked	0	0	blocked	0	0	blocked	0	0	blocked	0	0	blocked	0	0	blocked	0	0	blocked	0	0	blocked	0	0	blocked	0	0
203	EX_ppa_e		0	0	blocked	0	0	blocked	0	0	blocked	0	0	blocked	0	0	blocked	0	0	blocked	0	0	blocked	0	0	blocked	0	0	blocked	0	0	blocked	0	0	blocked	0	0	blocked	0	0	blocked	0	0	blocked	0	0	blocked	0	0
204	EX_damp_e		0	0	blocked	0	0	blocked	0	0	blocked	0	0	blocked	0	0	blocked	0	0	blocked	0	0	blocked	0	0	blocked	0	0	blocked	0	0	blocked	0	0	blocked	0	0	blocked	0	0	blocked	0	0	blocked	0	0	blocked	0	0
205	EX_ppal_e		0	0	blocked	0	0	blocked	0	0	blocked	0	0	blocked	0	0	blocked	0	0	blocked	0	0	blocked	0	0	blocked	0	0	blocked	0	0	blocked	0	0	blocked	0	0	blocked	0	0	blocked	0	0	blocked	0	0	blocked	0	0
206	EX_dca_e		0	0	blocked	0	0	blocked	0	0	blocked	0	0	blocked	0	0	blocked	0	0	blocked	0	0	blocked	0	0	blocked	0	0	blocked	0	0	blocked	0	0	blocked	0	0	blocked	0	0	blocked	0	0	blocked	0	0	blocked	0	0
207	EX_pppn_e		0	0	blocked	0	0	blocked	0	0	blocked	0	0	blocked	0	0	blocked	0	0	blocked	0	0	blocked	0	0	blocked	0	0	blocked	0	0	blocked	0	0	blocked	0	0	blocked	0	0	blocked	0	0	blocked	0	0	blocked	0	0
208	EX_ppt_e		0	0	blocked	0	0	blocked	0	0	blocked	0	0	blocked	0	0	blocked	0	0	blocked	0	0	blocked	0	0	blocked	0	0	blocked	0	0	blocked	0	0	blocked	0	0	blocked	0	0	blocked	0	0	blocked	0	0	blocked	0	0
209	EX_dcmp_e		0	0	blocked	0	0	blocked	0	0	blocked	0	0	blocked	0	0	blocked	0	0	blocked	0	0	blocked	0	0	blocked	0	0	blocked	0	0	blocked	0	0	blocked	0	0	blocked	0	0	blocked	0	0	blocked	0	0	blocked	0	0
210	EX_pro__L_e		0	8.74061	fixed-sign variable	0	7.68652	fixed-sign variable	0	4.52685	fixed-sign variable	0	6.88315	fixed-sign variable	0	6.0358	fixed-sign variable	0	6.0358	fixed-sign variable	0	4.25859	fixed-sign variable	0	1.51426	fixed-sign variable	0	7.03832	fixed-sign variable	0	10.6299	fixed-sign variable	0	1.51426	fixed-sign variable	0	1.51426	fixed-sign variable	0	18.9431	fixed-sign variable	0	9.54237	fixed-sign variable	0	9.54237	fixed-sign variable	0	12.0424
211	EX_dcyt_e		0	0	blocked	0	0	blocked	0	0	blocked	0	0	blocked	0	0	blocked	0	0	blocked	0	0	blocked	0	0	blocked	0	0	blocked	0	0	blocked	0	0	blocked	0	0	blocked	0	0	blocked	0	0	blocked	0	0	blocked	0	0
212	EX_progly_e		0	0	blocked	0	0	blocked	0	0	blocked	0	0	blocked	0	0	blocked	0	0	blocked	0	0	blocked	0	0	blocked	0	0	blocked	0	0	blocked	0	0	blocked	0	0	blocked	0	0	blocked	0	0	blocked	0	0	blocked	0	0
213	EX_psclys_e		0	0	blocked	0	0	blocked	0	0	blocked	0	0	blocked	0	0	blocked	0	0	blocked	0	0	blocked	0	0	blocked	0	0	blocked	0	0	blocked	0	0	blocked	0	0	blocked	0	0	blocked	0	0	blocked	0	0	blocked	0	0
214	EX_ddca_e		0	0	blocked	0	0	blocked	0	0	blocked	0	0	blocked	0	0	blocked	0	0	blocked	0	0	blocked	0	0	blocked	0	0	blocked	0	0	blocked	0	0	blocked	0	0	blocked	0	0	blocked	0	0	blocked	0	0	blocked	0	0
215	EX_pser__L_e		0	0	blocked	0	0	blocked	0	0	blocked	0	0	blocked	0	0	blocked	0	0	blocked	0	0	blocked	0	0	blocked	0	0	blocked	0	0	blocked	0	0	blocked	0	0	blocked	0	0	blocked	0	0	blocked	0	0	blocked	0	0
216	EX_ptrc_e		0	7.63389	fixed-sign variable	0	6.30056	fixed-sign variable	0	3.62148	fixed-sign variable	0	5.62148	fixed-sign variable	0	4.52685	fixed-sign variable	0	4.52685	fixed-sign variable	0	3.63389	fixed-sign variable	0	1.21141	fixed-sign variable	0	6.30056	fixed-sign variable	0	9.44559	fixed-sign variable	0	1.21141	fixed-sign variable	0	1.21141	fixed-sign variable	0	15.6339	fixed-sign variable	0	7.63389	fixed-sign variable	0	7.63389	fixed-sign variable	0	9.63389
217	EX_dgmp_e		0	0	blocked	0	0	blocked	0	0	blocked	0	0	blocked	0	0	blocked	0	0	blocked	0	0	blocked	0	0	blocked	0	0	blocked	0	0	blocked	0	0	blocked	0	0	blocked	0	0	blocked	0	0	blocked	0	0	blocked	0	0
218	EX_dgsn_e		0	0	blocked	0	0	blocked	0	0	blocked	0	0	blocked	0	0	blocked	0	0	blocked	0	0	blocked	0	0	blocked	0	0	blocked	0	0	blocked	0	0	blocked	0	0	blocked	0	0	blocked	0	0	blocked	0	0	blocked	0	0
219	EX_val__L_e		0	8.44837	fixed-sign variable	0	7.61504	fixed-sign variable	0	5.84619	fixed-sign variable	0	6.72119	fixed-sign variable	0	5.77279	fixed-sign variable	0	5.77185	fixed-sign variable	0	4.26305	fixed-sign variable	0	3.02852	fixed-sign variable	0	6.78171	fixed-sign variable	0	10.8499	fixed-sign variable	0	3.02852	fixed-sign variable	0	2.81971	fixed-sign variable	0	18.3442	fixed-sign variable	0	11.7485	fixed-sign variable	0	11.7485	fixed-sign variable	0	15.9152
220	EX_xan_e		0	3.46995	fixed-sign variable	0	2.86389	fixed-sign variable	0	1.64613	fixed-sign variable	0	2.55522	fixed-sign variable	0	1.64613	fixed-sign variable	0	1.64613	fixed-sign variable	0	1.65177	fixed-sign variable	0	0.50475	fixed-sign variable	0	2.86389	fixed-sign variable	0	13.773	fixed-sign variable	0	0.50475	fixed-sign variable	0	0.50475	fixed-sign variable	0	7.10632	fixed-sign variable	0	3.46995	fixed-sign variable	0	3.46995	fixed-sign variable	0	4.37904
221	EX_dha_e		0	0	blocked	0	0	blocked	0	0	blocked	0	0	blocked	0	0	blocked	0	0	blocked	0	0	blocked	0	0	blocked	0	0	blocked	0	0	blocked	0	0	blocked	0	0	blocked	0	0	blocked	0	0	blocked	0	0	blocked	0	0
222	EX_xmp_e		0	0	blocked	0	0	blocked	0	0	blocked	0	0	blocked	0	0	blocked	0	0	blocked	0	0	blocked	0	0	blocked	0	0	blocked	0	0	blocked	0	0	blocked	0	0	blocked	0	0	blocked	0	0	blocked	0	0	blocked	0	0
223	EX_dimp_e		0	0	blocked	0	0	blocked	0	0	blocked	0	0	blocked	0	0	blocked	0	0	blocked	0	0	blocked	0	0	blocked	0	0	blocked	0	0	blocked	0	0	blocked	0	0	blocked	0	0	blocked	0	0	blocked	0	0	blocked	0	0
224	EX_din_e		0	0	blocked	0	0	blocked	0	0	blocked	0	0	blocked	0	0	blocked	0	0	blocked	0	0	blocked	0	0	blocked	0	0	blocked	0	0	blocked	0	0	blocked	0	0	blocked	0	0	blocked	0	0	blocked	0	0	blocked	0	0
225	EX_xtsn_e		0	2.48931	fixed-sign variable	0	2.05453	fixed-sign variable	0	1.13171	fixed-sign variable	0	1.75671	fixed-sign variable	0	1.13171	fixed-sign variable	0	1.13171	fixed-sign variable	0	1.18497	fixed-sign variable	0	0.32448	fixed-sign variable	0	2.05453	fixed-sign variable	0	9.25987	fixed-sign variable	0	0.32448	fixed-sign variable	0	0.32448	fixed-sign variable	0	5.09801	fixed-sign variable	0	2.48931	fixed-sign variable	0	2.48931	fixed-sign variable	0	3.14149
226	EX_pydam_e		0	0	blocked	0	0	blocked	0	0	blocked	0	0	blocked	0	0	blocked	0	0	blocked	0	0	blocked	0	0	blocked	0	0	blocked	0	0	blocked	0	0	blocked	0	0	blocked	0	0	blocked	0	0	blocked	0	0	blocked	0	0
227	EX_xyl__D_e		0	0	blocked	0	0	blocked	0	0	blocked	0	0	blocked	0	0	blocked	0	0	blocked	0	0	blocked	0	0	blocked	0	0	blocked	0	0	blocked	0	0	blocked	0	0	blocked	0	0	blocked	0	0	blocked	0	0	blocked	0	0
228	EX_xylu__L_e		0	0	blocked	0	0	blocked	0	0	blocked	0	0	blocked	0	0	blocked	0	0	blocked	0	0	blocked	0	0	blocked	0	0	blocked	0	0	blocked	0	0	blocked	0	0	blocked	0	0	blocked	0	0	blocked	0	0	blocked	0	0
229	EX_zn2_e		0	0.00015	fixed-sign variable	0	0.00013	fixed-sign variable	0	7e-05	fixed-sign variable	0	0.00011	fixed-sign variable	0	7e-05	fixed-sign variable	0	7e-05	fixed-sign variable	0	7e-05	fixed-sign variable	0	2e-05	fixed-sign variable	0	0.00013	fixed-sign variable	0	0.00022	fixed-sign variable	0	2e-05	fixed-sign variable	0	2e-05	fixed-sign variable	0	0.00031	fixed-sign variable	0	0.00015	fixed-sign variable	0	0.00015	fixed-sign variable	0	0.00019
230	12DGR120tipp	Transport, Inner Membrane	0	19.0847	fixed-sign variable	0	15.7514	fixed-sign variable	0	9.0537	fixed-sign variable	0	14.0537	fixed-sign variable	0	9.0537	fixed-sign variable	0	9.0537	fixed-sign variable	0	9.08473	fixed-sign variable	0	3.02852	fixed-sign variable	0	15.7514	fixed-sign variable	0	25.7514	fixed-sign variable	0	3.02852	fixed-sign variable	0	3.02852	fixed-sign variable	0	39.0847	fixed-sign variable	0	19.0847	fixed-sign variable	0	19.0847	fixed-sign variable	0	24.0847
231	12DGR140tipp	Transport, Inner Membrane	0	19.0847	fixed-sign variable	0	15.7514	fixed-sign variable	0	9.0537	fixed-sign variable	0	14.0537	fixed-sign variable	0	9.0537	fixed-sign variable	0	9.0537	fixed-sign variable	0	9.08473	fixed-sign variable	0	3.02852	fixed-sign variable	0	15.7514	fixed-sign variable	0	25.7514	fixed-sign variable	0	3.02852	fixed-sign variable	0	3.02852	fixed-sign variable	0	39.0847	fixed-sign variable	0	19.0847	fixed-sign variable	0	19.0847	fixed-sign variable	0	24.0847
232	12DGR141tipp	Transport, Inner Membrane	0	19.0847	fixed-sign variable	0	15.7514	fixed-sign variable	0	9.0537	fixed-sign variable	0	14.0537	fixed-sign variable	0	9.0537	fixed-sign variable	0	9.0537	fixed-sign variable	0	9.08473	fixed-sign variable	0	3.02852	fixed-sign variable	0	15.7514	fixed-sign variable	0	25.7514	fixed-sign variable	0	3.02852	fixed-sign variable	0	3.02852	fixed-sign variable	0	39.0847	fixed-sign variable	0	19.0847	fixed-sign variable	0	19.0847	fixed-sign variable	0	24.0847
233	12DGR160tipp	Transport, Inner Membrane	0	19.0847	fixed-sign variable	0	15.7514	fixed-sign variable	0	9.0537	fixed-sign variable	0	14.0537	fixed-sign variable	0	9.0537	fixed-sign variable	0	9.0537	fixed-sign variable	0	9.08473	fixed-sign variable	0	3.02852	fixed-sign variable	0	15.7514	fixed-sign variable	0	25.7514	fixed-sign variable	0	3.02852	fixed-sign variable	0	3.02852	fixed-sign variable	0	39.0847	fixed-sign variable	0	19.0847	fixed-sign variable	0	19.0847	fixed-sign variable	0	24.0847
234	12DGR161tipp	Transport, Inner Membrane	0	19.0847	fixed-sign variable	0	15.7514	fixed-sign variable	0	9.0537	fixed-sign variable	0	14.0537	fixed-sign variable	0	9.0537	fixed-sign variable	0	9.0537	fixed-sign variable	0	9.08473	fixed-sign variable	0	3.02852	fixed-sign variable	0	15.7514	fixed-sign variable	0	25.7514	fixed-sign variable	0	3.02852	fixed-sign variable	0	3.02852	fixed-sign variable	0	39.0847	fixed-sign variable	0	19.0847	fixed-sign variable	0	19.0847	fixed-sign variable	0	24.0847
235	12DGR180tipp	Transport, Inner Membrane	0	19.0847	fixed-sign variable	0	15.7514	fixed-sign variable	0	9.0537	fixed-sign variable	0	14.0537	fixed-sign variable	0	9.0537	fixed-sign variable	0	9.0537	fixed-sign variable	0	9.08473	fixed-sign variable	0	3.02852	fixed-sign variable	0	15.7514	fixed-sign variable	0	25.7514	fixed-sign variable	0	3.02852	fixed-sign variable	0	3.02852	fixed-sign variable	0	39.0847	fixed-sign variable	0	19.0847	fixed-sign variable	0	19.0847	fixed-sign variable	0	24.0847
236	EX_pydx_e		0	0	blocked	0	0	blocked	0	0	blocked	0	0	blocked	0	0	blocked	0	0	blocked	0	0	blocked	0	0	blocked	0	0	blocked	0	0	blocked	0	0	blocked	0	0	blocked	0	0	blocked	0	0	blocked	0	0	blocked	0	0
237	EX_pydxn_e		0	0	blocked	0	0	blocked	0	0	blocked	0	0	blocked	0	0	blocked	0	0	blocked	0	0	blocked	0	0	blocked	0	0	blocked	0	0	blocked	0	0	blocked	0	0	blocked	0	0	blocked	0	0	blocked	0	0	blocked	0	0
238	EX_pyr_e		0	0	blocked	0	0	blocked	0	0	blocked	0	0	blocked	0	0	blocked	0	0	blocked	0	0	blocked	0	0	blocked	0	0	blocked	0	0	blocked	0	0	blocked	0	0	blocked	0	0	blocked	0	0	blocked	0	0	blocked	0	0
239	EX_quin_e		0	6.73579	fixed-sign variable	0	5.55932	fixed-sign variable	0	3.0179	fixed-sign variable	0	4.32684	fixed-sign variable	0	3.0179	fixed-sign variable	0	3.0179	fixed-sign variable	0	3.20638	fixed-sign variable	0	0.72684	fixed-sign variable	0	5.55932	fixed-sign variable	0	8.26489	fixed-sign variable	0	0.72684	fixed-sign variable	0	0.72684	fixed-sign variable	0	13.7946	fixed-sign variable	0	5.76489	fixed-sign variable	0	5.76489	fixed-sign variable	0	8.26489
240	EX_r5p_e		0	0	blocked	0	0	blocked	0	0	blocked	0	0	blocked	0	0	blocked	0	0	blocked	0	0	blocked	0	0	blocked	0	0	blocked	0	0	blocked	0	0	blocked	0	0	blocked	0	0	blocked	0	0	blocked	0	0	blocked	0	0
241	EX_rfamp_e		0	0	blocked	0	0	blocked	0	0	blocked	0	0	blocked	0	0	blocked	0	0	blocked	0	0	blocked	0	0	blocked	0	0	blocked	0	0	blocked	0	0	blocked	0	0	blocked	0	0	blocked	0	0	blocked	0	0	blocked	0	0
242	EX_rib__D_e		0	0	blocked	0	0	blocked	0	0	blocked	0	0	blocked	0	0	blocked	0	0	blocked	0	0	blocked	0	0	blocked	0	0	blocked	0	0	blocked	0	0	blocked	0	0	blocked	0	0	blocked	0	0	blocked	0	0	blocked	0	0
243	EX_rmn_e		0	0	blocked	0	0	blocked	0	0	blocked	0	0	blocked	0	0	blocked	0	0	blocked	0	0	blocked	0	0	blocked	0	0	blocked	0	0	blocked	0	0	blocked	0	0	blocked	0	0	blocked	0	0	blocked	0	0	blocked	0	0
244	EX_sbt__D_e		0	0	blocked	0	0	blocked	0	0	blocked	0	0	blocked	0	0	blocked	0	0	blocked	0	0	blocked	0	0	blocked	0	0	blocked	0	0	blocked	0	0	blocked	0	0	blocked	0	0	blocked	0	0	blocked	0	0	blocked	0	0
245	EX_sel_e		0	0	blocked	0	0	blocked	0	0	blocked	0	0	blocked	0	0	blocked	0	0	blocked	0	0	blocked	0	0	blocked	0	0	blocked	0	0	blocked	0	0	blocked	0	0	blocked	0	0	blocked	0	0	blocked	0	0	blocked	0	0
246	EX_ser__D_e		0	0	blocked	0	0	blocked	0	0	blocked	0	0	blocked	0	0	blocked	0	0	blocked	0	0	blocked	0	0	blocked	0	0	blocked	0	0	blocked	0	0	blocked	0	0	blocked	0	0	blocked	0	0	blocked	0	0	blocked	0	0
247	EX_ser__L_e		0	18.4037	fixed-sign variable	0	15.0703	fixed-sign variable	0	8.68568	fixed-sign variable	0	12.019	fixed-sign variable	0	8.68568	fixed-sign variable	0	8.68568	fixed-sign variable	0	8.40367	fixed-sign variable	0	2.01901	fixed-sign variable	0	15.022	fixed-sign variable	0	21.0703	fixed-sign variable	0	2.01901	fixed-sign variable	0	2.01901	fixed-sign variable	0	38.4037	fixed-sign variable	0	15.373	fixed-sign variable	0	15.373	fixed-sign variable	0	22.0397
248	EX_skm_e		0	0	blocked	0	0	blocked	0	0	blocked	0	0	blocked	0	0	blocked	0	0	blocked	0	0	blocked	0	0	blocked	0	0	blocked	0	0	blocked	0	0	blocked	0	0	blocked	0	0	blocked	0	0	blocked	0	0	blocked	0	0
249	12DGR181tipp	Transport, Inner Membrane	0	19.0847	fixed-sign variable	0	15.7514	fixed-sign variable	0	9.0537	fixed-sign variable	0	14.0537	fixed-sign variable	0	9.0537	fixed-sign variable	0	9.0537	fixed-sign variable	0	9.08473	fixed-sign variable	0	3.02852	fixed-sign variable	0	15.7514	fixed-sign variable	0	25.7514	fixed-sign variable	0	3.02852	fixed-sign variable	0	3.02852	fixed-sign variable	0	39.0847	fixed-sign variable	0	19.0847	fixed-sign variable	0	19.0847	fixed-sign variable	0	24.0847
250	12PPDRtex	Transport, Outer Membrane Porin	0	12.3001	fixed-sign variable	0	10.532	fixed-sign variable	0	6.06683	fixed-sign variable	0	9.03753	fixed-sign variable	0	6.06683	fixed-sign variable	0	6.06683	fixed-sign variable	0	6.08752	fixed-sign variable	0	1.53753	fixed-sign variable	0	9.92631	fixed-sign variable	0	16.1481	fixed-sign variable	0	1.53753	fixed-sign variable	0	1.53753	fixed-sign variable	0	26.0875	fixed-sign variable	0	11.5531	fixed-sign variable	0	11.5531	fixed-sign variable	0	16.0875
251	12PPDRtpp	Transport, Inner Membrane	0	12.3001	fixed-sign variable	0	10.532	fixed-sign variable	0	6.06683	fixed-sign variable	0	9.03753	fixed-sign variable	0	6.06683	fixed-sign variable	0	6.06683	fixed-sign variable	0	6.08752	fixed-sign variable	0	1.53753	fixed-sign variable	0	9.92631	fixed-sign variable	0	16.1481	fixed-sign variable	0	1.53753	fixed-sign variable	0	1.53753	fixed-sign variable	0	26.0875	fixed-sign variable	0	11.5531	fixed-sign variable	0	11.5531	fixed-sign variable	0	16.0875
252	EX_dms_e		0	0	blocked	0	0	blocked	0	0	blocked	0	0	blocked	0	0	blocked	0	0	blocked	0	0	blocked	0	0	blocked	0	0	blocked	0	0	blocked	0	0	blocked	0	0	blocked	0	0	blocked	0	0	blocked	0	0	blocked	0	0
253	12PPDStex	Transport, Outer Membrane Porin	0	0	blocked	0	0	blocked	0	0	blocked	0	0	blocked	0	0	blocked	0	0	blocked	0	0	blocked	10	10	fixed	0	0	blocked	0	0	blocked	0	0	blocked	0	0	blocked	0	0	blocked	0	0	blocked	0	0	blocked	0	0
254	12PPDStpp	Transport, Inner Membrane	0	0	blocked	0	0	blocked	0	0	blocked	0	0	blocked	0	0	blocked	0	0	blocked	0	0	blocked	10	10	fixed	0	0	blocked	0	0	blocked	0	0	blocked	0	0	blocked	0	0	blocked	0	0	blocked	0	0	blocked	0	0
255	14GLUCANabcpp	Transport, Inner Membrane	0	0	blocked	0	0	blocked	0	0	blocked	0	0	blocked	0	0	blocked	0	0	blocked	0	0	blocked	0	0	blocked	0	0	blocked	0	0	blocked	0	0	blocked	0	0	blocked	0	0	blocked	0	0	blocked	0	0	blocked	0	0
256	EX_slnt_e		0	0	blocked	0	0	blocked	0	0	blocked	0	0	blocked	0	0	blocked	0	0	blocked	0	0	blocked	0	0	blocked	0	0	blocked	0	0	blocked	0	0	blocked	0	0	blocked	0	0	blocked	0	0	blocked	0	0	blocked	0	0
257	EX_so2_e		0	0	blocked	0	0	blocked	0	0	blocked	0	0	blocked	0	0	blocked	0	0	blocked	0	0	blocked	0	0	blocked	0	0	blocked	0	0	blocked	0	0	blocked	0	0	blocked	0	0	blocked	0	0	blocked	0	0	blocked	0	0
258	EX_so3_e		0	0	blocked	0	0	blocked	0	0	blocked	0	0	blocked	0	0	blocked	0	0	blocked	0	0	blocked	0	0	blocked	0	0	blocked	0	0	blocked	0	0	blocked	0	0	blocked	0	0	blocked	0	0	blocked	0	0	blocked	0	0
259	EX_dmso_e		0	0	blocked	0	0	blocked	0	0	blocked	0	0	blocked	0	0	blocked	0	0	blocked	0	0	blocked	0	0	blocked	0	0	blocked	0	0	blocked	0	0	blocked	0	0	blocked	0	0	blocked	0	0	blocked	0	0	blocked	0	0
260	EX_so4_e		0	12.7232	fixed-sign variable	0	10.5009	fixed-sign variable	0	6.0358	fixed-sign variable	0	9.36913	fixed-sign variable	0	6.0358	fixed-sign variable	0	6.0358	fixed-sign variable	0	6.05649	fixed-sign variable	0	2.01901	fixed-sign variable	0	10.5009	fixed-sign variable	0	17.1676	fixed-sign variable	0	2.01901	fixed-sign variable	0	2.01901	fixed-sign variable	0	26.0565	fixed-sign variable	0	12.7232	fixed-sign variable	0	12.7232	fixed-sign variable	0	16.0565
261	EX_spmd_e		0	1.78919	fixed-sign variable	0	1.47669	fixed-sign variable	0	0.82306	fixed-sign variable	0	1.27761	fixed-sign variable	0	0.90537	fixed-sign variable	0	0.90537	fixed-sign variable	0	0.85169	fixed-sign variable	0	0.24556	fixed-sign variable	0	1.47669	fixed-sign variable	0	2.41419	fixed-sign variable	0	0.24556	fixed-sign variable	0	0.24556	fixed-sign variable	0	3.66419	fixed-sign variable	0	1.78919	fixed-sign variable	0	1.78919	fixed-sign variable	0	2.25794
262	EX_succ_e		0	0	blocked	0	0	blocked	0	0	blocked	0	0	blocked	0	0	blocked	0	0	blocked	0	0	blocked	0	0	blocked	0	0	blocked	0	0	blocked	0	0	blocked	0	0	blocked	0	0	blocked	0	0	blocked	0	0	blocked	0	0
263	14GLUCANtexi	Transport, Outer Membrane	0	0	blocked	0	0	blocked	0	0	blocked	0	0	blocked	0	0	blocked	0	0	blocked	0	0	blocked	0	0	blocked	0	0	blocked	0	0	blocked	0	0	blocked	0	0	blocked	0	0	blocked	0	0	blocked	0	0	blocked	0	0
264	23CAMPtex	Transport, Outer Membrane Porin	0	0	blocked	0	0	blocked	0	0	blocked	0	0	blocked	0	0	blocked	0	0	blocked	0	0	blocked	0	0	blocked	0	0	blocked	0	0	blocked	0	0	blocked	0	0	blocked	0	0	blocked	0	0	blocked	0	0	blocked	0	0
265	23CCMPtex	Transport, Outer Membrane Porin	0	0	blocked	0	0	blocked	0	0	blocked	0	0	blocked	0	0	blocked	0	0	blocked	0	0	blocked	0	0	blocked	0	0	blocked	0	0	blocked	0	0	blocked	0	0	blocked	0	0	blocked	0	0	blocked	0	0	blocked	0	0
266	EX_sucr_e		0	0	blocked	0	0	blocked	0	0	blocked	0	0	blocked	0	0	blocked	0	0	blocked	0	0	blocked	0	0	blocked	0	0	blocked	0	0	blocked	0	0	blocked	0	0	blocked	0	0	blocked	0	0	blocked	0	0	blocked	0	0
267	EX_sulfac_e		0	0	blocked	0	0	blocked	0	0	blocked	0	0	blocked	0	0	blocked	0	0	blocked	0	0	blocked	0	0	blocked	0	0	blocked	0	0	blocked	0	0	blocked	0	0	blocked	0	0	blocked	0	0	blocked	0	0	blocked	0	0
268	23CGMPtex	Transport, Outer Membrane Porin	0	0	blocked	0	0	blocked	0	0	blocked	0	0	blocked	0	0	blocked	0	0	blocked	0	0	blocked	0	0	blocked	0	0	blocked	0	0	blocked	0	0	blocked	0	0	blocked	0	0	blocked	0	0	blocked	0	0	blocked	0	0
269	EX_tartr__D_e		0	0	blocked	0	0	blocked	0	0	blocked	0	0	blocked	0	0	blocked	0	0	blocked	0	0	blocked	0	0	blocked	0	0	blocked	0	0	blocked	0	0	blocked	0	0	blocked	0	0	blocked	0	0	blocked	0	0	blocked	0	0
270	23CUMPtex	Transport, Outer Membrane Porin	0	0	blocked	0	0	blocked	0	0	blocked	0	0	blocked	0	0	blocked	0	0	blocked	0	0	blocked	0	0	blocked	0	0	blocked	0	0	blocked	0	0	blocked	0	0	blocked	0	0	blocked	0	0	blocked	0	0	blocked	0	0
271	EX_dopa_e		0	0	blocked	0	0	blocked	0	0	blocked	0	0	blocked	0	0	blocked	0	0	blocked	0	0	blocked	0	0	blocked	0	0	blocked	0	0	blocked	0	0	blocked	0	0	blocked	0	0	blocked	0	0	blocked	0	0	blocked	0	0
272	23DAPPAt2pp	Transport, Inner Membrane	0	0	blocked	0	0	blocked	0	0	blocked	0	0	blocked	0	0	blocked	0	0	blocked	0	0	blocked	0	0	blocked	0	0	blocked	0	0	blocked	0	0	blocked	0	0	blocked	0	0	blocked	0	0	blocked	0	0	blocked	0	0
273	23DAPPAtex	Transport, Outer Membrane Porin	0	0	blocked	0	0	blocked	0	0	blocked	0	0	blocked	0	0	blocked	0	0	blocked	0	0	blocked	0	0	blocked	0	0	blocked	0	0	blocked	0	0	blocked	0	0	blocked	0	0	blocked	0	0	blocked	0	0	blocked	0	0
274	23PDE2pp	Nucleotide Salvage Pathway	0	0	blocked	0	0	blocked	0	0	blocked	0	0	blocked	0	0	blocked	0	0	blocked	0	0	blocked	0	0	blocked	0	0	blocked	0	0	blocked	0	0	blocked	0	0	blocked	0	0	blocked	0	0	blocked	0	0	blocked	0	0
275	23PDE4pp	Nucleotide Salvage Pathway	0	0	blocked	0	0	blocked	0	0	blocked	0	0	blocked	0	0	blocked	0	0	blocked	0	0	blocked	0	0	blocked	0	0	blocked	0	0	blocked	0	0	blocked	0	0	blocked	0	0	blocked	0	0	blocked	0	0	blocked	0	0
276	EX_tartr__L_e		0	0	blocked	0	0	blocked	0	0	blocked	0	0	blocked	0	0	blocked	0	0	blocked	0	0	blocked	0	0	blocked	0	0	blocked	0	0	blocked	0	0	blocked	0	0	blocked	0	0	blocked	0	0	blocked	0	0	blocked	0	0
277	EX_taur_e		0	0	blocked	0	0	blocked	0	0	blocked	0	0	blocked	0	0	blocked	0	0	blocked	0	0	blocked	0	0	blocked	0	0	blocked	0	0	blocked	0	0	blocked	0	0	blocked	0	0	blocked	0	0	blocked	0	0	blocked	0	0
278	EX_tcynt_e		0	0	blocked	0	0	blocked	0	0	blocked	0	0	blocked	0	0	blocked	0	0	blocked	0	0	blocked	0	0	blocked	0	0	blocked	0	0	blocked	0	0	blocked	0	0	blocked	0	0	blocked	0	0	blocked	0	0	blocked	0	0
279	23PDE7pp	Nucleotide Salvage Pathway	0	0	blocked	0	0	blocked	0	0	blocked	0	0	blocked	0	0	blocked	0	0	blocked	0	0	blocked	0	0	blocked	0	0	blocked	0	0	blocked	0	0	blocked	0	0	blocked	0	0	blocked	0	0	blocked	0	0	blocked	0	0
280	23PDE9pp	Nucleotide Salvage Pathway	0	0	blocked	0	0	blocked	0	0	blocked	0	0	blocked	0	0	blocked	0	0	blocked	0	0	blocked	0	0	blocked	0	0	blocked	0	0	blocked	0	0	blocked	0	0	blocked	0	0	blocked	0	0	blocked	0	0	blocked	0	0
281	EX_doxrbcn_e		0	0	blocked	0	0	blocked	0	0	blocked	0	0	blocked	0	0	blocked	0	0	blocked	0	0	blocked	0	0	blocked	0	0	blocked	0	0	blocked	0	0	blocked	0	0	blocked	0	0	blocked	0	0	blocked	0	0	blocked	0	0
282	26DAHtex	Transport, Outer Membrane Porin	0	0	blocked	0	0	blocked	0	0	blocked	0	0	blocked	0	0	blocked	0	0	blocked	0	0	blocked	0	0	blocked	0	0	blocked	0	0	blocked	0	0	blocked	0	0	blocked	0	0	blocked	0	0	blocked	0	0	blocked	0	0
283	2AGPA120tipp	Transport, Inner Membrane	0	9.54237	fixed-sign variable	0	7.8757	fixed-sign variable	0	4.52685	fixed-sign variable	0	7.02685	fixed-sign variable	0	4.52685	fixed-sign variable	0	4.52685	fixed-sign variable	0	4.54237	fixed-sign variable	0	1.51426	fixed-sign variable	0	7.8757	fixed-sign variable	0	12.8757	fixed-sign variable	0	1.51426	fixed-sign variable	0	1.51426	fixed-sign variable	0	19.5424	fixed-sign variable	0	9.54237	fixed-sign variable	0	9.54237	fixed-sign variable	0	12.0424
284	EX_thm_e		0	0	blocked	0	0	blocked	0	0	blocked	0	0	blocked	0	0	blocked	0	0	blocked	0	0	blocked	0	0	blocked	0	0	blocked	0	0	blocked	0	0	blocked	0	0	blocked	0	0	blocked	0	0	blocked	0	0	blocked	0	0
285	EX_thr__L_e		0	9.54237	fixed-sign variable	0	7.8757	fixed-sign variable	0	4.52685	fixed-sign variable	0	7.02685	fixed-sign variable	0	6.0358	fixed-sign variable	0	6.0358	fixed-sign variable	0	4.54237	fixed-sign variable	0	1.51426	fixed-sign variable	0	7.8757	fixed-sign variable	0	12.8757	fixed-sign variable	0	1.51426	fixed-sign variable	0	1.51426	fixed-sign variable	0	19.5424	fixed-sign variable	0	9.54237	fixed-sign variable	0	9.54237	fixed-sign variable	0	12.0424
286	EX_dtmp_e		0	0	blocked	0	0	blocked	0	0	blocked	0	0	blocked	0	0	blocked	0	0	blocked	0	0	blocked	0	0	blocked	0	0	blocked	0	0	blocked	0	0	blocked	0	0	blocked	0	0	blocked	0	0	blocked	0	0	blocked	0	0
287	EX_thrp_e		0	0	blocked	0	0	blocked	0	0	blocked	0	0	blocked	0	0	blocked	0	0	blocked	0	0	blocked	0	0	blocked	0	0	blocked	0	0	blocked	0	0	blocked	0	0	blocked	0	0	blocked	0	0	blocked	0	0	blocked	0	0
288	2AGPA140tipp	Transport, Inner Membrane	0	9.54237	fixed-sign variable	0	7.8757	fixed-sign variable	0	4.52685	fixed-sign variable	0	7.02685	fixed-sign variable	0	4.52685	fixed-sign variable	0	4.52685	fixed-sign variable	0	4.54237	fixed-sign variable	0	1.51426	fixed-sign variable	0	7.8757	fixed-sign variable	0	12.8757	fixed-sign variable	0	1.51426	fixed-sign variable	0	1.51426	fixed-sign variable	0	19.5424	fixed-sign variable	0	9.54237	fixed-sign variable	0	9.54237	fixed-sign variable	0	12.0424
289	2AGPA141tipp	Transport, Inner Membrane	0	9.54237	fixed-sign variable	0	7.8757	fixed-sign variable	0	4.52685	fixed-sign variable	0	7.02685	fixed-sign variable	0	4.52685	fixed-sign variable	0	4.52685	fixed-sign variable	0	4.54237	fixed-sign variable	0	1.51426	fixed-sign variable	0	7.8757	fixed-sign variable	0	12.8757	fixed-sign variable	0	1.51426	fixed-sign variable	0	1.51426	fixed-sign variable	0	19.5424	fixed-sign variable	0	9.54237	fixed-sign variable	0	9.54237	fixed-sign variable	0	12.0424
290	EX_thym_e		0	6.36158	fixed-sign variable	0	5.25047	fixed-sign variable	0	3.0179	fixed-sign variable	0	4.68457	fixed-sign variable	0	3.62148	fixed-sign variable	0	3.62148	fixed-sign variable	0	3.02824	fixed-sign variable	0	1.00951	fixed-sign variable	0	5.25047	fixed-sign variable	0	8.5838	fixed-sign variable	0	1.00951	fixed-sign variable	0	1.00951	fixed-sign variable	0	13.0282	fixed-sign variable	0	6.36158	fixed-sign variable	0	6.36158	fixed-sign variable	0	8.02824
291	EX_dump_e		0	0	blocked	0	0	blocked	0	0	blocked	0	0	blocked	0	0	blocked	0	0	blocked	0	0	blocked	0	0	blocked	0	0	blocked	0	0	blocked	0	0	blocked	0	0	blocked	0	0	blocked	0	0	blocked	0	0	blocked	0	0
292	EX_thymd_e		0	0	blocked	0	0	blocked	0	0	blocked	0	0	blocked	0	0	blocked	0	0	blocked	0	0	blocked	0	0	blocked	0	0	blocked	0	0	blocked	0	0	blocked	0	0	blocked	0	0	blocked	0	0	blocked	0	0	blocked	0	0
293	2AGPA160tipp	Transport, Inner Membrane	0	9.54237	fixed-sign variable	0	7.8757	fixed-sign variable	0	4.52685	fixed-sign variable	0	7.02685	fixed-sign variable	0	4.52685	fixed-sign variable	0	4.52685	fixed-sign variable	0	4.54237	fixed-sign variable	0	1.51426	fixed-sign variable	0	7.8757	fixed-sign variable	0	12.8757	fixed-sign variable	0	1.51426	fixed-sign variable	0	1.51426	fixed-sign variable	0	19.5424	fixed-sign variable	0	9.54237	fixed-sign variable	0	9.54237	fixed-sign variable	0	12.0424
294	2AGPA161tipp	Transport, Inner Membrane	0	9.54237	fixed-sign variable	0	7.8757	fixed-sign variable	0	4.52685	fixed-sign variable	0	7.02685	fixed-sign variable	0	4.52685	fixed-sign variable	0	4.52685	fixed-sign variable	0	4.54237	fixed-sign variable	0	1.51426	fixed-sign variable	0	7.8757	fixed-sign variable	0	12.8757	fixed-sign variable	0	1.51426	fixed-sign variable	0	1.51426	fixed-sign variable	0	19.5424	fixed-sign variable	0	9.54237	fixed-sign variable	0	9.54237	fixed-sign variable	0	12.0424
295	EX_tma_e		0	0	blocked	0	0	blocked	0	0	blocked	0	0	blocked	0	0	blocked	0	0	blocked	0	0	blocked	0	0	blocked	0	0	blocked	0	0	blocked	0	0	blocked	0	0	blocked	0	0	blocked	0	0	blocked	0	0	blocked	0	0
296	EX_duri_e		0	0	blocked	0	0	blocked	0	0	blocked	0	0	blocked	0	0	blocked	0	0	blocked	0	0	blocked	0	0	blocked	0	0	blocked	0	0	blocked	0	0	blocked	0	0	blocked	0	0	blocked	0	0	blocked	0	0	blocked	0	0
297	EX_tmao_e		0	0	blocked	0	0	blocked	0	0	blocked	0	0	blocked	0	0	blocked	0	0	blocked	0	0	blocked	0	0	blocked	0	0	blocked	0	0	blocked	0	0	blocked	0	0	blocked	0	0	blocked	0	0	blocked	0	0	blocked	0	0
298	EX_tre_e		0	0	blocked	0	0	blocked	0	0	blocked	0	0	blocked	0	0	blocked	0	0	blocked	0	0	blocked	0	0	blocked	0	0	blocked	0	0	blocked	0	0	blocked	0	0	blocked	0	0	blocked	0	0	blocked	0	0	blocked	0	0
299	EX_trp__L_e		0	3.18079	fixed-sign variable	0	2.62523	fixed-sign variable	0	1.39288	fixed-sign variable	0	2.121	fixed-sign variable	0	1.39288	fixed-sign variable	0	1.39288	fixed-sign variable	0	1.51412	fixed-sign variable	0	0.3563	fixed-sign variable	0	2.62523	fixed-sign variable	0	4.13244	fixed-sign variable	0	0.3563	fixed-sign variable	0	0.3563	fixed-sign variable	0	6.51412	fixed-sign variable	0	2.88244	fixed-sign variable	0	2.88244	fixed-sign variable	0	4.01412
300	2AGPA180tipp	Transport, Inner Membrane	0	9.54237	fixed-sign variable	0	7.8757	fixed-sign variable	0	4.52685	fixed-sign variable	0	7.02685	fixed-sign variable	0	4.52685	fixed-sign variable	0	4.52685	fixed-sign variable	0	4.54237	fixed-sign variable	0	1.51426	fixed-sign variable	0	7.8757	fixed-sign variable	0	12.8757	fixed-sign variable	0	1.51426	fixed-sign variable	0	1.51426	fixed-sign variable	0	19.5424	fixed-sign variable	0	9.54237	fixed-sign variable	0	9.54237	fixed-sign variable	0	12.0424
301	2AGPA181tipp	Transport, Inner Membrane	0	9.54237	fixed-sign variable	0	7.8757	fixed-sign variable	0	4.52685	fixed-sign variable	0	7.02685	fixed-sign variable	0	4.52685	fixed-sign variable	0	4.52685	fixed-sign variable	0	4.54237	fixed-sign variable	0	1.51426	fixed-sign variable	0	7.8757	fixed-sign variable	0	12.8757	fixed-sign variable	0	1.51426	fixed-sign variable	0	1.51426	fixed-sign variable	0	19.5424	fixed-sign variable	0	9.54237	fixed-sign variable	0	9.54237	fixed-sign variable	0	12.0424
302	2AGPE120tipp	Transport, Inner Membrane	0	12.7232	fixed-sign variable	0	10.5009	fixed-sign variable	0	6.0358	fixed-sign variable	0	9.36913	fixed-sign variable	0	6.0358	fixed-sign variable	0	6.0358	fixed-sign variable	0	6.05649	fixed-sign variable	0	2.01901	fixed-sign variable	0	10.5009	fixed-sign variable	0	17.1676	fixed-sign variable	0	2.01901	fixed-sign variable	0	2.01901	fixed-sign variable	0	26.0565	fixed-sign variable	0	12.7232	fixed-sign variable	0	12.7232	fixed-sign variable	0	16.0565
303	2AGPE140tipp	Transport, Inner Membrane	0	12.7232	fixed-sign variable	0	10.5009	fixed-sign variable	0	6.0358	fixed-sign variable	0	9.36913	fixed-sign variable	0	6.0358	fixed-sign variable	0	6.0358	fixed-sign variable	0	6.05649	fixed-sign variable	0	2.01901	fixed-sign variable	0	10.5009	fixed-sign variable	0	17.1676	fixed-sign variable	0	2.01901	fixed-sign variable	0	2.01901	fixed-sign variable	0	26.0565	fixed-sign variable	0	12.7232	fixed-sign variable	0	12.7232	fixed-sign variable	0	16.0565
304	2AGPE141tipp	Transport, Inner Membrane	0	12.7232	fixed-sign variable	0	10.5009	fixed-sign variable	0	6.0358	fixed-sign variable	0	9.36913	fixed-sign variable	0	6.0358	fixed-sign variable	0	6.0358	fixed-sign variable	0	6.05649	fixed-sign variable	0	2.01901	fixed-sign variable	0	10.5009	fixed-sign variable	0	17.1676	fixed-sign variable	0	2.01901	fixed-sign variable	0	2.01901	fixed-sign variable	0	26.0565	fixed-sign variable	0	12.7232	fixed-sign variable	0	12.7232	fixed-sign variable	0	16.0565
305	2AGPE160tipp	Transport, Inner Membrane	0	12.7232	fixed-sign variable	0	10.5009	fixed-sign variable	0	6.0358	fixed-sign variable	0	9.36913	fixed-sign variable	0	6.0358	fixed-sign variable	0	6.0358	fixed-sign variable	0	6.05649	fixed-sign variable	0	2.01901	fixed-sign variable	0	10.5009	fixed-sign variable	0	17.1676	fixed-sign variable	0	2.01901	fixed-sign variable	0	2.01901	fixed-sign variable	0	26.0565	fixed-sign variable	0	12.7232	fixed-sign variable	0	12.7232	fixed-sign variable	0	16.0565
306	EX_tsul_e		0	0	blocked	0	0	blocked	0	0	blocked	0	0	blocked	0	0	blocked	0	0	blocked	0	0	blocked	0	0	blocked	0	0	blocked	0	0	blocked	0	0	blocked	0	0	blocked	0	0	blocked	0	0	blocked	0	0	blocked	0	0
307	EX_eca4colipa_e		0	0.1801	fixed-sign variable	0	0.16067	fixed-sign variable	0	0.08582	fixed-sign variable	0	0.13321	fixed-sign variable	0	0.08369	fixed-sign variable	0	0.08369	fixed-sign variable	0	0.08775	fixed-sign variable	0	0.02345	fixed-sign variable	0	0.1447	fixed-sign variable	0	0.21709	fixed-sign variable	0	0.02345	fixed-sign variable	0	0.02345	fixed-sign variable	0	0.2369	fixed-sign variable	0	0.20774	fixed-sign variable	0	0.20774	fixed-sign variable	0	0.2369
308	EX_ttdca_e		0	0	blocked	0	0	blocked	0	0	blocked	0	0	blocked	0	0	blocked	0	0	blocked	0	0	blocked	0	0	blocked	0	0	blocked	0	0	blocked	0	0	blocked	0	0	blocked	0	0	blocked	0	0	blocked	0	0	blocked	0	0
309	2AGPE161tipp	Transport, Inner Membrane	0	12.7232	fixed-sign variable	0	10.5009	fixed-sign variable	0	6.0358	fixed-sign variable	0	9.36913	fixed-sign variable	0	6.0358	fixed-sign variable	0	6.0358	fixed-sign variable	0	6.05649	fixed-sign variable	0	2.01901	fixed-sign variable	0	10.5009	fixed-sign variable	0	17.1676	fixed-sign variable	0	2.01901	fixed-sign variable	0	2.01901	fixed-sign variable	0	26.0565	fixed-sign variable	0	12.7232	fixed-sign variable	0	12.7232	fixed-sign variable	0	16.0565
310	2AGPE180tipp	Transport, Inner Membrane	0	12.7232	fixed-sign variable	0	10.5009	fixed-sign variable	0	6.0358	fixed-sign variable	0	9.36913	fixed-sign variable	0	6.0358	fixed-sign variable	0	6.0358	fixed-sign variable	0	6.05649	fixed-sign variable	0	2.01901	fixed-sign variable	0	10.5009	fixed-sign variable	0	17.1676	fixed-sign variable	0	2.01901	fixed-sign variable	0	2.01901	fixed-sign variable	0	26.0565	fixed-sign variable	0	12.7232	fixed-sign variable	0	12.7232	fixed-sign variable	0	16.0565
311	2AGPE181tipp	Transport, Inner Membrane	0	12.7232	fixed-sign variable	0	10.5009	fixed-sign variable	0	6.0358	fixed-sign variable	0	9.36913	fixed-sign variable	0	6.0358	fixed-sign variable	0	6.0358	fixed-sign variable	0	6.05649	fixed-sign variable	0	2.01901	fixed-sign variable	0	10.5009	fixed-sign variable	0	17.1676	fixed-sign variable	0	2.01901	fixed-sign variable	0	2.01901	fixed-sign variable	0	26.0565	fixed-sign variable	0	12.7232	fixed-sign variable	0	12.7232	fixed-sign variable	0	16.0565
312	2AGPEAT120	Glycerophospholipid Metabolism	0	12.7232	fixed-sign variable	0	10.5009	fixed-sign variable	0	6.0358	fixed-sign variable	0	9.36913	fixed-sign variable	0	6.0358	fixed-sign variable	0	6.0358	fixed-sign variable	0	6.05649	fixed-sign variable	0	2.01901	fixed-sign variable	0	10.5009	fixed-sign variable	0	17.1676	fixed-sign variable	0	2.01901	fixed-sign variable	0	2.01901	fixed-sign variable	0	26.0565	fixed-sign variable	0	12.7232	fixed-sign variable	0	12.7232	fixed-sign variable	0	16.0565
313	EX_ttdcea_e		0	0	blocked	0	0	blocked	0	0	blocked	0	0	blocked	0	0	blocked	0	0	blocked	0	0	blocked	0	0	blocked	0	0	blocked	0	0	blocked	0	0	blocked	0	0	blocked	0	0	blocked	0	0	blocked	0	0	blocked	0	0
314	EX_enlipa_e		0	0.31587	fixed-sign variable	0	0.31587	fixed-sign variable	0	0.27511	fixed-sign variable	0	0.31587	fixed-sign variable	0	0.24975	fixed-sign variable	0	0.24975	fixed-sign variable	0	0.20106	fixed-sign variable	0	0.09564	fixed-sign variable	0	0.31587	fixed-sign variable	0	0.31587	fixed-sign variable	0	0.09564	fixed-sign variable	0	0.09564	fixed-sign variable	0	0.31587	fixed-sign variable	0	0.31587	fixed-sign variable	0	0.31587	fixed-sign variable	0	0.31587
315	2AGPEAT140	Glycerophospholipid Metabolism	0	12.7232	fixed-sign variable	0	10.5009	fixed-sign variable	0	6.0358	fixed-sign variable	0	9.36913	fixed-sign variable	0	6.0358	fixed-sign variable	0	6.0358	fixed-sign variable	0	6.05649	fixed-sign variable	0	2.01901	fixed-sign variable	0	10.5009	fixed-sign variable	0	17.1676	fixed-sign variable	0	2.01901	fixed-sign variable	0	2.01901	fixed-sign variable	0	26.0565	fixed-sign variable	0	12.7232	fixed-sign variable	0	12.7232	fixed-sign variable	0	16.0565
316	2AGPEAT141	Glycerophospholipid Metabolism	0	12.7232	fixed-sign variable	0	10.5009	fixed-sign variable	0	6.0358	fixed-sign variable	0	9.36913	fixed-sign variable	0	6.0358	fixed-sign variable	0	6.0358	fixed-sign variable	0	6.05649	fixed-sign variable	0	2.01901	fixed-sign variable	0	10.5009	fixed-sign variable	0	17.1676	fixed-sign variable	0	2.01901	fixed-sign variable	0	2.01901	fixed-sign variable	0	26.0565	fixed-sign variable	0	12.7232	fixed-sign variable	0	12.7232	fixed-sign variable	0	16.0565
317	2AGPEAT160	Glycerophospholipid Metabolism	0	12.7232	fixed-sign variable	0	10.5009	fixed-sign variable	0	6.0358	fixed-sign variable	0	9.36913	fixed-sign variable	0	6.0358	fixed-sign variable	0	6.0358	fixed-sign variable	0	6.05649	fixed-sign variable	0	2.01901	fixed-sign variable	0	10.5009	fixed-sign variable	0	17.1676	fixed-sign variable	0	2.01901	fixed-sign variable	0	2.01901	fixed-sign variable	0	26.0565	fixed-sign variable	0	12.7232	fixed-sign variable	0	12.7232	fixed-sign variable	0	16.0565
318	EX_ttrcyc_e		0	0	blocked	0	0	blocked	0	0	blocked	0	0	blocked	0	0	blocked	0	0	blocked	0	0	blocked	0	0	blocked	0	0	blocked	0	0	blocked	0	0	blocked	0	0	blocked	0	0	blocked	0	0	blocked	0	0	blocked	0	0
319	EX_enter_e		0	1.09056	fixed-sign variable	0	0.90008	fixed-sign variable	0	0.50298	fixed-sign variable	0	0.73586	fixed-sign variable	0	0.50298	fixed-sign variable	0	0.50298	fixed-sign variable	0	0.51913	fixed-sign variable	0	0.12361	fixed-sign variable	0	0.90008	fixed-sign variable	0	1.37748	fixed-sign variable	0	0.12361	fixed-sign variable	0	0.12361	fixed-sign variable	0	2.23341	fixed-sign variable	0	0.96081	fixed-sign variable	0	0.96081	fixed-sign variable	0	1.37627
320	2AGPEAT161	Glycerophospholipid Metabolism	0	12.7232	fixed-sign variable	0	10.5009	fixed-sign variable	0	6.0358	fixed-sign variable	0	9.36913	fixed-sign variable	0	6.0358	fixed-sign variable	0	6.0358	fixed-sign variable	0	6.05649	fixed-sign variable	0	2.01901	fixed-sign variable	0	10.5009	fixed-sign variable	0	17.1676	fixed-sign variable	0	2.01901	fixed-sign variable	0	2.01901	fixed-sign variable	0	26.0565	fixed-sign variable	0	12.7232	fixed-sign variable	0	12.7232	fixed-sign variable	0	16.0565
321	EX_etha_e		0	4.77118	fixed-sign variable	0	3.93785	fixed-sign variable	0	2.26342	fixed-sign variable	0	3.51343	fixed-sign variable	0	2.26342	fixed-sign variable	0	2.26342	fixed-sign variable	0	2.27118	fixed-sign variable	0	0.673	fixed-sign variable	0	3.93785	fixed-sign variable	0	6.43785	fixed-sign variable	0	0.673	fixed-sign variable	0	0.673	fixed-sign variable	0	9.77118	fixed-sign variable	0	4.77118	fixed-sign variable	0	4.77118	fixed-sign variable	0	6.02118
322	2AGPEAT180	Glycerophospholipid Metabolism	0	12.7232	fixed-sign variable	0	10.5009	fixed-sign variable	0	6.0358	fixed-sign variable	0	9.36913	fixed-sign variable	0	6.0358	fixed-sign variable	0	6.0358	fixed-sign variable	0	6.05649	fixed-sign variable	0	2.01901	fixed-sign variable	0	10.5009	fixed-sign variable	0	17.1676	fixed-sign variable	0	2.01901	fixed-sign variable	0	2.01901	fixed-sign variable	0	26.0565	fixed-sign variable	0	12.7232	fixed-sign variable	0	12.7232	fixed-sign variable	0	16.0565
323	2AGPEAT181	Glycerophospholipid Metabolism	0	12.7232	fixed-sign variable	0	10.5009	fixed-sign variable	0	6.0358	fixed-sign variable	0	9.36913	fixed-sign variable	0	6.0358	fixed-sign variable	0	6.0358	fixed-sign variable	0	6.05649	fixed-sign variable	0	2.01901	fixed-sign variable	0	10.5009	fixed-sign variable	0	17.1676	fixed-sign variable	0	2.01901	fixed-sign variable	0	2.01901	fixed-sign variable	0	26.0565	fixed-sign variable	0	12.7232	fixed-sign variable	0	12.7232	fixed-sign variable	0	16.0565
324	EX_tungs_e		0	0	blocked	0	0	blocked	0	0	blocked	0	0	blocked	0	0	blocked	0	0	blocked	0	0	blocked	0	0	blocked	0	0	blocked	0	0	blocked	0	0	blocked	0	0	blocked	0	0	blocked	0	0	blocked	0	0	blocked	0	0
325	EX_tym_e		0	0	blocked	0	0	blocked	0	0	blocked	0	0	blocked	0	0	blocked	0	0	blocked	0	0	blocked	0	0	blocked	0	0	blocked	0	0	blocked	0	0	blocked	0	0	blocked	0	0	blocked	0	0	blocked	0	0	blocked	0	0
326	2AGPG120tipp	Transport, Inner Membrane	0	12.7232	fixed-sign variable	0	10.5009	fixed-sign variable	0	6.0358	fixed-sign variable	0	9.36913	fixed-sign variable	0	6.0358	fixed-sign variable	0	6.0358	fixed-sign variable	0	6.05649	fixed-sign variable	0	2.01901	fixed-sign variable	0	10.5009	fixed-sign variable	0	17.1676	fixed-sign variable	0	2.01901	fixed-sign variable	0	2.01901	fixed-sign variable	0	26.0565	fixed-sign variable	0	12.7232	fixed-sign variable	0	12.7232	fixed-sign variable	0	16.0565
327	EX_ethso3_e		0	0	blocked	0	0	blocked	0	0	blocked	0	0	blocked	0	0	blocked	0	0	blocked	0	0	blocked	0	0	blocked	0	0	blocked	0	0	blocked	0	0	blocked	0	0	blocked	0	0	blocked	0	0	blocked	0	0	blocked	0	0
328	2AGPG140tipp	Transport, Inner Membrane	0	12.7232	fixed-sign variable	0	10.5009	fixed-sign variable	0	6.0358	fixed-sign variable	0	9.36913	fixed-sign variable	0	6.0358	fixed-sign variable	0	6.0358	fixed-sign variable	0	6.05649	fixed-sign variable	0	2.01901	fixed-sign variable	0	10.5009	fixed-sign variable	0	17.1676	fixed-sign variable	0	2.01901	fixed-sign variable	0	2.01901	fixed-sign variable	0	26.0565	fixed-sign variable	0	12.7232	fixed-sign variable	0	12.7232	fixed-sign variable	0	16.0565
329	2AGPG141tipp	Transport, Inner Membrane	0	12.7232	fixed-sign variable	0	10.5009	fixed-sign variable	0	6.0358	fixed-sign variable	0	9.36913	fixed-sign variable	0	6.0358	fixed-sign variable	0	6.0358	fixed-sign variable	0	6.05649	fixed-sign variable	0	2.01901	fixed-sign variable	0	10.5009	fixed-sign variable	0	17.1676	fixed-sign variable	0	2.01901	fixed-sign variable	0	2.01901	fixed-sign variable	0	26.0565	fixed-sign variable	0	12.7232	fixed-sign variable	0	12.7232	fixed-sign variable	0	16.0565
330	2AGPG160tipp	Transport, Inner Membrane	0	12.7232	fixed-sign variable	0	10.5009	fixed-sign variable	0	6.0358	fixed-sign variable	0	9.36913	fixed-sign variable	0	6.0358	fixed-sign variable	0	6.0358	fixed-sign variable	0	6.05649	fixed-sign variable	0	2.01901	fixed-sign variable	0	10.5009	fixed-sign variable	0	17.1676	fixed-sign variable	0	2.01901	fixed-sign variable	0	2.01901	fixed-sign variable	0	26.0565	fixed-sign variable	0	12.7232	fixed-sign variable	0	12.7232	fixed-sign variable	0	16.0565
331	2AGPG161tipp	Transport, Inner Membrane	0	12.7232	fixed-sign variable	0	10.5009	fixed-sign variable	0	6.0358	fixed-sign variable	0	9.36913	fixed-sign variable	0	6.0358	fixed-sign variable	0	6.0358	fixed-sign variable	0	6.05649	fixed-sign variable	0	2.01901	fixed-sign variable	0	10.5009	fixed-sign variable	0	17.1676	fixed-sign variable	0	2.01901	fixed-sign variable	0	2.01901	fixed-sign variable	0	26.0565	fixed-sign variable	0	12.7232	fixed-sign variable	0	12.7232	fixed-sign variable	0	16.0565
332	EX_tyr__L_e		0	4.40417	fixed-sign variable	0	3.63494	fixed-sign variable	0	2.01193	fixed-sign variable	0	2.92354	fixed-sign variable	0	2.01193	fixed-sign variable	0	2.01193	fixed-sign variable	0	2.09648	fixed-sign variable	0	0.49111	fixed-sign variable	0	3.63494	fixed-sign variable	0	5.50992	fixed-sign variable	0	0.49111	fixed-sign variable	0	0.49111	fixed-sign variable	0	9.01955	fixed-sign variable	0	3.84326	fixed-sign variable	0	3.84326	fixed-sign variable	0	5.50993
333	EX_tyrp_e		0	0	blocked	0	0	blocked	0	0	blocked	0	0	blocked	0	0	blocked	0	0	blocked	0	0	blocked	0	0	blocked	0	0	blocked	0	0	blocked	0	0	blocked	0	0	blocked	0	0	blocked	0	0	blocked	0	0	blocked	0	0
334	EX_uacgam_e		0	0	blocked	0	0	blocked	0	0	blocked	0	0	blocked	0	0	blocked	0	0	blocked	0	0	blocked	0	0	blocked	0	0	blocked	0	0	blocked	0	0	blocked	0	0	blocked	0	0	blocked	0	0	blocked	0	0	blocked	0	0
335	EX_udpacgal_e		0	0	blocked	0	0	blocked	0	0	blocked	0	0	blocked	0	0	blocked	0	0	blocked	0	0	blocked	0	0	blocked	0	0	blocked	0	0	blocked	0	0	blocked	0	0	blocked	0	0	blocked	0	0	blocked	0	0	blocked	0	0
336	EX_udpg_e		0	0	blocked	0	0	blocked	0	0	blocked	0	0	blocked	0	0	blocked	0	0	blocked	0	0	blocked	0	0	blocked	0	0	blocked	0	0	blocked	0	0	blocked	0	0	blocked	0	0	blocked	0	0	blocked	0	0	blocked	0	0
337	2AGPG180tipp	Transport, Inner Membrane	0	12.7232	fixed-sign variable	0	10.5009	fixed-sign variable	0	6.0358	fixed-sign variable	0	9.36913	fixed-sign variable	0	6.0358	fixed-sign variable	0	6.0358	fixed-sign variable	0	6.05649	fixed-sign variable	0	2.01901	fixed-sign variable	0	10.5009	fixed-sign variable	0	17.1676	fixed-sign variable	0	2.01901	fixed-sign variable	0	2.01901	fixed-sign variable	0	26.0565	fixed-sign variable	0	12.7232	fixed-sign variable	0	12.7232	fixed-sign variable	0	16.0565
338	2AGPG181tipp	Transport, Inner Membrane	0	12.7232	fixed-sign variable	0	10.5009	fixed-sign variable	0	6.0358	fixed-sign variable	0	9.36913	fixed-sign variable	0	6.0358	fixed-sign variable	0	6.0358	fixed-sign variable	0	6.05649	fixed-sign variable	0	2.01901	fixed-sign variable	0	10.5009	fixed-sign variable	0	17.1676	fixed-sign variable	0	2.01901	fixed-sign variable	0	2.01901	fixed-sign variable	0	26.0565	fixed-sign variable	0	12.7232	fixed-sign variable	0	12.7232	fixed-sign variable	0	16.0565
339	2AGPGAT120	Glycerophospholipid Metabolism	0	12.7232	fixed-sign variable	0	10.5009	fixed-sign variable	0	6.0358	fixed-sign variable	0	9.36913	fixed-sign variable	0	6.0358	fixed-sign variable	0	6.0358	fixed-sign variable	0	6.05649	fixed-sign variable	0	2.01901	fixed-sign variable	0	10.5009	fixed-sign variable	0	17.1676	fixed-sign variable	0	2.01901	fixed-sign variable	0	2.01901	fixed-sign variable	0	26.0565	fixed-sign variable	0	12.7232	fixed-sign variable	0	12.7232	fixed-sign variable	0	16.0565
340	EX_udpgal_e		0	0	blocked	0	0	blocked	0	0	blocked	0	0	blocked	0	0	blocked	0	0	blocked	0	0	blocked	0	0	blocked	0	0	blocked	0	0	blocked	0	0	blocked	0	0	blocked	0	0	blocked	0	0	blocked	0	0	blocked	0	0
341	EX_etoh_e		0	17.2101	fixed-sign variable	0	15.4402	fixed-sign variable	0	11.6924	fixed-sign variable	0	13.4424	fixed-sign variable	0	11.6011	fixed-sign variable	0	11.5988	fixed-sign variable	0	8.60709	fixed-sign variable	0	6.05703	fixed-sign variable	0	13.7955	fixed-sign variable	0	22.6838	fixed-sign variable	0	6.05703	fixed-sign variable	0	5.88869	fixed-sign variable	0	37.454	fixed-sign variable	0	23.7955	fixed-sign variable	0	23.7955	fixed-sign variable	0	32.0881
342	EX_udpglcur_e		0	0	blocked	0	0	blocked	0	0	blocked	0	0	blocked	0	0	blocked	0	0	blocked	0	0	blocked	0	0	blocked	0	0	blocked	0	0	blocked	0	0	blocked	0	0	blocked	0	0	blocked	0	0	blocked	0	0	blocked	0	0
343	2AGPGAT140	Glycerophospholipid Metabolism	0	12.7232	fixed-sign variable	0	10.5009	fixed-sign variable	0	6.0358	fixed-sign variable	0	9.36913	fixed-sign variable	0	6.0358	fixed-sign variable	0	6.0358	fixed-sign variable	0	6.05649	fixed-sign variable	0	2.01901	fixed-sign variable	0	10.5009	fixed-sign variable	0	17.1676	fixed-sign variable	0	2.01901	fixed-sign variable	0	2.01901	fixed-sign variable	0	26.0565	fixed-sign variable	0	12.7232	fixed-sign variable	0	12.7232	fixed-sign variable	0	16.0565
344	2AGPGAT141	Glycerophospholipid Metabolism	0	12.7232	fixed-sign variable	0	10.5009	fixed-sign variable	0	6.0358	fixed-sign variable	0	9.36913	fixed-sign variable	0	6.0358	fixed-sign variable	0	6.0358	fixed-sign variable	0	6.05649	fixed-sign variable	0	2.01901	fixed-sign variable	0	10.5009	fixed-sign variable	0	17.1676	fixed-sign variable	0	2.01901	fixed-sign variable	0	2.01901	fixed-sign variable	0	26.0565	fixed-sign variable	0	12.7232	fixed-sign variable	0	12.7232	fixed-sign variable	0	16.0565
345	2AGPGAT160	Glycerophospholipid Metabolism	0	12.7232	fixed-sign variable	0	10.5009	fixed-sign variable	0	6.0358	fixed-sign variable	0	9.36913	fixed-sign variable	0	6.0358	fixed-sign variable	0	6.0358	fixed-sign variable	0	6.05649	fixed-sign variable	0	2.01901	fixed-sign variable	0	10.5009	fixed-sign variable	0	17.1676	fixed-sign variable	0	2.01901	fixed-sign variable	0	2.01901	fixed-sign variable	0	26.0565	fixed-sign variable	0	12.7232	fixed-sign variable	0	12.7232	fixed-sign variable	0	16.0565
346	2AGPGAT161	Glycerophospholipid Metabolism	0	12.7232	fixed-sign variable	0	10.5009	fixed-sign variable	0	6.0358	fixed-sign variable	0	9.36913	fixed-sign variable	0	6.0358	fixed-sign variable	0	6.0358	fixed-sign variable	0	6.05649	fixed-sign variable	0	2.01901	fixed-sign variable	0	10.5009	fixed-sign variable	0	17.1676	fixed-sign variable	0	2.01901	fixed-sign variable	0	2.01901	fixed-sign variable	0	26.0565	fixed-sign variable	0	12.7232	fixed-sign variable	0	12.7232	fixed-sign variable	0	16.0565
347	EX_ump_e		0	0	blocked	0	0	blocked	0	0	blocked	0	0	blocked	0	0	blocked	0	0	blocked	0	0	blocked	0	0	blocked	0	0	blocked	0	0	blocked	0	0	blocked	0	0	blocked	0	0	blocked	0	0	blocked	0	0	blocked	0	0
348	2AGPGAT180	Glycerophospholipid Metabolism	0	12.7232	fixed-sign variable	0	10.5009	fixed-sign variable	0	6.0358	fixed-sign variable	0	9.36913	fixed-sign variable	0	6.0358	fixed-sign variable	0	6.0358	fixed-sign variable	0	6.05649	fixed-sign variable	0	2.01901	fixed-sign variable	0	10.5009	fixed-sign variable	0	17.1676	fixed-sign variable	0	2.01901	fixed-sign variable	0	2.01901	fixed-sign variable	0	26.0565	fixed-sign variable	0	12.7232	fixed-sign variable	0	12.7232	fixed-sign variable	0	16.0565
349	EX_f6p_e		0	0	blocked	0	0	blocked	0	0	blocked	0	0	blocked	0	0	blocked	0	0	blocked	0	0	blocked	0	0	blocked	0	0	blocked	0	0	blocked	0	0	blocked	0	0	blocked	0	0	blocked	0	0	blocked	0	0	blocked	0	0
350	2AGPGAT181	Glycerophospholipid Metabolism	0	12.7232	fixed-sign variable	0	10.5009	fixed-sign variable	0	6.0358	fixed-sign variable	0	9.36913	fixed-sign variable	0	6.0358	fixed-sign variable	0	6.0358	fixed-sign variable	0	6.05649	fixed-sign variable	0	2.01901	fixed-sign variable	0	10.5009	fixed-sign variable	0	17.1676	fixed-sign variable	0	2.01901	fixed-sign variable	0	2.01901	fixed-sign variable	0	26.0565	fixed-sign variable	0	12.7232	fixed-sign variable	0	12.7232	fixed-sign variable	0	16.0565
351	EX_ura_e		0	9.54237	fixed-sign variable	0	7.8757	fixed-sign variable	0	4.52685	fixed-sign variable	0	7.02685	fixed-sign variable	0	6.0358	fixed-sign variable	0	6.0358	fixed-sign variable	0	4.54237	fixed-sign variable	0	1.51426	fixed-sign variable	0	7.8757	fixed-sign variable	0	12.8757	fixed-sign variable	0	1.51426	fixed-sign variable	0	1.51426	fixed-sign variable	0	19.5424	fixed-sign variable	0	9.54237	fixed-sign variable	0	9.54237	fixed-sign variable	0	12.0424
352	2DGULRGx	Alternate Carbon Metabolism	0	0	blocked	0	0	blocked	0	0	blocked	0	0	blocked	0	0	blocked	0	0	blocked	0	0	blocked	0	0	blocked	0	0	blocked	0	0	blocked	0	0	blocked	0	0	blocked	0	0	blocked	0	0	blocked	0	0	blocked	0	0
353	EX_urea_e		0	7.63389	fixed-sign variable	0	6.30056	fixed-sign variable	0	3.62148	fixed-sign variable	0	5.62148	fixed-sign variable	0	3.62148	fixed-sign variable	0	3.62148	fixed-sign variable	0	3.63389	fixed-sign variable	0	1.21141	fixed-sign variable	0	6.30056	fixed-sign variable	0	10.3006	fixed-sign variable	0	1.21141	fixed-sign variable	0	1.21141	fixed-sign variable	0	15.6339	fixed-sign variable	0	7.63389	fixed-sign variable	0	7.63389	fixed-sign variable	0	9.63389
354	2DGULRGy	Alternate Carbon Metabolism	0	0	blocked	0	0	blocked	0	0	blocked	0	0	blocked	0	0	blocked	0	0	blocked	0	0	blocked	0	0	blocked	0	0	blocked	0	0	blocked	0	0	blocked	0	0	blocked	0	0	blocked	0	0	blocked	0	0	blocked	0	0
355	EX_fald_e		0	0	blocked	0	0	blocked	0	0	blocked	0	0	blocked	0	0	blocked	0	0	blocked	0	0	blocked	0	0	blocked	0	0	blocked	0	0	blocked	0	0	blocked	0	0	blocked	0	0	blocked	0	0	blocked	0	0	blocked	0	0
356	2DGULRx	Alternate Carbon Metabolism	0	0	blocked	0	0	blocked	0	0	blocked	0	0	blocked	0	0	blocked	0	0	blocked	0	0	blocked	0	0	blocked	0	0	blocked	0	0	blocked	0	0	blocked	0	0	blocked	0	0	blocked	0	0	blocked	0	0	blocked	0	0
357	2DGULRy	Alternate Carbon Metabolism	0	0	blocked	0	0	blocked	0	0	blocked	0	0	blocked	0	0	blocked	0	0	blocked	0	0	blocked	0	0	blocked	0	0	blocked	0	0	blocked	0	0	blocked	0	0	blocked	0	0	blocked	0	0	blocked	0	0	blocked	0	0
358	EX_uri_e		0	0	blocked	0	0	blocked	0	0	blocked	0	0	blocked	0	0	blocked	0	0	blocked	0	0	blocked	0	0	blocked	0	0	blocked	0	0	blocked	0	0	blocked	0	0	blocked	0	0	blocked	0	0	blocked	0	0	blocked	0	0
359	2MAHMP	Cofactor and Prosthetic Group Biosynthesis	0	38.1695	fixed-sign variable	0	31.5028	fixed-sign variable	0	18.1074	fixed-sign variable	0	28.1074	fixed-sign variable	0	18.1074	fixed-sign variable	0	18.1074	fixed-sign variable	0	18.1695	fixed-sign variable	0	6.05703	fixed-sign variable	0	31.5028	fixed-sign variable	0	51.5028	fixed-sign variable	0	6.05703	fixed-sign variable	0	6.05703	fixed-sign variable	0	78.1695	fixed-sign variable	0	38.1695	fixed-sign variable	0	38.1695	fixed-sign variable	0	48.1695
360	34dhpactex	Transport, Outer Membrane Porin	0	0	blocked	0	0	blocked	0	0	blocked	0	0	blocked	0	0	blocked	0	0	blocked	0	0	blocked	0	0	blocked	0	0	blocked	0	0	blocked	0	0	blocked	0	0	blocked	0	0	blocked	0	0	blocked	0	0	blocked	0	0
361	EX_fe2_e		-1000	38.1695	sign variable	-1000	31.5028	sign variable	-1000	18.1074	sign variable	-1000	28.1074	sign variable	-1000	18.1074	sign variable	-1000	18.1074	sign variable	-1000	18.1695	sign variable	-1000	6.05703	sign variable	-1000	31.5028	sign variable	-1000	51.5028	sign variable	-1000	6.05703	sign variable	-1000	6.05703	sign variable	-1000	78.1695	sign variable	-1000	38.1695	sign variable	-1000	38.1695	sign variable	-1000	48.1695
362	3AMACHYD	Nucleotide Salvage Pathway	0	9.54237	fixed-sign variable	0	7.8757	fixed-sign variable	0	4.52685	fixed-sign variable	0	7.02685	fixed-sign variable	0	6.0358	fixed-sign variable	0	6.0358	fixed-sign variable	0	4.54237	fixed-sign variable	0	1.51426	fixed-sign variable	0	7.8757	fixed-sign variable	0	12.8757	fixed-sign variable	0	1.51426	fixed-sign variable	0	1.51426	fixed-sign variable	0	19.5424	fixed-sign variable	0	9.54237	fixed-sign variable	0	9.54237	fixed-sign variable	0	12.0424
363	3AMPtex	Transport, Outer Membrane Porin	0	0	blocked	0	0	blocked	0	0	blocked	0	0	blocked	0	0	blocked	0	0	blocked	0	0	blocked	0	0	blocked	0	0	blocked	0	0	blocked	0	0	blocked	0	0	blocked	0	0	blocked	0	0	blocked	0	0	blocked	0	0
364	3CMPtex	Transport, Outer Membrane Porin	0	0	blocked	0	0	blocked	0	0	blocked	0	0	blocked	0	0	blocked	0	0	blocked	0	0	blocked	0	0	blocked	0	0	blocked	0	0	blocked	0	0	blocked	0	0	blocked	0	0	blocked	0	0	blocked	0	0	blocked	0	0
365	3GMPtex	Transport, Outer Membrane Porin	0	0	blocked	0	0	blocked	0	0	blocked	0	0	blocked	0	0	blocked	0	0	blocked	0	0	blocked	0	0	blocked	0	0	blocked	0	0	blocked	0	0	blocked	0	0	blocked	0	0	blocked	0	0	blocked	0	0	blocked	0	0
366	EX_fe3_e		-38.1695	1000	sign variable	-31.5028	1000	sign variable	-18.1074	1000	sign variable	-28.1074	1000	sign variable	-18.1074	1000	sign variable	-18.1074	1000	sign variable	-18.1695	1000	sign variable	-6.05703	1000	sign variable	-31.5028	1000	sign variable	-51.5028	1000	sign variable	-6.05703	1000	sign variable	-6.05703	1000	sign variable	-78.1695	1000	sign variable	-38.1695	1000	sign variable	-38.1695	1000	sign variable	-48.1695	1000
367	3HAD100	Cell Envelope Biosynthesis	0	9.53499	fixed-sign variable	0	8.05351	fixed-sign variable	0	5.07676	fixed-sign variable	0	7.29898	fixed-sign variable	0	5.07676	fixed-sign variable	0	5.07676	fixed-sign variable	0	5.09055	fixed-sign variable	0	2.3989	fixed-sign variable	0	8.05351	fixed-sign variable	0	12.498	fixed-sign variable	0	2.3989	fixed-sign variable	0	2.3989	fixed-sign variable	0	18.4239	fixed-sign variable	0	9.53499	fixed-sign variable	0	9.53499	fixed-sign variable	0	11.7572
368	EX_fe3dcit_e		0	0	blocked	0	0	blocked	0	0	blocked	0	0	blocked	0	0	blocked	0	0	blocked	0	0	blocked	0	0	blocked	0	0	blocked	0	0	blocked	0	0	blocked	0	0	blocked	0	0	blocked	0	0	blocked	0	0	blocked	0	0
369	3HAD120	Cell Envelope Biosynthesis	0	12.2593	fixed-sign variable	0	10.3545	fixed-sign variable	0	6.52726	fixed-sign variable	0	9.3844	fixed-sign variable	0	6.52726	fixed-sign variable	0	6.52726	fixed-sign variable	0	6.54499	fixed-sign variable	0	3.0843	fixed-sign variable	0	10.3545	fixed-sign variable	0	16.0688	fixed-sign variable	0	3.0843	fixed-sign variable	0	3.0843	fixed-sign variable	0	23.6879	fixed-sign variable	0	12.2593	fixed-sign variable	0	12.2593	fixed-sign variable	0	15.1164
370	5DOAN	Cofactor and Prosthetic Group Biosynthesis	0	1.67166	fixed-sign variable	0	1.37968	fixed-sign variable	0	0.77053	fixed-sign variable	0	1.19606	fixed-sign variable	0	0.92858	fixed-sign variable	0	0.92858	fixed-sign variable	0	0.79574	fixed-sign variable	0	0.24068	fixed-sign variable	0	1.37968	fixed-sign variable	0	2.03325	fixed-sign variable	0	0.24068	fixed-sign variable	0	0.24068	fixed-sign variable	0	3.42348	fixed-sign variable	0	1.67166	fixed-sign variable	0	1.67166	fixed-sign variable	0	2.10961
371	EX_fe3dhbzs_e		0	0	blocked	0	0	blocked	0	0	blocked	0	0	blocked	0	0	blocked	0	0	blocked	0	0	blocked	0	0	blocked	0	0	blocked	0	0	blocked	0	0	blocked	0	0	blocked	0	0	blocked	0	0	blocked	0	0	blocked	0	0
372	5MTRtex	Transport, Outer Membrane Porin	0	1.78919	fixed-sign variable	0	1.47669	fixed-sign variable	0	0.82306	fixed-sign variable	0	1.27761	fixed-sign variable	0	0.90537	fixed-sign variable	0	0.90537	fixed-sign variable	0	0.85169	fixed-sign variable	0	0.24556	fixed-sign variable	0	1.47669	fixed-sign variable	0	2.41419	fixed-sign variable	0	0.24556	fixed-sign variable	0	0.24556	fixed-sign variable	0	3.66419	fixed-sign variable	0	1.78919	fixed-sign variable	0	1.78919	fixed-sign variable	0	2.25794
373	5MTRtpp	Transport, Inner Membrane	0	1.78919	fixed-sign variable	0	1.47669	fixed-sign variable	0	0.82306	fixed-sign variable	0	1.27761	fixed-sign variable	0	0.90537	fixed-sign variable	0	0.90537	fixed-sign variable	0	0.85169	fixed-sign variable	0	0.24556	fixed-sign variable	0	1.47669	fixed-sign variable	0	2.41419	fixed-sign variable	0	0.24556	fixed-sign variable	0	0.24556	fixed-sign variable	0	3.66419	fixed-sign variable	0	1.78919	fixed-sign variable	0	1.78919	fixed-sign variable	0	2.25794
374	3HAD121	Cell Envelope Biosynthesis	0	7.80136	fixed-sign variable	0	6.58924	fixed-sign variable	0	4.15371	fixed-sign variable	0	5.97189	fixed-sign variable	0	4.15371	fixed-sign variable	0	4.15371	fixed-sign variable	0	4.16499	fixed-sign variable	0	1.96273	fixed-sign variable	0	6.58924	fixed-sign variable	0	10.2256	fixed-sign variable	0	1.96273	fixed-sign variable	0	1.96273	fixed-sign variable	0	15.0741	fixed-sign variable	0	7.80136	fixed-sign variable	0	7.80136	fixed-sign variable	0	9.61954
375	3HAD140	Cell Envelope Biosynthesis	0	12.2593	fixed-sign variable	0	10.3545	fixed-sign variable	0	6.52726	fixed-sign variable	0	9.3844	fixed-sign variable	0	6.52726	fixed-sign variable	0	6.52726	fixed-sign variable	0	6.54499	fixed-sign variable	0	3.0843	fixed-sign variable	0	10.3545	fixed-sign variable	0	16.0688	fixed-sign variable	0	3.0843	fixed-sign variable	0	3.0843	fixed-sign variable	0	23.6879	fixed-sign variable	0	12.2593	fixed-sign variable	0	12.2593	fixed-sign variable	0	15.1164
376	A5PISO	Alternate Carbon Metabolism	0	0.9476	fixed-sign variable	0	0.9476	fixed-sign variable	0	0.7243	fixed-sign variable	0	0.85484	fixed-sign variable	0	0.62537	fixed-sign variable	0	0.62537	fixed-sign variable	0	0.544	fixed-sign variable	0	0.21893	fixed-sign variable	0	0.87518	fixed-sign variable	0	0.9476	fixed-sign variable	0	0.21893	fixed-sign variable	0	0.21893	fixed-sign variable	0	0.9476	fixed-sign variable	0	0.9476	fixed-sign variable	0	0.9476	fixed-sign variable	0	0.9476
377	EX_fe3hox_e		0	0	blocked	0	0	blocked	0	0	blocked	0	0	blocked	0	0	blocked	0	0	blocked	0	0	blocked	0	0	blocked	0	0	blocked	0	0	blocked	0	0	blocked	0	0	blocked	0	0	blocked	0	0	blocked	0	0	blocked	0	0
378	AACPS1	Cell Envelope Biosynthesis	0	40.0647	fixed-sign variable	0	33.398	fixed-sign variable	0	20.0026	fixed-sign variable	0	30.0026	fixed-sign variable	0	20.0026	fixed-sign variable	0	20.0026	fixed-sign variable	0	20.0647	fixed-sign variable	0	7.95223	fixed-sign variable	0	33.398	fixed-sign variable	0	53.398	fixed-sign variable	0	7.95223	fixed-sign variable	0	7.95223	fixed-sign variable	0	80.0647	fixed-sign variable	0	40.0647	fixed-sign variable	0	40.0647	fixed-sign variable	0	50.0647
379	AACPS2	Cell Envelope Biosynthesis	0	40.0647	fixed-sign variable	0	33.398	fixed-sign variable	0	20.0026	fixed-sign variable	0	30.0026	fixed-sign variable	0	20.0026	fixed-sign variable	0	20.0026	fixed-sign variable	0	20.0647	fixed-sign variable	0	7.95223	fixed-sign variable	0	33.398	fixed-sign variable	0	53.398	fixed-sign variable	0	7.95223	fixed-sign variable	0	7.95223	fixed-sign variable	0	80.0647	fixed-sign variable	0	40.0647	fixed-sign variable	0	40.0647	fixed-sign variable	0	50.0647
380	3HAD141	Cell Envelope Biosynthesis	0	7.80136	fixed-sign variable	0	6.58924	fixed-sign variable	0	4.15371	fixed-sign variable	0	5.97189	fixed-sign variable	0	4.15371	fixed-sign variable	0	4.15371	fixed-sign variable	0	4.16499	fixed-sign variable	0	1.96273	fixed-sign variable	0	6.58924	fixed-sign variable	0	10.2256	fixed-sign variable	0	1.96273	fixed-sign variable	0	1.96273	fixed-sign variable	0	15.0741	fixed-sign variable	0	7.80136	fixed-sign variable	0	7.80136	fixed-sign variable	0	9.61954
381	EX_fe3hox_un_e		0	0	blocked	0	0	blocked	0	0	blocked	0	0	blocked	0	0	blocked	0	0	blocked	0	0	blocked	0	0	blocked	0	0	blocked	0	0	blocked	0	0	blocked	0	0	blocked	0	0	blocked	0	0	blocked	0	0	blocked	0	0
382	AACPS3	Cell Envelope Biosynthesis	0	40.0647	fixed-sign variable	0	33.398	fixed-sign variable	0	20.0026	fixed-sign variable	0	30.0026	fixed-sign variable	0	20.0026	fixed-sign variable	0	20.0026	fixed-sign variable	0	20.0647	fixed-sign variable	0	7.95223	fixed-sign variable	0	33.398	fixed-sign variable	0	53.398	fixed-sign variable	0	7.95223	fixed-sign variable	0	7.95223	fixed-sign variable	0	80.0647	fixed-sign variable	0	40.0647	fixed-sign variable	0	40.0647	fixed-sign variable	0	50.0647
383	AACPS4	Cell Envelope Biosynthesis	0	40.0647	fixed-sign variable	0	33.398	fixed-sign variable	0	20.0026	fixed-sign variable	0	30.0026	fixed-sign variable	0	20.0026	fixed-sign variable	0	20.0026	fixed-sign variable	0	20.0647	fixed-sign variable	0	7.95223	fixed-sign variable	0	33.398	fixed-sign variable	0	53.398	fixed-sign variable	0	7.95223	fixed-sign variable	0	7.95223	fixed-sign variable	0	80.0647	fixed-sign variable	0	40.0647	fixed-sign variable	0	40.0647	fixed-sign variable	0	50.0647
384	AACPS5	Cell Envelope Biosynthesis	0	40.0647	fixed-sign variable	0	33.398	fixed-sign variable	0	20.0026	fixed-sign variable	0	30.0026	fixed-sign variable	0	20.0026	fixed-sign variable	0	20.0026	fixed-sign variable	0	20.0647	fixed-sign variable	0	7.95223	fixed-sign variable	0	33.398	fixed-sign variable	0	53.398	fixed-sign variable	0	7.95223	fixed-sign variable	0	7.95223	fixed-sign variable	0	80.0647	fixed-sign variable	0	40.0647	fixed-sign variable	0	40.0647	fixed-sign variable	0	50.0647
385	3HAD160	Cell Envelope Biosynthesis	0	12.2593	fixed-sign variable	0	10.3545	fixed-sign variable	0	6.52726	fixed-sign variable	0	9.3844	fixed-sign variable	0	6.52726	fixed-sign variable	0	6.52726	fixed-sign variable	0	6.54499	fixed-sign variable	0	3.0843	fixed-sign variable	0	10.3545	fixed-sign variable	0	16.0688	fixed-sign variable	0	3.0843	fixed-sign variable	0	3.0843	fixed-sign variable	0	23.6879	fixed-sign variable	0	12.2593	fixed-sign variable	0	12.2593	fixed-sign variable	0	15.1164
386	AACPS6	Cell Envelope Biosynthesis	0	40.0647	fixed-sign variable	0	33.398	fixed-sign variable	0	20.0026	fixed-sign variable	0	30.0026	fixed-sign variable	0	20.0026	fixed-sign variable	0	20.0026	fixed-sign variable	0	20.0647	fixed-sign variable	0	7.95223	fixed-sign variable	0	33.398	fixed-sign variable	0	53.398	fixed-sign variable	0	7.95223	fixed-sign variable	0	7.95223	fixed-sign variable	0	80.0647	fixed-sign variable	0	40.0647	fixed-sign variable	0	40.0647	fixed-sign variable	0	50.0647
387	EX_fecrm_e		0	0	blocked	0	0	blocked	0	0	blocked	0	0	blocked	0	0	blocked	0	0	blocked	0	0	blocked	0	0	blocked	0	0	blocked	0	0	blocked	0	0	blocked	0	0	blocked	0	0	blocked	0	0	blocked	0	0	blocked	0	0
388	AACPS7	Cell Envelope Biosynthesis	0	40.0647	fixed-sign variable	0	33.398	fixed-sign variable	0	20.0026	fixed-sign variable	0	30.0026	fixed-sign variable	0	20.0026	fixed-sign variable	0	20.0026	fixed-sign variable	0	20.0647	fixed-sign variable	0	7.95223	fixed-sign variable	0	33.398	fixed-sign variable	0	53.398	fixed-sign variable	0	7.95223	fixed-sign variable	0	7.95223	fixed-sign variable	0	80.0647	fixed-sign variable	0	40.0647	fixed-sign variable	0	40.0647	fixed-sign variable	0	50.0647
389	3HAD161	Cell Envelope Biosynthesis	0	12.2593	fixed-sign variable	0	10.3545	fixed-sign variable	0	6.52726	fixed-sign variable	0	9.3844	fixed-sign variable	0	6.52726	fixed-sign variable	0	6.52726	fixed-sign variable	0	6.54499	fixed-sign variable	0	3.0843	fixed-sign variable	0	10.3545	fixed-sign variable	0	16.0688	fixed-sign variable	0	3.0843	fixed-sign variable	0	3.0843	fixed-sign variable	0	23.6879	fixed-sign variable	0	12.2593	fixed-sign variable	0	12.2593	fixed-sign variable	0	15.1164
390	AACPS8	Cell Envelope Biosynthesis	0	38.1695	fixed-sign variable	0	31.5028	fixed-sign variable	0	18.1074	fixed-sign variable	0	28.1074	fixed-sign variable	0	18.1074	fixed-sign variable	0	18.1074	fixed-sign variable	0	18.1695	fixed-sign variable	0	6.05703	fixed-sign variable	0	31.5028	fixed-sign variable	0	51.5028	fixed-sign variable	0	6.05703	fixed-sign variable	0	6.05703	fixed-sign variable	0	78.1695	fixed-sign variable	0	38.1695	fixed-sign variable	0	38.1695	fixed-sign variable	0	48.1695
391	EX_fecrm_un_e		0	0	blocked	0	0	blocked	0	0	blocked	0	0	blocked	0	0	blocked	0	0	blocked	0	0	blocked	0	0	blocked	0	0	blocked	0	0	blocked	0	0	blocked	0	0	blocked	0	0	blocked	0	0	blocked	0	0	blocked	0	0
392	AACPS9	Cell Envelope Biosynthesis	0	38.1695	fixed-sign variable	0	31.5028	fixed-sign variable	0	18.1074	fixed-sign variable	0	28.1074	fixed-sign variable	0	18.1074	fixed-sign variable	0	18.1074	fixed-sign variable	0	18.1695	fixed-sign variable	0	6.05703	fixed-sign variable	0	31.5028	fixed-sign variable	0	51.5028	fixed-sign variable	0	6.05703	fixed-sign variable	0	6.05703	fixed-sign variable	0	78.1695	fixed-sign variable	0	38.1695	fixed-sign variable	0	38.1695	fixed-sign variable	0	48.1695
393	3HAD180	Cell Envelope Biosynthesis	0	12.2593	fixed-sign variable	0	10.3545	fixed-sign variable	0	6.52726	fixed-sign variable	0	9.3844	fixed-sign variable	0	6.52726	fixed-sign variable	0	6.52726	fixed-sign variable	0	6.54499	fixed-sign variable	0	3.0843	fixed-sign variable	0	10.3545	fixed-sign variable	0	16.0688	fixed-sign variable	0	3.0843	fixed-sign variable	0	3.0843	fixed-sign variable	0	23.6879	fixed-sign variable	0	12.2593	fixed-sign variable	0	12.2593	fixed-sign variable	0	15.1164
394	3HAD181	Cell Envelope Biosynthesis	0	12.2593	fixed-sign variable	0	10.3545	fixed-sign variable	0	6.52726	fixed-sign variable	0	9.3844	fixed-sign variable	0	6.52726	fixed-sign variable	0	6.52726	fixed-sign variable	0	6.54499	fixed-sign variable	0	3.0843	fixed-sign variable	0	10.3545	fixed-sign variable	0	16.0688	fixed-sign variable	0	3.0843	fixed-sign variable	0	3.0843	fixed-sign variable	0	23.6879	fixed-sign variable	0	12.2593	fixed-sign variable	0	12.2593	fixed-sign variable	0	15.1164
395	AACTOOR	Methylglyoxal Metabolism	0	18.5405	fixed-sign variable	0	15.2071	fixed-sign variable	0	8.71671	fixed-sign variable	0	12.05	fixed-sign variable	0	8.71671	fixed-sign variable	0	8.71671	fixed-sign variable	0	8.54046	fixed-sign variable	0	2.05004	fixed-sign variable	0	15.2071	fixed-sign variable	0	22.0707	fixed-sign variable	0	2.05004	fixed-sign variable	0	2.05004	fixed-sign variable	0	38.5405	fixed-sign variable	0	15.4041	fixed-sign variable	0	15.4041	fixed-sign variable	0	22.0707
396	AADDGT	Cell Envelope Biosynthesis	0	0.72039	fixed-sign variable	0	0.64267	fixed-sign variable	0	0.34327	fixed-sign variable	0	0.53284	fixed-sign variable	0	0.33478	fixed-sign variable	0	0.33478	fixed-sign variable	0	0.35098	fixed-sign variable	0	0.09379	fixed-sign variable	0	0.57879	fixed-sign variable	0	0.86834	fixed-sign variable	0	0.09379	fixed-sign variable	0	0.09379	fixed-sign variable	0	0.9476	fixed-sign variable	0	0.83097	fixed-sign variable	0	0.83097	fixed-sign variable	0	0.9476
397	AAMYL	Alternate Carbon Metabolism	0	0	blocked	0	0	blocked	0	0	blocked	0	0	blocked	0	0	blocked	0	0	blocked	0	0	blocked	0	0	blocked	0	0	blocked	0	0	blocked	0	0	blocked	0	0	blocked	0	0	blocked	0	0	blocked	0	0	blocked	0	0
398	AAMYLpp	Alternate Carbon Metabolism	0	0	blocked	0	0	blocked	0	0	blocked	0	0	blocked	0	0	blocked	0	0	blocked	0	0	blocked	0	0	blocked	0	0	blocked	0	0	blocked	0	0	blocked	0	0	blocked	0	0	blocked	0	0	blocked	0	0	blocked	0	0
399	AB6PGH	Alternate Carbon Metabolism	0	0	blocked	0	0	blocked	0	0	blocked	0	0	blocked	0	0	blocked	0	0	blocked	0	0	blocked	0	0	blocked	0	0	blocked	0	0	blocked	0	0	blocked	0	0	blocked	0	0	blocked	0	0	blocked	0	0	blocked	0	0
400	ABTA	Arginine and Proline Metabolism	0	23.2415	fixed-sign variable	0	20.726	fixed-sign variable	0	18.0022	fixed-sign variable	0	20.726	fixed-sign variable	0	18.0285	fixed-sign variable	0	18.0285	fixed-sign variable	0	10.7415	fixed-sign variable	0	6.05703	fixed-sign variable	0	20.726	fixed-sign variable	0	26.5748	fixed-sign variable	0	6.05703	fixed-sign variable	0	6.05703	fixed-sign variable	0	48.2415	fixed-sign variable	0	30.7415	fixed-sign variable	0	30.7415	fixed-sign variable	0	40.7415
401	ABUTD	Arginine and Proline Metabolism	0	12.7232	fixed-sign variable	0	10.5009	fixed-sign variable	0	6.0358	fixed-sign variable	0	9.36913	fixed-sign variable	0	6.0358	fixed-sign variable	0	6.0358	fixed-sign variable	0	6.05649	fixed-sign variable	0	2.01901	fixed-sign variable	0	10.5009	fixed-sign variable	0	16.5298	fixed-sign variable	0	2.01901	fixed-sign variable	0	2.01901	fixed-sign variable	0	26.0565	fixed-sign variable	0	12.7232	fixed-sign variable	0	12.7232	fixed-sign variable	0	16.0565
402	3HAD40	Cell Envelope Biosynthesis	0	6.60115	fixed-sign variable	0	5.57551	fixed-sign variable	0	3.51468	fixed-sign variable	0	5.05314	fixed-sign variable	0	3.51468	fixed-sign variable	0	3.51468	fixed-sign variable	0	3.52423	fixed-sign variable	0	1.51426	fixed-sign variable	0	5.57551	fixed-sign variable	0	8.65243	fixed-sign variable	0	1.51426	fixed-sign variable	0	1.51426	fixed-sign variable	0	12.755	fixed-sign variable	0	6.60115	fixed-sign variable	0	6.60115	fixed-sign variable	0	8.13961
403	3HAD60	Cell Envelope Biosynthesis	0	6.60115	fixed-sign variable	0	5.57551	fixed-sign variable	0	3.51468	fixed-sign variable	0	5.05314	fixed-sign variable	0	3.51468	fixed-sign variable	0	3.51468	fixed-sign variable	0	3.52423	fixed-sign variable	0	1.51426	fixed-sign variable	0	5.57551	fixed-sign variable	0	8.65243	fixed-sign variable	0	1.51426	fixed-sign variable	0	1.51426	fixed-sign variable	0	12.755	fixed-sign variable	0	6.60115	fixed-sign variable	0	6.60115	fixed-sign variable	0	8.13961
404	3HAD80	Cell Envelope Biosynthesis	0	6.60115	fixed-sign variable	0	5.57551	fixed-sign variable	0	3.51468	fixed-sign variable	0	5.05314	fixed-sign variable	0	3.51468	fixed-sign variable	0	3.51468	fixed-sign variable	0	3.52423	fixed-sign variable	0	1.51426	fixed-sign variable	0	5.57551	fixed-sign variable	0	8.65243	fixed-sign variable	0	1.51426	fixed-sign variable	0	1.51426	fixed-sign variable	0	12.755	fixed-sign variable	0	6.60115	fixed-sign variable	0	6.60115	fixed-sign variable	0	8.13961
405	3HCINNMH	Alternate Carbon Metabolism	0	0	blocked	0	0	blocked	0	0	blocked	0	0	blocked	0	0	blocked	0	0	blocked	0	0	blocked	0	0	blocked	0	0	blocked	0	0	blocked	0	0	blocked	0	0	blocked	0	0	blocked	0	0	blocked	0	0	blocked	0	0
406	3HPPPNH	Alternate Carbon Metabolism	0	0	blocked	0	0	blocked	0	0	blocked	0	0	blocked	0	0	blocked	0	0	blocked	0	0	blocked	0	0	blocked	0	0	blocked	0	0	blocked	0	0	blocked	0	0	blocked	0	0	blocked	0	0	blocked	0	0	blocked	0	0
407	ABUTt2pp	Transport, Inner Membrane	0	1000	fixed-sign variable	0	1000	fixed-sign variable	0	1000	fixed-sign variable	0	1000	fixed-sign variable	0	1000	fixed-sign variable	0	1000	fixed-sign variable	0	1000	fixed-sign variable	0	1000	fixed-sign variable	0	1000	fixed-sign variable	0	1000	fixed-sign variable	0	1000	fixed-sign variable	0	1000	fixed-sign variable	0	1000	fixed-sign variable	0	1000	fixed-sign variable	0	1000	fixed-sign variable	0	1000
408	EX_feenter_e		0	1.09056	fixed-sign variable	0	0.90008	fixed-sign variable	0	0.50298	fixed-sign variable	0	0.73586	fixed-sign variable	0	0.50298	fixed-sign variable	0	0.50298	fixed-sign variable	0	0.51913	fixed-sign variable	0	0.12361	fixed-sign variable	0	0.90008	fixed-sign variable	0	1.37748	fixed-sign variable	0	0.12361	fixed-sign variable	0	0.12361	fixed-sign variable	0	2.23341	fixed-sign variable	0	0.96081	fixed-sign variable	0	0.96081	fixed-sign variable	0	1.37627
409	ABUTtex	Transport, Outer Membrane Porin	0	10.3295	fixed-sign variable	0	9.07247	fixed-sign variable	0	6.0358	fixed-sign variable	0	8.89678	fixed-sign variable	0	7.92694	fixed-sign variable	0	7.92545	fixed-sign variable	0	4.774	fixed-sign variable	0	2.01901	fixed-sign variable	0	8.6944	fixed-sign variable	0	11.811	fixed-sign variable	0	2.01901	fixed-sign variable	0	2.01901	fixed-sign variable	0	21.4407	fixed-sign variable	0	12.3448	fixed-sign variable	0	12.3448	fixed-sign variable	0	16.0565
410	3HPPtex	Transport, Outer Membrane Porin	0	9.54237	fixed-sign variable	0	7.8757	fixed-sign variable	0	4.52685	fixed-sign variable	0	7.02685	fixed-sign variable	0	6.0358	fixed-sign variable	0	6.0358	fixed-sign variable	0	4.54237	fixed-sign variable	0	1.51426	fixed-sign variable	0	7.8757	fixed-sign variable	0	12.8757	fixed-sign variable	0	1.51426	fixed-sign variable	0	1.51426	fixed-sign variable	0	19.5424	fixed-sign variable	0	9.54237	fixed-sign variable	0	9.54237	fixed-sign variable	0	12.0424
411	3HPPtpp	Transport, Inner Membrane	0	9.54237	fixed-sign variable	0	7.8757	fixed-sign variable	0	4.52685	fixed-sign variable	0	7.02685	fixed-sign variable	0	6.0358	fixed-sign variable	0	6.0358	fixed-sign variable	0	4.54237	fixed-sign variable	0	1.51426	fixed-sign variable	0	7.8757	fixed-sign variable	0	12.8757	fixed-sign variable	0	1.51426	fixed-sign variable	0	1.51426	fixed-sign variable	0	19.5424	fixed-sign variable	0	9.54237	fixed-sign variable	0	9.54237	fixed-sign variable	0	12.0424
412	ACACCT	Alternate Carbon Metabolism	0	0	blocked	0	0	blocked	0	0	blocked	0	0	blocked	0	0	blocked	0	0	blocked	0	0	blocked	0	0	blocked	0	0	blocked	0	0	blocked	10	10	fixed	0	0	blocked	0	0	blocked	0	0	blocked	0	0	blocked	0	0
413	ACACT1r	Membrane Lipid Metabolism	-6.60115	6.38691	sign variable	-5.57551	5.75698	sign variable	-3.51468	4.41222	sign variable	-5.05314	5.0726	sign variable	-3.51468	4.34284	sign variable	-3.51468	4.34284	sign variable	-3.52423	3.19529	sign variable	-1.51426	2.01901	sign variable	-5.57551	5.12706	sign variable	-8.65243	8.31759	sign variable	7.98099	11.5143	fixed-sign variable	-1.51426	2.01901	sign variable	-12.755	13.8672	sign variable	-6.60115	8.95058	sign variable	-6.60115	8.95058	sign variable	-8.13961	12.0699
414	3KGK	Alternate Carbon Metabolism	0	0	blocked	0	0	blocked	0	0	blocked	0	0	blocked	0	0	blocked	0	0	blocked	0	0	blocked	0	0	blocked	0	0	blocked	0	0	blocked	0	0	blocked	0	0	blocked	0	0	blocked	0	0	blocked	0	0	blocked	0	0
415	ACACT2r	Membrane Lipid Metabolism	-6.60115	6.38691	sign variable	-5.57551	5.75698	sign variable	-3.51468	4.41222	sign variable	-5.05314	5.0726	sign variable	-3.51468	4.34284	sign variable	-3.51468	4.34284	sign variable	-3.52423	3.19529	sign variable	-1.51426	2.01901	sign variable	-5.57551	5.12706	sign variable	-8.65243	8.31759	sign variable	-1.51426	2.01901	sign variable	-1.51426	2.01901	sign variable	-12.755	13.8672	sign variable	-6.60115	8.95058	sign variable	-6.60115	8.95058	sign variable	-8.13961	12.0699
416	EX_feoxam_e		0	0	blocked	0	0	blocked	0	0	blocked	0	0	blocked	0	0	blocked	0	0	blocked	0	0	blocked	0	0	blocked	0	0	blocked	0	0	blocked	0	0	blocked	0	0	blocked	0	0	blocked	0	0	blocked	0	0	blocked	0	0
417	ACACT3r	Membrane Lipid Metabolism	-6.60115	2.37481	sign variable	-5.57551	2.1479	sign variable	-3.51468	1.65069	sign variable	-5.05314	1.89753	sign variable	-3.51468	1.49849	sign variable	-3.51468	1.49849	sign variable	-3.52423	1.20634	sign variable	-1.51426	0.57382	sign variable	-5.57551	1.93705	sign variable	-8.65243	2.8428	sign variable	-1.51426	0.57382	sign variable	-1.51426	0.57382	sign variable	-12.755	2.8428	sign variable	-6.60115	2.8428	sign variable	-6.60115	2.8428	sign variable	-8.13961	2.8428
418	ACACT4r	Membrane Lipid Metabolism	-9.53499	2.37481	sign variable	-8.05351	2.1479	sign variable	-5.07676	1.65069	sign variable	-7.29898	1.89753	sign variable	-5.07676	1.49849	sign variable	-5.07676	1.49849	sign variable	-5.09055	1.20634	sign variable	-2.3989	0.57382	sign variable	-8.05351	1.93705	sign variable	-12.498	2.8428	sign variable	-2.3989	0.57382	sign variable	-2.3989	0.57382	sign variable	-18.4239	2.8428	sign variable	-9.53499	2.8428	sign variable	-9.53499	2.8428	sign variable	-11.7572	2.8428
419	3NTD2pp	Nucleotide Salvage Pathway	0	0	blocked	0	0	blocked	0	0	blocked	0	0	blocked	0	0	blocked	0	0	blocked	0	0	blocked	0	0	blocked	0	0	blocked	0	0	blocked	0	0	blocked	0	0	blocked	0	0	blocked	0	0	blocked	0	0	blocked	0	0
420	3NTD4pp	Nucleotide Salvage Pathway	0	0	blocked	0	0	blocked	0	0	blocked	0	0	blocked	0	0	blocked	0	0	blocked	0	0	blocked	0	0	blocked	0	0	blocked	0	0	blocked	0	0	blocked	0	0	blocked	0	0	blocked	0	0	blocked	0	0	blocked	0	0
421	EX_feoxam_un_e		0	0	blocked	0	0	blocked	0	0	blocked	0	0	blocked	0	0	blocked	0	0	blocked	0	0	blocked	0	0	blocked	0	0	blocked	0	0	blocked	0	0	blocked	0	0	blocked	0	0	blocked	0	0	blocked	0	0	blocked	0	0
422	ACACT5r	Membrane Lipid Metabolism	-12.2593	2.37481	sign variable	-10.3545	2.1479	sign variable	-6.52726	1.65069	sign variable	-9.3844	1.89753	sign variable	-6.52726	1.49849	sign variable	-6.52726	1.49849	sign variable	-6.54499	1.20634	sign variable	-3.0843	0.57382	sign variable	-10.3545	1.93705	sign variable	-16.0688	2.8428	sign variable	-3.0843	0.57382	sign variable	-3.0843	0.57382	sign variable	-23.6879	2.8428	sign variable	-12.2593	2.8428	sign variable	-12.2593	2.8428	sign variable	-15.1164	2.8428
423	EX_for_e		0	86.7332	fixed-sign variable	0	79.116	fixed-sign variable	0	58.3478	fixed-sign variable	0	67.1901	fixed-sign variable	0	56.7305	fixed-sign variable	0	56.7212	fixed-sign variable	0	44.4517	fixed-sign variable	0	41.3613	fixed-sign variable	0	70.2788	fixed-sign variable	0	116.281	fixed-sign variable	0	41.3613	fixed-sign variable	0	27.3613	fixed-sign variable	0	190.744	fixed-sign variable	0	115.111	fixed-sign variable	0	115.111	fixed-sign variable	0	156.611
424	ACACT6r	Membrane Lipid Metabolism	-12.2593	0.75105	sign variable	-10.3545	0.67431	sign variable	-6.52726	0.51254	sign variable	-9.3844	0.58925	sign variable	-6.52726	0.45186	sign variable	-6.52726	0.45186	sign variable	-6.54499	0.37491	sign variable	-3.0843	0.16748	sign variable	-10.3545	0.6029	sign variable	-16.0688	0.9476	sign variable	-3.0843	0.16748	sign variable	-3.0843	0.16748	sign variable	-23.6879	0.9476	sign variable	-12.2593	0.9476	sign variable	-12.2593	0.9476	sign variable	-15.1164	0.9476
425	3NTD7pp	Nucleotide Salvage Pathway	0	0	blocked	0	0	blocked	0	0	blocked	0	0	blocked	0	0	blocked	0	0	blocked	0	0	blocked	0	0	blocked	0	0	blocked	0	0	blocked	0	0	blocked	0	0	blocked	0	0	blocked	0	0	blocked	0	0	blocked	0	0
426	3NTD9pp	Nucleotide Salvage Pathway	0	0	blocked	0	0	blocked	0	0	blocked	0	0	blocked	0	0	blocked	0	0	blocked	0	0	blocked	0	0	blocked	0	0	blocked	0	0	blocked	0	0	blocked	0	0	blocked	0	0	blocked	0	0	blocked	0	0	blocked	0	0
427	EX_fru_e		0	0	blocked	0	0	blocked	0	0	blocked	0	0	blocked	0	0	blocked	0	0	blocked	0	0	blocked	0	0	blocked	0	0	blocked	0	0	blocked	0	0	blocked	0	0	blocked	0	0	blocked	0	0	blocked	0	0	blocked	0	0
428	3OAR100	Cell Envelope Biosynthesis	0	9.53499	fixed-sign variable	0	8.05351	fixed-sign variable	0	5.07676	fixed-sign variable	0	7.29898	fixed-sign variable	0	5.07676	fixed-sign variable	0	5.07676	fixed-sign variable	0	5.09055	fixed-sign variable	0	2.3989	fixed-sign variable	0	8.05351	fixed-sign variable	0	12.498	fixed-sign variable	0	2.3989	fixed-sign variable	0	2.3989	fixed-sign variable	0	18.4239	fixed-sign variable	0	9.53499	fixed-sign variable	0	9.53499	fixed-sign variable	0	11.7572
429	ACACT7r	Membrane Lipid Metabolism	-12.2593	0.37553	sign variable	-10.3545	0.33716	sign variable	-6.52726	0.25627	sign variable	-9.3844	0.29463	sign variable	-6.52726	0.22593	sign variable	-6.52726	0.22593	sign variable	-6.54499	0.18745	sign variable	-3.0843	0.08374	sign variable	-10.3545	0.30145	sign variable	-16.0688	0.4738	sign variable	-3.0843	0.08374	sign variable	-3.0843	0.08374	sign variable	-23.6879	0.4738	sign variable	-12.2593	0.4738	sign variable	-12.2593	0.4738	sign variable	-15.1164	0.4738
430	EX_frulys_e		0	0	blocked	0	0	blocked	0	0	blocked	0	0	blocked	0	0	blocked	0	0	blocked	0	0	blocked	0	0	blocked	0	0	blocked	0	0	blocked	0	0	blocked	0	0	blocked	0	0	blocked	0	0	blocked	0	0	blocked	0	0
431	ACACT8r	Membrane Lipid Metabolism	-0.02307	12.2593	sign variable	-0.01904	10.3545	sign variable	-0.01081	6.52726	sign variable	-0.01678	9.3844	sign variable	-0.01121	6.52726	sign variable	-0.01121	6.52726	sign variable	-0.01098	6.54499	sign variable	-0.00348	3.0843	sign variable	-0.01904	10.3545	sign variable	-0.0326	16.0688	sign variable	-0.00348	3.0843	sign variable	-0.00348	3.0843	sign variable	-0.04724	23.6879	sign variable	-0.02309	12.2593	sign variable	-0.02309	12.2593	sign variable	-0.02914	15.1164
432	ACACt2pp	Transport, Inner Membrane	0	0	blocked	0	0	blocked	0	0	blocked	0	0	blocked	0	0	blocked	0	0	blocked	0	0	blocked	0	0	blocked	0	0	blocked	0	0	blocked	10	10	fixed	0	0	blocked	0	0	blocked	0	0	blocked	0	0	blocked	0	0
433	ACACtex	Transport, Outer Membrane Porin	0	0	blocked	0	0	blocked	0	0	blocked	0	0	blocked	0	0	blocked	0	0	blocked	0	0	blocked	0	0	blocked	0	0	blocked	0	0	blocked	10	10	fixed	0	0	blocked	0	0	blocked	0	0	blocked	0	0	blocked	0	0
434	3OAR120	Cell Envelope Biosynthesis	0	12.2593	fixed-sign variable	0	10.3545	fixed-sign variable	0	6.52726	fixed-sign variable	0	9.3844	fixed-sign variable	0	6.52726	fixed-sign variable	0	6.52726	fixed-sign variable	0	6.54499	fixed-sign variable	0	3.0843	fixed-sign variable	0	10.3545	fixed-sign variable	0	16.0688	fixed-sign variable	0	3.0843	fixed-sign variable	0	3.0843	fixed-sign variable	0	23.6879	fixed-sign variable	0	12.2593	fixed-sign variable	0	12.2593	fixed-sign variable	0	15.1164
435	3OAR121	Cell Envelope Biosynthesis	0	7.80136	fixed-sign variable	0	6.58924	fixed-sign variable	0	4.15371	fixed-sign variable	0	5.97189	fixed-sign variable	0	4.15371	fixed-sign variable	0	4.15371	fixed-sign variable	0	4.16499	fixed-sign variable	0	1.96273	fixed-sign variable	0	6.58924	fixed-sign variable	0	10.2256	fixed-sign variable	0	1.96273	fixed-sign variable	0	1.96273	fixed-sign variable	0	15.0741	fixed-sign variable	0	7.80136	fixed-sign variable	0	7.80136	fixed-sign variable	0	9.61954
436	3OAR140	Cell Envelope Biosynthesis	0	12.2593	fixed-sign variable	0	10.3545	fixed-sign variable	0	6.52726	fixed-sign variable	0	9.3844	fixed-sign variable	0	6.52726	fixed-sign variable	0	6.52726	fixed-sign variable	0	6.54499	fixed-sign variable	0	3.0843	fixed-sign variable	0	10.3545	fixed-sign variable	0	16.0688	fixed-sign variable	0	3.0843	fixed-sign variable	0	3.0843	fixed-sign variable	0	23.6879	fixed-sign variable	0	12.2593	fixed-sign variable	0	12.2593	fixed-sign variable	0	15.1164
437	ACALD	Pyruvate Metabolism	-38.1695	440.805	sign variable	-31.5028	399.872	sign variable	-18.1074	279.872	sign variable	-28.1074	329.162	sign variable	-18.1074	281.785	sign variable	-18.1074	281.739	sign variable	-18.1695	226.407	sign variable	-6.05703	200.412	sign variable	-31.5028	354.872	sign variable	-51.5028	575.805	sign variable	-6.05703	206.806	sign variable	-6.05703	130.412	sign variable	-78.1695	958.205	sign variable	-38.1695	571.662	sign variable	-38.1695	571.662	sign variable	-48.1695	774.162
438	3OAR141	Cell Envelope Biosynthesis	0	7.80136	fixed-sign variable	0	6.58924	fixed-sign variable	0	4.15371	fixed-sign variable	0	5.97189	fixed-sign variable	0	4.15371	fixed-sign variable	0	4.15371	fixed-sign variable	0	4.16499	fixed-sign variable	0	1.96273	fixed-sign variable	0	6.58924	fixed-sign variable	0	10.2256	fixed-sign variable	0	1.96273	fixed-sign variable	0	1.96273	fixed-sign variable	0	15.0741	fixed-sign variable	0	7.80136	fixed-sign variable	0	7.80136	fixed-sign variable	0	9.61954
439	EX_fruur_e		0	0	blocked	0	0	blocked	0	0	blocked	0	8.0223	fixed-sign variable	0	0	blocked	0	0	blocked	0	0	blocked	0	0	blocked	0	0	blocked	0	0	blocked	0	0	blocked	0	0	blocked	0	0	blocked	0	0	blocked	0	0	blocked	0	0
440	3OAR160	Cell Envelope Biosynthesis	0	12.2593	fixed-sign variable	0	10.3545	fixed-sign variable	0	6.52726	fixed-sign variable	0	9.3844	fixed-sign variable	0	6.52726	fixed-sign variable	0	6.52726	fixed-sign variable	0	6.54499	fixed-sign variable	0	3.0843	fixed-sign variable	0	10.3545	fixed-sign variable	0	16.0688	fixed-sign variable	0	3.0843	fixed-sign variable	0	3.0843	fixed-sign variable	0	23.6879	fixed-sign variable	0	12.2593	fixed-sign variable	0	12.2593	fixed-sign variable	0	15.1164
441	ACALDtex	Transport, Outer Membrane Porin	0	20.2784	fixed-sign variable	0	18.2696	fixed-sign variable	0	14.1726	fixed-sign variable	0	16.2938	fixed-sign variable	0	13.0285	fixed-sign variable	0	13.0285	fixed-sign variable	0	10.159	fixed-sign variable	0	6.05703	fixed-sign variable	0	16.2784	fixed-sign variable	0	25.9774	fixed-sign variable	0	6.05703	fixed-sign variable	0	6.05703	fixed-sign variable	0	44.0284	fixed-sign variable	0	28.5284	fixed-sign variable	0	28.5284	fixed-sign variable	0	38.5284
442	EX_fuc__L_e		0	0	blocked	0	0	blocked	0	0	blocked	0	0	blocked	0	0	blocked	0	0	blocked	0	0	blocked	0	0	blocked	0	0	blocked	0	0	blocked	0	0	blocked	0	0	blocked	0	0	blocked	0	0	blocked	0	0	blocked	0	0
443	3OAR161	Cell Envelope Biosynthesis	0	12.2593	fixed-sign variable	0	10.3545	fixed-sign variable	0	6.52726	fixed-sign variable	0	9.3844	fixed-sign variable	0	6.52726	fixed-sign variable	0	6.52726	fixed-sign variable	0	6.54499	fixed-sign variable	0	3.0843	fixed-sign variable	0	10.3545	fixed-sign variable	0	16.0688	fixed-sign variable	0	3.0843	fixed-sign variable	0	3.0843	fixed-sign variable	0	23.6879	fixed-sign variable	0	12.2593	fixed-sign variable	0	12.2593	fixed-sign variable	0	15.1164
444	EX_fum_e		0	0	blocked	0	0	blocked	0	0	blocked	0	0	blocked	0	0	blocked	0	0	blocked	0	0	blocked	0	0	blocked	0	0	blocked	0	0	blocked	0	0	blocked	0	0	blocked	0	0	blocked	0	0	blocked	0	0	blocked	0	0
445	ACALDtpp	Transport, Inner Membrane	0	20.2784	fixed-sign variable	0	18.2696	fixed-sign variable	0	14.1726	fixed-sign variable	0	16.2938	fixed-sign variable	0	13.0285	fixed-sign variable	0	13.0285	fixed-sign variable	0	10.159	fixed-sign variable	0	6.05703	fixed-sign variable	0	16.2784	fixed-sign variable	0	25.9774	fixed-sign variable	0	6.05703	fixed-sign variable	0	6.05703	fixed-sign variable	0	44.0284	fixed-sign variable	0	28.5284	fixed-sign variable	0	28.5284	fixed-sign variable	0	38.5284
446	3OAR180	Cell Envelope Biosynthesis	0	12.2593	fixed-sign variable	0	10.3545	fixed-sign variable	0	6.52726	fixed-sign variable	0	9.3844	fixed-sign variable	0	6.52726	fixed-sign variable	0	6.52726	fixed-sign variable	0	6.54499	fixed-sign variable	0	3.0843	fixed-sign variable	0	10.3545	fixed-sign variable	0	16.0688	fixed-sign variable	0	3.0843	fixed-sign variable	0	3.0843	fixed-sign variable	0	23.6879	fixed-sign variable	0	12.2593	fixed-sign variable	0	12.2593	fixed-sign variable	0	15.1164
447	EX_fusa_e		0	0	blocked	0	0	blocked	0	0	blocked	0	0	blocked	0	0	blocked	0	0	blocked	0	0	blocked	0	0	blocked	0	0	blocked	0	0	blocked	0	0	blocked	0	0	blocked	0	0	blocked	0	0	blocked	0	0	blocked	0	0
448	ACANTHAT	Tyrosine, Tryptophan, and Phenylalanine Metabolism	0	0	blocked	0	0	blocked	0	0	blocked	0	0	blocked	0	0	blocked	0	0	blocked	0	0	blocked	0	0	blocked	0	0	blocked	0	0	blocked	0	0	blocked	0	0	blocked	0	0	blocked	0	0	blocked	0	0	blocked	0	0
449	3OAR181	Cell Envelope Biosynthesis	0	12.2593	fixed-sign variable	0	10.3545	fixed-sign variable	0	6.52726	fixed-sign variable	0	9.3844	fixed-sign variable	0	6.52726	fixed-sign variable	0	6.52726	fixed-sign variable	0	6.54499	fixed-sign variable	0	3.0843	fixed-sign variable	0	10.3545	fixed-sign variable	0	16.0688	fixed-sign variable	0	3.0843	fixed-sign variable	0	3.0843	fixed-sign variable	0	23.6879	fixed-sign variable	0	12.2593	fixed-sign variable	0	12.2593	fixed-sign variable	0	15.1164
450	ACBIPGT	Cofactor and Prosthetic Group Biosynthesis	0	0	blocked	0	0	blocked	0	0	blocked	0	0	blocked	0	0	blocked	0	0	blocked	0	0	blocked	0	0	blocked	0	0	blocked	0	0	blocked	0	0	blocked	0	0	blocked	0	0	blocked	0	0	blocked	0	0	blocked	0	0
451	EX_g1p_e		0	0	blocked	0	0	blocked	0	0	blocked	0	0	blocked	0	0	blocked	0	0	blocked	0	0	blocked	0	0	blocked	0	0	blocked	0	0	blocked	0	0	blocked	0	0	blocked	0	0	blocked	0	0	blocked	0	0	blocked	0	0
452	ACCOAC	Membrane Lipid Metabolism	0	40.0647	fixed-sign variable	0	33.398	fixed-sign variable	0	20.0026	fixed-sign variable	0	30.0026	fixed-sign variable	0	20.0026	fixed-sign variable	0	20.0026	fixed-sign variable	0	20.0647	fixed-sign variable	0	7.57129	fixed-sign variable	0	33.398	fixed-sign variable	0	53.398	fixed-sign variable	0	7.57129	fixed-sign variable	0	7.57129	fixed-sign variable	0	80.0647	fixed-sign variable	0	40.0647	fixed-sign variable	0	40.0647	fixed-sign variable	0	50.0647
453	3OAR40	Cell Envelope Biosynthesis	0	6.60115	fixed-sign variable	0	5.57551	fixed-sign variable	0	3.51468	fixed-sign variable	0	5.05314	fixed-sign variable	0	3.51468	fixed-sign variable	0	3.51468	fixed-sign variable	0	3.52423	fixed-sign variable	0	1.51426	fixed-sign variable	0	5.57551	fixed-sign variable	0	8.65243	fixed-sign variable	0	1.51426	fixed-sign variable	0	1.51426	fixed-sign variable	0	12.755	fixed-sign variable	0	6.60115	fixed-sign variable	0	6.60115	fixed-sign variable	0	8.13961
454	EX_g3pc_e		0	0	blocked	0	0	blocked	0	0	blocked	0	0	blocked	0	0	blocked	0	0	blocked	0	0	blocked	0	0	blocked	0	0	blocked	0	0	blocked	0	0	blocked	0	0	blocked	0	0	blocked	0	0	blocked	0	0	blocked	0	0
455	3OAR60	Cell Envelope Biosynthesis	0	6.60115	fixed-sign variable	0	5.57551	fixed-sign variable	0	3.51468	fixed-sign variable	0	5.05314	fixed-sign variable	0	3.51468	fixed-sign variable	0	3.51468	fixed-sign variable	0	3.52423	fixed-sign variable	0	1.51426	fixed-sign variable	0	5.57551	fixed-sign variable	0	8.65243	fixed-sign variable	0	1.51426	fixed-sign variable	0	1.51426	fixed-sign variable	0	12.755	fixed-sign variable	0	6.60115	fixed-sign variable	0	6.60115	fixed-sign variable	0	8.13961
456	ACCOAL	Alternate Carbon Metabolism	0	1000	fixed-sign variable	0	1000	fixed-sign variable	0	1000	fixed-sign variable	0	1000	fixed-sign variable	0	1000	fixed-sign variable	0	1000	fixed-sign variable	0	1000	fixed-sign variable	0	1000	fixed-sign variable	0	1000	fixed-sign variable	0	1000	fixed-sign variable	0	1000	fixed-sign variable	0	1000	fixed-sign variable	0	1000	fixed-sign variable	0	1000	fixed-sign variable	0	1000	fixed-sign variable	0	1000
457	ACGAL1PPpp	Alternate Carbon Metabolism	0	0	blocked	0	0	blocked	0	0	blocked	0	0	blocked	0	0	blocked	0	0	blocked	0	0	blocked	0	0	blocked	0	0	blocked	0	0	blocked	0	0	blocked	0	0	blocked	0	0	blocked	0	0	blocked	0	0	blocked	0	0
458	3OAR80	Cell Envelope Biosynthesis	0	6.60115	fixed-sign variable	0	5.57551	fixed-sign variable	0	3.51468	fixed-sign variable	0	5.05314	fixed-sign variable	0	3.51468	fixed-sign variable	0	3.51468	fixed-sign variable	0	3.52423	fixed-sign variable	0	1.51426	fixed-sign variable	0	5.57551	fixed-sign variable	0	8.65243	fixed-sign variable	0	1.51426	fixed-sign variable	0	1.51426	fixed-sign variable	0	12.755	fixed-sign variable	0	6.60115	fixed-sign variable	0	6.60115	fixed-sign variable	0	8.13961
459	EX_g3pe_e		0	0.9476	fixed-sign variable	0	0.9476	fixed-sign variable	0	0.9476	fixed-sign variable	0	0.9476	fixed-sign variable	0	0.9476	fixed-sign variable	0	0.9476	fixed-sign variable	0	0.9476	fixed-sign variable	0	0.9476	fixed-sign variable	0	0.9476	fixed-sign variable	0	0.9476	fixed-sign variable	0	0.9476	fixed-sign variable	0	0.9476	fixed-sign variable	0	0.9476	fixed-sign variable	0	0.9476	fixed-sign variable	0	0.9476	fixed-sign variable	0	0.9476
460	ACGAL1Ptex	Transport, Outer Membrane Porin	0	0	blocked	0	0	blocked	0	0	blocked	0	0	blocked	0	0	blocked	0	0	blocked	0	0	blocked	0	0	blocked	0	0	blocked	0	0	blocked	0	0	blocked	0	0	blocked	0	0	blocked	0	0	blocked	0	0	blocked	0	0
461	ACGALtex	Transport, Outer Membrane Porin	0	0	blocked	0	0	blocked	0	0	blocked	0	0	blocked	0	0	blocked	0	0	blocked	0	0	blocked	0	0	blocked	0	0	blocked	0	0	blocked	0	0	blocked	0	0	blocked	0	0	blocked	0	0	blocked	0	0	blocked	0	0
462	ACGAM1PPpp	Alternate Carbon Metabolism	0	0	blocked	0	0	blocked	0	0	blocked	0	0	blocked	0	0	blocked	0	0	blocked	0	0	blocked	0	0	blocked	0	0	blocked	0	0	blocked	0	0	blocked	0	0	blocked	0	0	blocked	0	0	blocked	0	0	blocked	0	0
463	3OAS100	Cell Envelope Biosynthesis	0	9.53499	fixed-sign variable	0	8.05351	fixed-sign variable	0	5.07676	fixed-sign variable	0	7.29898	fixed-sign variable	0	5.07676	fixed-sign variable	0	5.07676	fixed-sign variable	0	5.09055	fixed-sign variable	0	2.3989	fixed-sign variable	0	8.05351	fixed-sign variable	0	12.498	fixed-sign variable	0	2.3989	fixed-sign variable	0	2.3989	fixed-sign variable	0	18.4239	fixed-sign variable	0	9.53499	fixed-sign variable	0	9.53499	fixed-sign variable	0	11.7572
464	ACGAM1Ptex	Transport, Outer Membrane Porin	0	0	blocked	0	0	blocked	0	0	blocked	0	0	blocked	0	0	blocked	0	0	blocked	0	0	blocked	0	0	blocked	0	0	blocked	0	0	blocked	0	0	blocked	0	0	blocked	0	0	blocked	0	0	blocked	0	0	blocked	0	0
465	ACGAMK	Murein Recycling	0	4.24105	fixed-sign variable	0	3.50031	fixed-sign variable	0	2.01193	fixed-sign variable	0	3.12304	fixed-sign variable	0	2.01193	fixed-sign variable	0	2.01193	fixed-sign variable	0	2.01883	fixed-sign variable	0	0.6057	fixed-sign variable	0	3.50031	fixed-sign variable	0	5.72253	fixed-sign variable	0	0.6057	fixed-sign variable	0	0.6057	fixed-sign variable	0	8.6855	fixed-sign variable	0	4.24105	fixed-sign variable	0	4.24105	fixed-sign variable	0	5.35216
466	ACGAMT	Cell Envelope Biosynthesis	0	0.72039	fixed-sign variable	0	0.64267	fixed-sign variable	0	0.34327	fixed-sign variable	0	0.53284	fixed-sign variable	0	0.33478	fixed-sign variable	0	0.33478	fixed-sign variable	0	0.35098	fixed-sign variable	0	0.09379	fixed-sign variable	0	0.57879	fixed-sign variable	0	0.86834	fixed-sign variable	0	0.09379	fixed-sign variable	0	0.09379	fixed-sign variable	0	0.9476	fixed-sign variable	0	0.83097	fixed-sign variable	0	0.83097	fixed-sign variable	0	0.9476
467	3OAS120	Cell Envelope Biosynthesis	0	12.2593	fixed-sign variable	0	10.3545	fixed-sign variable	0	6.52726	fixed-sign variable	0	9.3844	fixed-sign variable	0	6.52726	fixed-sign variable	0	6.52726	fixed-sign variable	0	6.54499	fixed-sign variable	0	3.0843	fixed-sign variable	0	10.3545	fixed-sign variable	0	16.0688	fixed-sign variable	0	3.0843	fixed-sign variable	0	3.0843	fixed-sign variable	0	23.6879	fixed-sign variable	0	12.2593	fixed-sign variable	0	12.2593	fixed-sign variable	0	15.1164
468	3OAS121	Cell Envelope Biosynthesis	0	7.80136	fixed-sign variable	0	6.58924	fixed-sign variable	0	4.15371	fixed-sign variable	0	5.97189	fixed-sign variable	0	4.15371	fixed-sign variable	0	4.15371	fixed-sign variable	0	4.16499	fixed-sign variable	0	1.96273	fixed-sign variable	0	6.58924	fixed-sign variable	0	10.2256	fixed-sign variable	0	1.96273	fixed-sign variable	0	1.96273	fixed-sign variable	0	15.0741	fixed-sign variable	0	7.80136	fixed-sign variable	0	7.80136	fixed-sign variable	0	9.61954
469	3OAS140	Cell Envelope Biosynthesis	0	12.2593	fixed-sign variable	0	10.3545	fixed-sign variable	0	6.52726	fixed-sign variable	0	9.3844	fixed-sign variable	0	6.52726	fixed-sign variable	0	6.52726	fixed-sign variable	0	6.54499	fixed-sign variable	0	3.0843	fixed-sign variable	0	10.3545	fixed-sign variable	0	16.0688	fixed-sign variable	0	3.0843	fixed-sign variable	0	3.0843	fixed-sign variable	0	23.6879	fixed-sign variable	0	12.2593	fixed-sign variable	0	12.2593	fixed-sign variable	0	15.1164
470	ACGAptspp	Transport, Inner Membrane	0	0	blocked	0	0	blocked	0	0	blocked	0	0	blocked	0	0	blocked	0	0	blocked	0	0	blocked	0	0	blocked	0	0	blocked	0	0	blocked	0	0	blocked	0	0	blocked	0	0	blocked	10	10	fixed	0	0	blocked	0	0
471	EX_g3pg_e		0	0.9476	fixed-sign variable	0	0.9476	fixed-sign variable	0	0.9476	fixed-sign variable	0	0.9476	fixed-sign variable	0	0.9476	fixed-sign variable	0	0.9476	fixed-sign variable	0	0.9476	fixed-sign variable	0	0.9476	fixed-sign variable	0	0.9476	fixed-sign variable	0	0.9476	fixed-sign variable	0	0.9476	fixed-sign variable	0	0.9476	fixed-sign variable	0	0.9476	fixed-sign variable	0	0.9476	fixed-sign variable	0	0.9476	fixed-sign variable	0	0.9476
472	ACGAtex	Transport, Outer Membrane Porin	0	0	blocked	0	0	blocked	0	0	blocked	0	0	blocked	0	0	blocked	0	0	blocked	0	0	blocked	0	0	blocked	0	0	blocked	0	0	blocked	0	0	blocked	0	0	blocked	0	0	blocked	10	10	fixed	0	0	blocked	0	0
473	ACGK	Arginine and Proline Metabolism	0	19.0847	fixed-sign variable	0	15.7514	fixed-sign variable	0	9.0537	fixed-sign variable	0	14.0537	fixed-sign variable	0	9.0537	fixed-sign variable	0	9.0537	fixed-sign variable	0	9.08473	fixed-sign variable	0	3.02852	fixed-sign variable	0	15.7514	fixed-sign variable	0	25.7514	fixed-sign variable	0	3.02852	fixed-sign variable	0	3.02852	fixed-sign variable	0	39.0847	fixed-sign variable	0	19.0847	fixed-sign variable	0	19.0847	fixed-sign variable	0	24.0847
474	ACGS	Arginine and Proline Metabolism	0	19.0847	fixed-sign variable	0	15.7514	fixed-sign variable	0	9.0537	fixed-sign variable	0	14.0537	fixed-sign variable	0	9.0537	fixed-sign variable	0	9.0537	fixed-sign variable	0	9.08473	fixed-sign variable	0	3.02852	fixed-sign variable	0	15.7514	fixed-sign variable	0	25.7514	fixed-sign variable	0	3.02852	fixed-sign variable	0	3.02852	fixed-sign variable	0	39.0847	fixed-sign variable	0	19.0847	fixed-sign variable	0	19.0847	fixed-sign variable	0	24.0847
475	3OAS141	Cell Envelope Biosynthesis	0	7.80136	fixed-sign variable	0	6.58924	fixed-sign variable	0	4.15371	fixed-sign variable	0	5.97189	fixed-sign variable	0	4.15371	fixed-sign variable	0	4.15371	fixed-sign variable	0	4.16499	fixed-sign variable	0	1.96273	fixed-sign variable	0	6.58924	fixed-sign variable	0	10.2256	fixed-sign variable	0	1.96273	fixed-sign variable	0	1.96273	fixed-sign variable	0	15.0741	fixed-sign variable	0	7.80136	fixed-sign variable	0	7.80136	fixed-sign variable	0	9.61954
476	3OAS160	Cell Envelope Biosynthesis	0	12.2593	fixed-sign variable	0	10.3545	fixed-sign variable	0	6.52726	fixed-sign variable	0	9.3844	fixed-sign variable	0	6.52726	fixed-sign variable	0	6.52726	fixed-sign variable	0	6.54499	fixed-sign variable	0	3.0843	fixed-sign variable	0	10.3545	fixed-sign variable	0	16.0688	fixed-sign variable	0	3.0843	fixed-sign variable	0	3.0843	fixed-sign variable	0	23.6879	fixed-sign variable	0	12.2593	fixed-sign variable	0	12.2593	fixed-sign variable	0	15.1164
477	3OAS161	Cell Envelope Biosynthesis	0	12.2593	fixed-sign variable	0	10.3545	fixed-sign variable	0	6.52726	fixed-sign variable	0	9.3844	fixed-sign variable	0	6.52726	fixed-sign variable	0	6.52726	fixed-sign variable	0	6.54499	fixed-sign variable	0	3.0843	fixed-sign variable	0	10.3545	fixed-sign variable	0	16.0688	fixed-sign variable	0	3.0843	fixed-sign variable	0	3.0843	fixed-sign variable	0	23.6879	fixed-sign variable	0	12.2593	fixed-sign variable	0	12.2593	fixed-sign variable	0	15.1164
478	ACHBS	Valine, Leucine, and Isoleucine Metabolism	0	6.37637	fixed-sign variable	0	5.76893	fixed-sign variable	0	3.62148	fixed-sign variable	0	4.92383	fixed-sign variable	0	4.31326	fixed-sign variable	0	4.31256	fixed-sign variable	0	3.28175	fixed-sign variable	0	1.21141	fixed-sign variable	0	5.15037	fixed-sign variable	0	8.41653	fixed-sign variable	0	1.21141	fixed-sign variable	0	1.21141	fixed-sign variable	0	13.7414	fixed-sign variable	0	7.63389	fixed-sign variable	0	7.63389	fixed-sign variable	0	9.63389
479	EX_g3pi_e		0	0	blocked	0	0	blocked	0	0	blocked	0	0	blocked	0	0	blocked	0	0	blocked	0	0	blocked	0	0	blocked	0	0	blocked	0	0	blocked	0	0	blocked	0	0	blocked	0	0	blocked	0	0	blocked	0	0	blocked	0	0
480	3OAS180	Cell Envelope Biosynthesis	0	12.2593	fixed-sign variable	0	10.3545	fixed-sign variable	0	6.52726	fixed-sign variable	0	9.3844	fixed-sign variable	0	6.52726	fixed-sign variable	0	6.52726	fixed-sign variable	0	6.54499	fixed-sign variable	0	3.0843	fixed-sign variable	0	10.3545	fixed-sign variable	0	16.0688	fixed-sign variable	0	3.0843	fixed-sign variable	0	3.0843	fixed-sign variable	0	23.6879	fixed-sign variable	0	12.2593	fixed-sign variable	0	12.2593	fixed-sign variable	0	15.1164
481	ACKr	Pyruvate Metabolism	-1000	38.1695	sign variable	-1000	31.5028	sign variable	-1000	18.1074	sign variable	-1000	28.1074	sign variable	-1000	18.1074	sign variable	-1000	18.1074	sign variable	-1000	18.1695	sign variable	-1000	6.05703	sign variable	-1000	31.5028	sign variable	-1000	51.5028	sign variable	-990	16.057	sign variable	-1000	6.05703	sign variable	-1000	78.1695	sign variable	-990	48.1695	sign variable	-990	48.1695	sign variable	-990	58.1695
482	EX_g3ps_e		0	0	blocked	0	0	blocked	0	0	blocked	0	0	blocked	0	0	blocked	0	0	blocked	0	0	blocked	0	0	blocked	0	0	blocked	0	0	blocked	0	0	blocked	0	0	blocked	0	0	blocked	0	0	blocked	0	0	blocked	0	0
483	ACLS	Valine, Leucine, and Isoleucine Metabolism	0	8.44837	fixed-sign variable	0	7.61504	fixed-sign variable	0	5.84619	fixed-sign variable	0	6.72119	fixed-sign variable	0	5.77279	fixed-sign variable	0	5.77185	fixed-sign variable	0	4.26305	fixed-sign variable	0	3.02852	fixed-sign variable	0	6.78171	fixed-sign variable	0	10.8499	fixed-sign variable	0	3.02852	fixed-sign variable	0	2.81971	fixed-sign variable	0	18.3442	fixed-sign variable	0	11.7485	fixed-sign variable	0	11.7485	fixed-sign variable	0	15.9152
484	ACM6PH	Alternate Carbon Metabolism	0	4.24105	fixed-sign variable	0	3.50031	fixed-sign variable	0	2.01193	fixed-sign variable	0	3.12304	fixed-sign variable	0	2.01193	fixed-sign variable	0	2.01193	fixed-sign variable	0	2.01883	fixed-sign variable	0	0.6057	fixed-sign variable	0	3.50031	fixed-sign variable	0	5.72253	fixed-sign variable	0	0.6057	fixed-sign variable	0	0.6057	fixed-sign variable	0	8.6855	fixed-sign variable	0	4.24105	fixed-sign variable	0	4.24105	fixed-sign variable	0	5.35216
485	ACMAMUT	Cell Envelope Biosynthesis	0	0.72039	fixed-sign variable	0	0.64267	fixed-sign variable	0	0.34327	fixed-sign variable	0	0.53284	fixed-sign variable	0	0.33478	fixed-sign variable	0	0.33478	fixed-sign variable	0	0.35098	fixed-sign variable	0	0.09379	fixed-sign variable	0	0.57879	fixed-sign variable	0	0.86834	fixed-sign variable	0	0.09379	fixed-sign variable	0	0.09379	fixed-sign variable	0	0.9476	fixed-sign variable	0	0.83097	fixed-sign variable	0	0.83097	fixed-sign variable	0	0.9476
486	3OAS181	Cell Envelope Biosynthesis	0	12.2593	fixed-sign variable	0	10.3545	fixed-sign variable	0	6.52726	fixed-sign variable	0	9.3844	fixed-sign variable	0	6.52726	fixed-sign variable	0	6.52726	fixed-sign variable	0	6.54499	fixed-sign variable	0	3.0843	fixed-sign variable	0	10.3545	fixed-sign variable	0	16.0688	fixed-sign variable	0	3.0843	fixed-sign variable	0	3.0843	fixed-sign variable	0	23.6879	fixed-sign variable	0	12.2593	fixed-sign variable	0	12.2593	fixed-sign variable	0	15.1164
487	EX_g6p_e		0	0	blocked	0	0	blocked	0	0	blocked	0	0	blocked	0	0	blocked	0	0	blocked	0	0	blocked	0	0	blocked	0	0	blocked	0	0	blocked	0	0	blocked	0	0	blocked	0	0	blocked	0	0	blocked	0	0	blocked	0	0
488	3OAS60	Cell Envelope Biosynthesis	0	6.60115	fixed-sign variable	0	5.57551	fixed-sign variable	0	3.51468	fixed-sign variable	0	5.05314	fixed-sign variable	0	3.51468	fixed-sign variable	0	3.51468	fixed-sign variable	0	3.52423	fixed-sign variable	0	1.51426	fixed-sign variable	0	5.57551	fixed-sign variable	0	8.65243	fixed-sign variable	0	1.51426	fixed-sign variable	0	1.51426	fixed-sign variable	0	12.755	fixed-sign variable	0	6.60115	fixed-sign variable	0	6.60115	fixed-sign variable	0	8.13961
489	ACMANAptspp	Transport, Inner Membrane	0	0	blocked	0	0	blocked	0	0	blocked	0	0	blocked	0	0	blocked	0	0	blocked	0	0	blocked	0	0	blocked	0	0	blocked	0	0	blocked	0	0	blocked	0	0	blocked	0	0	blocked	0	0	blocked	10	10	fixed	0	0
490	EX_gal_e		0	0	blocked	0	0	blocked	0	0	blocked	0	0	blocked	0	0	blocked	0	0	blocked	0	0	blocked	0	0	blocked	0	0	blocked	0	0	blocked	0	0	blocked	0	0	blocked	0	0	blocked	0	0	blocked	0	0	blocked	0	0
491	ACMANAtex	Transport, Outer Membrane Porin	0	0	blocked	0	0	blocked	0	0	blocked	0	0	blocked	0	0	blocked	0	0	blocked	0	0	blocked	0	0	blocked	0	0	blocked	0	0	blocked	0	0	blocked	0	0	blocked	0	0	blocked	0	0	blocked	10	10	fixed	0	0
492	ACMUMptspp	Transport, Inner Membrane	0	0	blocked	0	0	blocked	0	0	blocked	0	0	blocked	0	0	blocked	0	0	blocked	0	0	blocked	0	0	blocked	0	0	blocked	0	0	blocked	0	0	blocked	0	0	blocked	0	0	blocked	0	0	blocked	0	0	blocked	0	0
493	3OAS80	Cell Envelope Biosynthesis	0	6.60115	fixed-sign variable	0	5.57551	fixed-sign variable	0	3.51468	fixed-sign variable	0	5.05314	fixed-sign variable	0	3.51468	fixed-sign variable	0	3.51468	fixed-sign variable	0	3.52423	fixed-sign variable	0	1.51426	fixed-sign variable	0	5.57551	fixed-sign variable	0	8.65243	fixed-sign variable	0	1.51426	fixed-sign variable	0	1.51426	fixed-sign variable	0	12.755	fixed-sign variable	0	6.60115	fixed-sign variable	0	6.60115	fixed-sign variable	0	8.13961
494	3OXCOAT	Alternate Carbon Metabolism	0	0	blocked	0	0	blocked	0	0	blocked	0	0	blocked	0	0	blocked	0	0	blocked	0	0	blocked	0	0	blocked	0	0	blocked	0	0	blocked	0	0	blocked	0	0	blocked	0	0	blocked	0	0	blocked	0	0	blocked	0	0
495	ACMUMtex	Transport, Outer Membrane Porin	0	0	blocked	0	0	blocked	0	0	blocked	0	0	blocked	0	0	blocked	0	0	blocked	0	0	blocked	0	0	blocked	0	0	blocked	0	0	blocked	0	0	blocked	0	0	blocked	0	0	blocked	0	0	blocked	0	0	blocked	0	0
496	EX_gal_bD_e		0	0	blocked	0	0	blocked	0	0	blocked	0	0	blocked	0	0	blocked	0	0	blocked	0	0	blocked	0	0	blocked	0	0	blocked	0	0	blocked	0	0	blocked	0	0	blocked	0	0	blocked	0	0	blocked	0	0	blocked	0	0
497	ACNAMt2pp	Transport, Inner Membrane	0	0	blocked	0	0	blocked	0	0	blocked	0	0	blocked	0	0	blocked	0	0	blocked	0	0	blocked	0	0	blocked	0	0	blocked	0	0	blocked	0	0	blocked	0	0	blocked	0	0	blocked	0	0	blocked	0	0	blocked	10	10
498	3PEPTabcpp	Murein Recycling	0	3.81695	fixed-sign variable	0	3.15028	fixed-sign variable	0	1.81074	fixed-sign variable	0	2.81074	fixed-sign variable	0	1.81074	fixed-sign variable	0	1.81074	fixed-sign variable	0	1.81695	fixed-sign variable	0	0.55064	fixed-sign variable	0	3.15028	fixed-sign variable	0	5.15028	fixed-sign variable	0	0.55064	fixed-sign variable	0	0.55064	fixed-sign variable	0	7.81695	fixed-sign variable	0	3.81695	fixed-sign variable	0	3.81695	fixed-sign variable	0	4.81695
499	3PEPTtex	Transport, Outer Membrane Porin	0	1.90847	fixed-sign variable	0	1.57514	fixed-sign variable	0	0.90537	fixed-sign variable	0	1.40537	fixed-sign variable	0	1.00597	fixed-sign variable	0	1.00597	fixed-sign variable	0	0.90847	fixed-sign variable	0	0.28843	fixed-sign variable	0	1.57514	fixed-sign variable	0	2.57514	fixed-sign variable	0	0.28843	fixed-sign variable	0	0.28843	fixed-sign variable	0	3.90847	fixed-sign variable	0	1.90847	fixed-sign variable	0	1.90847	fixed-sign variable	0	2.40847
500	3UMPtex	Transport, Outer Membrane Porin	0	0	blocked	0	0	blocked	0	0	blocked	0	0	blocked	0	0	blocked	0	0	blocked	0	0	blocked	0	0	blocked	0	0	blocked	0	0	blocked	0	0	blocked	0	0	blocked	0	0	blocked	0	0	blocked	0	0	blocked	0	0
501	EX_gal1p_e		0	0	blocked	0	0	blocked	0	0	blocked	0	0	blocked	0	0	blocked	0	0	blocked	0	0	blocked	0	0	blocked	0	0	blocked	0	0	blocked	0	0	blocked	0	0	blocked	0	0	blocked	0	0	blocked	0	0	blocked	0	0
502	42A12BOOXpp	Nitrogen Metabolism	0	0	blocked	0	0	blocked	0	0	blocked	0	0	blocked	0	0	blocked	0	0	blocked	0	0	blocked	0	0	blocked	0	0	blocked	0	0	blocked	0	0	blocked	0	0	blocked	0	0	blocked	0	0	blocked	0	0	blocked	0	0
503	ACNAMtex	Transport, Outer Membrane	0	0	blocked	0	0	blocked	0	0	blocked	0	0	blocked	0	0	blocked	0	0	blocked	0	0	blocked	0	0	blocked	0	0	blocked	0	0	blocked	0	0	blocked	0	0	blocked	0	0	blocked	0	0	blocked	0	0	blocked	10	10
504	ACNML	Alternate Carbon Metabolism	0	0	blocked	0	0	blocked	0	0	blocked	0	0	blocked	0	0	blocked	0	0	blocked	0	0	blocked	0	0	blocked	0	0	blocked	0	0	blocked	0	0	blocked	0	0	blocked	0	0	blocked	0	0	blocked	0	0	blocked	10	10
505	ACOAD1f	Membrane Lipid Metabolism	-6.38691	6.60115	sign variable	-5.75698	5.57551	sign variable	-4.41222	3.51468	sign variable	-5.0726	5.05314	sign variable	-4.34284	3.51468	sign variable	-4.34284	3.51468	sign variable	-3.19529	3.52423	sign variable	-2.01901	1.51426	sign variable	-5.12706	5.57551	sign variable	-8.31759	8.65243	sign variable	-2.01901	1.51426	sign variable	-2.01901	1.51426	sign variable	-13.8672	12.755	sign variable	-8.95058	6.60115	sign variable	-8.95058	6.60115	sign variable	-12.0699	8.13961
506	4HOXPACDtex	Transport, Outer Membrane Porin	0	0	blocked	0	0	blocked	0	0	blocked	0	0	blocked	0	0	blocked	0	0	blocked	0	0	blocked	0	0	blocked	0	0	blocked	0	0	blocked	0	0	blocked	0	0	blocked	0	0	blocked	0	0	blocked	0	0	blocked	0	0
507	4HTHRS	Cofactor and Prosthetic Group Biosynthesis	0	0	blocked	0	0	blocked	0	0	blocked	0	0	blocked	0	0	blocked	0	0	blocked	0	0	blocked	0	0	blocked	0	0	blocked	0	0	blocked	0	0	blocked	0	0	blocked	0	0	blocked	0	0	blocked	0	0	blocked	0	0
508	ACOAD2f	Membrane Lipid Metabolism	-6.38691	6.60115	sign variable	-5.75698	5.57551	sign variable	-4.41222	3.51468	sign variable	-5.0726	5.05314	sign variable	-4.34284	3.51468	sign variable	-4.34284	3.51468	sign variable	-3.19529	3.52423	sign variable	-2.01901	1.51426	sign variable	-5.12706	5.57551	sign variable	-8.31759	8.65243	sign variable	-2.01901	1.51426	sign variable	-2.01901	1.51426	sign variable	-13.8672	12.755	sign variable	-8.95058	6.60115	sign variable	-8.95058	6.60115	sign variable	-12.0699	8.13961
509	EX_galct__D_e		0	0	blocked	0	0	blocked	0	0	blocked	0	0	blocked	0	0	blocked	0	0	blocked	0	0	blocked	0	0	blocked	0	0	blocked	0	0	blocked	0	0	blocked	0	0	blocked	0	0	blocked	0	0	blocked	0	0	blocked	0	0
510	ACOAD3f	Membrane Lipid Metabolism	-2.37481	6.60115	sign variable	-2.1479	5.57551	sign variable	-1.65069	3.51468	sign variable	-1.89753	5.05314	sign variable	-1.49849	3.51468	sign variable	-1.49849	3.51468	sign variable	-1.20634	3.52423	sign variable	-0.57382	1.51426	sign variable	-1.93705	5.57551	sign variable	-2.8428	8.65243	sign variable	-0.57382	1.51426	sign variable	-0.57382	1.51426	sign variable	-2.8428	12.755	sign variable	-2.8428	6.60115	sign variable	-2.8428	6.60115	sign variable	-2.8428	8.13961
511	ACOAD4f	Membrane Lipid Metabolism	-2.37481	9.53499	sign variable	-2.1479	8.05351	sign variable	-1.65069	5.07676	sign variable	-1.89753	7.29898	sign variable	-1.49849	5.07676	sign variable	-1.49849	5.07676	sign variable	-1.20634	5.09055	sign variable	-0.57382	2.3989	sign variable	-1.93705	8.05351	sign variable	-2.8428	12.498	sign variable	-0.57382	2.3989	sign variable	-0.57382	2.3989	sign variable	-2.8428	18.4239	sign variable	-2.8428	9.53499	sign variable	-2.8428	9.53499	sign variable	-2.8428	11.7572
512	4PCP	Murein Recycling	0	4.24105	fixed-sign variable	0	3.50031	fixed-sign variable	0	2.01193	fixed-sign variable	0	3.12304	fixed-sign variable	0	2.01193	fixed-sign variable	0	2.01193	fixed-sign variable	0	2.01883	fixed-sign variable	0	0.6057	fixed-sign variable	0	3.50031	fixed-sign variable	0	5.72253	fixed-sign variable	0	0.6057	fixed-sign variable	0	0.6057	fixed-sign variable	0	8.6855	fixed-sign variable	0	4.24105	fixed-sign variable	0	4.24105	fixed-sign variable	0	5.35216
513	4PCPpp	Murein Recycling	0	3.81695	fixed-sign variable	0	3.15028	fixed-sign variable	0	1.81074	fixed-sign variable	0	2.81074	fixed-sign variable	0	1.81074	fixed-sign variable	0	1.81074	fixed-sign variable	0	1.81695	fixed-sign variable	0	0.55064	fixed-sign variable	0	3.15028	fixed-sign variable	0	5.15028	fixed-sign variable	0	0.55064	fixed-sign variable	0	0.55064	fixed-sign variable	0	7.81695	fixed-sign variable	0	3.81695	fixed-sign variable	0	3.81695	fixed-sign variable	0	4.81695
514	ACOAD5f	Membrane Lipid Metabolism	-2.37481	12.2593	sign variable	-2.1479	10.3545	sign variable	-1.65069	6.52726	sign variable	-1.89753	9.3844	sign variable	-1.49849	6.52726	sign variable	-1.49849	6.52726	sign variable	-1.20634	6.54499	sign variable	-0.57382	3.0843	sign variable	-1.93705	10.3545	sign variable	-2.8428	16.0688	sign variable	-0.57382	3.0843	sign variable	-0.57382	3.0843	sign variable	-2.8428	23.6879	sign variable	-2.8428	12.2593	sign variable	-2.8428	12.2593	sign variable	-2.8428	15.1164
515	4PEPTabcpp	Murein Recycling	0	3.81695	fixed-sign variable	0	3.15028	fixed-sign variable	0	1.81074	fixed-sign variable	0	2.81074	fixed-sign variable	0	1.81074	fixed-sign variable	0	1.81074	fixed-sign variable	0	1.81695	fixed-sign variable	0	0.55064	fixed-sign variable	0	3.15028	fixed-sign variable	0	5.15028	fixed-sign variable	0	0.55064	fixed-sign variable	0	0.55064	fixed-sign variable	0	7.81695	fixed-sign variable	0	3.81695	fixed-sign variable	0	3.81695	fixed-sign variable	0	4.81695
516	EX_galctn__D_e		0	0	blocked	0	0	blocked	0	0	blocked	0	0	blocked	0	0	blocked	0	0	blocked	0	0	blocked	0	0	blocked	0	0	blocked	0	0	blocked	0	0	blocked	0	0	blocked	0	0	blocked	0	0	blocked	0	0	blocked	0	0
517	4PEPTtex	Transport, Outer Membrane Porin	0	1.81759	fixed-sign variable	0	1.50013	fixed-sign variable	0	0.86226	fixed-sign variable	0	1.33845	fixed-sign variable	0	0.95302	fixed-sign variable	0	0.95302	fixed-sign variable	0	0.86521	fixed-sign variable	0	0.27532	fixed-sign variable	0	1.50013	fixed-sign variable	0	2.44886	fixed-sign variable	0	0.27532	fixed-sign variable	0	0.27532	fixed-sign variable	0	3.72236	fixed-sign variable	0	1.81759	fixed-sign variable	0	1.81759	fixed-sign variable	0	2.29378
518	5DGLCNR	Alternate Carbon Metabolism	0	8.80524	fixed-sign variable	0	8.25472	fixed-sign variable	0	0	blocked	0	0	blocked	0	0	blocked	0	0	blocked	0	0	blocked	0	0	blocked	2.66191	10	fixed-sign variable	0	0	blocked	0	0	blocked	0	0	blocked	0	10	fixed-sign variable	0	0	blocked	0	0	blocked	0	0
519	ACOAD6f	Membrane Lipid Metabolism	-0.75105	12.2593	sign variable	-0.67431	10.3545	sign variable	-0.51254	6.52726	sign variable	-0.58925	9.3844	sign variable	-0.45186	6.52726	sign variable	-0.45186	6.52726	sign variable	-0.37491	6.54499	sign variable	-0.16748	3.0843	sign variable	-0.6029	10.3545	sign variable	-0.9476	16.0688	sign variable	-0.16748	3.0843	sign variable	-0.16748	3.0843	sign variable	-0.9476	23.6879	sign variable	-0.9476	12.2593	sign variable	-0.9476	12.2593	sign variable	-0.9476	15.1164
520	ACOAD7f	Membrane Lipid Metabolism	-0.08061	12.2593	sign variable	-0.06653	10.3545	sign variable	-0.03777	6.52726	sign variable	-0.05863	9.3844	sign variable	-0.03918	6.52726	sign variable	-0.03918	6.52726	sign variable	-0.03837	6.54499	sign variable	-0.01216	3.0843	sign variable	-0.06653	10.3545	sign variable	-0.11392	16.0688	sign variable	-0.01216	3.0843	sign variable	-0.01216	3.0843	sign variable	-0.16508	23.6879	sign variable	-0.08068	12.2593	sign variable	-0.08068	12.2593	sign variable	-0.10182	15.1164
521	ACOAD8f	Membrane Lipid Metabolism	0	12.2593	fixed-sign variable	0	10.3545	fixed-sign variable	0	6.52726	fixed-sign variable	0	9.3844	fixed-sign variable	0	6.52726	fixed-sign variable	0	6.52726	fixed-sign variable	0	6.54499	fixed-sign variable	0	3.0843	fixed-sign variable	0	10.3545	fixed-sign variable	0	16.0688	fixed-sign variable	0	3.0843	fixed-sign variable	0	3.0843	fixed-sign variable	0	23.6879	fixed-sign variable	0	12.2593	fixed-sign variable	0	12.2593	fixed-sign variable	0	15.1164
522	ACOATA	Membrane Lipid Metabolism	-38.1695	6.60115	sign variable	-31.5028	5.57551	sign variable	-18.1074	3.51468	sign variable	-28.1074	5.05314	sign variable	-18.1074	3.51468	sign variable	-18.1074	3.51468	sign variable	-18.1695	3.52423	sign variable	-6.05703	1.51426	sign variable	-31.5028	5.57551	sign variable	-51.5028	8.65243	sign variable	-6.05703	1.51426	sign variable	-6.05703	1.51426	sign variable	-78.1695	12.755	sign variable	-38.1695	6.60115	sign variable	-38.1695	6.60115	sign variable	-48.1695	8.13961
523	5DGLCNt2rpp	Transport, Inner Membrane	0	0	blocked	0	0	blocked	0	0	blocked	0	0	blocked	0	0	blocked	0	0	blocked	0	0	blocked	0	0	blocked	10	10	fixed	0	0	blocked	0	0	blocked	0	0	blocked	0	0	blocked	0	0	blocked	0	0	blocked	0	0
524	5DGLCNtex	Transport, Outer Membrane Porin	0	0	blocked	0	0	blocked	0	0	blocked	0	0	blocked	0	0	blocked	0	0	blocked	0	0	blocked	0	0	blocked	10	10	fixed	0	0	blocked	0	0	blocked	0	0	blocked	0	0	blocked	0	0	blocked	0	0	blocked	0	0
525	ACODA	Arginine and Proline Metabolism	0	12.7232	fixed-sign variable	0	10.5009	fixed-sign variable	0	6.0358	fixed-sign variable	0	9.36913	fixed-sign variable	0	6.0358	fixed-sign variable	0	6.0358	fixed-sign variable	0	6.05649	fixed-sign variable	0	2.01901	fixed-sign variable	0	10.5009	fixed-sign variable	0	16.5298	fixed-sign variable	0	2.01901	fixed-sign variable	0	2.01901	fixed-sign variable	0	26.0565	fixed-sign variable	0	12.7232	fixed-sign variable	0	12.7232	fixed-sign variable	0	16.0565
526	EX_galctn__L_e		0	0	blocked	0	0	blocked	0	0	blocked	0	0	blocked	0	0	blocked	0	0	blocked	0	0	blocked	0	0	blocked	0	0	blocked	0	0	blocked	0	0	blocked	0	0	blocked	0	0	blocked	0	0	blocked	0	0	blocked	0	0
527	ACOLIPAabctex	Lipopolysaccharide Biosynthesis / Recycling	0	0.2369	fixed-sign variable	0	0.2369	fixed-sign variable	0	0.14842	fixed-sign variable	0	0.20865	fixed-sign variable	0	0.13836	fixed-sign variable	0	0.13836	fixed-sign variable	0	0.13369	fixed-sign variable	0	0.04111	fixed-sign variable	0	0.21523	fixed-sign variable	0	0.2369	fixed-sign variable	0	0.04111	fixed-sign variable	0	0.04111	fixed-sign variable	0	0.2369	fixed-sign variable	0	0.2369	fixed-sign variable	0	0.2369	fixed-sign variable	0	0.2369
528	ACONIs	Unassigned	0	0	blocked	0	0	blocked	0	0	blocked	0	0	blocked	0	0	blocked	0	0	blocked	0	0	blocked	0	0	blocked	0	0	blocked	0	0	blocked	0	0	blocked	0	0	blocked	0	0	blocked	0	0	blocked	0	0	blocked	0	0
529	EX_galt_e		0	0	blocked	0	0	blocked	0	0	blocked	0	0	blocked	0	0	blocked	0	0	blocked	0	0	blocked	0	0	blocked	0	0	blocked	0	0	blocked	0	0	blocked	0	0	blocked	0	0	blocked	0	0	blocked	0	0	blocked	0	0
530	ACONMT	Unassigned	0	0	blocked	0	0	blocked	0	0	blocked	0	0	blocked	0	0	blocked	0	0	blocked	0	0	blocked	0	0	blocked	0	0	blocked	0	0	blocked	0	0	blocked	0	0	blocked	0	0	blocked	0	0	blocked	0	0	blocked	0	0
531	ACONTa	Citric Acid Cycle	0	46.483	fixed-sign variable	0	41.4519	fixed-sign variable	1.80127	36.0044	fixed-sign variable	0	41.4519	fixed-sign variable	-7.96425	26.057	sign variable	-7.9628	26.057	sign variable	0	21.483	fixed-sign variable	1.8926	16.0044	fixed-sign variable	0	41.4519	fixed-sign variable	0	53.1497	fixed-sign variable	11.8926	26.057	fixed-sign variable	1.8926	16.0044	fixed-sign variable	0	96.483	fixed-sign variable	0	61.483	fixed-sign variable	0	61.483	fixed-sign variable	0	81.483
532	ACONTb	Citric Acid Cycle	0	46.483	fixed-sign variable	0	41.4519	fixed-sign variable	1.80127	36.0044	fixed-sign variable	0	41.4519	fixed-sign variable	-7.96425	26.057	sign variable	-7.9628	26.057	sign variable	0	21.483	fixed-sign variable	1.8926	16.0044	fixed-sign variable	0	41.4519	fixed-sign variable	0	53.1497	fixed-sign variable	11.8926	26.057	fixed-sign variable	1.8926	16.0044	fixed-sign variable	0	96.483	fixed-sign variable	0	61.483	fixed-sign variable	0	61.483	fixed-sign variable	0	81.483
533	ACOTA	Arginine and Proline Metabolism	0	12.7232	fixed-sign variable	0	10.5009	fixed-sign variable	0	6.0358	fixed-sign variable	0	9.36913	fixed-sign variable	0	6.0358	fixed-sign variable	0	6.0358	fixed-sign variable	0	6.05649	fixed-sign variable	0	2.01901	fixed-sign variable	0	10.5009	fixed-sign variable	0	16.5298	fixed-sign variable	0	2.01901	fixed-sign variable	0	2.01901	fixed-sign variable	0	26.0565	fixed-sign variable	0	12.7232	fixed-sign variable	0	12.7232	fixed-sign variable	0	16.0565
534	ACPPAT120	Glycerophospholipid Metabolism	0	39.1171	fixed-sign variable	0	32.4504	fixed-sign variable	0	19.055	fixed-sign variable	0	29.055	fixed-sign variable	0	19.055	fixed-sign variable	0	19.055	fixed-sign variable	0	19.1171	fixed-sign variable	0	7.00463	fixed-sign variable	0	32.4504	fixed-sign variable	0	52.4504	fixed-sign variable	0	7.00463	fixed-sign variable	0	7.00463	fixed-sign variable	0	79.1171	fixed-sign variable	0	39.1171	fixed-sign variable	0	39.1171	fixed-sign variable	0	49.1171
535	AGM4PCPpp	Murein Recycling	0	4.24105	fixed-sign variable	0	3.50031	fixed-sign variable	0	2.01193	fixed-sign variable	0	3.12304	fixed-sign variable	0	2.01193	fixed-sign variable	0	2.01193	fixed-sign variable	0	2.01883	fixed-sign variable	0	0.6057	fixed-sign variable	0	3.50031	fixed-sign variable	0	5.72253	fixed-sign variable	0	0.6057	fixed-sign variable	0	0.6057	fixed-sign variable	0	8.6855	fixed-sign variable	0	4.24105	fixed-sign variable	0	4.24105	fixed-sign variable	0	5.35216
536	AGM4PH	Murein Recycling	0	4.24105	fixed-sign variable	0	3.50031	fixed-sign variable	0	2.01193	fixed-sign variable	0	3.12304	fixed-sign variable	0	2.01193	fixed-sign variable	0	2.01193	fixed-sign variable	0	2.01883	fixed-sign variable	0	0.6057	fixed-sign variable	0	3.50031	fixed-sign variable	0	5.72253	fixed-sign variable	0	0.6057	fixed-sign variable	0	0.6057	fixed-sign variable	0	8.6855	fixed-sign variable	0	4.24105	fixed-sign variable	0	4.24105	fixed-sign variable	0	5.35216
537	AGM4Pt2pp	Murein Recycling	0	4.24105	fixed-sign variable	0	3.50031	fixed-sign variable	0	2.01193	fixed-sign variable	0	3.12304	fixed-sign variable	0	2.01193	fixed-sign variable	0	2.01193	fixed-sign variable	0	2.01883	fixed-sign variable	0	0.6057	fixed-sign variable	0	3.50031	fixed-sign variable	0	5.72253	fixed-sign variable	0	0.6057	fixed-sign variable	0	0.6057	fixed-sign variable	0	8.6855	fixed-sign variable	0	4.24105	fixed-sign variable	0	4.24105	fixed-sign variable	0	5.35216
538	AGMH	Murein Recycling	0	4.24105	fixed-sign variable	0	3.50031	fixed-sign variable	0	2.01193	fixed-sign variable	0	3.12304	fixed-sign variable	0	2.01193	fixed-sign variable	0	2.01193	fixed-sign variable	0	2.01883	fixed-sign variable	0	0.6057	fixed-sign variable	0	3.50031	fixed-sign variable	0	5.72253	fixed-sign variable	0	0.6057	fixed-sign variable	0	0.6057	fixed-sign variable	0	8.6855	fixed-sign variable	0	4.24105	fixed-sign variable	0	4.24105	fixed-sign variable	0	5.35216
539	ACPPAT140	Glycerophospholipid Metabolism	0	39.1171	fixed-sign variable	0	32.4504	fixed-sign variable	0	19.055	fixed-sign variable	0	29.055	fixed-sign variable	0	19.055	fixed-sign variable	0	19.055	fixed-sign variable	0	19.1171	fixed-sign variable	0	7.00463	fixed-sign variable	0	32.4504	fixed-sign variable	0	52.4504	fixed-sign variable	0	7.00463	fixed-sign variable	0	7.00463	fixed-sign variable	0	79.1171	fixed-sign variable	0	39.1171	fixed-sign variable	0	39.1171	fixed-sign variable	0	49.1171
540	EX_galur_e		0	0	blocked	0	0	blocked	0	0	blocked	0	0	blocked	0	0	blocked	0	0	blocked	0	0	blocked	0	0	blocked	0	0	blocked	0	0	blocked	0	0	blocked	0	0	blocked	0	0	blocked	0	0	blocked	0	0	blocked	0	0
541	ACPPAT141	Glycerophospholipid Metabolism	0	39.1171	fixed-sign variable	0	32.4504	fixed-sign variable	0	19.055	fixed-sign variable	0	29.055	fixed-sign variable	0	19.055	fixed-sign variable	0	19.055	fixed-sign variable	0	19.1171	fixed-sign variable	0	7.00463	fixed-sign variable	0	32.4504	fixed-sign variable	0	52.4504	fixed-sign variable	0	7.00463	fixed-sign variable	0	7.00463	fixed-sign variable	0	79.1171	fixed-sign variable	0	39.1171	fixed-sign variable	0	39.1171	fixed-sign variable	0	49.1171
542	ACPPAT160	Glycerophospholipid Metabolism	0	39.1171	fixed-sign variable	0	32.4504	fixed-sign variable	0	19.055	fixed-sign variable	0	29.055	fixed-sign variable	0	19.055	fixed-sign variable	0	19.055	fixed-sign variable	0	19.1171	fixed-sign variable	0	7.00463	fixed-sign variable	0	32.4504	fixed-sign variable	0	52.4504	fixed-sign variable	0	7.00463	fixed-sign variable	0	7.00463	fixed-sign variable	0	79.1171	fixed-sign variable	0	39.1171	fixed-sign variable	0	39.1171	fixed-sign variable	0	49.1171
543	AGMHE	Lipopolysaccharide Biosynthesis / Recycling	0	0.9476	fixed-sign variable	0	0.9476	fixed-sign variable	0	0.62982	fixed-sign variable	0	0.85791	fixed-sign variable	0	0.5812	fixed-sign variable	0	0.5812	fixed-sign variable	0	0.54979	fixed-sign variable	0	0.17514	fixed-sign variable	0	0.88481	fixed-sign variable	0	0.9476	fixed-sign variable	0	0.17514	fixed-sign variable	0	0.17514	fixed-sign variable	0	0.9476	fixed-sign variable	0	0.9476	fixed-sign variable	0	0.9476	fixed-sign variable	0	0.9476
544	AGMT	Arginine and Proline Metabolism	0	7.63389	fixed-sign variable	0	6.30056	fixed-sign variable	0	3.62148	fixed-sign variable	0	5.62148	fixed-sign variable	0	3.62148	fixed-sign variable	0	3.62148	fixed-sign variable	0	3.63389	fixed-sign variable	0	1.21141	fixed-sign variable	0	6.30056	fixed-sign variable	0	10.3006	fixed-sign variable	0	1.21141	fixed-sign variable	0	1.21141	fixed-sign variable	0	15.6339	fixed-sign variable	0	7.63389	fixed-sign variable	0	7.63389	fixed-sign variable	0	9.63389
545	ACPPAT161	Glycerophospholipid Metabolism	0	39.1171	fixed-sign variable	0	32.4504	fixed-sign variable	0	19.055	fixed-sign variable	0	29.055	fixed-sign variable	0	19.055	fixed-sign variable	0	19.055	fixed-sign variable	0	19.1171	fixed-sign variable	0	7.00463	fixed-sign variable	0	32.4504	fixed-sign variable	0	52.4504	fixed-sign variable	0	7.00463	fixed-sign variable	0	7.00463	fixed-sign variable	0	79.1171	fixed-sign variable	0	39.1171	fixed-sign variable	0	39.1171	fixed-sign variable	0	49.1171
546	AGMt2pp	Murein Recycling	0	3.81695	fixed-sign variable	0	3.15028	fixed-sign variable	0	1.81074	fixed-sign variable	0	2.81074	fixed-sign variable	0	1.81074	fixed-sign variable	0	1.81074	fixed-sign variable	0	1.81695	fixed-sign variable	0	0.55064	fixed-sign variable	0	3.15028	fixed-sign variable	0	5.15028	fixed-sign variable	0	0.55064	fixed-sign variable	0	0.55064	fixed-sign variable	0	7.81695	fixed-sign variable	0	3.81695	fixed-sign variable	0	3.81695	fixed-sign variable	0	4.81695
547	EX_gam_e		0	0	blocked	0	0	blocked	0	0	blocked	0	0	blocked	0	0	blocked	0	0	blocked	0	0	blocked	0	0	blocked	0	0	blocked	0	0	blocked	0	0	blocked	0	0	blocked	0	0	blocked	0	0	blocked	0	0	blocked	0	0
548	AGMtex	Transport, Outer Membrane Porin	0	5.45278	fixed-sign variable	0	4.5004	fixed-sign variable	0	2.58677	fixed-sign variable	0	4.01534	fixed-sign variable	0	3.0179	fixed-sign variable	0	3.0179	fixed-sign variable	0	2.59564	fixed-sign variable	0	0.86529	fixed-sign variable	0	4.5004	fixed-sign variable	0	7.34657	fixed-sign variable	0	0.86529	fixed-sign variable	0	0.86529	fixed-sign variable	0	11.1671	fixed-sign variable	0	5.45278	fixed-sign variable	0	5.45278	fixed-sign variable	0	6.88135
549	ACPPAT180	Glycerophospholipid Metabolism	0	39.1171	fixed-sign variable	0	32.4504	fixed-sign variable	0	19.055	fixed-sign variable	0	29.055	fixed-sign variable	0	19.055	fixed-sign variable	0	19.055	fixed-sign variable	0	19.1171	fixed-sign variable	0	7.00463	fixed-sign variable	0	32.4504	fixed-sign variable	0	52.4504	fixed-sign variable	0	7.00463	fixed-sign variable	0	7.00463	fixed-sign variable	0	79.1171	fixed-sign variable	0	39.1171	fixed-sign variable	0	39.1171	fixed-sign variable	0	49.1171
550	ACPPAT181	Glycerophospholipid Metabolism	0	39.1171	fixed-sign variable	0	32.4504	fixed-sign variable	0	19.055	fixed-sign variable	0	29.055	fixed-sign variable	0	19.055	fixed-sign variable	0	19.055	fixed-sign variable	0	19.1171	fixed-sign variable	0	7.00463	fixed-sign variable	0	32.4504	fixed-sign variable	0	52.4504	fixed-sign variable	0	7.00463	fixed-sign variable	0	7.00463	fixed-sign variable	0	79.1171	fixed-sign variable	0	39.1171	fixed-sign variable	0	39.1171	fixed-sign variable	0	49.1171
551	ACPS1	Cofactor and Prosthetic Group Biosynthesis	0	0	blocked	0	0	blocked	0	0	blocked	0	0	blocked	0	0	blocked	0	0	blocked	0	0	blocked	0	0	blocked	0	0	blocked	0	0	blocked	0	0	blocked	0	0	blocked	0	0	blocked	0	0	blocked	0	0	blocked	0	0
552	AGPAT120	Glycerophospholipid Metabolism	0	10.49	fixed-sign variable	0	8.8233	fixed-sign variable	0	5.47445	fixed-sign variable	0	7.97445	fixed-sign variable	0	5.47445	fixed-sign variable	0	5.47445	fixed-sign variable	0	5.48997	fixed-sign variable	0	2.46186	fixed-sign variable	0	8.8233	fixed-sign variable	0	13.8233	fixed-sign variable	0	2.46186	fixed-sign variable	0	2.46186	fixed-sign variable	0	20.49	fixed-sign variable	0	10.49	fixed-sign variable	0	10.49	fixed-sign variable	0	12.99
553	AGPAT140	Glycerophospholipid Metabolism	0	10.49	fixed-sign variable	0	8.8233	fixed-sign variable	0	5.47445	fixed-sign variable	0	7.97445	fixed-sign variable	0	5.47445	fixed-sign variable	0	5.47445	fixed-sign variable	0	5.48997	fixed-sign variable	0	2.46186	fixed-sign variable	0	8.8233	fixed-sign variable	0	13.8233	fixed-sign variable	0	2.46186	fixed-sign variable	0	2.46186	fixed-sign variable	0	20.49	fixed-sign variable	0	10.49	fixed-sign variable	0	10.49	fixed-sign variable	0	12.99
554	EX_gam6p_e		0	0	blocked	0	0	blocked	0	0	blocked	0	0	blocked	0	0	blocked	0	0	blocked	0	0	blocked	0	0	blocked	0	0	blocked	0	0	blocked	0	0	blocked	0	0	blocked	0	0	blocked	0	0	blocked	0	0	blocked	0	0
555	ACS	Pyruvate Metabolism	0	1000	fixed-sign variable	0	1000	fixed-sign variable	0	1000	fixed-sign variable	0	1000	fixed-sign variable	0	1000	fixed-sign variable	0	1000	fixed-sign variable	0	1000	fixed-sign variable	0	1000	fixed-sign variable	0	1000	fixed-sign variable	0	1000	fixed-sign variable	0	1000	fixed-sign variable	0	1000	fixed-sign variable	0	1000	fixed-sign variable	0	1000	fixed-sign variable	0	1000	fixed-sign variable	0	1000
556	ACSERtex	Transport, Outer Membrane Porin	0	10.3535	fixed-sign variable	0	9.07247	fixed-sign variable	0	6.0358	fixed-sign variable	0	8.54965	fixed-sign variable	0	5.21141	fixed-sign variable	0	5.21141	fixed-sign variable	0	4.86696	fixed-sign variable	0	1.51426	fixed-sign variable	0	8.398	fixed-sign variable	0	12.2479	fixed-sign variable	0	1.51426	fixed-sign variable	0	1.51426	fixed-sign variable	0	22.0098	fixed-sign variable	0	11.5298	fixed-sign variable	0	11.5298	fixed-sign variable	0	16.0565
557	AGPAT141	Glycerophospholipid Metabolism	0	10.49	fixed-sign variable	0	8.8233	fixed-sign variable	0	5.47445	fixed-sign variable	0	7.97445	fixed-sign variable	0	5.47445	fixed-sign variable	0	5.47445	fixed-sign variable	0	5.48997	fixed-sign variable	0	2.46186	fixed-sign variable	0	8.8233	fixed-sign variable	0	13.8233	fixed-sign variable	0	2.46186	fixed-sign variable	0	2.46186	fixed-sign variable	0	20.49	fixed-sign variable	0	10.49	fixed-sign variable	0	10.49	fixed-sign variable	0	12.99
558	EX_gbbtn_e		0	0	blocked	0	0	blocked	0	0	blocked	0	0	blocked	0	0	blocked	0	0	blocked	0	0	blocked	0	0	blocked	0	0	blocked	0	0	blocked	0	0	blocked	0	0	blocked	0	0	blocked	0	0	blocked	0	0	blocked	0	0
559	ACSERtpp	Transport, Inner Membrane	0	10.3535	fixed-sign variable	0	9.07247	fixed-sign variable	0	6.0358	fixed-sign variable	0	8.54965	fixed-sign variable	0	5.21141	fixed-sign variable	0	5.21141	fixed-sign variable	0	4.86696	fixed-sign variable	0	1.51426	fixed-sign variable	0	8.398	fixed-sign variable	0	12.2479	fixed-sign variable	0	1.51426	fixed-sign variable	0	1.51426	fixed-sign variable	0	22.0098	fixed-sign variable	0	11.5298	fixed-sign variable	0	11.5298	fixed-sign variable	0	16.0565
560	AGPAT160	Glycerophospholipid Metabolism	0	10.49	fixed-sign variable	0	8.8233	fixed-sign variable	0	5.47445	fixed-sign variable	0	7.97445	fixed-sign variable	0	5.47445	fixed-sign variable	0	5.47445	fixed-sign variable	0	5.48997	fixed-sign variable	0	2.46186	fixed-sign variable	0	8.8233	fixed-sign variable	0	13.8233	fixed-sign variable	0	2.46186	fixed-sign variable	0	2.46186	fixed-sign variable	0	20.49	fixed-sign variable	0	10.49	fixed-sign variable	0	10.49	fixed-sign variable	0	12.99
561	EX_gdp_e		0	0	blocked	0	0	blocked	0	0	blocked	0	0	blocked	0	0	blocked	0	0	blocked	0	0	blocked	0	0	blocked	0	0	blocked	0	0	blocked	0	0	blocked	0	0	blocked	0	0	blocked	0	0	blocked	0	0	blocked	0	0
562	AGPAT161	Glycerophospholipid Metabolism	0	10.49	fixed-sign variable	0	8.8233	fixed-sign variable	0	5.47445	fixed-sign variable	0	7.97445	fixed-sign variable	0	5.47445	fixed-sign variable	0	5.47445	fixed-sign variable	0	5.48997	fixed-sign variable	0	2.46186	fixed-sign variable	0	8.8233	fixed-sign variable	0	13.8233	fixed-sign variable	0	2.46186	fixed-sign variable	0	2.46186	fixed-sign variable	0	20.49	fixed-sign variable	0	10.49	fixed-sign variable	0	10.49	fixed-sign variable	0	12.99
563	AGPAT180	Glycerophospholipid Metabolism	0	10.49	fixed-sign variable	0	8.8233	fixed-sign variable	0	5.47445	fixed-sign variable	0	7.97445	fixed-sign variable	0	5.47445	fixed-sign variable	0	5.47445	fixed-sign variable	0	5.48997	fixed-sign variable	0	2.46186	fixed-sign variable	0	8.8233	fixed-sign variable	0	13.8233	fixed-sign variable	0	2.46186	fixed-sign variable	0	2.46186	fixed-sign variable	0	20.49	fixed-sign variable	0	10.49	fixed-sign variable	0	10.49	fixed-sign variable	0	12.99
564	AGPAT181	Glycerophospholipid Metabolism	0	10.49	fixed-sign variable	0	8.8233	fixed-sign variable	0	5.47445	fixed-sign variable	0	7.97445	fixed-sign variable	0	5.47445	fixed-sign variable	0	5.47445	fixed-sign variable	0	5.48997	fixed-sign variable	0	2.46186	fixed-sign variable	0	8.8233	fixed-sign variable	0	13.8233	fixed-sign variable	0	2.46186	fixed-sign variable	0	2.46186	fixed-sign variable	0	20.49	fixed-sign variable	0	10.49	fixed-sign variable	0	10.49	fixed-sign variable	0	12.99
565	AGPR	Arginine and Proline Metabolism	0	19.0847	fixed-sign variable	0	15.7514	fixed-sign variable	0	9.0537	fixed-sign variable	0	14.0537	fixed-sign variable	0	9.0537	fixed-sign variable	0	9.0537	fixed-sign variable	0	9.08473	fixed-sign variable	0	3.02852	fixed-sign variable	0	15.7514	fixed-sign variable	0	25.7514	fixed-sign variable	0	3.02852	fixed-sign variable	0	3.02852	fixed-sign variable	0	39.0847	fixed-sign variable	0	19.0847	fixed-sign variable	0	19.0847	fixed-sign variable	0	24.0847
566	ACt2rpp	Transport, Inner Membrane	0	1000	fixed-sign variable	0	1000	fixed-sign variable	0	1000	fixed-sign variable	0	1000	fixed-sign variable	0	1000	fixed-sign variable	0	1000	fixed-sign variable	0	1000	fixed-sign variable	0	1000	fixed-sign variable	0	1000	fixed-sign variable	0	1000	fixed-sign variable	0	1000	fixed-sign variable	0	1000	fixed-sign variable	0	1000	fixed-sign variable	0	1000	fixed-sign variable	0	1000	fixed-sign variable	0	1000
567	ACt4pp	Transport, Inner Membrane	0	1000	fixed-sign variable	0	1000	fixed-sign variable	0	1000	fixed-sign variable	0	1000	fixed-sign variable	0	1000	fixed-sign variable	0	1000	fixed-sign variable	0	1000	fixed-sign variable	0	1000	fixed-sign variable	0	1000	fixed-sign variable	0	1000	fixed-sign variable	0	1000	fixed-sign variable	0	1000	fixed-sign variable	0	1000	fixed-sign variable	0	1000	fixed-sign variable	0	1000	fixed-sign variable	0	1000
568	ACtex	Transport, Outer Membrane Porin	0	0	blocked	0	0	blocked	0	0	blocked	0	0	blocked	0	0	blocked	0	0	blocked	0	0	blocked	0	0	blocked	0	0	blocked	0	0	blocked	0	0	blocked	0	0	blocked	0	0	blocked	0	0	blocked	0	0	blocked	0	0
569	ADA	Nucleotide Salvage Pathway	0	19.0847	fixed-sign variable	0	15.7514	fixed-sign variable	0	9.0537	fixed-sign variable	0	14.0537	fixed-sign variable	0	9.0537	fixed-sign variable	0	9.0537	fixed-sign variable	0	9.08473	fixed-sign variable	0	3.02852	fixed-sign variable	0	15.7514	fixed-sign variable	0	25.7514	fixed-sign variable	0	3.02852	fixed-sign variable	0	3.02852	fixed-sign variable	0	39.0847	fixed-sign variable	0	19.0847	fixed-sign variable	0	19.0847	fixed-sign variable	0	24.0847
570	ADCL	Cofactor and Prosthetic Group Biosynthesis	0	0.00042	fixed-sign variable	0	0.00035	fixed-sign variable	0	0.0002	fixed-sign variable	0	0.00031	fixed-sign variable	0	0.00021	fixed-sign variable	0	0.00021	fixed-sign variable	0	0.0002	fixed-sign variable	0	6e-05	fixed-sign variable	0	0.00035	fixed-sign variable	0	0.0006	fixed-sign variable	0	6e-05	fixed-sign variable	0	6e-05	fixed-sign variable	0	0.00087	fixed-sign variable	0	0.00042	fixed-sign variable	0	0.00042	fixed-sign variable	0	0.00053
571	AGt3	Inorganic Ion Transport and Metabolism	0	0	blocked	0	0	blocked	0	0	blocked	0	0	blocked	0	0	blocked	0	0	blocked	0	0	blocked	0	0	blocked	0	0	blocked	0	0	blocked	0	0	blocked	0	0	blocked	0	0	blocked	0	0	blocked	0	0	blocked	0	0
572	AHCYSNS	Methionine Metabolism	0	6.02676	fixed-sign variable	0	4.97413	fixed-sign variable	0	2.58677	fixed-sign variable	0	4.01534	fixed-sign variable	0	2.58677	fixed-sign variable	0	2.58677	fixed-sign variable	0	2.86886	fixed-sign variable	0	0.69889	fixed-sign variable	0	4.97413	fixed-sign variable	0	8.13202	fixed-sign variable	0	0.69889	fixed-sign variable	0	0.69889	fixed-sign variable	0	12.3425	fixed-sign variable	0	5.76489	fixed-sign variable	0	5.76489	fixed-sign variable	0	7.60571
573	ADCS	Cofactor and Prosthetic Group Biosynthesis	0	0.00042	fixed-sign variable	0	0.00035	fixed-sign variable	0	0.0002	fixed-sign variable	0	0.00031	fixed-sign variable	0	0.00021	fixed-sign variable	0	0.00021	fixed-sign variable	0	0.0002	fixed-sign variable	0	6e-05	fixed-sign variable	0	0.00035	fixed-sign variable	0	0.0006	fixed-sign variable	0	6e-05	fixed-sign variable	0	6e-05	fixed-sign variable	0	0.00087	fixed-sign variable	0	0.00042	fixed-sign variable	0	0.00042	fixed-sign variable	0	0.00053
574	AICART	Purine and Pyrimidine Biosynthesis	0.0931	3.91005	fixed-sign variable	0.0931	3.24338	fixed-sign variable	0.0931	1.90384	fixed-sign variable	0.0931	2.90384	fixed-sign variable	0.0931	1.90384	fixed-sign variable	0.0931	1.90384	fixed-sign variable	0.0931	1.91005	fixed-sign variable	0.0931	0.64374	fixed-sign variable	0.0931	3.24338	fixed-sign variable	0.0931	5.24338	fixed-sign variable	0.0931	0.64374	fixed-sign variable	0.0931	0.64374	fixed-sign variable	0.0931	7.91005	fixed-sign variable	0.0931	3.91005	fixed-sign variable	0.0931	3.91005	fixed-sign variable	0.0931	4.91005
575	AMALT3	Alternate Carbon Metabolism	0	0	blocked	0	0	blocked	0	0	blocked	0	0	blocked	0	0	blocked	0	0	blocked	0	0	blocked	0	0	blocked	0	0	blocked	0	0	blocked	0	0	blocked	0	0	blocked	0	0	blocked	0	0	blocked	0	0	blocked	0	0
576	AIRC2	Purine and Pyrimidine Biosynthesis	0	3.81695	fixed-sign variable	0	3.15028	fixed-sign variable	0	1.81074	fixed-sign variable	0	2.81074	fixed-sign variable	0	1.81074	fixed-sign variable	0	1.81074	fixed-sign variable	0	1.81695	fixed-sign variable	0	0.55064	fixed-sign variable	0	3.15028	fixed-sign variable	0	5.15028	fixed-sign variable	0	0.55064	fixed-sign variable	0	0.55064	fixed-sign variable	0	7.81695	fixed-sign variable	0	3.81695	fixed-sign variable	0	3.81695	fixed-sign variable	0	4.81695
577	AIRC3	Purine and Pyrimidine Biosynthesis	0	3.81695	fixed-sign variable	0	3.15028	fixed-sign variable	0	1.81074	fixed-sign variable	0	2.81074	fixed-sign variable	0	1.81074	fixed-sign variable	0	1.81074	fixed-sign variable	0	1.81695	fixed-sign variable	0	0.55064	fixed-sign variable	0	3.15028	fixed-sign variable	0	5.15028	fixed-sign variable	0	0.55064	fixed-sign variable	0	0.55064	fixed-sign variable	0	7.81695	fixed-sign variable	0	3.81695	fixed-sign variable	0	3.81695	fixed-sign variable	0	4.81695
578	AKGDH	Citric Acid Cycle	0	30.9887	fixed-sign variable	0	27.4455	fixed-sign variable	0	24.3013	fixed-sign variable	0	27.4377	fixed-sign variable	0	27.267	fixed-sign variable	0	27.267	fixed-sign variable	0	14.322	fixed-sign variable	0	9.93769	fixed-sign variable	0	27.4455	fixed-sign variable	0	35.4331	fixed-sign variable	9.79568	19.9377	fixed-sign variable	0	9.93769	fixed-sign variable	0	64.322	fixed-sign variable	0	39.9532	fixed-sign variable	0	39.9532	fixed-sign variable	0	54.322
579	AKGt2rpp	Transport, Inner Membrane	0	0	blocked	0	0	blocked	0	0	blocked	0	0	blocked	0	0	blocked	0	0	blocked	0	0	blocked	0	0	blocked	0	0	blocked	0	0	blocked	0	0	blocked	0	0	blocked	0	0	blocked	0	0	blocked	0	0	blocked	0	0
580	AKGtex	Transport, Outer Membrane Porin	0	0	blocked	0	0	blocked	0	0	blocked	0	0	blocked	0	0	blocked	0	0	blocked	0	0	blocked	0	0	blocked	0	0	blocked	0	0	blocked	0	0	blocked	0	0	blocked	0	0	blocked	0	0	blocked	0	0	blocked	0	0
581	ALAALAD	Murein Recycling	0	38.1695	fixed-sign variable	0	31.5028	fixed-sign variable	0	18.1074	fixed-sign variable	0	28.1074	fixed-sign variable	0	18.1074	fixed-sign variable	0	18.1074	fixed-sign variable	0	18.1695	fixed-sign variable	0	6.05703	fixed-sign variable	0	31.5028	fixed-sign variable	0	51.5028	fixed-sign variable	0	6.05703	fixed-sign variable	0	6.05703	fixed-sign variable	0	78.1695	fixed-sign variable	0	38.1695	fixed-sign variable	0	38.1695	fixed-sign variable	0	48.1695
582	ALAALAabcpp	Transport, Inner Membrane	0	4.24105	fixed-sign variable	0	3.50031	fixed-sign variable	0	2.01193	fixed-sign variable	0	3.12304	fixed-sign variable	0	2.01193	fixed-sign variable	0	2.01193	fixed-sign variable	0	2.01883	fixed-sign variable	0	0.6057	fixed-sign variable	0	3.50031	fixed-sign variable	0	5.72253	fixed-sign variable	0	0.6057	fixed-sign variable	0	0.6057	fixed-sign variable	0	8.6855	fixed-sign variable	0	4.24105	fixed-sign variable	0	4.24105	fixed-sign variable	0	5.35216
583	ADD	Nucleotide Salvage Pathway	0	19.0847	fixed-sign variable	0	15.7514	fixed-sign variable	0	9.0537	fixed-sign variable	0	14.0537	fixed-sign variable	0	9.0537	fixed-sign variable	0	9.0537	fixed-sign variable	0	9.08473	fixed-sign variable	0	3.02852	fixed-sign variable	0	15.7514	fixed-sign variable	0	25.7514	fixed-sign variable	0	3.02852	fixed-sign variable	0	3.02852	fixed-sign variable	0	39.0847	fixed-sign variable	0	19.0847	fixed-sign variable	0	19.0847	fixed-sign variable	0	24.0847
584	ADEt2rpp	Transport, Inner Membrane	0	3.18079	fixed-sign variable	0	2.62523	fixed-sign variable	0	1.50895	fixed-sign variable	0	2.34228	fixed-sign variable	0	1.50895	fixed-sign variable	0	1.50895	fixed-sign variable	0	1.51412	fixed-sign variable	0	0.46593	fixed-sign variable	0	2.62523	fixed-sign variable	0	11.7919	fixed-sign variable	0	0.46593	fixed-sign variable	0	0.46593	fixed-sign variable	0	6.51412	fixed-sign variable	0	3.18079	fixed-sign variable	0	3.18079	fixed-sign variable	0	4.01412
585	ADEtex	Transport, Outer Membrane Porin	0	3.18079	fixed-sign variable	0	2.62523	fixed-sign variable	0	1.50895	fixed-sign variable	0	2.34228	fixed-sign variable	0	1.50895	fixed-sign variable	0	1.50895	fixed-sign variable	0	1.51412	fixed-sign variable	0	0.46593	fixed-sign variable	0	2.62523	fixed-sign variable	0	11.7919	fixed-sign variable	0	0.46593	fixed-sign variable	0	0.46593	fixed-sign variable	0	6.51412	fixed-sign variable	0	3.18079	fixed-sign variable	0	3.18079	fixed-sign variable	0	4.01412
586	ADK1	Nucleotide Salvage Pathway	-1000	1000	sign variable	-1000	1000	sign variable	-1000	1000	sign variable	-1000	1000	sign variable	-1000	1000	sign variable	-1000	1000	sign variable	-1000	1000	sign variable	-1000	1000	sign variable	-1000	1000	sign variable	-1000	1000	sign variable	-1000	1000	sign variable	-1000	1000	sign variable	-1000	1000	sign variable	-1000	1000	sign variable	-1000	1000	sign variable	-1000	1000
587	ADK3	Nucleotide Salvage Pathway	-1000	999.907	sign variable	-1000	999.907	sign variable	-1000	999.907	sign variable	-1000	999.907	sign variable	-1000	999.907	sign variable	-1000	999.907	sign variable	-1000	999.907	sign variable	-1000	999.907	sign variable	-1000	999.907	sign variable	-1000	999.907	sign variable	-1000	999.907	sign variable	-1000	999.907	sign variable	-1000	999.907	sign variable	-1000	999.907	sign variable	-1000	999.907	sign variable	-1000	999.907
588	ADK4	Nucleotide Salvage Pathway	0	38.1695	fixed-sign variable	0	31.5028	fixed-sign variable	0	18.1074	fixed-sign variable	0	28.1074	fixed-sign variable	0	18.1074	fixed-sign variable	0	18.1074	fixed-sign variable	0	18.1695	fixed-sign variable	0	6.05703	fixed-sign variable	0	31.5028	fixed-sign variable	0	51.5028	fixed-sign variable	0	6.05703	fixed-sign variable	0	6.05703	fixed-sign variable	0	78.1695	fixed-sign variable	0	38.1695	fixed-sign variable	0	38.1695	fixed-sign variable	0	48.1695
589	ADMDC	Arginine and Proline Metabolism	0	1.78919	fixed-sign variable	0	1.47669	fixed-sign variable	0	0.82306	fixed-sign variable	0	1.27761	fixed-sign variable	0	0.90537	fixed-sign variable	0	0.90537	fixed-sign variable	0	0.85169	fixed-sign variable	0	0.24556	fixed-sign variable	0	1.47669	fixed-sign variable	0	2.41419	fixed-sign variable	0	0.24556	fixed-sign variable	0	0.24556	fixed-sign variable	0	3.66419	fixed-sign variable	0	1.78919	fixed-sign variable	0	1.78919	fixed-sign variable	0	2.25794
590	ADNCYC	Nucleotide Salvage Pathway	0	38.1695	fixed-sign variable	0	31.5028	fixed-sign variable	0	18.1074	fixed-sign variable	0	28.1074	fixed-sign variable	0	18.1074	fixed-sign variable	0	18.1074	fixed-sign variable	0	18.1695	fixed-sign variable	0	6.05703	fixed-sign variable	0	31.5028	fixed-sign variable	0	51.5028	fixed-sign variable	0	6.05703	fixed-sign variable	0	6.05703	fixed-sign variable	0	78.1695	fixed-sign variable	0	38.1695	fixed-sign variable	0	38.1695	fixed-sign variable	0	48.1695
591	ADNK1	Nucleotide Salvage Pathway	0	38.1695	fixed-sign variable	0	31.5028	fixed-sign variable	0	18.1074	fixed-sign variable	0	28.1074	fixed-sign variable	0	18.1074	fixed-sign variable	0	18.1074	fixed-sign variable	0	18.1695	fixed-sign variable	0	6.05703	fixed-sign variable	0	31.5028	fixed-sign variable	0	51.5028	fixed-sign variable	0	6.05703	fixed-sign variable	0	6.05703	fixed-sign variable	0	78.1695	fixed-sign variable	0	38.1695	fixed-sign variable	0	38.1695	fixed-sign variable	0	48.1695
592	ALAALAr	Cell Envelope Biosynthesis	0	38.1695	fixed-sign variable	0	31.5028	fixed-sign variable	0	18.1074	fixed-sign variable	0	28.1074	fixed-sign variable	0	18.1074	fixed-sign variable	0	18.1074	fixed-sign variable	0	18.1695	fixed-sign variable	0	6.05703	fixed-sign variable	0	31.5028	fixed-sign variable	0	51.5028	fixed-sign variable	0	6.05703	fixed-sign variable	0	6.05703	fixed-sign variable	0	78.1695	fixed-sign variable	0	38.1695	fixed-sign variable	0	38.1695	fixed-sign variable	0	48.1695
593	ALAALAtex	Transport, Outer Membrane Porin	0	3.46995	fixed-sign variable	0	2.86389	fixed-sign variable	0	1.64613	fixed-sign variable	0	2.55522	fixed-sign variable	0	1.64613	fixed-sign variable	0	1.64613	fixed-sign variable	0	1.65177	fixed-sign variable	0	0.50475	fixed-sign variable	0	2.86389	fixed-sign variable	0	4.68207	fixed-sign variable	0	0.50475	fixed-sign variable	0	0.50475	fixed-sign variable	0	7.10632	fixed-sign variable	0	3.46995	fixed-sign variable	0	3.46995	fixed-sign variable	0	4.37904
594	ALAGLUE	Murein Recycling	0	3.46995	fixed-sign variable	0	2.86389	fixed-sign variable	0	1.64613	fixed-sign variable	0	2.55522	fixed-sign variable	0	1.64613	fixed-sign variable	0	1.64613	fixed-sign variable	0	1.65177	fixed-sign variable	0	0.50475	fixed-sign variable	0	2.86389	fixed-sign variable	0	4.68207	fixed-sign variable	0	0.50475	fixed-sign variable	0	0.50475	fixed-sign variable	0	7.10632	fixed-sign variable	0	3.46995	fixed-sign variable	0	3.46995	fixed-sign variable	0	4.37904
595	ALAR	Alanine and Aspartate Metabolism	0	440.805	fixed-sign variable	0	399.872	fixed-sign variable	0	279.872	fixed-sign variable	0	329.162	fixed-sign variable	0	281.785	fixed-sign variable	0	281.739	fixed-sign variable	0	226.407	fixed-sign variable	0	200.412	fixed-sign variable	0	354.872	fixed-sign variable	0	575.805	fixed-sign variable	0	206.806	fixed-sign variable	0	130.412	fixed-sign variable	0	958.205	fixed-sign variable	0	571.662	fixed-sign variable	0	571.662	fixed-sign variable	0	774.162
596	ADNUC	Alternate Carbon Metabolism	0	38.1695	fixed-sign variable	0	31.5028	fixed-sign variable	0	18.1074	fixed-sign variable	0	28.1074	fixed-sign variable	0	18.1074	fixed-sign variable	0	18.1074	fixed-sign variable	0	18.1695	fixed-sign variable	0	6.05703	fixed-sign variable	0	31.5028	fixed-sign variable	0	51.5028	fixed-sign variable	0	6.05703	fixed-sign variable	0	6.05703	fixed-sign variable	0	78.1695	fixed-sign variable	0	38.1695	fixed-sign variable	0	38.1695	fixed-sign variable	0	48.1695
597	ADNt2pp_copy1		0	1000	fixed-sign variable	0	1000	fixed-sign variable	0	1000	fixed-sign variable	0	1000	fixed-sign variable	0	1000	fixed-sign variable	0	1000	fixed-sign variable	0	1000	fixed-sign variable	0	1000	fixed-sign variable	0	1000	fixed-sign variable	0	1000	fixed-sign variable	0	1000	fixed-sign variable	0	1000	fixed-sign variable	0	1000	fixed-sign variable	0	1000	fixed-sign variable	0	1000	fixed-sign variable	0	1000
598	ADNt2pp_copy2		0	1000	fixed-sign variable	0	1000	fixed-sign variable	0	1000	fixed-sign variable	0	1000	fixed-sign variable	0	1000	fixed-sign variable	0	1000	fixed-sign variable	0	1000	fixed-sign variable	0	1000	fixed-sign variable	0	1000	fixed-sign variable	0	1000	fixed-sign variable	0	1000	fixed-sign variable	0	1000	fixed-sign variable	0	1000	fixed-sign variable	0	1000	fixed-sign variable	0	1000	fixed-sign variable	0	1000
599	ADNtex	Transport, Outer Membrane	0	0	blocked	0	0	blocked	0	0	blocked	0	0	blocked	0	0	blocked	0	0	blocked	0	0	blocked	0	0	blocked	0	0	blocked	0	0	blocked	0	0	blocked	0	0	blocked	0	0	blocked	0	0	blocked	0	0	blocked	0	0
600	ADOCBIK	Cofactor and Prosthetic Group Biosynthesis	0	0	blocked	0	0	blocked	0	0	blocked	0	0	blocked	0	0	blocked	0	0	blocked	0	0	blocked	0	0	blocked	0	0	blocked	0	0	blocked	0	0	blocked	0	0	blocked	0	0	blocked	0	0	blocked	0	0	blocked	0	0
601	ADOCBLS	Cofactor and Prosthetic Group Biosynthesis	0	0	blocked	0	0	blocked	0	0	blocked	0	0	blocked	0	0	blocked	0	0	blocked	0	0	blocked	0	0	blocked	0	0	blocked	0	0	blocked	0	0	blocked	0	0	blocked	0	0	blocked	0	0	blocked	0	0	blocked	0	0
602	ALATA_D2	Cofactor and Prosthetic Group Biosynthesis	0	440.805	fixed-sign variable	0	399.872	fixed-sign variable	0	279.872	fixed-sign variable	0	329.162	fixed-sign variable	0	281.785	fixed-sign variable	0	281.739	fixed-sign variable	0	226.407	fixed-sign variable	0	200.412	fixed-sign variable	0	354.872	fixed-sign variable	0	575.805	fixed-sign variable	0	206.806	fixed-sign variable	0	130.412	fixed-sign variable	0	958.205	fixed-sign variable	0	571.662	fixed-sign variable	0	571.662	fixed-sign variable	0	774.162
603	ALATA_L	Alanine and Aspartate Metabolism	-1000	1000	sign variable	-1000	1000	sign variable	-1000	1000	sign variable	-1000	1000	sign variable	-1000	1000	sign variable	-1000	1000	sign variable	-1000	1000	sign variable	-1000	1000	sign variable	-1000	1000	sign variable	-1000	1000	sign variable	-1000	1000	sign variable	-1000	1000	sign variable	-1000	1000	sign variable	-1000	1000	sign variable	-1000	1000	sign variable	-1000	1000
604	ALATA_L2	Cofactor and Prosthetic Group Biosynthesis	0	440.805	fixed-sign variable	0	399.872	fixed-sign variable	0	279.872	fixed-sign variable	0	329.162	fixed-sign variable	0	281.785	fixed-sign variable	0	281.739	fixed-sign variable	0	226.407	fixed-sign variable	0	200.412	fixed-sign variable	0	354.872	fixed-sign variable	0	575.805	fixed-sign variable	0	206.806	fixed-sign variable	0	130.412	fixed-sign variable	0	958.205	fixed-sign variable	0	571.662	fixed-sign variable	0	571.662	fixed-sign variable	0	774.162
605	ALATRS	tRNA Charging	0	0	blocked	0	0	blocked	0	0	blocked	0	0	blocked	0	0	blocked	0	0	blocked	0	0	blocked	0	0	blocked	0	0	blocked	0	0	blocked	0	0	blocked	0	0	blocked	0	0	blocked	0	0	blocked	0	0	blocked	0	0
606	ALAabcpp	Transport, Inner Membrane	0	38.1695	fixed-sign variable	0	31.5028	fixed-sign variable	0	18.1074	fixed-sign variable	0	28.1074	fixed-sign variable	0	18.1074	fixed-sign variable	0	18.1074	fixed-sign variable	0	18.1695	fixed-sign variable	0	6.05703	fixed-sign variable	0	31.5028	fixed-sign variable	0	51.5028	fixed-sign variable	0	6.05703	fixed-sign variable	0	6.05703	fixed-sign variable	0	78.1695	fixed-sign variable	0	38.1695	fixed-sign variable	0	38.1695	fixed-sign variable	0	48.1695
607	ALAt2pp_copy1		0	1000	fixed-sign variable	0	1000	fixed-sign variable	0	1000	fixed-sign variable	0	1000	fixed-sign variable	0	1000	fixed-sign variable	0	1000	fixed-sign variable	0	1000	fixed-sign variable	0	1000	fixed-sign variable	0	1000	fixed-sign variable	0	1000	fixed-sign variable	0	1000	fixed-sign variable	0	1000	fixed-sign variable	0	1000	fixed-sign variable	0	1000	fixed-sign variable	0	1000	fixed-sign variable	0	1000
608	ADOCBLabcpp	Transport, Inner Membrane	0	0	blocked	0	0	blocked	0	0	blocked	0	0	blocked	0	0	blocked	0	0	blocked	0	0	blocked	0	0	blocked	0	0	blocked	0	0	blocked	0	0	blocked	0	0	blocked	0	0	blocked	0	0	blocked	0	0	blocked	0	0
609	ADOCBLtonex	Transport, Outer Membrane	0	0	blocked	0	0	blocked	0	0	blocked	0	0	blocked	0	0	blocked	0	0	blocked	0	0	blocked	0	0	blocked	0	0	blocked	0	0	blocked	0	0	blocked	0	0	blocked	0	0	blocked	0	0	blocked	0	0	blocked	0	0
610	ALAt2pp_copy2		0	1000	fixed-sign variable	0	1000	fixed-sign variable	0	1000	fixed-sign variable	0	1000	fixed-sign variable	0	1000	fixed-sign variable	0	1000	fixed-sign variable	0	1000	fixed-sign variable	0	1000	fixed-sign variable	0	1000	fixed-sign variable	0	1000	fixed-sign variable	0	1000	fixed-sign variable	0	1000	fixed-sign variable	0	1000	fixed-sign variable	0	1000	fixed-sign variable	0	1000	fixed-sign variable	0	1000
611	AMALT4	Alternate Carbon Metabolism	0	0	blocked	0	0	blocked	0	0	blocked	0	0	blocked	0	0	blocked	0	0	blocked	0	0	blocked	0	0	blocked	0	0	blocked	0	0	blocked	0	0	blocked	0	0	blocked	0	0	blocked	0	0	blocked	0	0	blocked	0	0
612	ALAt4pp	Transport, Inner Membrane	0	1000	fixed-sign variable	0	1000	fixed-sign variable	0	1000	fixed-sign variable	0	1000	fixed-sign variable	0	1000	fixed-sign variable	0	1000	fixed-sign variable	0	1000	fixed-sign variable	0	1000	fixed-sign variable	0	1000	fixed-sign variable	0	1000	fixed-sign variable	0	1000	fixed-sign variable	0	1000	fixed-sign variable	0	1000	fixed-sign variable	0	1000	fixed-sign variable	0	1000	fixed-sign variable	0	1000
613	ALAtex	Transport, Outer Membrane Porin	0	0	blocked	0	0	blocked	0	0	blocked	0	0	blocked	0	0	blocked	0	0	blocked	0	0	blocked	0	0	blocked	0	0	blocked	0	0	blocked	0	0	blocked	0	0	blocked	0	0	blocked	0	0	blocked	0	0	blocked	0	0
614	ALCD19	Alternate Carbon Metabolism	0	12.7232	fixed-sign variable	0	10.5009	fixed-sign variable	0	6.0358	fixed-sign variable	0	9.01426	fixed-sign variable	0	6.0358	fixed-sign variable	0	6.0358	fixed-sign variable	0	8.31735	fixed-sign variable	0	1.51426	fixed-sign variable	0	10.5009	fixed-sign variable	0	16.5298	fixed-sign variable	0	1.51426	fixed-sign variable	0	1.51426	fixed-sign variable	0	26.0565	fixed-sign variable	0	11.5298	fixed-sign variable	0	11.5298	fixed-sign variable	0	16.0565
615	ALCD2x	Pyruvate Metabolism	0	17.2101	fixed-sign variable	0	15.4402	fixed-sign variable	0	11.6924	fixed-sign variable	0	13.4424	fixed-sign variable	0	11.6011	fixed-sign variable	0	11.5988	fixed-sign variable	0	8.60709	fixed-sign variable	0	6.05703	fixed-sign variable	0	13.7955	fixed-sign variable	0	22.6838	fixed-sign variable	0	6.05703	fixed-sign variable	0	5.88869	fixed-sign variable	0	37.454	fixed-sign variable	0	23.7955	fixed-sign variable	0	23.7955	fixed-sign variable	0	32.0881
616	ADPRDP	Nucleotide Salvage Pathway	0	9.54237	fixed-sign variable	0	7.8757	fixed-sign variable	0	4.52685	fixed-sign variable	0	7.02685	fixed-sign variable	0	4.52685	fixed-sign variable	0	4.52685	fixed-sign variable	0	4.54237	fixed-sign variable	0	1.51426	fixed-sign variable	0	7.8757	fixed-sign variable	0	12.8757	fixed-sign variable	0	1.51426	fixed-sign variable	0	1.51426	fixed-sign variable	0	19.5424	fixed-sign variable	0	9.54237	fixed-sign variable	0	9.54237	fixed-sign variable	0	12.0424
617	ADPT	Nucleotide Salvage Pathway	0	38.1695	fixed-sign variable	0	31.5028	fixed-sign variable	0	18.1074	fixed-sign variable	0	28.1074	fixed-sign variable	0	18.1074	fixed-sign variable	0	18.1074	fixed-sign variable	0	18.1695	fixed-sign variable	0	6.05703	fixed-sign variable	0	31.5028	fixed-sign variable	0	51.5028	fixed-sign variable	0	6.05703	fixed-sign variable	0	6.05703	fixed-sign variable	0	78.1695	fixed-sign variable	0	38.1695	fixed-sign variable	0	38.1695	fixed-sign variable	0	48.1695
618	ADSK	Cysteine Metabolism	0	12.7232	fixed-sign variable	0	10.5009	fixed-sign variable	0	6.0358	fixed-sign variable	0	9.36913	fixed-sign variable	0	6.0358	fixed-sign variable	0	6.0358	fixed-sign variable	0	6.05649	fixed-sign variable	0	2.01901	fixed-sign variable	0	10.5009	fixed-sign variable	0	17.1676	fixed-sign variable	0	2.01901	fixed-sign variable	0	2.01901	fixed-sign variable	0	26.0565	fixed-sign variable	0	12.7232	fixed-sign variable	0	12.7232	fixed-sign variable	0	16.0565
619	ADSL1r	Purine and Pyrimidine Biosynthesis	0.0931	19.1778	fixed-sign variable	0.0931	15.8445	fixed-sign variable	0.0931	9.1468	fixed-sign variable	0.0931	14.1468	fixed-sign variable	0.0931	9.1468	fixed-sign variable	0.0931	9.1468	fixed-sign variable	0.0931	9.17783	fixed-sign variable	0.0931	3.12162	fixed-sign variable	0.0931	15.8445	fixed-sign variable	0.0931	25.8445	fixed-sign variable	0.0931	3.12162	fixed-sign variable	0.0931	3.12162	fixed-sign variable	0.0931	39.1778	fixed-sign variable	0.0931	19.1778	fixed-sign variable	0.0931	19.1778	fixed-sign variable	0.0931	24.1778
620	ADSL2r	Purine and Pyrimidine Biosynthesis	0	3.81695	fixed-sign variable	0	3.15028	fixed-sign variable	0	1.81074	fixed-sign variable	0	2.81074	fixed-sign variable	0	1.81074	fixed-sign variable	0	1.81074	fixed-sign variable	0	1.81695	fixed-sign variable	0	0.55064	fixed-sign variable	0	3.15028	fixed-sign variable	0	5.15028	fixed-sign variable	0	0.55064	fixed-sign variable	0	0.55064	fixed-sign variable	0	7.81695	fixed-sign variable	0	3.81695	fixed-sign variable	0	3.81695	fixed-sign variable	0	4.81695
621	ADSS	Purine and Pyrimidine Biosynthesis	0.0931	19.1778	fixed-sign variable	0.0931	15.8445	fixed-sign variable	0.0931	9.1468	fixed-sign variable	0.0931	14.1468	fixed-sign variable	0.0931	9.1468	fixed-sign variable	0.0931	9.1468	fixed-sign variable	0.0931	9.17783	fixed-sign variable	0.0931	3.12162	fixed-sign variable	0.0931	15.8445	fixed-sign variable	0.0931	25.8445	fixed-sign variable	0.0931	3.12162	fixed-sign variable	0.0931	3.12162	fixed-sign variable	0.0931	39.1778	fixed-sign variable	0.0931	19.1778	fixed-sign variable	0.0931	19.1778	fixed-sign variable	0.0931	24.1778
622	AGDC	Alternate Carbon Metabolism	0	8.4821	fixed-sign variable	0	7.00062	fixed-sign variable	0	4.02387	fixed-sign variable	0	6.24609	fixed-sign variable	0	4.02387	fixed-sign variable	0	4.02387	fixed-sign variable	0	4.03766	fixed-sign variable	0	1.21141	fixed-sign variable	0	7.00062	fixed-sign variable	0	11.4451	fixed-sign variable	0	1.21141	fixed-sign variable	0	1.21141	fixed-sign variable	0	17.371	fixed-sign variable	10	18.4821	fixed-sign variable	10	18.4821	fixed-sign variable	10	20.7043
623	ALDD19xr	Alternate Carbon Metabolism	0	0	blocked	0	0	blocked	0	0	blocked	0	0	blocked	0	0	blocked	0	0	blocked	0	0	blocked	0	0	blocked	0	0	blocked	0	0	blocked	0	0	blocked	0	0	blocked	0	0	blocked	0	0	blocked	0	0	blocked	0	0
624	ALDD2x	Alternate Carbon Metabolism	0	38.1695	fixed-sign variable	0	31.5028	fixed-sign variable	0	18.1074	fixed-sign variable	0	28.1074	fixed-sign variable	0	18.1074	fixed-sign variable	0	18.1074	fixed-sign variable	0	18.1695	fixed-sign variable	0	6.05703	fixed-sign variable	0	31.5028	fixed-sign variable	0	51.5028	fixed-sign variable	0	6.05703	fixed-sign variable	0	6.05703	fixed-sign variable	0	78.1695	fixed-sign variable	0	38.1695	fixed-sign variable	0	38.1695	fixed-sign variable	0	48.1695
625	AMANAPEr	Alternate Carbon Metabolism	0	0	blocked	0	0	blocked	0	0	blocked	0	0	blocked	0	0	blocked	0	0	blocked	0	0	blocked	0	0	blocked	0	0	blocked	0	0	blocked	0	0	blocked	0	0	blocked	0	0	blocked	0	0	blocked	10	10	fixed	10	10
626	ALDD2y	Alternate Carbon Metabolism	0	38.1695	fixed-sign variable	0	31.5028	fixed-sign variable	0	18.1074	fixed-sign variable	0	28.1074	fixed-sign variable	0	18.1074	fixed-sign variable	0	18.1074	fixed-sign variable	0	18.1695	fixed-sign variable	0	6.05703	fixed-sign variable	0	31.5028	fixed-sign variable	0	51.5028	fixed-sign variable	0	6.05703	fixed-sign variable	0	6.05703	fixed-sign variable	0	78.1695	fixed-sign variable	0	38.1695	fixed-sign variable	0	38.1695	fixed-sign variable	0	48.1695
627	ALDD3y	Alternate Carbon Metabolism	0	0	blocked	0	0	blocked	0	0	blocked	0	0	blocked	0	0	blocked	0	0	blocked	0	0	blocked	0	0	blocked	0	0	blocked	0	0	blocked	0	0	blocked	0	0	blocked	0	0	blocked	0	0	blocked	0	0	blocked	0	0
628	ALDD4	Alternate Carbon Metabolism	0	0	blocked	0	0	blocked	0	0	blocked	0	0	blocked	0	0	blocked	0	0	blocked	0	0	blocked	0	0	blocked	0	0	blocked	0	0	blocked	0	0	blocked	0	0	blocked	0	0	blocked	0	0	blocked	0	0	blocked	0	0
629	AGM3PA	Murein Recycling	0	4.24105	fixed-sign variable	0	3.50031	fixed-sign variable	0	2.01193	fixed-sign variable	0	3.12304	fixed-sign variable	0	2.01193	fixed-sign variable	0	2.01193	fixed-sign variable	0	2.01883	fixed-sign variable	0	0.6057	fixed-sign variable	0	3.50031	fixed-sign variable	0	5.72253	fixed-sign variable	0	0.6057	fixed-sign variable	0	0.6057	fixed-sign variable	0	8.6855	fixed-sign variable	0	4.24105	fixed-sign variable	0	4.24105	fixed-sign variable	0	5.35216
630	AGM3PApp	Murein Recycling	0	3.81695	fixed-sign variable	0	3.15028	fixed-sign variable	0	1.81074	fixed-sign variable	0	2.81074	fixed-sign variable	0	1.81074	fixed-sign variable	0	1.81074	fixed-sign variable	0	1.81695	fixed-sign variable	0	0.55064	fixed-sign variable	0	3.15028	fixed-sign variable	0	5.15028	fixed-sign variable	0	0.55064	fixed-sign variable	0	0.55064	fixed-sign variable	0	7.81695	fixed-sign variable	0	3.81695	fixed-sign variable	0	3.81695	fixed-sign variable	0	4.81695
631	AGM3PH	Murein Recycling	0	4.24105	fixed-sign variable	0	3.50031	fixed-sign variable	0	2.01193	fixed-sign variable	0	3.12304	fixed-sign variable	0	2.01193	fixed-sign variable	0	2.01193	fixed-sign variable	0	2.01883	fixed-sign variable	0	0.6057	fixed-sign variable	0	3.50031	fixed-sign variable	0	5.72253	fixed-sign variable	0	0.6057	fixed-sign variable	0	0.6057	fixed-sign variable	0	8.6855	fixed-sign variable	0	4.24105	fixed-sign variable	0	4.24105	fixed-sign variable	0	5.35216
632	AGM3Pt2pp	Murein Recycling	0	4.24105	fixed-sign variable	0	3.50031	fixed-sign variable	0	2.01193	fixed-sign variable	0	3.12304	fixed-sign variable	0	2.01193	fixed-sign variable	0	2.01193	fixed-sign variable	0	2.01883	fixed-sign variable	0	0.6057	fixed-sign variable	0	3.50031	fixed-sign variable	0	5.72253	fixed-sign variable	0	0.6057	fixed-sign variable	0	0.6057	fixed-sign variable	0	8.6855	fixed-sign variable	0	4.24105	fixed-sign variable	0	4.24105	fixed-sign variable	0	5.35216
633	AGM4PA	Murein Recycling	0	4.24105	fixed-sign variable	0	3.50031	fixed-sign variable	0	2.01193	fixed-sign variable	0	3.12304	fixed-sign variable	0	2.01193	fixed-sign variable	0	2.01193	fixed-sign variable	0	2.01883	fixed-sign variable	0	0.6057	fixed-sign variable	0	3.50031	fixed-sign variable	0	5.72253	fixed-sign variable	0	0.6057	fixed-sign variable	0	0.6057	fixed-sign variable	0	8.6855	fixed-sign variable	0	4.24105	fixed-sign variable	0	4.24105	fixed-sign variable	0	5.35216
634	ALLK	Alternate Carbon Metabolism	0	0	blocked	0	0	blocked	0	0	blocked	0	0	blocked	0	0	blocked	0	0	blocked	0	0	blocked	0	0	blocked	0	0	blocked	0	0	blocked	0	0	blocked	0	0	blocked	0	0	blocked	0	0	blocked	0	0	blocked	0	0
635	ALLPI	Alternate Carbon Metabolism	0	0	blocked	0	0	blocked	0	0	blocked	0	0	blocked	0	0	blocked	0	0	blocked	0	0	blocked	0	0	blocked	0	0	blocked	0	0	blocked	0	0	blocked	0	0	blocked	0	0	blocked	0	0	blocked	0	0	blocked	0	0
636	ALLTAMH	Alternate Carbon Metabolism	0	3.81695	fixed-sign variable	0	3.15028	fixed-sign variable	0	1.81074	fixed-sign variable	0	2.81074	fixed-sign variable	0	1.81074	fixed-sign variable	0	1.81074	fixed-sign variable	0	1.81695	fixed-sign variable	0	0.55064	fixed-sign variable	0	3.15028	fixed-sign variable	0	15.1503	fixed-sign variable	0	0.55064	fixed-sign variable	0	0.55064	fixed-sign variable	0	7.81695	fixed-sign variable	0	3.81695	fixed-sign variable	0	3.81695	fixed-sign variable	0	4.81695
637	ALLTN	Nitrogen Metabolism	0	3.81695	fixed-sign variable	0	3.15028	fixed-sign variable	0	1.81074	fixed-sign variable	0	2.81074	fixed-sign variable	0	1.81074	fixed-sign variable	0	1.81074	fixed-sign variable	0	1.81695	fixed-sign variable	0	0.55064	fixed-sign variable	0	3.15028	fixed-sign variable	0	15.1503	fixed-sign variable	0	0.55064	fixed-sign variable	0	0.55064	fixed-sign variable	0	7.81695	fixed-sign variable	0	3.81695	fixed-sign variable	0	3.81695	fixed-sign variable	0	4.81695
638	ALLTNt2rpp	Transport, Inner Membrane	0	3.46995	fixed-sign variable	0	2.86389	fixed-sign variable	0	1.64613	fixed-sign variable	0	2.55522	fixed-sign variable	0	1.64613	fixed-sign variable	0	1.64613	fixed-sign variable	0	1.65177	fixed-sign variable	0	0.50475	fixed-sign variable	0	2.86389	fixed-sign variable	0	13.773	fixed-sign variable	0	0.50475	fixed-sign variable	0	0.50475	fixed-sign variable	0	7.10632	fixed-sign variable	0	3.46995	fixed-sign variable	0	3.46995	fixed-sign variable	0	4.37904
639	AGM4PApp	Murein Recycling	0	3.81695	fixed-sign variable	0	3.15028	fixed-sign variable	0	1.81074	fixed-sign variable	0	2.81074	fixed-sign variable	0	1.81074	fixed-sign variable	0	1.81074	fixed-sign variable	0	1.81695	fixed-sign variable	0	0.55064	fixed-sign variable	0	3.15028	fixed-sign variable	0	5.15028	fixed-sign variable	0	0.55064	fixed-sign variable	0	0.55064	fixed-sign variable	0	7.81695	fixed-sign variable	0	3.81695	fixed-sign variable	0	3.81695	fixed-sign variable	0	4.81695
640	AGM4PCP	Murein Recycling	0	4.24105	fixed-sign variable	0	3.50031	fixed-sign variable	0	2.01193	fixed-sign variable	0	3.12304	fixed-sign variable	0	2.01193	fixed-sign variable	0	2.01193	fixed-sign variable	0	2.01883	fixed-sign variable	0	0.6057	fixed-sign variable	0	3.50031	fixed-sign variable	0	5.72253	fixed-sign variable	0	0.6057	fixed-sign variable	0	0.6057	fixed-sign variable	0	8.6855	fixed-sign variable	0	4.24105	fixed-sign variable	0	4.24105	fixed-sign variable	0	5.35216
641	ALLTNtex	Transport, Outer Membrane Porin	0	3.46995	fixed-sign variable	0	2.86389	fixed-sign variable	0	1.64613	fixed-sign variable	0	2.55522	fixed-sign variable	0	1.64613	fixed-sign variable	0	1.64613	fixed-sign variable	0	1.65177	fixed-sign variable	0	0.50475	fixed-sign variable	0	2.86389	fixed-sign variable	0	13.773	fixed-sign variable	0	0.50475	fixed-sign variable	0	0.50475	fixed-sign variable	0	7.10632	fixed-sign variable	0	3.46995	fixed-sign variable	0	3.46995	fixed-sign variable	0	4.37904
642	AMANK	Alternate Carbon Metabolism	0	0	blocked	0	0	blocked	0	0	blocked	0	0	blocked	0	0	blocked	0	0	blocked	0	0	blocked	0	0	blocked	0	0	blocked	0	0	blocked	0	0	blocked	0	0	blocked	0	0	blocked	0	0	blocked	0	0	blocked	10	10
643	ALLULPE	Alternate Carbon Metabolism	0	0	blocked	0	0	blocked	0	0	blocked	0	0	blocked	0	0	blocked	0	0	blocked	0	0	blocked	0	0	blocked	0	0	blocked	0	0	blocked	0	0	blocked	0	0	blocked	0	0	blocked	0	0	blocked	0	0	blocked	0	0
644	AMAOTr	Cofactor and Prosthetic Group Biosynthesis	0	0	blocked	0	0	blocked	0	0	blocked	0	0	blocked	0	0	blocked	0	0	blocked	0	0	blocked	0	0	blocked	0	0	blocked	0	0	blocked	0	0	blocked	0	0	blocked	0	0	blocked	0	0	blocked	0	0	blocked	0	0
645	ALLabcpp	Transport, Inner Membrane	0	0	blocked	0	0	blocked	0	0	blocked	0	0	blocked	0	0	blocked	0	0	blocked	0	0	blocked	0	0	blocked	0	0	blocked	0	0	blocked	0	0	blocked	0	0	blocked	0	0	blocked	0	0	blocked	0	0	blocked	0	0
646	ALLtex	Transport, Outer Membrane Porin	0	0	blocked	0	0	blocked	0	0	blocked	0	0	blocked	0	0	blocked	0	0	blocked	0	0	blocked	0	0	blocked	0	0	blocked	0	0	blocked	0	0	blocked	0	0	blocked	0	0	blocked	0	0	blocked	0	0	blocked	0	0
647	AMMQLT8	Cofactor and Prosthetic Group Biosynthesis	0	0.00011	fixed-sign variable	0	9e-05	fixed-sign variable	0	5e-05	fixed-sign variable	0	8e-05	fixed-sign variable	0	5e-05	fixed-sign variable	0	5e-05	fixed-sign variable	0	5e-05	fixed-sign variable	0	2e-05	fixed-sign variable	0	9e-05	fixed-sign variable	0	0.00015	fixed-sign variable	0	2e-05	fixed-sign variable	0	2e-05	fixed-sign variable	0	0.00022	fixed-sign variable	0	0.00011	fixed-sign variable	0	0.00011	fixed-sign variable	0	0.00013
648	ALPATE160pp	Unassigned	0	0	blocked	0	0	blocked	0	0	blocked	0	0	blocked	0	0	blocked	0	0	blocked	0	0	blocked	0	0	blocked	0	0	blocked	0	0	blocked	0	0	blocked	0	0	blocked	0	0	blocked	0	0	blocked	0	0	blocked	0	0
649	ASCBptspp	Transport, Inner Membrane	0	0	blocked	0	0	blocked	0	0	blocked	0	0	blocked	0	0	blocked	0	0	blocked	0	0	blocked	0	0	blocked	0	0	blocked	0	0	blocked	0	0	blocked	0	0	blocked	0	0	blocked	0	0	blocked	0	0	blocked	0	0
650	ASCBtex	Transport, Outer Membrane Porin	0	0	blocked	0	0	blocked	0	0	blocked	0	0	blocked	0	0	blocked	0	0	blocked	0	0	blocked	0	0	blocked	0	0	blocked	0	0	blocked	0	0	blocked	0	0	blocked	0	0	blocked	0	0	blocked	0	0	blocked	0	0
651	ALPATG160pp	Unassigned	0	0	blocked	0	0	blocked	0	0	blocked	0	0	blocked	0	0	blocked	0	0	blocked	0	0	blocked	0	0	blocked	0	0	blocked	0	0	blocked	0	0	blocked	0	0	blocked	0	0	blocked	0	0	blocked	0	0	blocked	0	0
652	AMPMS2	Cofactor and Prosthetic Group Biosynthesis	0	0.00011	fixed-sign variable	0	9e-05	fixed-sign variable	0	5e-05	fixed-sign variable	0	8e-05	fixed-sign variable	0	5e-05	fixed-sign variable	0	5e-05	fixed-sign variable	0	5e-05	fixed-sign variable	0	2e-05	fixed-sign variable	0	9e-05	fixed-sign variable	0	0.00015	fixed-sign variable	0	2e-05	fixed-sign variable	0	2e-05	fixed-sign variable	0	0.00022	fixed-sign variable	0	0.00011	fixed-sign variable	0	0.00011	fixed-sign variable	0	0.00013
653	ALR2	Methylglyoxal Metabolism	0	12.0889	fixed-sign variable	0	10.532	fixed-sign variable	0	6.06683	fixed-sign variable	0	9.03753	fixed-sign variable	0	6.06683	fixed-sign variable	0	6.06683	fixed-sign variable	0	6.08752	fixed-sign variable	0	1.53753	fixed-sign variable	0	9.80311	fixed-sign variable	0	15.849	fixed-sign variable	0	1.53753	fixed-sign variable	0	1.53753	fixed-sign variable	0	26.0875	fixed-sign variable	0	11.5531	fixed-sign variable	0	11.5531	fixed-sign variable	0	16.0875
654	ALR4x	Glycerophospholipid Metabolism	0	12.0889	fixed-sign variable	0	10.532	fixed-sign variable	0	6.06683	fixed-sign variable	0	9.03753	fixed-sign variable	0	6.06683	fixed-sign variable	0	6.06683	fixed-sign variable	0	6.08752	fixed-sign variable	0	1.53753	fixed-sign variable	0	9.80311	fixed-sign variable	0	15.849	fixed-sign variable	0	1.53753	fixed-sign variable	0	1.53753	fixed-sign variable	0	26.0875	fixed-sign variable	0	11.5531	fixed-sign variable	0	11.5531	fixed-sign variable	0	16.0875
655	ASNN	Alanine and Aspartate Metabolism	0	38.1695	fixed-sign variable	0	31.5028	fixed-sign variable	0	18.1074	fixed-sign variable	0	28.1074	fixed-sign variable	0	18.1074	fixed-sign variable	0	18.1074	fixed-sign variable	0	18.1695	fixed-sign variable	0	6.05703	fixed-sign variable	0	31.5028	fixed-sign variable	0	51.5028	fixed-sign variable	0	6.05703	fixed-sign variable	0	6.05703	fixed-sign variable	0	78.1695	fixed-sign variable	0	38.1695	fixed-sign variable	0	38.1695	fixed-sign variable	0	48.1695
656	ASNNpp	Alanine and Aspartate Metabolism	0	38.1695	fixed-sign variable	0	31.5028	fixed-sign variable	0	18.1074	fixed-sign variable	0	28.1074	fixed-sign variable	0	18.1074	fixed-sign variable	0	18.1074	fixed-sign variable	0	18.1695	fixed-sign variable	0	6.05703	fixed-sign variable	0	31.5028	fixed-sign variable	0	51.5028	fixed-sign variable	0	6.05703	fixed-sign variable	0	6.05703	fixed-sign variable	0	78.1695	fixed-sign variable	0	38.1695	fixed-sign variable	0	38.1695	fixed-sign variable	0	48.1695
657	AMPN	Nucleotide Salvage Pathway	0	38.1695	fixed-sign variable	0	31.5028	fixed-sign variable	0	18.1074	fixed-sign variable	0	28.1074	fixed-sign variable	0	18.1074	fixed-sign variable	0	18.1074	fixed-sign variable	0	18.1695	fixed-sign variable	0	6.05703	fixed-sign variable	0	31.5028	fixed-sign variable	0	51.5028	fixed-sign variable	0	6.05703	fixed-sign variable	0	6.05703	fixed-sign variable	0	78.1695	fixed-sign variable	0	38.1695	fixed-sign variable	0	38.1695	fixed-sign variable	0	48.1695
658	ASNS1	Alanine and Aspartate Metabolism	0	19.0847	fixed-sign variable	0	15.7514	fixed-sign variable	0	9.0537	fixed-sign variable	0	14.0537	fixed-sign variable	0	9.0537	fixed-sign variable	0	9.0537	fixed-sign variable	0	9.08473	fixed-sign variable	0	3.02852	fixed-sign variable	0	15.7514	fixed-sign variable	0	25.7514	fixed-sign variable	0	3.02852	fixed-sign variable	0	3.02852	fixed-sign variable	0	39.0847	fixed-sign variable	0	19.0847	fixed-sign variable	0	19.0847	fixed-sign variable	0	24.0847
659	ALTRH	Alternate Carbon Metabolism	0	0	blocked	0	0	blocked	0	0	blocked	0	0	blocked	0	0	blocked	0	0	blocked	0	0	blocked	0	0	blocked	0	0	blocked	0	0	blocked	0	0	blocked	0	0	blocked	0	0	blocked	0	0	blocked	0	0	blocked	0	0
660	AM3PA	Murein Recycling	0	4.24105	fixed-sign variable	0	3.50031	fixed-sign variable	0	2.01193	fixed-sign variable	0	3.12304	fixed-sign variable	0	2.01193	fixed-sign variable	0	2.01193	fixed-sign variable	0	2.01883	fixed-sign variable	0	0.6057	fixed-sign variable	0	3.50031	fixed-sign variable	0	5.72253	fixed-sign variable	0	0.6057	fixed-sign variable	0	0.6057	fixed-sign variable	0	8.6855	fixed-sign variable	0	4.24105	fixed-sign variable	0	4.24105	fixed-sign variable	0	5.35216
661	ASNS2	Alanine and Aspartate Metabolism	0	38.1695	fixed-sign variable	0	31.5028	fixed-sign variable	0	18.1074	fixed-sign variable	0	28.1074	fixed-sign variable	0	18.1074	fixed-sign variable	0	18.1074	fixed-sign variable	0	18.1695	fixed-sign variable	0	6.05703	fixed-sign variable	0	31.5028	fixed-sign variable	0	51.5028	fixed-sign variable	0	6.05703	fixed-sign variable	0	6.05703	fixed-sign variable	0	78.1695	fixed-sign variable	0	38.1695	fixed-sign variable	0	38.1695	fixed-sign variable	0	48.1695
662	AMPTASECG	Cysteine Metabolism	0	9.54237	fixed-sign variable	0	7.8757	fixed-sign variable	0	4.52685	fixed-sign variable	0	7.02685	fixed-sign variable	0	4.52685	fixed-sign variable	0	4.52685	fixed-sign variable	0	4.54237	fixed-sign variable	0	1.51426	fixed-sign variable	0	7.8757	fixed-sign variable	0	12.8757	fixed-sign variable	0	1.51426	fixed-sign variable	0	1.51426	fixed-sign variable	0	19.5424	fixed-sign variable	0	9.54237	fixed-sign variable	0	9.54237	fixed-sign variable	0	12.0424
663	AM4PA	Murein Recycling	0	4.24105	fixed-sign variable	0	3.50031	fixed-sign variable	0	2.01193	fixed-sign variable	0	3.12304	fixed-sign variable	0	2.01193	fixed-sign variable	0	2.01193	fixed-sign variable	0	2.01883	fixed-sign variable	0	0.6057	fixed-sign variable	0	3.50031	fixed-sign variable	0	5.72253	fixed-sign variable	0	0.6057	fixed-sign variable	0	0.6057	fixed-sign variable	0	8.6855	fixed-sign variable	0	4.24105	fixed-sign variable	0	4.24105	fixed-sign variable	0	5.35216
664	ASNTRS	tRNA Charging	0	0	blocked	0	0	blocked	0	0	blocked	0	0	blocked	0	0	blocked	0	0	blocked	0	0	blocked	0	0	blocked	0	0	blocked	0	0	blocked	0	0	blocked	0	0	blocked	0	0	blocked	0	0	blocked	0	0	blocked	0	0
665	AM4PCP	Murein Recycling	0	4.24105	fixed-sign variable	0	3.50031	fixed-sign variable	0	2.01193	fixed-sign variable	0	3.12304	fixed-sign variable	0	2.01193	fixed-sign variable	0	2.01193	fixed-sign variable	0	2.01883	fixed-sign variable	0	0.6057	fixed-sign variable	0	3.50031	fixed-sign variable	0	5.72253	fixed-sign variable	0	0.6057	fixed-sign variable	0	0.6057	fixed-sign variable	0	8.6855	fixed-sign variable	0	4.24105	fixed-sign variable	0	4.24105	fixed-sign variable	0	5.35216
666	AMALT1	Alternate Carbon Metabolism	0	0	blocked	0	0	blocked	0	0	blocked	0	0	blocked	0	0	blocked	0	0	blocked	0	0	blocked	0	0	blocked	0	0	blocked	0	0	blocked	0	0	blocked	0	0	blocked	0	0	blocked	0	0	blocked	0	0	blocked	0	0
667	ASNabcpp	Transport, Inner Membrane	0	38.1695	fixed-sign variable	0	31.5028	fixed-sign variable	0	18.1074	fixed-sign variable	0	28.1074	fixed-sign variable	0	18.1074	fixed-sign variable	0	18.1074	fixed-sign variable	0	18.1695	fixed-sign variable	0	6.05703	fixed-sign variable	0	31.5028	fixed-sign variable	0	51.5028	fixed-sign variable	0	6.05703	fixed-sign variable	0	6.05703	fixed-sign variable	0	78.1695	fixed-sign variable	0	38.1695	fixed-sign variable	0	38.1695	fixed-sign variable	0	48.1695
668	ASNt2rpp	Transport, Inner Membrane	0	38.1695	fixed-sign variable	0	31.5028	fixed-sign variable	0	18.1074	fixed-sign variable	0	28.1074	fixed-sign variable	0	18.1074	fixed-sign variable	0	18.1074	fixed-sign variable	0	18.1695	fixed-sign variable	0	6.05703	fixed-sign variable	0	31.5028	fixed-sign variable	0	51.5028	fixed-sign variable	0	6.05703	fixed-sign variable	0	6.05703	fixed-sign variable	0	78.1695	fixed-sign variable	0	38.1695	fixed-sign variable	0	38.1695	fixed-sign variable	0	48.1695
669	ASNtex	Transport, Outer Membrane Porin	0	0	blocked	0	0	blocked	0	0	blocked	0	0	blocked	0	0	blocked	0	0	blocked	0	0	blocked	0	0	blocked	0	0	blocked	0	0	blocked	0	0	blocked	0	0	blocked	0	0	blocked	0	0	blocked	0	0	blocked	0	0
670	AMALT2	Alternate Carbon Metabolism	0	0	blocked	0	0	blocked	0	0	blocked	0	0	blocked	0	0	blocked	0	0	blocked	0	0	blocked	0	0	blocked	0	0	blocked	0	0	blocked	0	0	blocked	0	0	blocked	0	0	blocked	0	0	blocked	0	0	blocked	0	0
671	ASO3t8pp	Transport, Inner Membrane	0	0	blocked	0	0	blocked	0	0	blocked	0	0	blocked	0	0	blocked	0	0	blocked	0	0	blocked	0	0	blocked	0	0	blocked	0	0	blocked	0	0	blocked	0	0	blocked	0	0	blocked	0	0	blocked	0	0	blocked	0	0
672	AMPTASEPG	Arginine and Proline Metabolism	0	0	blocked	0	0	blocked	0	0	blocked	0	0	blocked	0	0	blocked	0	0	blocked	0	0	blocked	0	0	blocked	0	0	blocked	0	0	blocked	0	0	blocked	0	0	blocked	0	0	blocked	0	0	blocked	0	0	blocked	0	0
673	ASO3tex	Transport, Outer Membrane Porin	0	0	blocked	0	0	blocked	0	0	blocked	0	0	blocked	0	0	blocked	0	0	blocked	0	0	blocked	0	0	blocked	0	0	blocked	0	0	blocked	0	0	blocked	0	0	blocked	0	0	blocked	0	0	blocked	0	0	blocked	0	0
674	ASP1DC	Cofactor and Prosthetic Group Biosynthesis	0	0.00027	fixed-sign variable	0	0.00023	fixed-sign variable	0	0.00013	fixed-sign variable	0	0.0002	fixed-sign variable	0	0.00013	fixed-sign variable	0	0.00013	fixed-sign variable	0	0.00013	fixed-sign variable	0	4e-05	fixed-sign variable	0	0.00023	fixed-sign variable	0	0.00039	fixed-sign variable	0	4e-05	fixed-sign variable	0	4e-05	fixed-sign variable	0	0.00056	fixed-sign variable	0	0.00027	fixed-sign variable	0	0.00027	fixed-sign variable	0	0.00035
675	AMPtex	Transport, Outer Membrane Porin	0	0	blocked	0	0	blocked	0	0	blocked	0	0	blocked	0	0	blocked	0	0	blocked	0	0	blocked	0	0	blocked	0	0	blocked	0	0	blocked	0	0	blocked	0	0	blocked	0	0	blocked	0	0	blocked	0	0	blocked	0	0
676	ASPCT	Purine and Pyrimidine Biosynthesis	0	9.54237	fixed-sign variable	0	7.8757	fixed-sign variable	0	4.52685	fixed-sign variable	0	7.02685	fixed-sign variable	0	6.0358	fixed-sign variable	0	6.0358	fixed-sign variable	0	4.54237	fixed-sign variable	0	1.51426	fixed-sign variable	0	7.8757	fixed-sign variable	0	12.8757	fixed-sign variable	0	1.51426	fixed-sign variable	0	1.51426	fixed-sign variable	0	19.5424	fixed-sign variable	0	9.54237	fixed-sign variable	0	9.54237	fixed-sign variable	0	12.0424
677	ANHGMtex	Transport, Outer Membrane Porin	0	1.81759	fixed-sign variable	0	1.50013	fixed-sign variable	0	0.78728	fixed-sign variable	0	1.22206	fixed-sign variable	0	0.78728	fixed-sign variable	0	0.78728	fixed-sign variable	0	0.86521	fixed-sign variable	0	0.21632	fixed-sign variable	0	1.50013	fixed-sign variable	0	2.3614	fixed-sign variable	0	0.21632	fixed-sign variable	0	0.21632	fixed-sign variable	0	3.72236	fixed-sign variable	0	1.92163	fixed-sign variable	0	1.92163	fixed-sign variable	0	2.53524
678	ASPK	Threonine and Lysine Metabolism	0	15.6654	fixed-sign variable	0	12.9988	fixed-sign variable	0	7.64062	fixed-sign variable	0	11.6406	fixed-sign variable	0	11.1995	fixed-sign variable	0	11.1995	fixed-sign variable	0	7.66545	fixed-sign variable	0	3.19951	fixed-sign variable	0	12.9988	fixed-sign variable	0	20.9988	fixed-sign variable	0	3.19951	fixed-sign variable	0	3.19951	fixed-sign variable	0	31.6654	fixed-sign variable	0	15.6654	fixed-sign variable	0	15.6654	fixed-sign variable	0	19.6654
679	ASPO3	Cofactor and Prosthetic Group Biosynthesis	0	0.00108	fixed-sign variable	0	0.00089	fixed-sign variable	0	0.00051	fixed-sign variable	0	0.00079	fixed-sign variable	0	0.00053	fixed-sign variable	0	0.00053	fixed-sign variable	0	0.00051	fixed-sign variable	0	0.00016	fixed-sign variable	0	0.00089	fixed-sign variable	0	0.00153	fixed-sign variable	0	0.00016	fixed-sign variable	0	0.00016	fixed-sign variable	0	0.00221	fixed-sign variable	0	0.00108	fixed-sign variable	0	0.00108	fixed-sign variable	0	0.00137
680	ANHMK	Murein Recycling	0	4.24105	fixed-sign variable	0	3.50031	fixed-sign variable	0	2.01193	fixed-sign variable	0	3.12304	fixed-sign variable	0	2.01193	fixed-sign variable	0	2.01193	fixed-sign variable	0	2.01883	fixed-sign variable	0	0.6057	fixed-sign variable	0	3.50031	fixed-sign variable	0	5.72253	fixed-sign variable	0	0.6057	fixed-sign variable	0	0.6057	fixed-sign variable	0	8.6855	fixed-sign variable	0	4.24105	fixed-sign variable	0	4.24105	fixed-sign variable	0	5.35216
681	ASPO4	Cofactor and Prosthetic Group Biosynthesis	0	0.00108	fixed-sign variable	0	0.00089	fixed-sign variable	0	0.00051	fixed-sign variable	0	0.00079	fixed-sign variable	0	0.00053	fixed-sign variable	0	0.00053	fixed-sign variable	0	0.00051	fixed-sign variable	0	0.00016	fixed-sign variable	0	0.00089	fixed-sign variable	0	0.00153	fixed-sign variable	0	0.00016	fixed-sign variable	0	0.00016	fixed-sign variable	0	0.00221	fixed-sign variable	0	0.00108	fixed-sign variable	0	0.00108	fixed-sign variable	0	0.00137
682	ASPO5	Cofactor and Prosthetic Group Biosynthesis	0	0.00108	fixed-sign variable	0	0.00089	fixed-sign variable	0	0.00051	fixed-sign variable	0	0.00079	fixed-sign variable	0	0.00053	fixed-sign variable	0	0.00053	fixed-sign variable	0	0.00051	fixed-sign variable	0	0.00016	fixed-sign variable	0	0.00089	fixed-sign variable	0	0.00153	fixed-sign variable	0	0.00016	fixed-sign variable	0	0.00016	fixed-sign variable	0	0.00221	fixed-sign variable	0	0.00108	fixed-sign variable	0	0.00108	fixed-sign variable	0	0.00137
683	ANPRT	Tyrosine, Tryptophan, and Phenylalanine Metabolism	0	3.46995	fixed-sign variable	0	2.86389	fixed-sign variable	0	1.50895	fixed-sign variable	0	2.25356	fixed-sign variable	0	1.50895	fixed-sign variable	0	1.50895	fixed-sign variable	0	1.65177	fixed-sign variable	0	0.37856	fixed-sign variable	0	2.86389	fixed-sign variable	0	4.40794	fixed-sign variable	0	0.37856	fixed-sign variable	0	0.37856	fixed-sign variable	0	7.10632	fixed-sign variable	0	3.07461	fixed-sign variable	0	3.07461	fixed-sign variable	0	4.37904
684	ASPO6	Cofactor and Prosthetic Group Biosynthesis	0	0.00108	fixed-sign variable	0	0.00089	fixed-sign variable	0	0.00051	fixed-sign variable	0	0.00079	fixed-sign variable	0	0.00053	fixed-sign variable	0	0.00053	fixed-sign variable	0	0.00051	fixed-sign variable	0	0.00016	fixed-sign variable	0	0.00089	fixed-sign variable	0	0.00153	fixed-sign variable	0	0.00016	fixed-sign variable	0	0.00016	fixed-sign variable	0	0.00221	fixed-sign variable	0	0.00108	fixed-sign variable	0	0.00108	fixed-sign variable	0	0.00137
685	ANS	Tyrosine, Tryptophan, and Phenylalanine Metabolism	0	3.46995	fixed-sign variable	0	2.86389	fixed-sign variable	0	1.50895	fixed-sign variable	0	2.25356	fixed-sign variable	0	1.50895	fixed-sign variable	0	1.50895	fixed-sign variable	0	1.65177	fixed-sign variable	0	0.37856	fixed-sign variable	0	2.86389	fixed-sign variable	0	4.40794	fixed-sign variable	0	0.37856	fixed-sign variable	0	0.37856	fixed-sign variable	0	7.10632	fixed-sign variable	0	3.07461	fixed-sign variable	0	3.07461	fixed-sign variable	0	4.37904
686	AOBUTDs	Threonine and Lysine Metabolism	0	18.5405	fixed-sign variable	0	15.2071	fixed-sign variable	0	8.71671	fixed-sign variable	0	12.05	fixed-sign variable	0	8.71671	fixed-sign variable	0	8.71671	fixed-sign variable	0	8.54046	fixed-sign variable	0	2.05004	fixed-sign variable	0	15.2071	fixed-sign variable	0	22.0707	fixed-sign variable	0	2.05004	fixed-sign variable	0	2.05004	fixed-sign variable	0	38.5405	fixed-sign variable	0	15.4041	fixed-sign variable	0	15.4041	fixed-sign variable	0	22.0707
687	AOXSr2	Cofactor and Prosthetic Group Biosynthesis	0	0	blocked	0	0	blocked	0	0	blocked	0	0	blocked	0	0	blocked	0	0	blocked	0	0	blocked	0	0	blocked	0	0	blocked	0	0	blocked	0	0	blocked	0	0	blocked	0	0	blocked	0	0	blocked	0	0	blocked	0	0
688	ASPT	Alanine and Aspartate Metabolism	0	440.805	fixed-sign variable	0	399.872	fixed-sign variable	0	279.872	fixed-sign variable	0	329.162	fixed-sign variable	0	281.785	fixed-sign variable	0	281.739	fixed-sign variable	0	226.407	fixed-sign variable	0	200.412	fixed-sign variable	0	354.872	fixed-sign variable	0	575.805	fixed-sign variable	0	206.806	fixed-sign variable	0	130.412	fixed-sign variable	0	958.205	fixed-sign variable	0	571.662	fixed-sign variable	0	571.662	fixed-sign variable	0	774.162
689	CAT	Unassigned	0	0	blocked	0	0	blocked	0	0	blocked	0	0	blocked	0	0	blocked	0	0	blocked	0	0	blocked	0	0	blocked	0	0	blocked	0	0	blocked	0	0	blocked	0	0	blocked	0	0	blocked	0	0	blocked	0	0	blocked	0	0
690	ASPTA	Alanine and Aspartate Metabolism	0.0931	440.898	fixed-sign variable	0.0931	399.965	fixed-sign variable	0.0931	279.965	fixed-sign variable	0.0931	329.255	fixed-sign variable	0.0931	281.878	fixed-sign variable	0.0931	281.832	fixed-sign variable	0.0931	226.5	fixed-sign variable	0.0931	200.505	fixed-sign variable	0.0931	354.965	fixed-sign variable	0.0931	575.898	fixed-sign variable	0.0931	206.899	fixed-sign variable	0.0931	130.505	fixed-sign variable	0.0931	958.298	fixed-sign variable	0.0931	571.755	fixed-sign variable	0.0931	571.755	fixed-sign variable	0.0931	774.255
691	AP4AH	Nucleotide Salvage Pathway	0	38.1695	fixed-sign variable	0	31.5028	fixed-sign variable	0	18.1074	fixed-sign variable	0	28.1074	fixed-sign variable	0	18.1074	fixed-sign variable	0	18.1074	fixed-sign variable	0	18.1695	fixed-sign variable	0	6.05703	fixed-sign variable	0	31.5028	fixed-sign variable	0	51.5028	fixed-sign variable	0	6.05703	fixed-sign variable	0	6.05703	fixed-sign variable	0	78.1695	fixed-sign variable	0	38.1695	fixed-sign variable	0	38.1695	fixed-sign variable	0	48.1695
692	ASPTRS	tRNA Charging	0	0	blocked	0	0	blocked	0	0	blocked	0	0	blocked	0	0	blocked	0	0	blocked	0	0	blocked	0	0	blocked	0	0	blocked	0	0	blocked	0	0	blocked	0	0	blocked	0	0	blocked	0	0	blocked	0	0	blocked	0	0
693	CAt6pp	Inorganic Ion Transport and Metabolism	0	1000	fixed-sign variable	0	1000	fixed-sign variable	0	1000	fixed-sign variable	0	1000	fixed-sign variable	0	1000	fixed-sign variable	0	1000	fixed-sign variable	0	1000	fixed-sign variable	0	1000	fixed-sign variable	0	1000	fixed-sign variable	0	1000	fixed-sign variable	0	1000	fixed-sign variable	0	1000	fixed-sign variable	0	1000	fixed-sign variable	0	1000	fixed-sign variable	0	1000	fixed-sign variable	0	1000
694	CBIAT	Cofactor and Prosthetic Group Biosynthesis	0	0	blocked	0	0	blocked	0	0	blocked	0	0	blocked	0	0	blocked	0	0	blocked	0	0	blocked	0	0	blocked	0	0	blocked	0	0	blocked	0	0	blocked	0	0	blocked	0	0	blocked	0	0	blocked	0	0	blocked	0	0
695	AP4AS	Nucleotide Salvage Pathway	0	38.1695	fixed-sign variable	0	31.5028	fixed-sign variable	0	18.1074	fixed-sign variable	0	28.1074	fixed-sign variable	0	18.1074	fixed-sign variable	0	18.1074	fixed-sign variable	0	18.1695	fixed-sign variable	0	6.05703	fixed-sign variable	0	31.5028	fixed-sign variable	0	51.5028	fixed-sign variable	0	6.05703	fixed-sign variable	0	6.05703	fixed-sign variable	0	78.1695	fixed-sign variable	0	38.1695	fixed-sign variable	0	38.1695	fixed-sign variable	0	48.1695
696	CBItonex	Transport, Outer Membrane	0	0	blocked	0	0	blocked	0	0	blocked	0	0	blocked	0	0	blocked	0	0	blocked	0	0	blocked	0	0	blocked	0	0	blocked	0	0	blocked	0	0	blocked	0	0	blocked	0	0	blocked	0	0	blocked	0	0	blocked	0	0
697	AP5AH	Nucleotide Salvage Pathway	0	0	blocked	0	0	blocked	0	0	blocked	0	0	blocked	0	0	blocked	0	0	blocked	0	0	blocked	0	0	blocked	0	0	blocked	0	0	blocked	0	0	blocked	0	0	blocked	0	0	blocked	0	0	blocked	0	0	blocked	0	0
698	CBIuabcpp	Transport, Inner Membrane	0	0	blocked	0	0	blocked	0	0	blocked	0	0	blocked	0	0	blocked	0	0	blocked	0	0	blocked	0	0	blocked	0	0	blocked	0	0	blocked	0	0	blocked	0	0	blocked	0	0	blocked	0	0	blocked	0	0	blocked	0	0
699	ASPabcpp	Transport, Inner Membrane	0	38.1695	fixed-sign variable	0	31.5028	fixed-sign variable	0	18.1074	fixed-sign variable	0	28.1074	fixed-sign variable	0	18.1074	fixed-sign variable	0	18.1074	fixed-sign variable	0	18.1695	fixed-sign variable	0	6.05703	fixed-sign variable	0	31.5028	fixed-sign variable	0	51.5028	fixed-sign variable	0	6.05703	fixed-sign variable	0	6.05703	fixed-sign variable	0	78.1695	fixed-sign variable	0	38.1695	fixed-sign variable	0	38.1695	fixed-sign variable	0	48.1695
700	ASPt2_2pp	Transport, Inner Membrane	0	695.614	fixed-sign variable	0	627.695	fixed-sign variable	0	467.695	fixed-sign variable	0	537.695	fixed-sign variable	0	467.788	fixed-sign variable	0	467.695	fixed-sign variable	0	355.614	fixed-sign variable	0	375.552	fixed-sign variable	0	557.695	fixed-sign variable	0	947.695	fixed-sign variable	0	375.552	fixed-sign variable	0	235.552	fixed-sign variable	0	1000	fixed-sign variable	0	955.614	fixed-sign variable	0	955.614	fixed-sign variable	0	1000
701	ASPt2_3pp	Transport, Inner Membrane	0	347.807	fixed-sign variable	0	313.848	fixed-sign variable	0	233.848	fixed-sign variable	0	268.848	fixed-sign variable	0	233.894	fixed-sign variable	0	233.848	fixed-sign variable	0	177.807	fixed-sign variable	0	187.776	fixed-sign variable	0	278.848	fixed-sign variable	0	473.848	fixed-sign variable	0	187.776	fixed-sign variable	0	117.776	fixed-sign variable	0	758.848	fixed-sign variable	0	477.807	fixed-sign variable	0	477.807	fixed-sign variable	0	643.848
702	ASPt2pp_copy1		0	1000	fixed-sign variable	0	1000	fixed-sign variable	0	1000	fixed-sign variable	0	1000	fixed-sign variable	0	1000	fixed-sign variable	0	1000	fixed-sign variable	0	1000	fixed-sign variable	0	1000	fixed-sign variable	0	1000	fixed-sign variable	0	1000	fixed-sign variable	0	1000	fixed-sign variable	0	1000	fixed-sign variable	0	1000	fixed-sign variable	0	1000	fixed-sign variable	0	1000	fixed-sign variable	0	1000
703	CBL1abcpp	Transport, Inner Membrane	0	0.00011	fixed-sign variable	0	9e-05	fixed-sign variable	0	5e-05	fixed-sign variable	0	8e-05	fixed-sign variable	0	5e-05	fixed-sign variable	0	5e-05	fixed-sign variable	0	5e-05	fixed-sign variable	0	2e-05	fixed-sign variable	0	9e-05	fixed-sign variable	0	0.00015	fixed-sign variable	0	2e-05	fixed-sign variable	0	2e-05	fixed-sign variable	0	0.00022	fixed-sign variable	0	0.00011	fixed-sign variable	0	0.00011	fixed-sign variable	0	0.00013
704	CBL1tonex	Transport, Outer Membrane	0	0.00011	fixed-sign variable	0	9e-05	fixed-sign variable	0	5e-05	fixed-sign variable	0	8e-05	fixed-sign variable	0	5e-05	fixed-sign variable	0	5e-05	fixed-sign variable	0	5e-05	fixed-sign variable	0	2e-05	fixed-sign variable	0	9e-05	fixed-sign variable	0	0.00015	fixed-sign variable	0	2e-05	fixed-sign variable	0	2e-05	fixed-sign variable	0	0.00022	fixed-sign variable	0	0.00011	fixed-sign variable	0	0.00011	fixed-sign variable	0	0.00013
705	APCS	Arginine and Proline Metabolism	0	0	blocked	0	0	blocked	0	0	blocked	0	0	blocked	0	0	blocked	0	0	blocked	0	0	blocked	0	0	blocked	0	0	blocked	0	0	blocked	0	0	blocked	0	0	blocked	0	0	blocked	0	0	blocked	0	0	blocked	0	0
706	CBLAT	Cofactor and Prosthetic Group Biosynthesis	0	0.00011	fixed-sign variable	0	9e-05	fixed-sign variable	0	5e-05	fixed-sign variable	0	8e-05	fixed-sign variable	0	5e-05	fixed-sign variable	0	5e-05	fixed-sign variable	0	5e-05	fixed-sign variable	0	2e-05	fixed-sign variable	0	9e-05	fixed-sign variable	0	0.00015	fixed-sign variable	0	2e-05	fixed-sign variable	0	2e-05	fixed-sign variable	0	0.00022	fixed-sign variable	0	0.00011	fixed-sign variable	0	0.00011	fixed-sign variable	0	0.00013
707	CBMD	Nucleotide Salvage Pathway	0	9.54237	fixed-sign variable	0	7.8757	fixed-sign variable	0	4.52685	fixed-sign variable	0	7.02685	fixed-sign variable	0	6.0358	fixed-sign variable	0	6.0358	fixed-sign variable	0	4.54237	fixed-sign variable	0	1.51426	fixed-sign variable	0	7.8757	fixed-sign variable	0	12.8757	fixed-sign variable	0	1.51426	fixed-sign variable	0	1.51426	fixed-sign variable	0	19.5424	fixed-sign variable	0	9.54237	fixed-sign variable	0	9.54237	fixed-sign variable	0	12.0424
708	CBMKr	Unassigned	-19.0847	9.54237	sign variable	-15.7514	7.8757	sign variable	-9.0537	4.52685	sign variable	-14.0537	7.02685	sign variable	-9.0537	6.0358	sign variable	-9.0537	6.0358	sign variable	-9.08473	4.54237	sign variable	-3.02852	1.51426	sign variable	-15.7514	7.8757	sign variable	-35.7514	12.8757	sign variable	-3.02852	1.51426	sign variable	-3.02852	1.51426	sign variable	-39.0847	19.5424	sign variable	-19.0847	9.54237	sign variable	-19.0847	9.54237	sign variable	-24.0847	12.0424
709	CBPS	Arginine and Proline Metabolism	0	19.0847	fixed-sign variable	0	15.7514	fixed-sign variable	0	9.0537	fixed-sign variable	0	14.0537	fixed-sign variable	0	9.0537	fixed-sign variable	0	9.0537	fixed-sign variable	0	9.08473	fixed-sign variable	0	3.02852	fixed-sign variable	0	15.7514	fixed-sign variable	0	25.7514	fixed-sign variable	0	3.02852	fixed-sign variable	0	3.02852	fixed-sign variable	0	39.0847	fixed-sign variable	0	19.0847	fixed-sign variable	0	19.0847	fixed-sign variable	0	24.0847
710	ASPt2pp_copy2		-1000	38.1695	sign variable	-1000	31.5028	sign variable	-1000	18.1074	sign variable	-1000	28.1074	sign variable	-1000	18.1074	sign variable	-1000	18.1074	sign variable	-1000	18.1695	sign variable	-1000	6.05703	sign variable	-1000	31.5028	sign variable	-1000	51.5028	sign variable	-1000	6.05703	sign variable	-1000	6.05703	sign variable	-1000	78.1695	sign variable	-1000	38.1695	sign variable	-1000	38.1695	sign variable	-1000	48.1695
711	ASPtex	Transport, Outer Membrane Porin	0	0	blocked	0	0	blocked	0	0	blocked	0	0	blocked	0	0	blocked	0	0	blocked	0	0	blocked	0	0	blocked	0	0	blocked	0	0	blocked	0	0	blocked	0	0	blocked	0	0	blocked	0	0	blocked	0	0	blocked	0	0
712	ASR	Inorganic Ion Transport and Metabolism	0	0	blocked	0	0	blocked	0	0	blocked	0	0	blocked	0	0	blocked	0	0	blocked	0	0	blocked	0	0	blocked	0	0	blocked	0	0	blocked	0	0	blocked	0	0	blocked	0	0	blocked	0	0	blocked	0	0	blocked	0	0
713	AST	Arginine and Proline Metabolism	0	7.63389	fixed-sign variable	0	6.30056	fixed-sign variable	0	3.62148	fixed-sign variable	0	5.62148	fixed-sign variable	0	3.62148	fixed-sign variable	0	3.62148	fixed-sign variable	0	3.63389	fixed-sign variable	0	1.21141	fixed-sign variable	0	6.30056	fixed-sign variable	0	10.3006	fixed-sign variable	0	1.21141	fixed-sign variable	0	1.21141	fixed-sign variable	0	15.6339	fixed-sign variable	0	7.63389	fixed-sign variable	0	7.63389	fixed-sign variable	0	9.63389
714	ATHRDHr	Threonine and Lysine Metabolism	0	440.805	fixed-sign variable	0	399.872	fixed-sign variable	0	279.872	fixed-sign variable	0	329.162	fixed-sign variable	0	281.785	fixed-sign variable	0	281.739	fixed-sign variable	0	226.407	fixed-sign variable	0	200.412	fixed-sign variable	0	354.872	fixed-sign variable	0	575.805	fixed-sign variable	0	206.806	fixed-sign variable	0	130.412	fixed-sign variable	0	958.205	fixed-sign variable	0	571.662	fixed-sign variable	0	571.662	fixed-sign variable	0	774.162
715	ATPHs	Nucleotide Salvage Pathway	0	19.0847	fixed-sign variable	0	15.7514	fixed-sign variable	0	9.0537	fixed-sign variable	0	14.0537	fixed-sign variable	0	9.0537	fixed-sign variable	0	9.0537	fixed-sign variable	0	9.08473	fixed-sign variable	0	3.02852	fixed-sign variable	0	15.7514	fixed-sign variable	0	25.7514	fixed-sign variable	0	3.02852	fixed-sign variable	0	3.02852	fixed-sign variable	0	39.0847	fixed-sign variable	0	19.0847	fixed-sign variable	0	19.0847	fixed-sign variable	0	24.0847
716	ATPM	Unassigned	3.15	3.15	fixed	3.15	3.15	fixed	3.15	3.15	fixed	3.15	3.15	fixed	3.15	3.15	fixed	3.15	3.15	fixed	3.15	3.15	fixed	3.15	3.15	fixed	3.15	3.15	fixed	3.15	3.15	fixed	3.15	3.15	fixed	3.15	3.15	fixed	3.15	3.15	fixed	3.15	3.15	fixed	3.15	3.15	fixed	3.15	3.15
717	CCGS	Cofactor and Prosthetic Group Biosynthesis	0	0	blocked	0	0	blocked	0	0	blocked	0	0	blocked	0	0	blocked	0	0	blocked	0	0	blocked	0	0	blocked	0	0	blocked	0	0	blocked	0	0	blocked	0	0	blocked	0	0	blocked	0	0	blocked	0	0	blocked	0	0
718	CD2abcpp	Inorganic Ion Transport and Metabolism	0	38.1695	fixed-sign variable	0	31.5028	fixed-sign variable	0	18.1074	fixed-sign variable	0	28.1074	fixed-sign variable	0	18.1074	fixed-sign variable	0	18.1074	fixed-sign variable	0	18.1695	fixed-sign variable	0	6.05703	fixed-sign variable	0	31.5028	fixed-sign variable	0	51.5028	fixed-sign variable	0	6.05703	fixed-sign variable	0	6.05703	fixed-sign variable	0	78.1695	fixed-sign variable	0	38.1695	fixed-sign variable	0	38.1695	fixed-sign variable	0	48.1695
719	CD2t3pp	Inorganic Ion Transport and Metabolism	0	695.614	fixed-sign variable	0	627.695	fixed-sign variable	0	467.695	fixed-sign variable	0	537.695	fixed-sign variable	0	467.788	fixed-sign variable	0	467.695	fixed-sign variable	0	355.614	fixed-sign variable	0	375.552	fixed-sign variable	0	557.695	fixed-sign variable	0	947.695	fixed-sign variable	0	375.552	fixed-sign variable	0	235.552	fixed-sign variable	0	1000	fixed-sign variable	0	955.614	fixed-sign variable	0	955.614	fixed-sign variable	0	1000
720	CD2tex	Transport, Outer Membrane Porin	0	0	blocked	0	0	blocked	0	0	blocked	0	0	blocked	0	0	blocked	0	0	blocked	0	0	blocked	0	0	blocked	0	0	blocked	0	0	blocked	0	0	blocked	0	0	blocked	0	0	blocked	0	0	blocked	0	0	blocked	0	0
721	ATPPRT	Histidine Metabolism	0.0931	0.0931	fixed	0.0931	0.0931	fixed	0.0931	0.0931	fixed	0.0931	0.0931	fixed	0.0931	0.0931	fixed	0.0931	0.0931	fixed	0.0931	0.0931	fixed	0.0931	0.0931	fixed	0.0931	0.0931	fixed	0.0931	0.0931	fixed	0.0931	0.0931	fixed	0.0931	0.0931	fixed	0.0931	0.0931	fixed	0.0931	0.0931	fixed	0.0931	0.0931	fixed	0.0931	0.0931
722	APG3PAT120	Glycerophospholipid Metabolism	0	10.49	fixed-sign variable	0	8.8233	fixed-sign variable	0	5.47445	fixed-sign variable	0	7.97445	fixed-sign variable	0	5.47445	fixed-sign variable	0	5.47445	fixed-sign variable	0	5.48997	fixed-sign variable	0	2.46186	fixed-sign variable	0	8.8233	fixed-sign variable	0	13.8233	fixed-sign variable	0	2.46186	fixed-sign variable	0	2.46186	fixed-sign variable	0	20.49	fixed-sign variable	0	10.49	fixed-sign variable	0	10.49	fixed-sign variable	0	12.99
723	ATPS4rpp	Oxidative Phosphorylation	12.612	12.612	fixed	12.612	12.612	fixed	12.612	12.612	fixed	12.612	12.612	fixed	12.612	12.612	fixed	12.612	12.612	fixed	12.612	12.612	fixed	12.612	12.612	fixed	12.612	12.612	fixed	12.612	12.612	fixed	12.612	12.612	fixed	12.612	12.612	fixed	12.612	12.612	fixed	12.612	12.612	fixed	12.612	12.612	fixed	12.612	12.612
724	BALAt2pp	Transport, Inner Membrane	0	0	blocked	0	0	blocked	0	0	blocked	0	0	blocked	0	0	blocked	0	0	blocked	0	0	blocked	0	0	blocked	0	0	blocked	0	0	blocked	0	0	blocked	0	0	blocked	0	0	blocked	0	0	blocked	0	0	blocked	0	0
725	BALAtex	Transport, Outer Membrane Porin	0	0	blocked	0	0	blocked	0	0	blocked	0	0	blocked	0	0	blocked	0	0	blocked	0	0	blocked	0	0	blocked	0	0	blocked	0	0	blocked	0	0	blocked	0	0	blocked	0	0	blocked	0	0	blocked	0	0	blocked	0	0
726	BETALDHx	Unassigned	0	0	blocked	0	0	blocked	0	0	blocked	0	0	blocked	0	0	blocked	0	0	blocked	0	0	blocked	0	0	blocked	0	0	blocked	0	0	blocked	0	0	blocked	0	0	blocked	0	0	blocked	0	0	blocked	0	0	blocked	0	0
727	CD2tpp	Inorganic Ion Transport and Metabolism	0	695.614	fixed-sign variable	0	627.695	fixed-sign variable	0	467.695	fixed-sign variable	0	537.695	fixed-sign variable	0	467.788	fixed-sign variable	0	467.695	fixed-sign variable	0	355.614	fixed-sign variable	0	375.552	fixed-sign variable	0	557.695	fixed-sign variable	0	947.695	fixed-sign variable	0	375.552	fixed-sign variable	0	235.552	fixed-sign variable	0	1000	fixed-sign variable	0	955.614	fixed-sign variable	0	955.614	fixed-sign variable	0	1000
728	CDAPPA120	Glycerophospholipid Metabolism	0	38.1695	fixed-sign variable	0	31.5028	fixed-sign variable	0	18.1074	fixed-sign variable	0	28.1074	fixed-sign variable	0	18.1074	fixed-sign variable	0	18.1074	fixed-sign variable	0	18.1695	fixed-sign variable	0	6.05703	fixed-sign variable	0	31.5028	fixed-sign variable	0	51.5028	fixed-sign variable	0	6.05703	fixed-sign variable	0	6.05703	fixed-sign variable	0	78.1695	fixed-sign variable	0	38.1695	fixed-sign variable	0	38.1695	fixed-sign variable	0	48.1695
729	CDAPPA140	Glycerophospholipid Metabolism	0	38.1695	fixed-sign variable	0	31.5028	fixed-sign variable	0	18.1074	fixed-sign variable	0	28.1074	fixed-sign variable	0	18.1074	fixed-sign variable	0	18.1074	fixed-sign variable	0	18.1695	fixed-sign variable	0	6.05703	fixed-sign variable	0	31.5028	fixed-sign variable	0	51.5028	fixed-sign variable	0	6.05703	fixed-sign variable	0	6.05703	fixed-sign variable	0	78.1695	fixed-sign variable	0	38.1695	fixed-sign variable	0	38.1695	fixed-sign variable	0	48.1695
730	CDAPPA141	Glycerophospholipid Metabolism	0	38.1695	fixed-sign variable	0	31.5028	fixed-sign variable	0	18.1074	fixed-sign variable	0	28.1074	fixed-sign variable	0	18.1074	fixed-sign variable	0	18.1074	fixed-sign variable	0	18.1695	fixed-sign variable	0	6.05703	fixed-sign variable	0	31.5028	fixed-sign variable	0	51.5028	fixed-sign variable	0	6.05703	fixed-sign variable	0	6.05703	fixed-sign variable	0	78.1695	fixed-sign variable	0	38.1695	fixed-sign variable	0	38.1695	fixed-sign variable	0	48.1695
731	CDAPPA160	Glycerophospholipid Metabolism	0	38.1695	fixed-sign variable	0	31.5028	fixed-sign variable	0	18.1074	fixed-sign variable	0	28.1074	fixed-sign variable	0	18.1074	fixed-sign variable	0	18.1074	fixed-sign variable	0	18.1695	fixed-sign variable	0	6.05703	fixed-sign variable	0	31.5028	fixed-sign variable	0	51.5028	fixed-sign variable	0	6.05703	fixed-sign variable	0	6.05703	fixed-sign variable	0	78.1695	fixed-sign variable	0	38.1695	fixed-sign variable	0	38.1695	fixed-sign variable	0	48.1695
732	CDAPPA161	Glycerophospholipid Metabolism	0	38.1695	fixed-sign variable	0	31.5028	fixed-sign variable	0	18.1074	fixed-sign variable	0	28.1074	fixed-sign variable	0	18.1074	fixed-sign variable	0	18.1074	fixed-sign variable	0	18.1695	fixed-sign variable	0	6.05703	fixed-sign variable	0	31.5028	fixed-sign variable	0	51.5028	fixed-sign variable	0	6.05703	fixed-sign variable	0	6.05703	fixed-sign variable	0	78.1695	fixed-sign variable	0	38.1695	fixed-sign variable	0	38.1695	fixed-sign variable	0	48.1695
733	CDAPPA180	Glycerophospholipid Metabolism	0	38.1695	fixed-sign variable	0	31.5028	fixed-sign variable	0	18.1074	fixed-sign variable	0	28.1074	fixed-sign variable	0	18.1074	fixed-sign variable	0	18.1074	fixed-sign variable	0	18.1695	fixed-sign variable	0	6.05703	fixed-sign variable	0	31.5028	fixed-sign variable	0	51.5028	fixed-sign variable	0	6.05703	fixed-sign variable	0	6.05703	fixed-sign variable	0	78.1695	fixed-sign variable	0	38.1695	fixed-sign variable	0	38.1695	fixed-sign variable	0	48.1695
734	CDAPPA181	Glycerophospholipid Metabolism	0	38.1695	fixed-sign variable	0	31.5028	fixed-sign variable	0	18.1074	fixed-sign variable	0	28.1074	fixed-sign variable	0	18.1074	fixed-sign variable	0	18.1074	fixed-sign variable	0	18.1695	fixed-sign variable	0	6.05703	fixed-sign variable	0	31.5028	fixed-sign variable	0	51.5028	fixed-sign variable	0	6.05703	fixed-sign variable	0	6.05703	fixed-sign variable	0	78.1695	fixed-sign variable	0	38.1695	fixed-sign variable	0	38.1695	fixed-sign variable	0	48.1695
735	CDGR	Cofactor and Prosthetic Group Biosynthesis	0	0	blocked	0	0	blocked	0	0	blocked	0	0	blocked	0	0	blocked	0	0	blocked	0	0	blocked	0	0	blocked	0	0	blocked	0	0	blocked	0	0	blocked	0	0	blocked	0	0	blocked	0	0	blocked	0	0	blocked	0	0
736	BETALDHy	Unassigned	0	0	blocked	0	0	blocked	0	0	blocked	0	0	blocked	0	0	blocked	0	0	blocked	0	0	blocked	0	0	blocked	0	0	blocked	0	0	blocked	0	0	blocked	0	0	blocked	0	0	blocked	0	0	blocked	0	0	blocked	0	0
737	BMOCOS	Cofactor and Prosthetic Group Biosynthesis	0	6e-05	fixed-sign variable	0	5e-05	fixed-sign variable	0	3e-05	fixed-sign variable	0	4e-05	fixed-sign variable	0	3e-05	fixed-sign variable	0	3e-05	fixed-sign variable	0	3e-05	fixed-sign variable	0	1e-05	fixed-sign variable	0	5e-05	fixed-sign variable	0	8e-05	fixed-sign variable	0	1e-05	fixed-sign variable	0	1e-05	fixed-sign variable	0	0.00011	fixed-sign variable	0	6e-05	fixed-sign variable	0	6e-05	fixed-sign variable	0	7e-05
738	BMOGDS1	Cofactor and Prosthetic Group Biosynthesis	0	6e-05	fixed-sign variable	0	5e-05	fixed-sign variable	0	3e-05	fixed-sign variable	0	4e-05	fixed-sign variable	0	3e-05	fixed-sign variable	0	3e-05	fixed-sign variable	0	3e-05	fixed-sign variable	0	1e-05	fixed-sign variable	0	5e-05	fixed-sign variable	0	8e-05	fixed-sign variable	0	1e-05	fixed-sign variable	0	1e-05	fixed-sign variable	0	0.00011	fixed-sign variable	0	6e-05	fixed-sign variable	0	6e-05	fixed-sign variable	0	7e-05
739	BMOGDS2	Cofactor and Prosthetic Group Biosynthesis	0	6e-05	fixed-sign variable	0	5e-05	fixed-sign variable	0	3e-05	fixed-sign variable	0	4e-05	fixed-sign variable	0	3e-05	fixed-sign variable	0	3e-05	fixed-sign variable	0	3e-05	fixed-sign variable	0	1e-05	fixed-sign variable	0	5e-05	fixed-sign variable	0	7e-05	fixed-sign variable	0	1e-05	fixed-sign variable	0	1e-05	fixed-sign variable	0	0.00011	fixed-sign variable	0	6e-05	fixed-sign variable	0	6e-05	fixed-sign variable	0	7e-05
740	BPNT	Cysteine Metabolism	0	12.7232	fixed-sign variable	0	10.5009	fixed-sign variable	0	6.0358	fixed-sign variable	0	9.36913	fixed-sign variable	0	6.0358	fixed-sign variable	0	6.0358	fixed-sign variable	0	6.05649	fixed-sign variable	0	2.01901	fixed-sign variable	0	10.5009	fixed-sign variable	0	17.1676	fixed-sign variable	0	2.01901	fixed-sign variable	0	2.01901	fixed-sign variable	0	26.0565	fixed-sign variable	0	12.7232	fixed-sign variable	0	12.7232	fixed-sign variable	0	16.0565
741	BSORx	Cofactor and Prosthetic Group Biosynthesis	0	0	blocked	0	0	blocked	0	0	blocked	0	0	blocked	0	0	blocked	0	0	blocked	0	0	blocked	0	0	blocked	0	0	blocked	0	0	blocked	0	0	blocked	0	0	blocked	0	0	blocked	0	0	blocked	0	0	blocked	0	0
742	BSORy	Cofactor and Prosthetic Group Biosynthesis	0	0	blocked	0	0	blocked	0	0	blocked	0	0	blocked	0	0	blocked	0	0	blocked	0	0	blocked	0	0	blocked	0	0	blocked	0	0	blocked	0	0	blocked	0	0	blocked	0	0	blocked	0	0	blocked	0	0	blocked	0	0
743	CDGS	Cofactor and Prosthetic Group Biosynthesis	0	0	blocked	0	0	blocked	0	0	blocked	0	0	blocked	0	0	blocked	0	0	blocked	0	0	blocked	0	0	blocked	0	0	blocked	0	0	blocked	0	0	blocked	0	0	blocked	0	0	blocked	0	0	blocked	0	0	blocked	0	0
744	CDPMEK	Cofactor and Prosthetic Group Biosynthesis	0	0.00314	fixed-sign variable	0	0.00259	fixed-sign variable	0	0.00147	fixed-sign variable	0	0.00229	fixed-sign variable	0	0.00153	fixed-sign variable	0	0.00153	fixed-sign variable	0	0.0015	fixed-sign variable	0	0.00047	fixed-sign variable	0	0.00259	fixed-sign variable	0	0.00444	fixed-sign variable	0	0.00047	fixed-sign variable	0	0.00047	fixed-sign variable	0	0.00644	fixed-sign variable	0	0.00315	fixed-sign variable	0	0.00315	fixed-sign variable	0	0.00397
745	BTNt2ipp	Transport, Inner Membrane	0	0	blocked	0	0	blocked	0	0	blocked	0	0	blocked	0	0	blocked	0	0	blocked	0	0	blocked	0	0	blocked	0	0	blocked	0	0	blocked	0	0	blocked	0	0	blocked	0	0	blocked	0	0	blocked	0	0	blocked	0	0
746	APG3PAT140	Glycerophospholipid Metabolism	0	10.49	fixed-sign variable	0	8.8233	fixed-sign variable	0	5.47445	fixed-sign variable	0	7.97445	fixed-sign variable	0	5.47445	fixed-sign variable	0	5.47445	fixed-sign variable	0	5.48997	fixed-sign variable	0	2.46186	fixed-sign variable	0	8.8233	fixed-sign variable	0	13.8233	fixed-sign variable	0	2.46186	fixed-sign variable	0	2.46186	fixed-sign variable	0	20.49	fixed-sign variable	0	10.49	fixed-sign variable	0	10.49	fixed-sign variable	0	12.99
747	BTNtex	Transport, Outer Membrane Porin	0	0	blocked	0	0	blocked	0	0	blocked	0	0	blocked	0	0	blocked	0	0	blocked	0	0	blocked	0	0	blocked	0	0	blocked	0	0	blocked	0	0	blocked	0	0	blocked	0	0	blocked	0	0	blocked	0	0	blocked	0	0
748	BTS5	Cofactor and Prosthetic Group Biosynthesis	0	0	blocked	0	0	blocked	0	0	blocked	0	0	blocked	0	0	blocked	0	0	blocked	0	0	blocked	0	0	blocked	0	0	blocked	0	0	blocked	0	0	blocked	0	0	blocked	0	0	blocked	0	0	blocked	0	0	blocked	0	0
749	BUTCT	Alternate Carbon Metabolism	0	0	blocked	0	0	blocked	0	0	blocked	0	0	blocked	0	0	blocked	0	0	blocked	0	0	blocked	0	0	blocked	0	0	blocked	0	0	blocked	0	0	blocked	0	0	blocked	0	0	blocked	0	0	blocked	0	0	blocked	0	0
750	CFAS160E	Glycerophospholipid Metabolism	0	0	blocked	0	0	blocked	0	0	blocked	0	0	blocked	0	0	blocked	0	0	blocked	0	0	blocked	0	0	blocked	0	0	blocked	0	0	blocked	0	0	blocked	0	0	blocked	0	0	blocked	0	0	blocked	0	0	blocked	0	0
751	CFAS160G	Glycerophospholipid Metabolism	0	0	blocked	0	0	blocked	0	0	blocked	0	0	blocked	0	0	blocked	0	0	blocked	0	0	blocked	0	0	blocked	0	0	blocked	0	0	blocked	0	0	blocked	0	0	blocked	0	0	blocked	0	0	blocked	0	0	blocked	0	0
752	CFAS180E	Glycerophospholipid Metabolism	0	0	blocked	0	0	blocked	0	0	blocked	0	0	blocked	0	0	blocked	0	0	blocked	0	0	blocked	0	0	blocked	0	0	blocked	0	0	blocked	0	0	blocked	0	0	blocked	0	0	blocked	0	0	blocked	0	0	blocked	0	0
753	BUTSO3abcpp	Transport, Inner Membrane	0	0	blocked	0	0	blocked	0	0	blocked	0	0	blocked	0	0	blocked	0	0	blocked	0	0	blocked	0	0	blocked	0	0	blocked	0	0	blocked	0	0	blocked	0	0	blocked	0	0	blocked	0	0	blocked	0	0	blocked	0	0
754	BUTSO3tex	Transport, Outer Membrane Porin	0	0	blocked	0	0	blocked	0	0	blocked	0	0	blocked	0	0	blocked	0	0	blocked	0	0	blocked	0	0	blocked	0	0	blocked	0	0	blocked	0	0	blocked	0	0	blocked	0	0	blocked	0	0	blocked	0	0	blocked	0	0
755	CFAS180G	Glycerophospholipid Metabolism	0	0	blocked	0	0	blocked	0	0	blocked	0	0	blocked	0	0	blocked	0	0	blocked	0	0	blocked	0	0	blocked	0	0	blocked	0	0	blocked	0	0	blocked	0	0	blocked	0	0	blocked	0	0	blocked	0	0	blocked	0	0
756	APG3PAT141	Glycerophospholipid Metabolism	0	10.49	fixed-sign variable	0	8.8233	fixed-sign variable	0	5.47445	fixed-sign variable	0	7.97445	fixed-sign variable	0	5.47445	fixed-sign variable	0	5.47445	fixed-sign variable	0	5.48997	fixed-sign variable	0	2.46186	fixed-sign variable	0	8.8233	fixed-sign variable	0	13.8233	fixed-sign variable	0	2.46186	fixed-sign variable	0	2.46186	fixed-sign variable	0	20.49	fixed-sign variable	0	10.49	fixed-sign variable	0	10.49	fixed-sign variable	0	12.99
757	CGLYabcpp	Transport, Inner Membrane	0	9.54237	fixed-sign variable	0	7.8757	fixed-sign variable	0	4.52685	fixed-sign variable	0	7.02685	fixed-sign variable	0	4.52685	fixed-sign variable	0	4.52685	fixed-sign variable	0	4.54237	fixed-sign variable	0	1.51426	fixed-sign variable	0	7.8757	fixed-sign variable	0	12.8757	fixed-sign variable	0	1.51426	fixed-sign variable	0	1.51426	fixed-sign variable	0	19.5424	fixed-sign variable	0	9.54237	fixed-sign variable	0	9.54237	fixed-sign variable	0	12.0424
758	CGLYtex	Transport, Outer Membrane Porin	0	3.47842	fixed-sign variable	0	2.87235	fixed-sign variable	0	1.65459	fixed-sign variable	0	2.56368	fixed-sign variable	0	1.65459	fixed-sign variable	0	1.65459	fixed-sign variable	0	1.66023	fixed-sign variable	0	0.47309	fixed-sign variable	0	2.87235	fixed-sign variable	0	4.69054	fixed-sign variable	0	0.47309	fixed-sign variable	0	0.47309	fixed-sign variable	0	7.11478	fixed-sign variable	0	3.47842	fixed-sign variable	0	3.47842	fixed-sign variable	0	4.38751
759	CHLabcpp	Transport, Inner Membrane	0	0	blocked	0	0	blocked	0	0	blocked	0	0	blocked	0	0	blocked	0	0	blocked	0	0	blocked	0	0	blocked	0	0	blocked	0	0	blocked	0	0	blocked	0	0	blocked	0	0	blocked	0	0	blocked	0	0	blocked	0	0
760	CHLt2pp	Transport, Inner Membrane	0	0	blocked	0	0	blocked	0	0	blocked	0	0	blocked	0	0	blocked	0	0	blocked	0	0	blocked	0	0	blocked	0	0	blocked	0	0	blocked	0	0	blocked	0	0	blocked	0	0	blocked	0	0	blocked	0	0	blocked	0	0
761	CHLtex	Transport, Outer Membrane Porin	0	0	blocked	0	0	blocked	0	0	blocked	0	0	blocked	0	0	blocked	0	0	blocked	0	0	blocked	0	0	blocked	0	0	blocked	0	0	blocked	0	0	blocked	0	0	blocked	0	0	blocked	0	0	blocked	0	0	blocked	0	0
762	BUTt2rpp	Transport, Inner Membrane	0	0	blocked	0	0	blocked	0	0	blocked	0	0	blocked	0	0	blocked	0	0	blocked	0	0	blocked	0	0	blocked	0	0	blocked	0	0	blocked	0	0	blocked	0	0	blocked	0	0	blocked	0	0	blocked	0	0	blocked	0	0
763	BUTtex	Transport, Outer Membrane Porin	0	0	blocked	0	0	blocked	0	0	blocked	0	0	blocked	0	0	blocked	0	0	blocked	0	0	blocked	0	0	blocked	0	0	blocked	0	0	blocked	0	0	blocked	0	0	blocked	0	0	blocked	0	0	blocked	0	0	blocked	0	0
764	BWCOGDS1	Cofactor and Prosthetic Group Biosynthesis	0	0	blocked	0	0	blocked	0	0	blocked	0	0	blocked	0	0	blocked	0	0	blocked	0	0	blocked	0	0	blocked	0	0	blocked	0	0	blocked	0	0	blocked	0	0	blocked	0	0	blocked	0	0	blocked	0	0	blocked	0	0
765	BWCOGDS2	Cofactor and Prosthetic Group Biosynthesis	0	0	blocked	0	0	blocked	0	0	blocked	0	0	blocked	0	0	blocked	0	0	blocked	0	0	blocked	0	0	blocked	0	0	blocked	0	0	blocked	0	0	blocked	0	0	blocked	0	0	blocked	0	0	blocked	0	0	blocked	0	0
766	BWCOS	Cofactor and Prosthetic Group Biosynthesis	0	0	blocked	0	0	blocked	0	0	blocked	0	0	blocked	0	0	blocked	0	0	blocked	0	0	blocked	0	0	blocked	0	0	blocked	0	0	blocked	0	0	blocked	0	0	blocked	0	0	blocked	0	0	blocked	0	0	blocked	0	0
767	CA2t3pp	Inorganic Ion Transport and Metabolism	0	1000	fixed-sign variable	0	1000	fixed-sign variable	0	1000	fixed-sign variable	0	1000	fixed-sign variable	0	1000	fixed-sign variable	0	1000	fixed-sign variable	0	1000	fixed-sign variable	0	1000	fixed-sign variable	0	1000	fixed-sign variable	0	1000	fixed-sign variable	0	1000	fixed-sign variable	0	1000	fixed-sign variable	0	1000	fixed-sign variable	0	1000	fixed-sign variable	0	1000	fixed-sign variable	0	1000
768	CA2tex	Transport, Outer Membrane Porin	0	0.00235	fixed-sign variable	0	0.00194	fixed-sign variable	0	0.0011	fixed-sign variable	0	0.00171	fixed-sign variable	0	0.00114	fixed-sign variable	0	0.00114	fixed-sign variable	0	0.00112	fixed-sign variable	0	0.00035	fixed-sign variable	0	0.00194	fixed-sign variable	0	0.00332	fixed-sign variable	0	0.00035	fixed-sign variable	0	0.00035	fixed-sign variable	0	0.00481	fixed-sign variable	0	0.00235	fixed-sign variable	0	0.00235	fixed-sign variable	0	0.00297
769	CADVtpp	Transport, Inner Membrane	0	6.70217	fixed-sign variable	0	6.0605	fixed-sign variable	0	3.62148	fixed-sign variable	0	5.19381	fixed-sign variable	0	4.34284	fixed-sign variable	0	4.34284	fixed-sign variable	0	3.45382	fixed-sign variable	0	1.21141	fixed-sign variable	0	5.41068	fixed-sign variable	0	8.84974	fixed-sign variable	0	1.21141	fixed-sign variable	0	1.21141	fixed-sign variable	0	14.436	fixed-sign variable	0	7.63389	fixed-sign variable	0	7.63389	fixed-sign variable	0	9.63389
770	CHOLD	Unassigned	0	0	blocked	0	0	blocked	0	0	blocked	0	0	blocked	0	0	blocked	0	0	blocked	0	0	blocked	0	0	blocked	0	0	blocked	0	0	blocked	0	0	blocked	0	0	blocked	0	0	blocked	0	0	blocked	0	0	blocked	0	0
771	CHORM	Tyrosine, Tryptophan, and Phenylalanine Metabolism	0	4.40417	fixed-sign variable	0	3.63494	fixed-sign variable	0	2.01193	fixed-sign variable	0	2.92354	fixed-sign variable	0	2.01193	fixed-sign variable	0	2.01193	fixed-sign variable	0	2.09648	fixed-sign variable	0	0.49111	fixed-sign variable	0	3.63494	fixed-sign variable	0	5.50992	fixed-sign variable	0	0.49111	fixed-sign variable	0	0.49111	fixed-sign variable	0	9.01955	fixed-sign variable	0	3.84326	fixed-sign variable	0	3.84326	fixed-sign variable	0	5.50993
772	CHORS	Tyrosine, Tryptophan, and Phenylalanine Metabolism	0	4.40417	fixed-sign variable	0	3.63494	fixed-sign variable	0	2.01193	fixed-sign variable	0	2.92354	fixed-sign variable	0	2.01193	fixed-sign variable	0	2.01193	fixed-sign variable	0	2.09648	fixed-sign variable	0	0.49111	fixed-sign variable	0	3.63494	fixed-sign variable	0	5.50992	fixed-sign variable	0	0.49111	fixed-sign variable	0	0.49111	fixed-sign variable	0	9.01955	fixed-sign variable	0	3.84326	fixed-sign variable	0	3.84326	fixed-sign variable	0	5.50992
773	CHRPL	Cofactor and Prosthetic Group Biosynthesis	0	0.00011	fixed-sign variable	0	9e-05	fixed-sign variable	0	5e-05	fixed-sign variable	0	8e-05	fixed-sign variable	0	5e-05	fixed-sign variable	0	5e-05	fixed-sign variable	0	5e-05	fixed-sign variable	0	2e-05	fixed-sign variable	0	9e-05	fixed-sign variable	0	0.00015	fixed-sign variable	0	2e-05	fixed-sign variable	0	2e-05	fixed-sign variable	0	0.00022	fixed-sign variable	0	0.00011	fixed-sign variable	0	0.00011	fixed-sign variable	0	0.00013
774	CHTBSptspp	Transport, Inner Membrane	0	0	blocked	0	0	blocked	0	0	blocked	0	0	blocked	0	0	blocked	0	0	blocked	0	0	blocked	0	0	blocked	0	0	blocked	0	0	blocked	0	0	blocked	0	0	blocked	0	0	blocked	0	0	blocked	0	0	blocked	0	0
775	CHTBStex	Transport, Outer Membrane Porin	0	0	blocked	0	0	blocked	0	0	blocked	0	0	blocked	0	0	blocked	0	0	blocked	0	0	blocked	0	0	blocked	0	0	blocked	0	0	blocked	0	0	blocked	0	0	blocked	0	0	blocked	0	0	blocked	0	0	blocked	0	0
776	CINNDO	Alternate Carbon Metabolism	0	0	blocked	0	0	blocked	0	0	blocked	0	0	blocked	0	0	blocked	0	0	blocked	0	0	blocked	0	0	blocked	0	0	blocked	0	0	blocked	0	0	blocked	0	0	blocked	0	0	blocked	0	0	blocked	0	0	blocked	0	0
777	CITL	Citric Acid Cycle	0	38.1695	fixed-sign variable	0	31.5028	fixed-sign variable	0	18.1074	fixed-sign variable	0	28.1074	fixed-sign variable	0	18.1074	fixed-sign variable	0	18.1074	fixed-sign variable	0	18.1695	fixed-sign variable	0	6.05703	fixed-sign variable	0	31.5028	fixed-sign variable	0	51.5028	fixed-sign variable	0	6.05703	fixed-sign variable	0	6.05703	fixed-sign variable	0	78.1695	fixed-sign variable	0	38.1695	fixed-sign variable	0	38.1695	fixed-sign variable	0	48.1695
778	CLt3_2pp	Inorganic Ion Transport and Metabolism	0	0.00117	fixed-sign variable	0	0.00097	fixed-sign variable	0	0.00055	fixed-sign variable	0	0.00085	fixed-sign variable	0	0.00057	fixed-sign variable	0	0.00057	fixed-sign variable	0	0.00056	fixed-sign variable	0	0.00018	fixed-sign variable	0	0.00097	fixed-sign variable	0	0.00166	fixed-sign variable	0	0.00018	fixed-sign variable	0	0.00018	fixed-sign variable	0	0.00241	fixed-sign variable	0	0.00118	fixed-sign variable	0	0.00118	fixed-sign variable	0	0.00148
779	CITt3pp	Transport, Inner Membrane	0	231.871	fixed-sign variable	0	209.232	fixed-sign variable	0	155.898	fixed-sign variable	0	179.232	fixed-sign variable	0	155.929	fixed-sign variable	0	155.898	fixed-sign variable	0	118.538	fixed-sign variable	0	125.184	fixed-sign variable	0	185.898	fixed-sign variable	0	315.898	fixed-sign variable	0	125.184	fixed-sign variable	0	78.5172	fixed-sign variable	0	505.898	fixed-sign variable	0	318.538	fixed-sign variable	0	318.538	fixed-sign variable	0	429.232
780	APG3PAT160	Glycerophospholipid Metabolism	0	10.49	fixed-sign variable	0	8.8233	fixed-sign variable	0	5.47445	fixed-sign variable	0	7.97445	fixed-sign variable	0	5.47445	fixed-sign variable	0	5.47445	fixed-sign variable	0	5.48997	fixed-sign variable	0	2.46186	fixed-sign variable	0	8.8233	fixed-sign variable	0	13.8233	fixed-sign variable	0	2.46186	fixed-sign variable	0	2.46186	fixed-sign variable	0	20.49	fixed-sign variable	0	10.49	fixed-sign variable	0	10.49	fixed-sign variable	0	12.99
781	CITt7pp	Transport, Inner Membrane	0	231.871	fixed-sign variable	0	209.232	fixed-sign variable	0	155.898	fixed-sign variable	0	179.232	fixed-sign variable	0	155.929	fixed-sign variable	0	155.898	fixed-sign variable	0	118.538	fixed-sign variable	0	125.184	fixed-sign variable	0	185.898	fixed-sign variable	0	315.898	fixed-sign variable	0	125.184	fixed-sign variable	0	78.5172	fixed-sign variable	0	505.898	fixed-sign variable	0	318.538	fixed-sign variable	0	318.538	fixed-sign variable	0	429.232
782	CITtex	Transport, Outer Membrane Porin	0	10.216	fixed-sign variable	0	9.07247	fixed-sign variable	0	6.0358	fixed-sign variable	0	8.39965	fixed-sign variable	0	7.42521	fixed-sign variable	0	7.42373	fixed-sign variable	0	4.774	fixed-sign variable	0	2.01901	fixed-sign variable	0	8.30364	fixed-sign variable	0	11.811	fixed-sign variable	0	2.01901	fixed-sign variable	0	2.01901	fixed-sign variable	0	21.4407	fixed-sign variable	0	12.3448	fixed-sign variable	0	12.3448	fixed-sign variable	0	16.0565
783	CLtex	Transport, Outer Membrane Porin	0	0.00235	fixed-sign variable	0	0.00194	fixed-sign variable	0	0.0011	fixed-sign variable	0	0.00171	fixed-sign variable	0	0.00114	fixed-sign variable	0	0.00114	fixed-sign variable	0	0.00112	fixed-sign variable	0	0.00035	fixed-sign variable	0	0.00194	fixed-sign variable	0	0.00332	fixed-sign variable	0	0.00035	fixed-sign variable	0	0.00035	fixed-sign variable	0	0.00481	fixed-sign variable	0	0.00235	fixed-sign variable	0	0.00235	fixed-sign variable	0	0.00297
784	CMPN	Nucleotide Salvage Pathway	0	12.7232	fixed-sign variable	0	10.5009	fixed-sign variable	0	6.0358	fixed-sign variable	0	9.36913	fixed-sign variable	0	6.0358	fixed-sign variable	0	6.0358	fixed-sign variable	0	6.05649	fixed-sign variable	0	2.01901	fixed-sign variable	0	10.5009	fixed-sign variable	0	17.1676	fixed-sign variable	0	2.01901	fixed-sign variable	0	2.01901	fixed-sign variable	0	26.0565	fixed-sign variable	0	12.7232	fixed-sign variable	0	12.7232	fixed-sign variable	0	16.0565
785	CMPtex	Transport, Outer Membrane Porin	0	0	blocked	0	0	blocked	0	0	blocked	0	0	blocked	0	0	blocked	0	0	blocked	0	0	blocked	0	0	blocked	0	0	blocked	0	0	blocked	0	0	blocked	0	0	blocked	0	0	blocked	0	0	blocked	0	0	blocked	0	0
786	CLIPAabctex	Lipopolysaccharide Biosynthesis / Recycling	0	0.37553	fixed-sign variable	0	0.33716	fixed-sign variable	0	0.25627	fixed-sign variable	0	0.29463	fixed-sign variable	0	0.22593	fixed-sign variable	0	0.22593	fixed-sign variable	0	0.18745	fixed-sign variable	0	0.08374	fixed-sign variable	0	0.30145	fixed-sign variable	0	0.4738	fixed-sign variable	0	0.08374	fixed-sign variable	0	0.08374	fixed-sign variable	0	0.4738	fixed-sign variable	0	0.4738	fixed-sign variable	0	0.4738	fixed-sign variable	0	0.4738
787	APG3PAT161	Glycerophospholipid Metabolism	0	10.49	fixed-sign variable	0	8.8233	fixed-sign variable	0	5.47445	fixed-sign variable	0	7.97445	fixed-sign variable	0	5.47445	fixed-sign variable	0	5.47445	fixed-sign variable	0	5.48997	fixed-sign variable	0	2.46186	fixed-sign variable	0	8.8233	fixed-sign variable	0	13.8233	fixed-sign variable	0	2.46186	fixed-sign variable	0	2.46186	fixed-sign variable	0	20.49	fixed-sign variable	0	10.49	fixed-sign variable	0	10.49	fixed-sign variable	0	12.99
788	CLPNH120pp	Glycerophospholipid Metabolism	0	9.54237	fixed-sign variable	0	7.8757	fixed-sign variable	0	4.54237	fixed-sign variable	0	7.04237	fixed-sign variable	0	4.54237	fixed-sign variable	0	4.54237	fixed-sign variable	0	4.54237	fixed-sign variable	0	1.52977	fixed-sign variable	0	7.8757	fixed-sign variable	0	12.8757	fixed-sign variable	0	1.52977	fixed-sign variable	0	1.52978	fixed-sign variable	0	19.5424	fixed-sign variable	0	9.54237	fixed-sign variable	0	9.54237	fixed-sign variable	0	12.0424
789	CLPNH140pp	Glycerophospholipid Metabolism	0	9.54237	fixed-sign variable	0	7.8757	fixed-sign variable	0	4.54237	fixed-sign variable	0	7.04237	fixed-sign variable	0	4.54237	fixed-sign variable	0	4.54237	fixed-sign variable	0	4.54237	fixed-sign variable	0	1.52977	fixed-sign variable	0	7.8757	fixed-sign variable	0	12.8757	fixed-sign variable	0	1.52977	fixed-sign variable	0	1.52977	fixed-sign variable	0	19.5424	fixed-sign variable	0	9.54237	fixed-sign variable	0	9.54237	fixed-sign variable	0	12.0424
790	CLPNH141pp	Glycerophospholipid Metabolism	0	9.54237	fixed-sign variable	0	7.8757	fixed-sign variable	0	4.54237	fixed-sign variable	0	7.04237	fixed-sign variable	0	4.54237	fixed-sign variable	0	4.54237	fixed-sign variable	0	4.54237	fixed-sign variable	0	1.52977	fixed-sign variable	0	7.8757	fixed-sign variable	0	12.8757	fixed-sign variable	0	1.52977	fixed-sign variable	0	1.52978	fixed-sign variable	0	19.5424	fixed-sign variable	0	9.54237	fixed-sign variable	0	9.54237	fixed-sign variable	0	12.0424
791	CMtex	Transport, Outer Membrane Porin	0	695.614	fixed-sign variable	0	627.695	fixed-sign variable	0	467.695	fixed-sign variable	0	537.695	fixed-sign variable	0	467.788	fixed-sign variable	0	467.695	fixed-sign variable	0	355.614	fixed-sign variable	0	375.552	fixed-sign variable	0	557.695	fixed-sign variable	0	947.695	fixed-sign variable	0	375.552	fixed-sign variable	0	235.552	fixed-sign variable	0	1000	fixed-sign variable	0	955.614	fixed-sign variable	0	955.614	fixed-sign variable	0	1000
792	CMtpp	Transport, Outer Membrane	0	695.614	fixed-sign variable	0	627.695	fixed-sign variable	0	467.695	fixed-sign variable	0	537.695	fixed-sign variable	0	467.788	fixed-sign variable	0	467.695	fixed-sign variable	0	355.614	fixed-sign variable	0	375.552	fixed-sign variable	0	557.695	fixed-sign variable	0	947.695	fixed-sign variable	0	375.552	fixed-sign variable	0	235.552	fixed-sign variable	0	1000	fixed-sign variable	0	955.614	fixed-sign variable	0	955.614	fixed-sign variable	0	1000
793	CO2tex	Transport, Outer Membrane Porin	-54.7034	32.4947	sign variable	-54.7034	24.4126	sign variable	-54.7034	3.64436	sign variable	-54.7034	12.6241	sign variable	-44.7034	12.0271	sign variable	-44.7034	12.0178	sign variable	-24.7034	20.0418	sign variable	-24.7034	16.6579	sign variable	-54.7034	15.5754	sign variable	-94.7034	40.578	sign variable	-34.7034	6.65786	sign variable	-24.7034	2.65786	sign variable	-114.703	76.0405	sign variable	-74.7034	40.4079	sign variable	-74.7034	40.4079	sign variable	-104.703	51.9079
794	CLPNH160pp	Glycerophospholipid Metabolism	0	9.54237	fixed-sign variable	0	7.8757	fixed-sign variable	0	4.54237	fixed-sign variable	0	7.04237	fixed-sign variable	0	4.54237	fixed-sign variable	0	4.54237	fixed-sign variable	0	4.54237	fixed-sign variable	0	1.52977	fixed-sign variable	0	7.8757	fixed-sign variable	0	12.8757	fixed-sign variable	0	1.52977	fixed-sign variable	0	1.52978	fixed-sign variable	0	19.5424	fixed-sign variable	0	9.54237	fixed-sign variable	0	9.54237	fixed-sign variable	0	12.0424
795	CO2tpp	Transport, Inner Membrane	-54.7034	53.7822	sign variable	-54.7034	43.7822	sign variable	-54.7034	13.9149	sign variable	-54.7034	27.9149	sign variable	-44.7034	23.9149	sign variable	-44.7034	23.9149	sign variable	-24.7034	33.7822	sign variable	-24.7034	27.4955	sign variable	-54.7034	33.7822	sign variable	-94.7034	67.1155	sign variable	-34.7034	17.4955	sign variable	-24.7034	7.49551	sign variable	-114.703	113.782	sign variable	-74.7034	61.9397	sign variable	-74.7034	61.9397	sign variable	-104.703	77.9397
796	COBALT2abcpp	Inorganic Ion Transport and Metabolism	0	38.1695	fixed-sign variable	0	31.5028	fixed-sign variable	0	18.1074	fixed-sign variable	0	28.1074	fixed-sign variable	0	18.1074	fixed-sign variable	0	18.1074	fixed-sign variable	0	18.1695	fixed-sign variable	0	6.05703	fixed-sign variable	0	31.5028	fixed-sign variable	0	51.5028	fixed-sign variable	0	6.05703	fixed-sign variable	0	6.05703	fixed-sign variable	0	78.1695	fixed-sign variable	0	38.1695	fixed-sign variable	0	38.1695	fixed-sign variable	0	48.1695
797	COBALT2t3pp	Inorganic Ion Transport and Metabolism	0	695.614	fixed-sign variable	0	627.695	fixed-sign variable	0	467.695	fixed-sign variable	0	537.695	fixed-sign variable	0	467.788	fixed-sign variable	0	467.695	fixed-sign variable	0	355.614	fixed-sign variable	0	375.552	fixed-sign variable	0	557.695	fixed-sign variable	0	947.695	fixed-sign variable	0	375.552	fixed-sign variable	0	235.552	fixed-sign variable	0	1000	fixed-sign variable	0	955.614	fixed-sign variable	0	955.614	fixed-sign variable	0	1000
798	COBALT2tex	Transport, Outer Membrane Porin	0	1e-05	fixed-sign variable	0	1e-05	fixed-sign variable	0	1e-05	fixed-sign variable	0	1e-05	fixed-sign variable	0	1e-05	fixed-sign variable	0	1e-05	fixed-sign variable	0	1e-05	fixed-sign variable	0	0	blocked	0	1e-05	fixed-sign variable	0	1e-05	fixed-sign variable	0	0	blocked	0	0	blocked	0	2e-05	fixed-sign variable	0	1e-05	fixed-sign variable	0	1e-05	fixed-sign variable	0	0
799	CLPNH161pp	Glycerophospholipid Metabolism	0	9.54237	fixed-sign variable	0	7.8757	fixed-sign variable	0	4.54237	fixed-sign variable	0	7.04237	fixed-sign variable	0	4.54237	fixed-sign variable	0	4.54237	fixed-sign variable	0	4.54237	fixed-sign variable	0	1.52977	fixed-sign variable	0	7.8757	fixed-sign variable	0	12.8757	fixed-sign variable	0	1.52977	fixed-sign variable	0	1.52978	fixed-sign variable	0	19.5424	fixed-sign variable	0	9.54237	fixed-sign variable	0	9.54237	fixed-sign variable	0	12.0424
800	CLPNH180pp	Glycerophospholipid Metabolism	0	9.54237	fixed-sign variable	0	7.8757	fixed-sign variable	0	4.54237	fixed-sign variable	0	7.04237	fixed-sign variable	0	4.54237	fixed-sign variable	0	4.54237	fixed-sign variable	0	4.54237	fixed-sign variable	0	1.52977	fixed-sign variable	0	7.8757	fixed-sign variable	0	12.8757	fixed-sign variable	0	1.52977	fixed-sign variable	0	1.52978	fixed-sign variable	0	19.5424	fixed-sign variable	0	9.54237	fixed-sign variable	0	9.54237	fixed-sign variable	0	12.0424
801	CLPNH181pp	Glycerophospholipid Metabolism	0	9.54237	fixed-sign variable	0	7.8757	fixed-sign variable	0	4.54237	fixed-sign variable	0	7.04237	fixed-sign variable	0	4.54237	fixed-sign variable	0	4.54237	fixed-sign variable	0	4.54237	fixed-sign variable	0	1.52977	fixed-sign variable	0	7.8757	fixed-sign variable	0	12.8757	fixed-sign variable	0	1.52977	fixed-sign variable	0	1.52978	fixed-sign variable	0	19.5424	fixed-sign variable	0	9.54237	fixed-sign variable	0	9.54237	fixed-sign variable	0	12.0424
802	CLPNS120pp	Glycerophospholipid Metabolism	0	9.54237	fixed-sign variable	0	7.8757	fixed-sign variable	0	4.54237	fixed-sign variable	0	7.04237	fixed-sign variable	0	4.54237	fixed-sign variable	0	4.54237	fixed-sign variable	0	4.54237	fixed-sign variable	0	1.52977	fixed-sign variable	0	7.8757	fixed-sign variable	0	12.8757	fixed-sign variable	0	1.52977	fixed-sign variable	0	1.52978	fixed-sign variable	0	19.5424	fixed-sign variable	0	9.54237	fixed-sign variable	0	9.54237	fixed-sign variable	0	12.0424
803	CLPNS140pp	Glycerophospholipid Metabolism	0	9.54237	fixed-sign variable	0	7.8757	fixed-sign variable	0	4.54237	fixed-sign variable	0	7.04237	fixed-sign variable	0	4.54237	fixed-sign variable	0	4.54237	fixed-sign variable	0	4.54237	fixed-sign variable	0	1.52977	fixed-sign variable	0	7.8757	fixed-sign variable	0	12.8757	fixed-sign variable	0	1.52977	fixed-sign variable	0	1.52977	fixed-sign variable	0	19.5424	fixed-sign variable	0	9.54237	fixed-sign variable	0	9.54237	fixed-sign variable	0	12.0424
804	COBALT2tpp	Inorganic Ion Transport and Metabolism	0	695.614	fixed-sign variable	0	627.695	fixed-sign variable	0	467.695	fixed-sign variable	0	537.695	fixed-sign variable	0	467.788	fixed-sign variable	0	467.695	fixed-sign variable	0	355.614	fixed-sign variable	0	375.552	fixed-sign variable	0	557.695	fixed-sign variable	0	947.695	fixed-sign variable	0	375.552	fixed-sign variable	0	235.552	fixed-sign variable	0	1000	fixed-sign variable	0	955.614	fixed-sign variable	0	955.614	fixed-sign variable	0	1000
805	APG3PAT180	Glycerophospholipid Metabolism	0	10.49	fixed-sign variable	0	8.8233	fixed-sign variable	0	5.47445	fixed-sign variable	0	7.97445	fixed-sign variable	0	5.47445	fixed-sign variable	0	5.47445	fixed-sign variable	0	5.48997	fixed-sign variable	0	2.46186	fixed-sign variable	0	8.8233	fixed-sign variable	0	13.8233	fixed-sign variable	0	2.46186	fixed-sign variable	0	2.46186	fixed-sign variable	0	20.49	fixed-sign variable	0	10.49	fixed-sign variable	0	10.49	fixed-sign variable	0	12.99
806	COLIPAKpp	Lipopolysaccharide Biosynthesis / Recycling	0	0.15793	fixed-sign variable	0	0.15793	fixed-sign variable	0	0.11552	fixed-sign variable	0	0.15793	fixed-sign variable	0	0.10672	fixed-sign variable	0	0.10672	fixed-sign variable	0	0.10203	fixed-sign variable	0	0.03189	fixed-sign variable	0	0.15793	fixed-sign variable	0	0.15793	fixed-sign variable	0	0.03189	fixed-sign variable	0	0.03189	fixed-sign variable	0	0.15793	fixed-sign variable	0	0.15793	fixed-sign variable	0	0.15793	fixed-sign variable	0	0.15793
807	CLPNS141pp	Glycerophospholipid Metabolism	0	9.54237	fixed-sign variable	0	7.8757	fixed-sign variable	0	4.54237	fixed-sign variable	0	7.04237	fixed-sign variable	0	4.54237	fixed-sign variable	0	4.54237	fixed-sign variable	0	4.54237	fixed-sign variable	0	1.52977	fixed-sign variable	0	7.8757	fixed-sign variable	0	12.8757	fixed-sign variable	0	1.52977	fixed-sign variable	0	1.52978	fixed-sign variable	0	19.5424	fixed-sign variable	0	9.54237	fixed-sign variable	0	9.54237	fixed-sign variable	0	12.0424
808	CLPNS160pp	Glycerophospholipid Metabolism	0	9.54237	fixed-sign variable	0	7.8757	fixed-sign variable	0	4.54237	fixed-sign variable	0	7.04237	fixed-sign variable	0	4.54237	fixed-sign variable	0	4.54237	fixed-sign variable	0	4.54237	fixed-sign variable	0	1.52977	fixed-sign variable	0	7.8757	fixed-sign variable	0	12.8757	fixed-sign variable	0	1.52977	fixed-sign variable	0	1.52978	fixed-sign variable	0	19.5424	fixed-sign variable	0	9.54237	fixed-sign variable	0	9.54237	fixed-sign variable	0	12.0424
809	APG3PAT181	Glycerophospholipid Metabolism	0	10.49	fixed-sign variable	0	8.8233	fixed-sign variable	0	5.47445	fixed-sign variable	0	7.97445	fixed-sign variable	0	5.47445	fixed-sign variable	0	5.47445	fixed-sign variable	0	5.48997	fixed-sign variable	0	2.46186	fixed-sign variable	0	8.8233	fixed-sign variable	0	13.8233	fixed-sign variable	0	2.46186	fixed-sign variable	0	2.46186	fixed-sign variable	0	20.49	fixed-sign variable	0	10.49	fixed-sign variable	0	10.49	fixed-sign variable	0	12.99
810	CLPNS161pp	Glycerophospholipid Metabolism	0	9.54237	fixed-sign variable	0	7.8757	fixed-sign variable	0	4.54237	fixed-sign variable	0	7.04237	fixed-sign variable	0	4.54237	fixed-sign variable	0	4.54237	fixed-sign variable	0	4.54237	fixed-sign variable	0	1.52977	fixed-sign variable	0	7.8757	fixed-sign variable	0	12.8757	fixed-sign variable	0	1.52977	fixed-sign variable	0	1.52978	fixed-sign variable	0	19.5424	fixed-sign variable	0	9.54237	fixed-sign variable	0	9.54237	fixed-sign variable	0	12.0424
811	COLIPAPabctex	Lipopolysaccharide Biosynthesis / Recycling	0	0.15793	fixed-sign variable	0	0.15793	fixed-sign variable	0	0.11552	fixed-sign variable	0	0.15793	fixed-sign variable	0	0.10672	fixed-sign variable	0	0.10672	fixed-sign variable	0	0.10203	fixed-sign variable	0	0.03189	fixed-sign variable	0	0.15793	fixed-sign variable	0	0.15793	fixed-sign variable	0	0.03189	fixed-sign variable	0	0.03189	fixed-sign variable	0	0.15793	fixed-sign variable	0	0.15793	fixed-sign variable	0	0.15793	fixed-sign variable	0	0.15793
812	COLIPAabcpp	Lipopolysaccharide Biosynthesis / Recycling	0	0.2369	fixed-sign variable	0	0.2369	fixed-sign variable	0	0.15746	fixed-sign variable	0	0.21448	fixed-sign variable	0	0.1453	fixed-sign variable	0	0.1453	fixed-sign variable	0	0.13745	fixed-sign variable	0	0.04379	fixed-sign variable	0	0.2212	fixed-sign variable	0	0.2369	fixed-sign variable	0	0.04379	fixed-sign variable	0	0.04379	fixed-sign variable	0	0.2369	fixed-sign variable	0	0.2369	fixed-sign variable	0	0.2369	fixed-sign variable	0	0.2369
813	APH120	Glycerophospholipid Metabolism	0	38.1695	fixed-sign variable	0	31.5028	fixed-sign variable	0	18.1074	fixed-sign variable	0	28.1074	fixed-sign variable	0	18.1074	fixed-sign variable	0	18.1074	fixed-sign variable	0	18.1695	fixed-sign variable	0	6.05703	fixed-sign variable	0	31.5028	fixed-sign variable	0	51.5028	fixed-sign variable	0	6.05703	fixed-sign variable	0	6.05703	fixed-sign variable	0	78.1695	fixed-sign variable	0	38.1695	fixed-sign variable	0	38.1695	fixed-sign variable	0	48.1695
814	COLIPAabctex	Lipopolysaccharide Biosynthesis / Recycling	0	0.2369	fixed-sign variable	0	0.2369	fixed-sign variable	0	0.15746	fixed-sign variable	0	0.21448	fixed-sign variable	0	0.1453	fixed-sign variable	0	0.1453	fixed-sign variable	0	0.13745	fixed-sign variable	0	0.04379	fixed-sign variable	0	0.2212	fixed-sign variable	0	0.2369	fixed-sign variable	0	0.04379	fixed-sign variable	0	0.04379	fixed-sign variable	0	0.2369	fixed-sign variable	0	0.2369	fixed-sign variable	0	0.2369	fixed-sign variable	0	0.2369
815	CLPNS180pp	Glycerophospholipid Metabolism	0	9.54237	fixed-sign variable	0	7.8757	fixed-sign variable	0	4.54237	fixed-sign variable	0	7.04237	fixed-sign variable	0	4.54237	fixed-sign variable	0	4.54237	fixed-sign variable	0	4.54237	fixed-sign variable	0	1.52977	fixed-sign variable	0	7.8757	fixed-sign variable	0	12.8757	fixed-sign variable	0	1.52977	fixed-sign variable	0	1.52978	fixed-sign variable	0	19.5424	fixed-sign variable	0	9.54237	fixed-sign variable	0	9.54237	fixed-sign variable	0	12.0424
816	APH140	Glycerophospholipid Metabolism	0	38.1695	fixed-sign variable	0	31.5028	fixed-sign variable	0	18.1074	fixed-sign variable	0	28.1074	fixed-sign variable	0	18.1074	fixed-sign variable	0	18.1074	fixed-sign variable	0	18.1695	fixed-sign variable	0	6.05703	fixed-sign variable	0	31.5028	fixed-sign variable	0	51.5028	fixed-sign variable	0	6.05703	fixed-sign variable	0	6.05703	fixed-sign variable	0	78.1695	fixed-sign variable	0	38.1695	fixed-sign variable	0	38.1695	fixed-sign variable	0	48.1695
817	CLPNS181pp	Glycerophospholipid Metabolism	0	9.54237	fixed-sign variable	0	7.8757	fixed-sign variable	0	4.54237	fixed-sign variable	0	7.04237	fixed-sign variable	0	4.54237	fixed-sign variable	0	4.54237	fixed-sign variable	0	4.54237	fixed-sign variable	0	1.52977	fixed-sign variable	0	7.8757	fixed-sign variable	0	12.8757	fixed-sign variable	0	1.52977	fixed-sign variable	0	1.52978	fixed-sign variable	0	19.5424	fixed-sign variable	0	9.54237	fixed-sign variable	0	9.54237	fixed-sign variable	0	12.0424
818	CPGNR1	Inorganic Ion Transport and Metabolism	0	19.0847	fixed-sign variable	0	15.7514	fixed-sign variable	0	9.0537	fixed-sign variable	0	14.0537	fixed-sign variable	0	9.0537	fixed-sign variable	0	9.0537	fixed-sign variable	0	9.08473	fixed-sign variable	0	3.02852	fixed-sign variable	0	15.7514	fixed-sign variable	0	25.7514	fixed-sign variable	0	3.02852	fixed-sign variable	0	3.02852	fixed-sign variable	0	39.0847	fixed-sign variable	0	19.0847	fixed-sign variable	0	19.0847	fixed-sign variable	0	24.0847
819	APH141	Glycerophospholipid Metabolism	0	38.1695	fixed-sign variable	0	31.5028	fixed-sign variable	0	18.1074	fixed-sign variable	0	28.1074	fixed-sign variable	0	18.1074	fixed-sign variable	0	18.1074	fixed-sign variable	0	18.1695	fixed-sign variable	0	6.05703	fixed-sign variable	0	31.5028	fixed-sign variable	0	51.5028	fixed-sign variable	0	6.05703	fixed-sign variable	0	6.05703	fixed-sign variable	0	78.1695	fixed-sign variable	0	38.1695	fixed-sign variable	0	38.1695	fixed-sign variable	0	48.1695
820	APH160	Glycerophospholipid Metabolism	0	38.1695	fixed-sign variable	0	31.5028	fixed-sign variable	0	18.1074	fixed-sign variable	0	28.1074	fixed-sign variable	0	18.1074	fixed-sign variable	0	18.1074	fixed-sign variable	0	18.1695	fixed-sign variable	0	6.05703	fixed-sign variable	0	31.5028	fixed-sign variable	0	51.5028	fixed-sign variable	0	6.05703	fixed-sign variable	0	6.05703	fixed-sign variable	0	78.1695	fixed-sign variable	0	38.1695	fixed-sign variable	0	38.1695	fixed-sign variable	0	48.1695
821	CPGNR2	Inorganic Ion Transport and Metabolism	0	19.0847	fixed-sign variable	0	15.7514	fixed-sign variable	0	9.0537	fixed-sign variable	0	14.0537	fixed-sign variable	0	9.0537	fixed-sign variable	0	9.0537	fixed-sign variable	0	9.08473	fixed-sign variable	0	3.02852	fixed-sign variable	0	15.7514	fixed-sign variable	0	25.7514	fixed-sign variable	0	3.02852	fixed-sign variable	0	3.02852	fixed-sign variable	0	39.0847	fixed-sign variable	0	19.0847	fixed-sign variable	0	19.0847	fixed-sign variable	0	24.0847
822	CPGNR3	Inorganic Ion Transport and Metabolism	0	19.0847	fixed-sign variable	0	15.7514	fixed-sign variable	0	9.0537	fixed-sign variable	0	14.0537	fixed-sign variable	0	9.0537	fixed-sign variable	0	9.0537	fixed-sign variable	0	9.08473	fixed-sign variable	0	3.02852	fixed-sign variable	0	15.7514	fixed-sign variable	0	25.7514	fixed-sign variable	0	3.02852	fixed-sign variable	0	3.02852	fixed-sign variable	0	39.0847	fixed-sign variable	0	19.0847	fixed-sign variable	0	19.0847	fixed-sign variable	0	24.0847
823	APH161	Glycerophospholipid Metabolism	0	38.1695	fixed-sign variable	0	31.5028	fixed-sign variable	0	18.1074	fixed-sign variable	0	28.1074	fixed-sign variable	0	18.1074	fixed-sign variable	0	18.1074	fixed-sign variable	0	18.1695	fixed-sign variable	0	6.05703	fixed-sign variable	0	31.5028	fixed-sign variable	0	51.5028	fixed-sign variable	0	6.05703	fixed-sign variable	0	6.05703	fixed-sign variable	0	78.1695	fixed-sign variable	0	38.1695	fixed-sign variable	0	38.1695	fixed-sign variable	0	48.1695
824	CYANSTpp	Inorganic Ion Transport and Metabolism	0	0	blocked	0	0	blocked	0	0	blocked	0	0	blocked	0	0	blocked	0	0	blocked	0	0	blocked	0	0	blocked	0	0	blocked	0	0	blocked	0	0	blocked	0	0	blocked	0	0	blocked	0	0	blocked	0	0	blocked	0	0
825	CPGNUtex	Inorganic Ion Transport and Metabolism	0	38.1695	fixed-sign variable	0	31.5028	fixed-sign variable	0	18.1074	fixed-sign variable	0	28.1074	fixed-sign variable	0	18.1074	fixed-sign variable	0	18.1074	fixed-sign variable	0	18.1695	fixed-sign variable	0	6.05703	fixed-sign variable	0	31.5028	fixed-sign variable	0	51.5028	fixed-sign variable	0	6.05703	fixed-sign variable	0	6.05703	fixed-sign variable	0	78.1695	fixed-sign variable	0	38.1695	fixed-sign variable	0	38.1695	fixed-sign variable	0	48.1695
826	APH180	Glycerophospholipid Metabolism	0	38.1695	fixed-sign variable	0	31.5028	fixed-sign variable	0	18.1074	fixed-sign variable	0	28.1074	fixed-sign variable	0	18.1074	fixed-sign variable	0	18.1074	fixed-sign variable	0	18.1695	fixed-sign variable	0	6.05703	fixed-sign variable	0	31.5028	fixed-sign variable	0	51.5028	fixed-sign variable	0	6.05703	fixed-sign variable	0	6.05703	fixed-sign variable	0	78.1695	fixed-sign variable	0	38.1695	fixed-sign variable	0	38.1695	fixed-sign variable	0	48.1695
827	APH181	Glycerophospholipid Metabolism	0	38.1695	fixed-sign variable	0	31.5028	fixed-sign variable	0	18.1074	fixed-sign variable	0	28.1074	fixed-sign variable	0	18.1074	fixed-sign variable	0	18.1074	fixed-sign variable	0	18.1695	fixed-sign variable	0	6.05703	fixed-sign variable	0	31.5028	fixed-sign variable	0	51.5028	fixed-sign variable	0	6.05703	fixed-sign variable	0	6.05703	fixed-sign variable	0	78.1695	fixed-sign variable	0	38.1695	fixed-sign variable	0	38.1695	fixed-sign variable	0	48.1695
828	CPGNUtpp	Inorganic Ion Transport and Metabolism	0	38.1695	fixed-sign variable	0	31.5028	fixed-sign variable	0	18.1074	fixed-sign variable	0	28.1074	fixed-sign variable	0	18.1074	fixed-sign variable	0	18.1074	fixed-sign variable	0	18.1695	fixed-sign variable	0	6.05703	fixed-sign variable	0	31.5028	fixed-sign variable	0	51.5028	fixed-sign variable	0	6.05703	fixed-sign variable	0	6.05703	fixed-sign variable	0	78.1695	fixed-sign variable	0	38.1695	fixed-sign variable	0	38.1695	fixed-sign variable	0	48.1695
829	APPLDHr	Threonine and Lysine Metabolism	0	0	blocked	0	0	blocked	0	0	blocked	0	0	blocked	0	0	blocked	0	0	blocked	0	0	blocked	0	0	blocked	0	0	blocked	0	0	blocked	0	0	blocked	0	0	blocked	0	0	blocked	0	0	blocked	0	0	blocked	0	0
830	CPGNabcpp	Transport, Inner Membrane	0	38.1695	fixed-sign variable	0	31.5028	fixed-sign variable	0	18.1074	fixed-sign variable	0	28.1074	fixed-sign variable	0	18.1074	fixed-sign variable	0	18.1074	fixed-sign variable	0	18.1695	fixed-sign variable	0	6.05703	fixed-sign variable	0	31.5028	fixed-sign variable	0	51.5028	fixed-sign variable	0	6.05703	fixed-sign variable	0	6.05703	fixed-sign variable	0	78.1695	fixed-sign variable	0	38.1695	fixed-sign variable	0	38.1695	fixed-sign variable	0	48.1695
831	CPGNexs	Inorganic Ion Transport and Metabolism	0	38.1695	fixed-sign variable	0	31.5028	fixed-sign variable	0	18.1074	fixed-sign variable	0	28.1074	fixed-sign variable	0	18.1074	fixed-sign variable	0	18.1074	fixed-sign variable	0	18.1695	fixed-sign variable	0	6.05703	fixed-sign variable	0	31.5028	fixed-sign variable	0	51.5028	fixed-sign variable	0	6.05703	fixed-sign variable	0	6.05703	fixed-sign variable	0	78.1695	fixed-sign variable	0	38.1695	fixed-sign variable	0	38.1695	fixed-sign variable	0	48.1695
832	CPGNtonex	Transport, Outer Membrane	0	38.1695	fixed-sign variable	0	31.5028	fixed-sign variable	0	18.1074	fixed-sign variable	0	28.1074	fixed-sign variable	0	18.1074	fixed-sign variable	0	18.1074	fixed-sign variable	0	18.1695	fixed-sign variable	0	6.05703	fixed-sign variable	0	31.5028	fixed-sign variable	0	51.5028	fixed-sign variable	0	6.05703	fixed-sign variable	0	6.05703	fixed-sign variable	0	78.1695	fixed-sign variable	0	38.1695	fixed-sign variable	0	38.1695	fixed-sign variable	0	48.1695
833	CPH4S	Cofactor and Prosthetic Group Biosynthesis	0	0	blocked	0	0	blocked	0	0	blocked	0	0	blocked	0	0	blocked	0	0	blocked	0	0	blocked	0	0	blocked	0	0	blocked	0	0	blocked	0	0	blocked	0	0	blocked	0	0	blocked	0	0	blocked	0	0	blocked	0	0
834	CPMPS	Cofactor and Prosthetic Group Biosynthesis	0	0.00012	fixed-sign variable	0	0.0001	fixed-sign variable	0	5e-05	fixed-sign variable	0	8e-05	fixed-sign variable	0	6e-05	fixed-sign variable	0	6e-05	fixed-sign variable	0	6e-05	fixed-sign variable	0	2e-05	fixed-sign variable	0	0.0001	fixed-sign variable	0	0.00016	fixed-sign variable	0	2e-05	fixed-sign variable	0	2e-05	fixed-sign variable	0	0.00024	fixed-sign variable	0	0.00012	fixed-sign variable	0	0.00012	fixed-sign variable	0	0.00015
835	CYANtex	Transport, Outer Membrane Porin	0	0	blocked	0	0	blocked	0	0	blocked	0	0	blocked	0	0	blocked	0	0	blocked	0	0	blocked	0	0	blocked	0	0	blocked	0	0	blocked	0	0	blocked	0	0	blocked	0	0	blocked	0	0	blocked	0	0	blocked	0	0
836	CYNTAH	Nitrogen Metabolism	0	0	blocked	0	0	blocked	0	0	blocked	0	0	blocked	0	0	blocked	0	0	blocked	0	0	blocked	0	0	blocked	0	0	blocked	0	0	blocked	0	0	blocked	0	0	blocked	0	0	blocked	0	0	blocked	0	0	blocked	0	0
837	CYNTt2pp	Transport, Inner Membrane	0	0	blocked	0	0	blocked	0	0	blocked	0	0	blocked	0	0	blocked	0	0	blocked	0	0	blocked	0	0	blocked	0	0	blocked	0	0	blocked	0	0	blocked	0	0	blocked	0	0	blocked	0	0	blocked	0	0	blocked	0	0
838	CYNTtex	Transport, Outer Membrane Porin	0	0	blocked	0	0	blocked	0	0	blocked	0	0	blocked	0	0	blocked	0	0	blocked	0	0	blocked	0	0	blocked	0	0	blocked	0	0	blocked	0	0	blocked	0	0	blocked	0	0	blocked	0	0	blocked	0	0	blocked	0	0
839	CYSDDS	Cysteine Metabolism	0	0	blocked	0	0	blocked	0	0	blocked	0	0	blocked	0	0	blocked	0	0	blocked	0	0	blocked	0	0	blocked	0	0	blocked	0	0	blocked	0	0	blocked	0	0	blocked	0	0	blocked	0	0	blocked	0	0	blocked	0	0
840	CYSDS	Cysteine Metabolism	0	18.7064	fixed-sign variable	0	15.373	fixed-sign variable	0	8.68568	fixed-sign variable	0	12.019	fixed-sign variable	0	8.68568	fixed-sign variable	0	8.68568	fixed-sign variable	0	8.70637	fixed-sign variable	0	2.01901	fixed-sign variable	0	15.373	fixed-sign variable	0	22.0397	fixed-sign variable	0	2.01901	fixed-sign variable	0	2.01901	fixed-sign variable	0	38.7064	fixed-sign variable	0	15.373	fixed-sign variable	0	15.373	fixed-sign variable	0	22.0397
841	CYSDabcpp	Transport, Inner Membrane	0	0	blocked	0	0	blocked	0	0	blocked	0	0	blocked	0	0	blocked	0	0	blocked	0	0	blocked	0	0	blocked	0	0	blocked	0	0	blocked	0	0	blocked	0	0	blocked	0	0	blocked	0	0	blocked	0	0	blocked	0	0
842	CYSDtex	Transport, Outer Membrane Porin	0	0	blocked	0	0	blocked	0	0	blocked	0	0	blocked	0	0	blocked	0	0	blocked	0	0	blocked	0	0	blocked	0	0	blocked	0	0	blocked	0	0	blocked	0	0	blocked	0	0	blocked	0	0	blocked	0	0	blocked	0	0
843	CYSS	Cysteine Metabolism	0	18.7064	fixed-sign variable	0	15.373	fixed-sign variable	0	8.68568	fixed-sign variable	0	12.019	fixed-sign variable	0	8.68568	fixed-sign variable	0	8.68568	fixed-sign variable	0	8.70637	fixed-sign variable	0	2.01901	fixed-sign variable	0	15.373	fixed-sign variable	0	22.0397	fixed-sign variable	0	2.01901	fixed-sign variable	0	2.01901	fixed-sign variable	0	38.7064	fixed-sign variable	0	15.373	fixed-sign variable	0	15.373	fixed-sign variable	0	22.0397
844	CYSSADS	Cysteine Metabolism	0	0	blocked	0	0	blocked	0	0	blocked	0	0	blocked	0	0	blocked	0	0	blocked	0	0	blocked	0	0	blocked	0	0	blocked	0	0	blocked	0	0	blocked	0	0	blocked	0	0	blocked	0	0	blocked	0	0	blocked	0	0
845	CPPPGO	Cofactor and Prosthetic Group Biosynthesis	0	1.13952	fixed-sign variable	0	0.94121	fixed-sign variable	0	0.54871	fixed-sign variable	0	0.85174	fixed-sign variable	0	0.7243	fixed-sign variable	0	0.7243	fixed-sign variable	0	0.52413	fixed-sign variable	0	0.18355	fixed-sign variable	0	0.94121	fixed-sign variable	0	1.31234	fixed-sign variable	0	0.18355	fixed-sign variable	0	0.18355	fixed-sign variable	0	2.36877	fixed-sign variable	0	1.15665	fixed-sign variable	0	1.15665	fixed-sign variable	0	1.45968
846	CPPPGO2	Cofactor and Prosthetic Group Biosynthesis	0	0.83583	fixed-sign variable	0	0.68984	fixed-sign variable	0	0.38526	fixed-sign variable	0	0.59803	fixed-sign variable	0	0.46429	fixed-sign variable	0	0.46429	fixed-sign variable	0	0.39787	fixed-sign variable	0	0.12034	fixed-sign variable	0	0.68984	fixed-sign variable	0	1.01663	fixed-sign variable	0	0.12034	fixed-sign variable	0	0.12034	fixed-sign variable	0	1.71174	fixed-sign variable	0	0.83583	fixed-sign variable	0	0.83583	fixed-sign variable	0	1.05481
847	CRNBTCT	Oxidative Phosphorylation	0	0	blocked	0	0	blocked	0	0	blocked	0	0	blocked	0	0	blocked	0	0	blocked	0	0	blocked	0	0	blocked	0	0	blocked	0	0	blocked	0	0	blocked	0	0	blocked	0	0	blocked	0	0	blocked	0	0	blocked	0	0
848	CRNCAL2	Oxidative Phosphorylation	0	0	blocked	0	0	blocked	0	0	blocked	0	0	blocked	0	0	blocked	0	0	blocked	0	0	blocked	0	0	blocked	0	0	blocked	0	0	blocked	0	0	blocked	0	0	blocked	0	0	blocked	0	0	blocked	0	0	blocked	0	0
849	CRNCAR	Oxidative Phosphorylation	0	0	blocked	0	0	blocked	0	0	blocked	0	0	blocked	0	0	blocked	0	0	blocked	0	0	blocked	0	0	blocked	0	0	blocked	0	0	blocked	0	0	blocked	0	0	blocked	0	0	blocked	0	0	blocked	0	0	blocked	0	0
850	CRNCBCT	Oxidative Phosphorylation	0	0	blocked	0	0	blocked	0	0	blocked	0	0	blocked	0	0	blocked	0	0	blocked	0	0	blocked	0	0	blocked	0	0	blocked	0	0	blocked	0	0	blocked	0	0	blocked	0	0	blocked	0	0	blocked	0	0	blocked	0	0
851	CYSTL	Methionine Metabolism	0	1.78919	fixed-sign variable	0	1.47669	fixed-sign variable	0	0.82306	fixed-sign variable	0	1.27761	fixed-sign variable	0	0.90537	fixed-sign variable	0	0.90537	fixed-sign variable	0	0.85169	fixed-sign variable	0	0.24556	fixed-sign variable	0	1.47669	fixed-sign variable	0	2.41419	fixed-sign variable	0	0.24556	fixed-sign variable	0	0.24556	fixed-sign variable	0	3.66419	fixed-sign variable	0	1.78919	fixed-sign variable	0	1.78919	fixed-sign variable	0	2.25794
852	APRAUR	Cofactor and Prosthetic Group Biosynthesis	0	0.00021	fixed-sign variable	0	0.00017	fixed-sign variable	0	0.0001	fixed-sign variable	0	0.00015	fixed-sign variable	0	0.0001	fixed-sign variable	0	0.0001	fixed-sign variable	0	0.0001	fixed-sign variable	0	3e-05	fixed-sign variable	0	0.00017	fixed-sign variable	0	0.0003	fixed-sign variable	0	3e-05	fixed-sign variable	0	3e-05	fixed-sign variable	0	0.00043	fixed-sign variable	0	0.00021	fixed-sign variable	0	0.00021	fixed-sign variable	0	0.00027
853	CYSTRS	tRNA Charging	0	0	blocked	0	0	blocked	0	0	blocked	0	0	blocked	0	0	blocked	0	0	blocked	0	0	blocked	0	0	blocked	0	0	blocked	0	0	blocked	0	0	blocked	0	0	blocked	0	0	blocked	0	0	blocked	0	0	blocked	0	0
854	CYSabc2pp	Transport, Inner Membrane	0	19.0847	fixed-sign variable	0	15.7514	fixed-sign variable	0	9.0537	fixed-sign variable	0	14.0537	fixed-sign variable	0	9.0537	fixed-sign variable	0	9.0537	fixed-sign variable	0	9.08473	fixed-sign variable	0	3.02852	fixed-sign variable	0	15.7514	fixed-sign variable	0	25.7514	fixed-sign variable	0	3.02852	fixed-sign variable	0	3.02852	fixed-sign variable	0	39.0847	fixed-sign variable	0	19.0847	fixed-sign variable	0	19.0847	fixed-sign variable	0	24.0847
855	CRNCDH	Oxidative Phosphorylation	0	0	blocked	0	0	blocked	0	0	blocked	0	0	blocked	0	0	blocked	0	0	blocked	0	0	blocked	0	0	blocked	0	0	blocked	0	0	blocked	0	0	blocked	0	0	blocked	0	0	blocked	0	0	blocked	0	0	blocked	0	0
856	CRNDCAL2	Oxidative Phosphorylation	0	0	blocked	0	0	blocked	0	0	blocked	0	0	blocked	0	0	blocked	0	0	blocked	0	0	blocked	0	0	blocked	0	0	blocked	0	0	blocked	0	0	blocked	0	0	blocked	0	0	blocked	0	0	blocked	0	0	blocked	0	0
857	ARAI	Alternate Carbon Metabolism	0	0	blocked	0	0	blocked	0	0	blocked	0	0	blocked	0	0	blocked	0	0	blocked	0	0	blocked	0	0	blocked	0	0	blocked	0	0	blocked	0	0	blocked	0	0	blocked	0	0	blocked	0	0	blocked	0	0	blocked	0	0
858	CRNDabcpp	Transport, Inner Membrane	0	38.1695	fixed-sign variable	0	31.5028	fixed-sign variable	0	18.1074	fixed-sign variable	0	28.1074	fixed-sign variable	0	18.1074	fixed-sign variable	0	18.1074	fixed-sign variable	0	18.1695	fixed-sign variable	0	6.05703	fixed-sign variable	0	31.5028	fixed-sign variable	0	51.5028	fixed-sign variable	0	6.05703	fixed-sign variable	0	6.05703	fixed-sign variable	0	78.1695	fixed-sign variable	0	38.1695	fixed-sign variable	0	38.1695	fixed-sign variable	0	48.1695
859	CYSabcpp	Transport, Inner Membrane	0	38.1695	fixed-sign variable	0	31.5028	fixed-sign variable	0	18.1074	fixed-sign variable	0	28.1074	fixed-sign variable	0	18.1074	fixed-sign variable	0	18.1074	fixed-sign variable	0	18.1695	fixed-sign variable	0	6.05703	fixed-sign variable	0	31.5028	fixed-sign variable	0	51.5028	fixed-sign variable	0	6.05703	fixed-sign variable	0	6.05703	fixed-sign variable	0	78.1695	fixed-sign variable	0	38.1695	fixed-sign variable	0	38.1695	fixed-sign variable	0	48.1695
860	CYStex	Transport, Outer Membrane Porin	0	6.36158	fixed-sign variable	0	5.25047	fixed-sign variable	0	3.0179	fixed-sign variable	0	4.68457	fixed-sign variable	0	3.0179	fixed-sign variable	0	3.0179	fixed-sign variable	0	3.02824	fixed-sign variable	0	0.86529	fixed-sign variable	0	5.25047	fixed-sign variable	0	8.5838	fixed-sign variable	0	0.86529	fixed-sign variable	0	0.86529	fixed-sign variable	0	13.0282	fixed-sign variable	0	6.36158	fixed-sign variable	0	6.36158	fixed-sign variable	0	8.02824
861	ARBTNR1	Inorganic Ion Transport and Metabolism	0	19.0847	fixed-sign variable	0	15.7514	fixed-sign variable	0	9.0537	fixed-sign variable	0	14.0537	fixed-sign variable	0	9.0537	fixed-sign variable	0	9.0537	fixed-sign variable	0	9.08473	fixed-sign variable	0	3.02852	fixed-sign variable	0	15.7514	fixed-sign variable	0	25.7514	fixed-sign variable	0	3.02852	fixed-sign variable	0	3.02852	fixed-sign variable	0	39.0847	fixed-sign variable	0	19.0847	fixed-sign variable	0	19.0847	fixed-sign variable	0	24.0847
862	CYStpp	Transport, Inner Membrane	0	38.1695	fixed-sign variable	0	31.5028	fixed-sign variable	0	18.1074	fixed-sign variable	0	28.1074	fixed-sign variable	0	18.1074	fixed-sign variable	0	18.1074	fixed-sign variable	0	18.1695	fixed-sign variable	0	6.05703	fixed-sign variable	0	31.5028	fixed-sign variable	0	51.5028	fixed-sign variable	0	6.05703	fixed-sign variable	0	6.05703	fixed-sign variable	0	78.1695	fixed-sign variable	0	38.1695	fixed-sign variable	0	38.1695	fixed-sign variable	0	48.1695
863	CYTBD2pp	Oxidative Phosphorylation	0	107.698	fixed-sign variable	0	97.6978	fixed-sign variable	0	68.4649	fixed-sign variable	0	81.7982	fixed-sign variable	0	68.2731	fixed-sign variable	0	68.2731	fixed-sign variable	0	57.6978	fixed-sign variable	0	61.7982	fixed-sign variable	0	87.6978	fixed-sign variable	0	137.698	fixed-sign variable	0	51.7982	fixed-sign variable	0	41.7982	fixed-sign variable	0	227.698	fixed-sign variable	0	135.152	fixed-sign variable	0	135.152	fixed-sign variable	0	181.819
864	CYTBDpp	Oxidative Phosphorylation	0	107.698	fixed-sign variable	0	97.6978	fixed-sign variable	0	77.6978	fixed-sign variable	0	87.6978	fixed-sign variable	0	77.6978	fixed-sign variable	0	77.6978	fixed-sign variable	0	57.6978	fixed-sign variable	0	67.6978	fixed-sign variable	0	87.6978	fixed-sign variable	0	137.698	fixed-sign variable	0	67.6978	fixed-sign variable	0	47.6978	fixed-sign variable	0	227.698	fixed-sign variable	0	147.698	fixed-sign variable	0	147.698	fixed-sign variable	0	197.698
865	CYTBO3_4pp	Oxidative Phosphorylation	0	107.698	fixed-sign variable	0	97.6978	fixed-sign variable	0	77.6978	fixed-sign variable	0	87.6978	fixed-sign variable	0	77.6978	fixed-sign variable	0	77.6978	fixed-sign variable	0	57.6978	fixed-sign variable	0	67.6978	fixed-sign variable	0	87.6978	fixed-sign variable	0	137.698	fixed-sign variable	0	67.6978	fixed-sign variable	0	47.6978	fixed-sign variable	0	227.698	fixed-sign variable	0	147.698	fixed-sign variable	0	147.698	fixed-sign variable	0	197.698
866	CYTD	Nucleotide Salvage Pathway	0	12.7232	fixed-sign variable	0	10.5009	fixed-sign variable	0	6.0358	fixed-sign variable	0	9.36913	fixed-sign variable	0	6.0358	fixed-sign variable	0	6.0358	fixed-sign variable	0	6.05649	fixed-sign variable	0	2.01901	fixed-sign variable	0	10.5009	fixed-sign variable	0	17.1676	fixed-sign variable	0	2.01901	fixed-sign variable	0	2.01901	fixed-sign variable	0	26.0565	fixed-sign variable	0	12.7232	fixed-sign variable	0	12.7232	fixed-sign variable	0	16.0565
867	CRNDt2rpp	Transport, Inner Membrane	-38.1695	1000	sign variable	-31.5028	1000	sign variable	-18.1074	1000	sign variable	-28.1074	1000	sign variable	-18.1074	1000	sign variable	-18.1074	1000	sign variable	-18.1695	1000	sign variable	-6.05703	1000	sign variable	-31.5028	1000	sign variable	-51.5028	1000	sign variable	-6.05703	1000	sign variable	-6.05703	1000	sign variable	-78.1695	1000	sign variable	-38.1695	1000	sign variable	-38.1695	1000	sign variable	-48.1695	1000
868	CRNDtex	Transport, Outer Membrane Porin	0	0	blocked	0	0	blocked	0	0	blocked	0	0	blocked	0	0	blocked	0	0	blocked	0	0	blocked	0	0	blocked	0	0	blocked	0	0	blocked	0	0	blocked	0	0	blocked	0	0	blocked	0	0	blocked	0	0	blocked	0	0
869	CRNabcpp	Transport, Inner Membrane	0	38.1695	fixed-sign variable	0	31.5028	fixed-sign variable	0	18.1074	fixed-sign variable	0	28.1074	fixed-sign variable	0	18.1074	fixed-sign variable	0	18.1074	fixed-sign variable	0	18.1695	fixed-sign variable	0	6.05703	fixed-sign variable	0	31.5028	fixed-sign variable	0	51.5028	fixed-sign variable	0	6.05703	fixed-sign variable	0	6.05703	fixed-sign variable	0	78.1695	fixed-sign variable	0	38.1695	fixed-sign variable	0	38.1695	fixed-sign variable	0	48.1695
870	CRNt2rpp	Transport, Inner Membrane	0	1000	fixed-sign variable	0	1000	fixed-sign variable	0	1000	fixed-sign variable	0	1000	fixed-sign variable	0	1000	fixed-sign variable	0	1000	fixed-sign variable	0	1000	fixed-sign variable	0	1000	fixed-sign variable	0	1000	fixed-sign variable	0	1000	fixed-sign variable	0	1000	fixed-sign variable	0	1000	fixed-sign variable	0	1000	fixed-sign variable	0	1000	fixed-sign variable	0	1000	fixed-sign variable	0	1000
871	CRNt7pp	Transport, Inner Membrane	0	0	blocked	0	0	blocked	0	0	blocked	0	0	blocked	0	0	blocked	0	0	blocked	0	0	blocked	0	0	blocked	0	0	blocked	0	0	blocked	0	0	blocked	0	0	blocked	0	0	blocked	0	0	blocked	0	0	blocked	0	0
872	CYTDH	Alternate Carbon Metabolism	0	9.54237	fixed-sign variable	0	7.8757	fixed-sign variable	0	4.52685	fixed-sign variable	0	7.02685	fixed-sign variable	0	4.52685	fixed-sign variable	0	4.52685	fixed-sign variable	0	4.54237	fixed-sign variable	0	1.51426	fixed-sign variable	0	7.8757	fixed-sign variable	0	12.8757	fixed-sign variable	0	1.51426	fixed-sign variable	0	1.51426	fixed-sign variable	0	19.5424	fixed-sign variable	0	9.54237	fixed-sign variable	0	9.54237	fixed-sign variable	0	12.0424
873	CRNt8pp	Transport, Inner Membrane	0	1000	fixed-sign variable	0	1000	fixed-sign variable	0	1000	fixed-sign variable	0	1000	fixed-sign variable	0	1000	fixed-sign variable	0	1000	fixed-sign variable	0	1000	fixed-sign variable	0	1000	fixed-sign variable	0	1000	fixed-sign variable	0	1000	fixed-sign variable	0	1000	fixed-sign variable	0	1000	fixed-sign variable	0	1000	fixed-sign variable	0	1000	fixed-sign variable	0	1000	fixed-sign variable	0	1000
874	CYTDK2	Nucleotide Salvage Pathway	0	38.1695	fixed-sign variable	0	31.5028	fixed-sign variable	0	18.1074	fixed-sign variable	0	28.1074	fixed-sign variable	0	18.1074	fixed-sign variable	0	18.1074	fixed-sign variable	0	18.1695	fixed-sign variable	0	6.05703	fixed-sign variable	0	31.5028	fixed-sign variable	0	51.5028	fixed-sign variable	0	6.05703	fixed-sign variable	0	6.05703	fixed-sign variable	0	78.1695	fixed-sign variable	0	38.1695	fixed-sign variable	0	38.1695	fixed-sign variable	0	48.1695
875	ARBTNR2	Inorganic Ion Transport and Metabolism	0	19.0847	fixed-sign variable	0	15.7514	fixed-sign variable	0	9.0537	fixed-sign variable	0	14.0537	fixed-sign variable	0	9.0537	fixed-sign variable	0	9.0537	fixed-sign variable	0	9.08473	fixed-sign variable	0	3.02852	fixed-sign variable	0	15.7514	fixed-sign variable	0	25.7514	fixed-sign variable	0	3.02852	fixed-sign variable	0	3.02852	fixed-sign variable	0	39.0847	fixed-sign variable	0	19.0847	fixed-sign variable	0	19.0847	fixed-sign variable	0	24.0847
876	CYTDt2pp_copy1		0	1000	fixed-sign variable	0	1000	fixed-sign variable	0	1000	fixed-sign variable	0	1000	fixed-sign variable	0	1000	fixed-sign variable	0	1000	fixed-sign variable	0	1000	fixed-sign variable	0	1000	fixed-sign variable	0	1000	fixed-sign variable	0	1000	fixed-sign variable	0	1000	fixed-sign variable	0	1000	fixed-sign variable	0	1000	fixed-sign variable	0	1000	fixed-sign variable	0	1000	fixed-sign variable	0	1000
877	CRNtex	Transport, Outer Membrane Porin	0	0	blocked	0	0	blocked	0	0	blocked	0	0	blocked	0	0	blocked	0	0	blocked	0	0	blocked	0	0	blocked	0	0	blocked	0	0	blocked	0	0	blocked	0	0	blocked	0	0	blocked	0	0	blocked	0	0	blocked	0	0
878	CS	Citric Acid Cycle	0	56.1191	fixed-sign variable	0	46.1191	fixed-sign variable	1.80127	36.057	fixed-sign variable	0	46.057	fixed-sign variable	0	26.057	fixed-sign variable	0	26.057	fixed-sign variable	0	26.1191	fixed-sign variable	1.8926	16.057	fixed-sign variable	0	46.1191	fixed-sign variable	0	66.1191	fixed-sign variable	11.8926	26.057	fixed-sign variable	1.8926	16.057	fixed-sign variable	0	116.119	fixed-sign variable	0	66.1191	fixed-sign variable	0	66.1191	fixed-sign variable	0	86.1191
879	CSND	Nucleotide Salvage Pathway	0	12.7232	fixed-sign variable	0	10.5009	fixed-sign variable	0	6.0358	fixed-sign variable	0	9.36913	fixed-sign variable	0	6.0358	fixed-sign variable	0	6.0358	fixed-sign variable	0	6.05649	fixed-sign variable	0	2.01901	fixed-sign variable	0	10.5009	fixed-sign variable	0	17.1676	fixed-sign variable	0	2.01901	fixed-sign variable	0	2.01901	fixed-sign variable	0	26.0565	fixed-sign variable	0	12.7232	fixed-sign variable	0	12.7232	fixed-sign variable	0	16.0565
880	CYTDt2pp_copy2		0	1000	fixed-sign variable	0	1000	fixed-sign variable	0	1000	fixed-sign variable	0	1000	fixed-sign variable	0	1000	fixed-sign variable	0	1000	fixed-sign variable	0	1000	fixed-sign variable	0	1000	fixed-sign variable	0	1000	fixed-sign variable	0	1000	fixed-sign variable	0	1000	fixed-sign variable	0	1000	fixed-sign variable	0	1000	fixed-sign variable	0	1000	fixed-sign variable	0	1000	fixed-sign variable	0	1000
881	CYTDtex	Transport, Outer Membrane Porin	0	3.69382	fixed-sign variable	0	3.04866	fixed-sign variable	0	1.64613	fixed-sign variable	0	2.55522	fixed-sign variable	0	1.81074	fixed-sign variable	0	1.81074	fixed-sign variable	0	1.75834	fixed-sign variable	0	0.47819	fixed-sign variable	0	3.04866	fixed-sign variable	0	4.98414	fixed-sign variable	0	0.47819	fixed-sign variable	0	0.47819	fixed-sign variable	0	7.56479	fixed-sign variable	0	3.69382	fixed-sign variable	0	3.69382	fixed-sign variable	0	4.66156
882	CSNt2pp	Transport, Inner Membrane	0	0	blocked	0	0	blocked	0	0	blocked	0	0	blocked	0	0	blocked	0	0	blocked	0	0	blocked	0	0	blocked	0	0	blocked	0	0	blocked	0	0	blocked	0	0	blocked	0	0	blocked	0	0	blocked	0	0	blocked	0	0
883	ARBTNR3	Inorganic Ion Transport and Metabolism	0	19.0847	fixed-sign variable	0	15.7514	fixed-sign variable	0	9.0537	fixed-sign variable	0	14.0537	fixed-sign variable	0	9.0537	fixed-sign variable	0	9.0537	fixed-sign variable	0	9.08473	fixed-sign variable	0	3.02852	fixed-sign variable	0	15.7514	fixed-sign variable	0	25.7514	fixed-sign variable	0	3.02852	fixed-sign variable	0	3.02852	fixed-sign variable	0	39.0847	fixed-sign variable	0	19.0847	fixed-sign variable	0	19.0847	fixed-sign variable	0	24.0847
884	CSNtex	Transport, Outer Membrane Porin	0	0	blocked	0	0	blocked	0	0	blocked	0	0	blocked	0	0	blocked	0	0	blocked	0	0	blocked	0	0	blocked	0	0	blocked	0	0	blocked	0	0	blocked	0	0	blocked	0	0	blocked	0	0	blocked	0	0	blocked	0	0
885	CTBTCAL2	Oxidative Phosphorylation	0	0	blocked	0	0	blocked	0	0	blocked	0	0	blocked	0	0	blocked	0	0	blocked	0	0	blocked	0	0	blocked	0	0	blocked	0	0	blocked	0	0	blocked	0	0	blocked	0	0	blocked	0	0	blocked	0	0	blocked	0	0
886	CTBTabcpp	Transport, Inner Membrane	0	38.1695	fixed-sign variable	0	31.5028	fixed-sign variable	0	18.1074	fixed-sign variable	0	28.1074	fixed-sign variable	0	18.1074	fixed-sign variable	0	18.1074	fixed-sign variable	0	18.1695	fixed-sign variable	0	6.05703	fixed-sign variable	0	31.5028	fixed-sign variable	0	51.5028	fixed-sign variable	0	6.05703	fixed-sign variable	0	6.05703	fixed-sign variable	0	78.1695	fixed-sign variable	0	38.1695	fixed-sign variable	0	38.1695	fixed-sign variable	0	48.1695
887	CYTK1	Nucleotide Salvage Pathway	-11.7756	39.1171	sign variable	-9.55333	32.4504	sign variable	-5.0882	19.055	sign variable	-8.42153	29.055	sign variable	-5.0882	19.055	sign variable	-5.0882	19.055	sign variable	-5.10889	19.1171	sign variable	-1.07141	7.00463	sign variable	-9.55333	32.4504	sign variable	-16.22	52.4504	sign variable	-1.07141	7.00463	sign variable	-1.07141	7.00463	sign variable	-25.1089	79.1171	sign variable	-11.7756	39.1171	sign variable	-11.7756	39.1171	sign variable	-15.1089	49.1171
888	CYTK2	Nucleotide Salvage Pathway	-11.4508	38.1695	sign variable	-9.45084	31.5028	sign variable	-4.52685	18.1074	sign variable	-7.02685	28.1074	sign variable	-4.52685	18.1074	sign variable	-4.52685	18.1074	sign variable	-5.45084	18.1695	sign variable	-1.29794	6.05703	sign variable	-9.45084	31.5028	sign variable	-14.5268	51.5028	sign variable	-1.29794	6.05703	sign variable	-1.29794	6.05703	sign variable	-23.4508	78.1695	sign variable	-11.4508	38.1695	sign variable	-11.4508	38.1695	sign variable	-14.4508	48.1695
889	D_LACt2pp		0	17.2101	fixed-sign variable	0	15.4402	fixed-sign variable	0	11.6924	fixed-sign variable	0	13.4424	fixed-sign variable	0	11.6011	fixed-sign variable	0	11.5988	fixed-sign variable	0	8.60709	fixed-sign variable	0	6.05703	fixed-sign variable	0	13.7955	fixed-sign variable	0	22.3999	fixed-sign variable	0	6.05703	fixed-sign variable	0	5.88869	fixed-sign variable	0	37.454	fixed-sign variable	0	23.7955	fixed-sign variable	0	23.7955	fixed-sign variable	0	32.0881
890	D_LACtex		0	17.2101	fixed-sign variable	0	15.4402	fixed-sign variable	0	11.6924	fixed-sign variable	0	13.4424	fixed-sign variable	0	11.6011	fixed-sign variable	0	11.5988	fixed-sign variable	0	8.60709	fixed-sign variable	0	6.05703	fixed-sign variable	0	13.7955	fixed-sign variable	0	22.3999	fixed-sign variable	0	6.05703	fixed-sign variable	0	5.88869	fixed-sign variable	0	37.454	fixed-sign variable	0	23.7955	fixed-sign variable	0	23.7955	fixed-sign variable	0	32.0881
891	CTBTt2rpp	Transport, Inner Membrane	0	38.1695	fixed-sign variable	0	31.5028	fixed-sign variable	0	18.1074	fixed-sign variable	0	28.1074	fixed-sign variable	0	18.1074	fixed-sign variable	0	18.1074	fixed-sign variable	0	18.1695	fixed-sign variable	0	6.05703	fixed-sign variable	0	31.5028	fixed-sign variable	0	51.5028	fixed-sign variable	0	6.05703	fixed-sign variable	0	6.05703	fixed-sign variable	0	78.1695	fixed-sign variable	0	38.1695	fixed-sign variable	0	38.1695	fixed-sign variable	0	48.1695
892	CTECOAI6	Membrane Lipid Metabolism	-12.2593	7.80136	sign variable	-10.3545	6.58924	sign variable	-6.52726	4.15371	sign variable	-9.3844	5.97189	sign variable	-6.52726	4.15371	sign variable	-6.52726	4.15371	sign variable	-6.54499	4.16499	sign variable	-3.0843	1.96273	sign variable	-10.3545	6.58924	sign variable	-16.0688	10.2256	sign variable	-3.0843	1.96273	sign variable	-3.0843	1.96273	sign variable	-23.6879	15.0741	sign variable	-12.2593	7.80136	sign variable	-12.2593	7.80136	sign variable	-15.1164	9.61954
893	ARBTNabcpp	Transport, Inner Membrane	0	38.1695	fixed-sign variable	0	31.5028	fixed-sign variable	0	18.1074	fixed-sign variable	0	28.1074	fixed-sign variable	0	18.1074	fixed-sign variable	0	18.1074	fixed-sign variable	0	18.1695	fixed-sign variable	0	6.05703	fixed-sign variable	0	31.5028	fixed-sign variable	0	51.5028	fixed-sign variable	0	6.05703	fixed-sign variable	0	6.05703	fixed-sign variable	0	78.1695	fixed-sign variable	0	38.1695	fixed-sign variable	0	38.1695	fixed-sign variable	0	48.1695
894	CTECOAI7	Membrane Lipid Metabolism	-12.2593	12.2593	sign variable	-10.3545	10.3545	sign variable	-6.52726	6.52726	sign variable	-9.3844	9.3844	sign variable	-6.52726	6.52726	sign variable	-6.52726	6.52726	sign variable	-6.54499	6.54499	sign variable	-3.0843	3.0843	sign variable	-10.3545	10.3545	sign variable	-16.0688	16.0688	sign variable	-3.0843	3.0843	sign variable	-3.0843	3.0843	sign variable	-23.6879	23.6879	sign variable	-12.2593	12.2593	sign variable	-12.2593	12.2593	sign variable	-15.1164	15.1164
895	CTECOAI8	Membrane Lipid Metabolism	-0.02307	12.2593	sign variable	-0.01904	10.3545	sign variable	-0.01081	6.52726	sign variable	-0.01678	9.3844	sign variable	-0.01121	6.52726	sign variable	-0.01121	6.52726	sign variable	-0.01098	6.54499	sign variable	-0.00348	3.0843	sign variable	-0.01904	10.3545	sign variable	-0.0326	16.0688	sign variable	-0.00348	3.0843	sign variable	-0.00348	3.0843	sign variable	-0.04724	23.6879	sign variable	-0.02309	12.2593	sign variable	-0.02309	12.2593	sign variable	-0.02914	15.1164
896	DAAD	Alanine and Aspartate Metabolism	0	50.4854	fixed-sign variable	0	45.4854	fixed-sign variable	0	33.5772	fixed-sign variable	0	38.9135	fixed-sign variable	0	33.7885	fixed-sign variable	0	33.782	fixed-sign variable	0	25.4854	fixed-sign variable	0	25.0515	fixed-sign variable	0	40.4854	fixed-sign variable	0	68.424	fixed-sign variable	0	25.7731	fixed-sign variable	0	15.9964	fixed-sign variable	0	109.771	fixed-sign variable	0	68.9797	fixed-sign variable	0	68.9797	fixed-sign variable	0	91.9397
897	DADA	Nucleotide Salvage Pathway	0	19.0847	fixed-sign variable	0	15.7514	fixed-sign variable	0	9.0537	fixed-sign variable	0	14.0537	fixed-sign variable	0	9.0537	fixed-sign variable	0	9.0537	fixed-sign variable	0	9.08473	fixed-sign variable	0	3.02852	fixed-sign variable	0	15.7514	fixed-sign variable	0	25.7514	fixed-sign variable	0	3.02852	fixed-sign variable	0	3.02852	fixed-sign variable	0	39.0847	fixed-sign variable	0	19.0847	fixed-sign variable	0	19.0847	fixed-sign variable	0	24.0847
898	DADK	Nucleotide Salvage Pathway	-24.0537	38.1695	sign variable	-19.0537	31.5028	sign variable	-9.0537	18.1074	sign variable	-13.5214	28.1074	sign variable	-9.0537	18.1074	sign variable	-9.0537	18.1074	sign variable	-13.0595	18.1695	sign variable	-2.27139	6.05703	sign variable	-19.0537	31.5028	sign variable	-27.2714	51.5028	sign variable	-2.27139	6.05703	sign variable	-2.27139	6.05703	sign variable	-49.0537	78.1695	sign variable	-21.0214	38.1695	sign variable	-21.0214	38.1695	sign variable	-28.5214	48.1695
899	DADNt2pp	Transport, Inner Membrane	0	0	blocked	0	0	blocked	0	0	blocked	0	0	blocked	0	0	blocked	0	0	blocked	0	0	blocked	0	0	blocked	0	0	blocked	0	0	blocked	0	0	blocked	0	0	blocked	0	0	blocked	0	0	blocked	0	0	blocked	0	0
900	DADNtex	Transport, Outer Membrane	0	0	blocked	0	0	blocked	0	0	blocked	0	0	blocked	0	0	blocked	0	0	blocked	0	0	blocked	0	0	blocked	0	0	blocked	0	0	blocked	0	0	blocked	0	0	blocked	0	0	blocked	0	0	blocked	0	0	blocked	0	0
901	DAGK120	Glycerophospholipid Metabolism	0	38.1695	fixed-sign variable	0	31.5028	fixed-sign variable	0	18.1074	fixed-sign variable	0	28.1074	fixed-sign variable	0	18.1074	fixed-sign variable	0	18.1074	fixed-sign variable	0	18.1695	fixed-sign variable	0	6.05703	fixed-sign variable	0	31.5028	fixed-sign variable	0	51.5028	fixed-sign variable	0	6.05703	fixed-sign variable	0	6.05703	fixed-sign variable	0	78.1695	fixed-sign variable	0	38.1695	fixed-sign variable	0	38.1695	fixed-sign variable	0	48.1695
902	CTPS2	Purine and Pyrimidine Biosynthesis	0	12.7232	fixed-sign variable	0	10.5009	fixed-sign variable	0	6.0358	fixed-sign variable	0	9.36913	fixed-sign variable	0	6.0358	fixed-sign variable	0	6.0358	fixed-sign variable	0	6.05649	fixed-sign variable	0	2.01901	fixed-sign variable	0	10.5009	fixed-sign variable	0	17.1676	fixed-sign variable	0	2.01901	fixed-sign variable	0	2.01901	fixed-sign variable	0	26.0565	fixed-sign variable	0	12.7232	fixed-sign variable	0	12.7232	fixed-sign variable	0	16.0565
903	CU1Opp	Inorganic Ion Transport and Metabolism	0	0	blocked	0	0	blocked	0	0	blocked	0	0	blocked	0	0	blocked	0	0	blocked	0	0	blocked	0	0	blocked	0	0	blocked	0	0	blocked	0	0	blocked	0	0	blocked	0	0	blocked	0	0	blocked	0	0	blocked	0	0
904	CU1abcpp	Inorganic Ion Transport and Metabolism	0	0	blocked	0	0	blocked	0	0	blocked	0	0	blocked	0	0	blocked	0	0	blocked	0	0	blocked	0	0	blocked	0	0	blocked	0	0	blocked	0	0	blocked	0	0	blocked	0	0	blocked	0	0	blocked	0	0	blocked	0	0
905	CU2abcpp	Inorganic Ion Transport and Metabolism	0	38.1695	fixed-sign variable	0	31.5028	fixed-sign variable	0	18.1074	fixed-sign variable	0	28.1074	fixed-sign variable	0	18.1074	fixed-sign variable	0	18.1074	fixed-sign variable	0	18.1695	fixed-sign variable	0	6.05703	fixed-sign variable	0	31.5028	fixed-sign variable	0	51.5028	fixed-sign variable	0	6.05703	fixed-sign variable	0	6.05703	fixed-sign variable	0	78.1695	fixed-sign variable	0	38.1695	fixed-sign variable	0	38.1695	fixed-sign variable	0	48.1695
906	CU2tex	Transport, Outer Membrane Porin	0	0.00032	fixed-sign variable	0	0.00026	fixed-sign variable	0	0.00015	fixed-sign variable	0	0.00023	fixed-sign variable	0	0.00016	fixed-sign variable	0	0.00016	fixed-sign variable	0	0.00015	fixed-sign variable	0	5e-05	fixed-sign variable	0	0.00026	fixed-sign variable	0	0.00045	fixed-sign variable	0	5e-05	fixed-sign variable	0	5e-05	fixed-sign variable	0	0.00065	fixed-sign variable	0	0.00032	fixed-sign variable	0	0.00032	fixed-sign variable	0	0.0004
907	DAGK140	Glycerophospholipid Metabolism	0	38.1695	fixed-sign variable	0	31.5028	fixed-sign variable	0	18.1074	fixed-sign variable	0	28.1074	fixed-sign variable	0	18.1074	fixed-sign variable	0	18.1074	fixed-sign variable	0	18.1695	fixed-sign variable	0	6.05703	fixed-sign variable	0	31.5028	fixed-sign variable	0	51.5028	fixed-sign variable	0	6.05703	fixed-sign variable	0	6.05703	fixed-sign variable	0	78.1695	fixed-sign variable	0	38.1695	fixed-sign variable	0	38.1695	fixed-sign variable	0	48.1695
908	ARBTNexs	Inorganic Ion Transport and Metabolism	0	38.1695	fixed-sign variable	0	31.5028	fixed-sign variable	0	18.1074	fixed-sign variable	0	28.1074	fixed-sign variable	0	18.1074	fixed-sign variable	0	18.1074	fixed-sign variable	0	18.1695	fixed-sign variable	0	6.05703	fixed-sign variable	0	31.5028	fixed-sign variable	0	51.5028	fixed-sign variable	0	6.05703	fixed-sign variable	0	6.05703	fixed-sign variable	0	78.1695	fixed-sign variable	0	38.1695	fixed-sign variable	0	38.1695	fixed-sign variable	0	48.1695
909	DAGK141	Glycerophospholipid Metabolism	0	38.1695	fixed-sign variable	0	31.5028	fixed-sign variable	0	18.1074	fixed-sign variable	0	28.1074	fixed-sign variable	0	18.1074	fixed-sign variable	0	18.1074	fixed-sign variable	0	18.1695	fixed-sign variable	0	6.05703	fixed-sign variable	0	31.5028	fixed-sign variable	0	51.5028	fixed-sign variable	0	6.05703	fixed-sign variable	0	6.05703	fixed-sign variable	0	78.1695	fixed-sign variable	0	38.1695	fixed-sign variable	0	38.1695	fixed-sign variable	0	48.1695
910	DAGK160	Glycerophospholipid Metabolism	0	38.1695	fixed-sign variable	0	31.5028	fixed-sign variable	0	18.1074	fixed-sign variable	0	28.1074	fixed-sign variable	0	18.1074	fixed-sign variable	0	18.1074	fixed-sign variable	0	18.1695	fixed-sign variable	0	6.05703	fixed-sign variable	0	31.5028	fixed-sign variable	0	51.5028	fixed-sign variable	0	6.05703	fixed-sign variable	0	6.05703	fixed-sign variable	0	78.1695	fixed-sign variable	0	38.1695	fixed-sign variable	0	38.1695	fixed-sign variable	0	48.1695
911	CU2tpp	Inorganic Ion Transport and Metabolism	0	38.1695	fixed-sign variable	0	31.5028	fixed-sign variable	0	18.1074	fixed-sign variable	0	28.1074	fixed-sign variable	0	18.1074	fixed-sign variable	0	18.1074	fixed-sign variable	0	18.1695	fixed-sign variable	0	6.05703	fixed-sign variable	0	31.5028	fixed-sign variable	0	51.5028	fixed-sign variable	0	6.05703	fixed-sign variable	0	6.05703	fixed-sign variable	0	78.1695	fixed-sign variable	0	38.1695	fixed-sign variable	0	38.1695	fixed-sign variable	0	48.1695
912	CUt3	Transport, Outer Membrane	0	0	blocked	0	0	blocked	0	0	blocked	0	0	blocked	0	0	blocked	0	0	blocked	0	0	blocked	0	0	blocked	0	0	blocked	0	0	blocked	0	0	blocked	0	0	blocked	0	0	blocked	0	0	blocked	0	0	blocked	0	0
913	CUtex	Transport, Outer Membrane Porin	0	0	blocked	0	0	blocked	0	0	blocked	0	0	blocked	0	0	blocked	0	0	blocked	0	0	blocked	0	0	blocked	0	0	blocked	0	0	blocked	0	0	blocked	0	0	blocked	0	0	blocked	0	0	blocked	0	0	blocked	0	0
914	DAGK161	Glycerophospholipid Metabolism	0	38.1695	fixed-sign variable	0	31.5028	fixed-sign variable	0	18.1074	fixed-sign variable	0	28.1074	fixed-sign variable	0	18.1074	fixed-sign variable	0	18.1074	fixed-sign variable	0	18.1695	fixed-sign variable	0	6.05703	fixed-sign variable	0	31.5028	fixed-sign variable	0	51.5028	fixed-sign variable	0	6.05703	fixed-sign variable	0	6.05703	fixed-sign variable	0	78.1695	fixed-sign variable	0	38.1695	fixed-sign variable	0	38.1695	fixed-sign variable	0	48.1695
915	ARBTNtex	Transport, Outer Membrane	0	38.1695	fixed-sign variable	0	31.5028	fixed-sign variable	0	18.1074	fixed-sign variable	0	28.1074	fixed-sign variable	0	18.1074	fixed-sign variable	0	18.1074	fixed-sign variable	0	18.1695	fixed-sign variable	0	6.05703	fixed-sign variable	0	31.5028	fixed-sign variable	0	51.5028	fixed-sign variable	0	6.05703	fixed-sign variable	0	6.05703	fixed-sign variable	0	78.1695	fixed-sign variable	0	38.1695	fixed-sign variable	0	38.1695	fixed-sign variable	0	48.1695
916	DAGK180	Glycerophospholipid Metabolism	0	38.1695	fixed-sign variable	0	31.5028	fixed-sign variable	0	18.1074	fixed-sign variable	0	28.1074	fixed-sign variable	0	18.1074	fixed-sign variable	0	18.1074	fixed-sign variable	0	18.1695	fixed-sign variable	0	6.05703	fixed-sign variable	0	31.5028	fixed-sign variable	0	51.5028	fixed-sign variable	0	6.05703	fixed-sign variable	0	6.05703	fixed-sign variable	0	78.1695	fixed-sign variable	0	38.1695	fixed-sign variable	0	38.1695	fixed-sign variable	0	48.1695
917	DAGK181	Glycerophospholipid Metabolism	0	38.1695	fixed-sign variable	0	31.5028	fixed-sign variable	0	18.1074	fixed-sign variable	0	28.1074	fixed-sign variable	0	18.1074	fixed-sign variable	0	18.1074	fixed-sign variable	0	18.1695	fixed-sign variable	0	6.05703	fixed-sign variable	0	31.5028	fixed-sign variable	0	51.5028	fixed-sign variable	0	6.05703	fixed-sign variable	0	6.05703	fixed-sign variable	0	78.1695	fixed-sign variable	0	38.1695	fixed-sign variable	0	38.1695	fixed-sign variable	0	48.1695
918	CYANST	Unassigned	0	0	blocked	0	0	blocked	0	0	blocked	0	0	blocked	0	0	blocked	0	0	blocked	0	0	blocked	0	0	blocked	0	0	blocked	0	0	blocked	0	0	blocked	0	0	blocked	0	0	blocked	0	0	blocked	0	0	blocked	0	0
919	DALAt2pp	Transport, Inner Membrane	0	8.4821	fixed-sign variable	0	7.00062	fixed-sign variable	0	4.02387	fixed-sign variable	0	6.24609	fixed-sign variable	0	4.02387	fixed-sign variable	0	4.02387	fixed-sign variable	0	4.03766	fixed-sign variable	0	1.21141	fixed-sign variable	0	7.00062	fixed-sign variable	0	11.4451	fixed-sign variable	0	1.21141	fixed-sign variable	0	1.21141	fixed-sign variable	0	17.371	fixed-sign variable	0	8.4821	fixed-sign variable	0	8.4821	fixed-sign variable	0	10.7043
920	ARBTNtonex	Transport, Outer Membrane	0	38.1695	fixed-sign variable	0	31.5028	fixed-sign variable	0	18.1074	fixed-sign variable	0	28.1074	fixed-sign variable	0	18.1074	fixed-sign variable	0	18.1074	fixed-sign variable	0	18.1695	fixed-sign variable	0	6.05703	fixed-sign variable	0	31.5028	fixed-sign variable	0	51.5028	fixed-sign variable	0	6.05703	fixed-sign variable	0	6.05703	fixed-sign variable	0	78.1695	fixed-sign variable	0	38.1695	fixed-sign variable	0	38.1695	fixed-sign variable	0	48.1695
921	DALAtex	Transport, Outer Membrane Porin	0	0	blocked	0	0	blocked	0	0	blocked	0	0	blocked	0	0	blocked	0	0	blocked	0	0	blocked	0	0	blocked	0	0	blocked	0	0	blocked	0	0	blocked	0	0	blocked	0	0	blocked	0	0	blocked	0	0	blocked	0	0
922	DAMPtex	Transport, Outer Membrane Porin	0	0	blocked	0	0	blocked	0	0	blocked	0	0	blocked	0	0	blocked	0	0	blocked	0	0	blocked	0	0	blocked	0	0	blocked	0	0	blocked	0	0	blocked	0	0	blocked	0	0	blocked	0	0	blocked	0	0	blocked	0	0
923	DCYTt2pp	Transport, Inner Membrane	0	0	blocked	0	0	blocked	0	0	blocked	0	0	blocked	0	0	blocked	0	0	blocked	0	0	blocked	0	0	blocked	0	0	blocked	0	0	blocked	0	0	blocked	0	0	blocked	0	0	blocked	0	0	blocked	0	0	blocked	0	0
924	ARBTNtpp	Inorganic Ion Transport and Metabolism	0	38.1695	fixed-sign variable	0	31.5028	fixed-sign variable	0	18.1074	fixed-sign variable	0	28.1074	fixed-sign variable	0	18.1074	fixed-sign variable	0	18.1074	fixed-sign variable	0	18.1695	fixed-sign variable	0	6.05703	fixed-sign variable	0	31.5028	fixed-sign variable	0	51.5028	fixed-sign variable	0	6.05703	fixed-sign variable	0	6.05703	fixed-sign variable	0	78.1695	fixed-sign variable	0	38.1695	fixed-sign variable	0	38.1695	fixed-sign variable	0	48.1695
925	DCYTtex	Transport, Outer Membrane	0	0	blocked	0	0	blocked	0	0	blocked	0	0	blocked	0	0	blocked	0	0	blocked	0	0	blocked	0	0	blocked	0	0	blocked	0	0	blocked	0	0	blocked	0	0	blocked	0	0	blocked	0	0	blocked	0	0	blocked	0	0
926	DDCAtexi	Transport, Outer Membrane	0	0	blocked	0	0	blocked	0	0	blocked	0	0	blocked	0	0	blocked	0	0	blocked	0	0	blocked	0	0	blocked	0	0	blocked	0	0	blocked	0	0	blocked	0	0	blocked	0	0	blocked	0	0	blocked	0	0	blocked	0	0
927	DAPAL	Alternate Carbon Metabolism	0	0	blocked	0	0	blocked	0	0	blocked	0	0	blocked	0	0	blocked	0	0	blocked	0	0	blocked	0	0	blocked	0	0	blocked	0	0	blocked	0	0	blocked	0	0	blocked	0	0	blocked	0	0	blocked	0	0	blocked	0	0
928	DAPDC	Threonine and Lysine Metabolism	0	6.70217	fixed-sign variable	0	6.0605	fixed-sign variable	0	3.62148	fixed-sign variable	0	5.19381	fixed-sign variable	0	4.34284	fixed-sign variable	0	4.34284	fixed-sign variable	0	3.45382	fixed-sign variable	0	1.21141	fixed-sign variable	0	5.41068	fixed-sign variable	0	8.84974	fixed-sign variable	0	1.21141	fixed-sign variable	0	1.21141	fixed-sign variable	0	14.436	fixed-sign variable	0	7.63389	fixed-sign variable	0	7.63389	fixed-sign variable	0	9.63389
929	DAPE	Threonine and Lysine Metabolism	0	6.70217	fixed-sign variable	0	6.0605	fixed-sign variable	0	3.62148	fixed-sign variable	0	5.19381	fixed-sign variable	0	4.34284	fixed-sign variable	0	4.34284	fixed-sign variable	0	3.45382	fixed-sign variable	0	1.21141	fixed-sign variable	0	5.41068	fixed-sign variable	0	8.84974	fixed-sign variable	0	1.21141	fixed-sign variable	0	1.21141	fixed-sign variable	0	14.436	fixed-sign variable	0	7.63389	fixed-sign variable	0	7.63389	fixed-sign variable	0	9.63389
930	DAPabcpp	Transport, Inner Membrane	0	0	blocked	0	0	blocked	0	0	blocked	0	0	blocked	0	0	blocked	0	0	blocked	0	0	blocked	0	0	blocked	0	0	blocked	0	0	blocked	0	0	blocked	0	0	blocked	0	0	blocked	0	0	blocked	0	0	blocked	0	0
931	DDGALK	Alternate Carbon Metabolism	0	0	blocked	0	0	blocked	0	0	blocked	0	0	blocked	0	0	blocked	0	0	blocked	0	0	blocked	0	0	blocked	0	0	blocked	0	0	blocked	0	0	blocked	0	0	blocked	0	0	blocked	0	0	blocked	0	0	blocked	0	0
932	DDGLCNt2rpp	Transport, Inner Membrane	0	0	blocked	0	0	blocked	0	0	blocked	0	7.26615	fixed-sign variable	0	0	blocked	0	0	blocked	0	0	blocked	0	0	blocked	0	0	blocked	0	0	blocked	0	0	blocked	0	0	blocked	0	0	blocked	0	0	blocked	0	0	blocked	0	0
933	DDGLCNtex	Transport, Outer Membrane Porin	0	0	blocked	0	0	blocked	0	0	blocked	0	7.26615	fixed-sign variable	0	0	blocked	0	0	blocked	0	0	blocked	0	0	blocked	0	0	blocked	0	0	blocked	0	0	blocked	0	0	blocked	0	0	blocked	0	0	blocked	0	0	blocked	0	0
934	DDGLK	Alternate Carbon Metabolism	0	0	blocked	0	0	blocked	0	0	blocked	1.9777	10	fixed-sign variable	0	0	blocked	0	0	blocked	0	0	blocked	0	0	blocked	0	0	blocked	0	0	blocked	0	0	blocked	0	0	blocked	0	0	blocked	0	0	blocked	0	0	blocked	0	0
935	DDPA	Tyrosine, Tryptophan, and Phenylalanine Metabolism	0	6.73579	fixed-sign variable	0	5.55932	fixed-sign variable	0	3.0179	fixed-sign variable	0	4.32684	fixed-sign variable	0	3.0179	fixed-sign variable	0	3.0179	fixed-sign variable	0	3.20638	fixed-sign variable	0	0.72684	fixed-sign variable	0	5.55932	fixed-sign variable	0	8.26489	fixed-sign variable	0	0.72684	fixed-sign variable	0	0.72684	fixed-sign variable	0	13.7946	fixed-sign variable	0	5.76489	fixed-sign variable	0	5.76489	fixed-sign variable	0	8.26489
936	DAPtex	Transport, Outer Membrane Porin	0	6.70217	fixed-sign variable	0	6.0605	fixed-sign variable	0	3.62148	fixed-sign variable	0	5.19381	fixed-sign variable	0	4.34284	fixed-sign variable	0	4.34284	fixed-sign variable	0	3.45382	fixed-sign variable	0	1.21141	fixed-sign variable	0	5.41068	fixed-sign variable	0	8.84974	fixed-sign variable	0	1.21141	fixed-sign variable	0	1.21141	fixed-sign variable	0	14.436	fixed-sign variable	0	7.63389	fixed-sign variable	0	7.63389	fixed-sign variable	0	9.63389
937	DASYN120	Glycerophospholipid Metabolism	0	39.1171	fixed-sign variable	0	32.4504	fixed-sign variable	0	19.055	fixed-sign variable	0	29.055	fixed-sign variable	0	19.055	fixed-sign variable	0	19.055	fixed-sign variable	0	19.1171	fixed-sign variable	0	7.00463	fixed-sign variable	0	32.4504	fixed-sign variable	0	52.4504	fixed-sign variable	0	7.00463	fixed-sign variable	0	7.00463	fixed-sign variable	0	79.1171	fixed-sign variable	0	39.1171	fixed-sign variable	0	39.1171	fixed-sign variable	0	49.1171
938	DASYN140	Glycerophospholipid Metabolism	0	39.1171	fixed-sign variable	0	32.4504	fixed-sign variable	0	19.055	fixed-sign variable	0	29.055	fixed-sign variable	0	19.055	fixed-sign variable	0	19.055	fixed-sign variable	0	19.1171	fixed-sign variable	0	7.00463	fixed-sign variable	0	32.4504	fixed-sign variable	0	52.4504	fixed-sign variable	0	7.00463	fixed-sign variable	0	7.00463	fixed-sign variable	0	79.1171	fixed-sign variable	0	39.1171	fixed-sign variable	0	39.1171	fixed-sign variable	0	49.1171
939	DASYN141	Glycerophospholipid Metabolism	0	39.1171	fixed-sign variable	0	32.4504	fixed-sign variable	0	19.055	fixed-sign variable	0	29.055	fixed-sign variable	0	19.055	fixed-sign variable	0	19.055	fixed-sign variable	0	19.1171	fixed-sign variable	0	7.00463	fixed-sign variable	0	32.4504	fixed-sign variable	0	52.4504	fixed-sign variable	0	7.00463	fixed-sign variable	0	7.00463	fixed-sign variable	0	79.1171	fixed-sign variable	0	39.1171	fixed-sign variable	0	39.1171	fixed-sign variable	0	49.1171
940	DASYN160	Glycerophospholipid Metabolism	0	39.1171	fixed-sign variable	0	32.4504	fixed-sign variable	0	19.055	fixed-sign variable	0	29.055	fixed-sign variable	0	19.055	fixed-sign variable	0	19.055	fixed-sign variable	0	19.1171	fixed-sign variable	0	7.00463	fixed-sign variable	0	32.4504	fixed-sign variable	0	52.4504	fixed-sign variable	0	7.00463	fixed-sign variable	0	7.00463	fixed-sign variable	0	79.1171	fixed-sign variable	0	39.1171	fixed-sign variable	0	39.1171	fixed-sign variable	0	49.1171
941	DDPGALA	Alternate Carbon Metabolism	0	0	blocked	0	0	blocked	0	0	blocked	0	0	blocked	0	0	blocked	0	0	blocked	0	0	blocked	0	0	blocked	0	0	blocked	0	0	blocked	0	0	blocked	0	0	blocked	0	0	blocked	0	0	blocked	0	0	blocked	0	0
942	DGK1	Nucleotide Salvage Pathway	-24.0537	38.1695	sign variable	-19.0537	31.5028	sign variable	-9.0537	18.1074	sign variable	-13.5214	28.1074	sign variable	-9.0537	18.1074	sign variable	-9.0537	18.1074	sign variable	-13.0595	18.1695	sign variable	-2.27139	6.05703	sign variable	-19.0537	31.5028	sign variable	-27.2714	51.5028	sign variable	-2.27139	6.05703	sign variable	-2.27139	6.05703	sign variable	-49.0537	78.1695	sign variable	-21.0214	38.1695	sign variable	-21.0214	38.1695	sign variable	-28.5214	48.1695
943	DGMPtex	Transport, Outer Membrane Porin	0	0	blocked	0	0	blocked	0	0	blocked	0	0	blocked	0	0	blocked	0	0	blocked	0	0	blocked	0	0	blocked	0	0	blocked	0	0	blocked	0	0	blocked	0	0	blocked	0	0	blocked	0	0	blocked	0	0	blocked	0	0
944	DASYN161	Glycerophospholipid Metabolism	0	39.1171	fixed-sign variable	0	32.4504	fixed-sign variable	0	19.055	fixed-sign variable	0	29.055	fixed-sign variable	0	19.055	fixed-sign variable	0	19.055	fixed-sign variable	0	19.1171	fixed-sign variable	0	7.00463	fixed-sign variable	0	32.4504	fixed-sign variable	0	52.4504	fixed-sign variable	0	7.00463	fixed-sign variable	0	7.00463	fixed-sign variable	0	79.1171	fixed-sign variable	0	39.1171	fixed-sign variable	0	39.1171	fixed-sign variable	0	49.1171
945	ARBTptspp	Transport, Inner Membrane	0	0	blocked	0	0	blocked	0	0	blocked	0	0	blocked	0	0	blocked	0	0	blocked	0	0	blocked	0	0	blocked	0	0	blocked	0	0	blocked	0	0	blocked	0	0	blocked	0	0	blocked	0	0	blocked	0	0	blocked	0	0
946	DASYN180	Glycerophospholipid Metabolism	0	39.1171	fixed-sign variable	0	32.4504	fixed-sign variable	0	19.055	fixed-sign variable	0	29.055	fixed-sign variable	0	19.055	fixed-sign variable	0	19.055	fixed-sign variable	0	19.1171	fixed-sign variable	0	7.00463	fixed-sign variable	0	32.4504	fixed-sign variable	0	52.4504	fixed-sign variable	0	7.00463	fixed-sign variable	0	7.00463	fixed-sign variable	0	79.1171	fixed-sign variable	0	39.1171	fixed-sign variable	0	39.1171	fixed-sign variable	0	49.1171
947	DASYN181	Glycerophospholipid Metabolism	0	39.1171	fixed-sign variable	0	32.4504	fixed-sign variable	0	19.055	fixed-sign variable	0	29.055	fixed-sign variable	0	19.055	fixed-sign variable	0	19.055	fixed-sign variable	0	19.1171	fixed-sign variable	0	7.00463	fixed-sign variable	0	32.4504	fixed-sign variable	0	52.4504	fixed-sign variable	0	7.00463	fixed-sign variable	0	7.00463	fixed-sign variable	0	79.1171	fixed-sign variable	0	39.1171	fixed-sign variable	0	39.1171	fixed-sign variable	0	49.1171
948	DGSNt2pp	Transport, Inner Membrane	0	0	blocked	0	0	blocked	0	0	blocked	0	0	blocked	0	0	blocked	0	0	blocked	0	0	blocked	0	0	blocked	0	0	blocked	0	0	blocked	0	0	blocked	0	0	blocked	0	0	blocked	0	0	blocked	0	0	blocked	0	0
949	DGSNtex	Transport, Outer Membrane Porin	0	0	blocked	0	0	blocked	0	0	blocked	0	0	blocked	0	0	blocked	0	0	blocked	0	0	blocked	0	0	blocked	0	0	blocked	0	0	blocked	0	0	blocked	0	0	blocked	0	0	blocked	0	0	blocked	0	0	blocked	0	0
950	DHACOAH	Alternate Carbon Metabolism	0	0	blocked	0	0	blocked	0	0	blocked	0	0	blocked	0	0	blocked	0	0	blocked	0	0	blocked	0	0	blocked	0	0	blocked	0	0	blocked	0	0	blocked	0	0	blocked	0	0	blocked	0	0	blocked	0	0	blocked	0	0
951	DATPHs	Nucleotide Salvage Pathway	0	11.4508	fixed-sign variable	0	9.45084	fixed-sign variable	0	4.52685	fixed-sign variable	0	7.02685	fixed-sign variable	0	4.52685	fixed-sign variable	0	4.52685	fixed-sign variable	0	5.45084	fixed-sign variable	0	1.29794	fixed-sign variable	0	9.45084	fixed-sign variable	0	14.5268	fixed-sign variable	0	1.29794	fixed-sign variable	0	1.29794	fixed-sign variable	0	23.4508	fixed-sign variable	0	11.4508	fixed-sign variable	0	11.4508	fixed-sign variable	0	14.4508
952	DB4PS	Cofactor and Prosthetic Group Biosynthesis	0	0.00042	fixed-sign variable	0	0.00035	fixed-sign variable	0	0.0002	fixed-sign variable	0	0.00031	fixed-sign variable	0	0.00021	fixed-sign variable	0	0.00021	fixed-sign variable	0	0.0002	fixed-sign variable	0	6e-05	fixed-sign variable	0	0.00035	fixed-sign variable	0	0.0006	fixed-sign variable	0	6e-05	fixed-sign variable	0	6e-05	fixed-sign variable	0	0.00087	fixed-sign variable	0	0.00042	fixed-sign variable	0	0.00042	fixed-sign variable	0	0.00053
953	DHAD1	Valine, Leucine, and Isoleucine Metabolism	0	8.44837	fixed-sign variable	0	7.61504	fixed-sign variable	0	5.84619	fixed-sign variable	0	6.72119	fixed-sign variable	0	5.77279	fixed-sign variable	0	5.77185	fixed-sign variable	0	4.26305	fixed-sign variable	0	3.02852	fixed-sign variable	0	6.78171	fixed-sign variable	0	10.8499	fixed-sign variable	0	3.02852	fixed-sign variable	0	2.81971	fixed-sign variable	0	18.3442	fixed-sign variable	0	11.7485	fixed-sign variable	0	11.7485	fixed-sign variable	0	15.9152
954	ARBTtex	Transport, Outer Membrane Porin	0	0	blocked	0	0	blocked	0	0	blocked	0	0	blocked	0	0	blocked	0	0	blocked	0	0	blocked	0	0	blocked	0	0	blocked	0	0	blocked	0	0	blocked	0	0	blocked	0	0	blocked	0	0	blocked	0	0	blocked	0	0
955	DHAD2	Valine, Leucine, and Isoleucine Metabolism	0	6.37637	fixed-sign variable	0	5.76893	fixed-sign variable	0	3.62148	fixed-sign variable	0	4.92383	fixed-sign variable	0	4.31326	fixed-sign variable	0	4.31256	fixed-sign variable	0	3.28175	fixed-sign variable	0	1.21141	fixed-sign variable	0	5.15037	fixed-sign variable	0	8.41653	fixed-sign variable	0	1.21141	fixed-sign variable	0	1.21141	fixed-sign variable	0	13.7414	fixed-sign variable	0	7.63389	fixed-sign variable	0	7.63389	fixed-sign variable	0	9.63389
956	DHAPT	Alternate Carbon Metabolism	0	33.0285	fixed-sign variable	0	26.3619	fixed-sign variable	0	13.0285	fixed-sign variable	0	18.0285	fixed-sign variable	0	13.0285	fixed-sign variable	0	13.0285	fixed-sign variable	0	18.0285	fixed-sign variable	0	3.02852	fixed-sign variable	0	26.3619	fixed-sign variable	0	36.3618	fixed-sign variable	0	3.02852	fixed-sign variable	0	3.02852	fixed-sign variable	0	68.0285	fixed-sign variable	0	28.0285	fixed-sign variable	0	28.0285	fixed-sign variable	0	38.0285
957	DBTS	Cofactor and Prosthetic Group Biosynthesis	0	0	blocked	0	0	blocked	0	0	blocked	0	0	blocked	0	0	blocked	0	0	blocked	0	0	blocked	0	0	blocked	0	0	blocked	0	0	blocked	0	0	blocked	0	0	blocked	0	0	blocked	0	0	blocked	0	0	blocked	0	0
958	DC6PH	Alternate Carbon Metabolism	0	0	blocked	0	0	blocked	0	0	blocked	0	0	blocked	0	0	blocked	0	0	blocked	0	0	blocked	0	0	blocked	0	0	blocked	0	0	blocked	0	0	blocked	0	0	blocked	0	0	blocked	0	0	blocked	0	0	blocked	0	0
959	DCAtex	Transport, Outer Membrane Porin	0	0	blocked	0	0	blocked	0	0	blocked	0	0	blocked	0	0	blocked	0	0	blocked	0	0	blocked	0	0	blocked	0	0	blocked	0	0	blocked	0	0	blocked	0	0	blocked	0	0	blocked	0	0	blocked	0	0	blocked	0	0
960	DHAtex	Transport, Outer Membrane Porin	0	0	blocked	0	0	blocked	0	0	blocked	0	0	blocked	0	0	blocked	0	0	blocked	0	0	blocked	0	0	blocked	0	0	blocked	0	0	blocked	0	0	blocked	0	0	blocked	0	0	blocked	0	0	blocked	0	0	blocked	0	0
961	ARBabcpp	Transport, Inner Membrane	0	38.1695	fixed-sign variable	0	31.5028	fixed-sign variable	0	18.1074	fixed-sign variable	0	28.1074	fixed-sign variable	0	18.1074	fixed-sign variable	0	18.1074	fixed-sign variable	0	18.1695	fixed-sign variable	0	6.05703	fixed-sign variable	0	31.5028	fixed-sign variable	0	51.5028	fixed-sign variable	0	6.05703	fixed-sign variable	0	6.05703	fixed-sign variable	0	78.1695	fixed-sign variable	0	38.1695	fixed-sign variable	0	38.1695	fixed-sign variable	0	48.1695
962	DHAtpp	Transport, Inner Membrane	0	0	blocked	0	0	blocked	0	0	blocked	0	0	blocked	0	0	blocked	0	0	blocked	0	0	blocked	0	0	blocked	0	0	blocked	0	0	blocked	0	0	blocked	0	0	blocked	0	0	blocked	0	0	blocked	0	0	blocked	0	0
963	DHBD	Cofactor and Prosthetic Group Biosynthesis	0	3.27167	fixed-sign variable	0	2.70024	fixed-sign variable	0	1.50895	fixed-sign variable	0	2.20757	fixed-sign variable	0	1.50895	fixed-sign variable	0	1.50895	fixed-sign variable	0	1.55738	fixed-sign variable	0	0.37084	fixed-sign variable	0	2.70024	fixed-sign variable	0	4.13244	fixed-sign variable	0	0.37084	fixed-sign variable	0	0.37084	fixed-sign variable	0	6.70024	fixed-sign variable	0	2.88244	fixed-sign variable	0	2.88244	fixed-sign variable	0	4.12881
964	DHBS	Cofactor and Prosthetic Group Biosynthesis	0	19.0847	fixed-sign variable	0	15.7514	fixed-sign variable	0	9.0537	fixed-sign variable	0	14.0537	fixed-sign variable	0	9.0537	fixed-sign variable	0	9.0537	fixed-sign variable	0	9.08473	fixed-sign variable	0	3.02852	fixed-sign variable	0	15.7514	fixed-sign variable	0	25.7514	fixed-sign variable	0	3.02852	fixed-sign variable	0	3.02852	fixed-sign variable	0	39.0847	fixed-sign variable	0	19.0847	fixed-sign variable	0	19.0847	fixed-sign variable	0	24.0847
965	DHBSH	Cofactor and Prosthetic Group Biosynthesis	0	19.0847	fixed-sign variable	0	15.7514	fixed-sign variable	0	9.0537	fixed-sign variable	0	14.0537	fixed-sign variable	0	9.0537	fixed-sign variable	0	9.0537	fixed-sign variable	0	9.08473	fixed-sign variable	0	3.02852	fixed-sign variable	0	15.7514	fixed-sign variable	0	25.7514	fixed-sign variable	0	3.02852	fixed-sign variable	0	3.02852	fixed-sign variable	0	39.0847	fixed-sign variable	0	19.0847	fixed-sign variable	0	19.0847	fixed-sign variable	0	24.0847
966	DHCIND	Alternate Carbon Metabolism	0	0	blocked	0	0	blocked	0	0	blocked	0	0	blocked	0	0	blocked	0	0	blocked	0	0	blocked	0	0	blocked	0	0	blocked	0	0	blocked	0	0	blocked	0	0	blocked	0	0	blocked	0	0	blocked	0	0	blocked	0	0
967	DCMPtex	Transport, Outer Membrane Porin	0	0	blocked	0	0	blocked	0	0	blocked	0	0	blocked	0	0	blocked	0	0	blocked	0	0	blocked	0	0	blocked	0	0	blocked	0	0	blocked	0	0	blocked	0	0	blocked	0	0	blocked	0	0	blocked	0	0	blocked	0	0
968	DCTPD	Nucleotide Salvage Pathway	0	8.80834	fixed-sign variable	0	7.26988	fixed-sign variable	0	3.62148	fixed-sign variable	0	5.62148	fixed-sign variable	0	3.62148	fixed-sign variable	0	3.62148	fixed-sign variable	0	4.19295	fixed-sign variable	0	1.06889	fixed-sign variable	0	7.26988	fixed-sign variable	0	11.6215	fixed-sign variable	0	1.06889	fixed-sign variable	0	1.06889	fixed-sign variable	0	18.0391	fixed-sign variable	0	8.80834	fixed-sign variable	0	8.80834	fixed-sign variable	0	11.116
969	DCYTD	Nucleotide Salvage Pathway	0	11.4508	fixed-sign variable	0	9.45084	fixed-sign variable	0	4.52685	fixed-sign variable	0	7.02685	fixed-sign variable	0	4.52685	fixed-sign variable	0	4.52685	fixed-sign variable	0	5.45084	fixed-sign variable	0	1.29794	fixed-sign variable	0	9.45084	fixed-sign variable	0	14.5268	fixed-sign variable	0	1.29794	fixed-sign variable	0	1.29794	fixed-sign variable	0	23.4508	fixed-sign variable	0	11.4508	fixed-sign variable	0	11.4508	fixed-sign variable	0	14.4508
970	DHCINDO	Alternate Carbon Metabolism	0	0	blocked	0	0	blocked	0	0	blocked	0	0	blocked	0	0	blocked	0	0	blocked	0	0	blocked	0	0	blocked	0	0	blocked	0	0	blocked	0	0	blocked	0	0	blocked	0	0	blocked	0	0	blocked	0	0	blocked	0	0
971	ARBt2rpp	Transport, Inner Membrane	-38.1695	347.807	sign variable	-31.5028	313.848	sign variable	-18.1074	233.848	sign variable	-28.1074	268.848	sign variable	-18.1074	233.894	sign variable	-18.1074	233.848	sign variable	-18.1695	177.807	sign variable	-6.05703	187.776	sign variable	-31.5028	278.848	sign variable	-51.5028	473.848	sign variable	-6.05703	187.776	sign variable	-6.05703	117.776	sign variable	-78.1695	758.848	sign variable	-38.1695	477.807	sign variable	-38.1695	477.807	sign variable	-48.1695	643.848
972	DHDPRy	Threonine and Lysine Metabolism	0	6.70217	fixed-sign variable	0	6.0605	fixed-sign variable	0	3.62148	fixed-sign variable	0	5.19381	fixed-sign variable	0	4.34284	fixed-sign variable	0	4.34284	fixed-sign variable	0	3.45382	fixed-sign variable	0	1.21141	fixed-sign variable	0	5.41068	fixed-sign variable	0	8.84974	fixed-sign variable	0	1.21141	fixed-sign variable	0	1.21141	fixed-sign variable	0	14.436	fixed-sign variable	0	7.63389	fixed-sign variable	0	7.63389	fixed-sign variable	0	9.63389
973	DHDPS	Threonine and Lysine Metabolism	0	6.70217	fixed-sign variable	0	6.0605	fixed-sign variable	0	3.62148	fixed-sign variable	0	5.19381	fixed-sign variable	0	4.34284	fixed-sign variable	0	4.34284	fixed-sign variable	0	3.45382	fixed-sign variable	0	1.21141	fixed-sign variable	0	5.41068	fixed-sign variable	0	8.84974	fixed-sign variable	0	1.21141	fixed-sign variable	0	1.21141	fixed-sign variable	0	14.436	fixed-sign variable	0	7.63389	fixed-sign variable	0	7.63389	fixed-sign variable	0	9.63389
974	ARBt3ipp	Transport, Inner Membrane	0	347.807	fixed-sign variable	0	313.848	fixed-sign variable	0	233.848	fixed-sign variable	0	268.848	fixed-sign variable	0	233.894	fixed-sign variable	0	233.848	fixed-sign variable	0	177.807	fixed-sign variable	0	187.776	fixed-sign variable	0	278.848	fixed-sign variable	0	473.848	fixed-sign variable	0	187.776	fixed-sign variable	0	117.776	fixed-sign variable	0	758.848	fixed-sign variable	0	477.807	fixed-sign variable	0	477.807	fixed-sign variable	0	643.848
975	DHFR	Cofactor and Prosthetic Group Biosynthesis	0	6.36158	fixed-sign variable	0	5.25047	fixed-sign variable	0	3.0179	fixed-sign variable	0	4.68457	fixed-sign variable	0	3.62148	fixed-sign variable	0	3.62148	fixed-sign variable	0	3.02824	fixed-sign variable	0	1.00951	fixed-sign variable	0	5.25047	fixed-sign variable	0	8.5838	fixed-sign variable	0	1.00951	fixed-sign variable	0	1.00951	fixed-sign variable	0	13.0282	fixed-sign variable	0	6.36158	fixed-sign variable	0	6.36158	fixed-sign variable	0	8.02824
976	DHFS	Cofactor and Prosthetic Group Biosynthesis	0	0.00042	fixed-sign variable	0	0.00035	fixed-sign variable	0	0.0002	fixed-sign variable	0	0.00031	fixed-sign variable	0	0.00021	fixed-sign variable	0	0.00021	fixed-sign variable	0	0.0002	fixed-sign variable	0	6e-05	fixed-sign variable	0	0.00035	fixed-sign variable	0	0.0006	fixed-sign variable	0	6e-05	fixed-sign variable	0	6e-05	fixed-sign variable	0	0.00087	fixed-sign variable	0	0.00042	fixed-sign variable	0	0.00042	fixed-sign variable	0	0.00053
977	FFSD	Alternate Carbon Metabolism	0	0	blocked	0	0	blocked	0	0	blocked	0	0	blocked	0	0	blocked	0	0	blocked	0	0	blocked	0	0	blocked	0	0	blocked	0	0	blocked	0	0	blocked	0	0	blocked	0	0	blocked	0	0	blocked	0	0	blocked	0	0
978	ARBtex	Transport, Outer Membrane Porin	0	0	blocked	0	0	blocked	0	0	blocked	0	0	blocked	0	0	blocked	0	0	blocked	0	0	blocked	0	0	blocked	0	0	blocked	0	0	blocked	0	0	blocked	0	0	blocked	0	0	blocked	0	0	blocked	0	0	blocked	0	0
979	DNMPPA	Cofactor and Prosthetic Group Biosynthesis	0	0.00042	fixed-sign variable	0	0.00035	fixed-sign variable	0	0.0002	fixed-sign variable	0	0.00031	fixed-sign variable	0	0.00021	fixed-sign variable	0	0.00021	fixed-sign variable	0	0.0002	fixed-sign variable	0	6e-05	fixed-sign variable	0	0.00035	fixed-sign variable	0	0.0006	fixed-sign variable	0	6e-05	fixed-sign variable	0	6e-05	fixed-sign variable	0	0.00087	fixed-sign variable	0	0.00042	fixed-sign variable	0	0.00042	fixed-sign variable	0	0.00053
980	DHMPTR	Cofactor and Prosthetic Group Biosynthesis	0	0	blocked	0	0	blocked	0	0	blocked	0	0	blocked	0	0	blocked	0	0	blocked	0	0	blocked	0	0	blocked	0	0	blocked	0	0	blocked	0	0	blocked	0	0	blocked	0	0	blocked	0	0	blocked	0	0	blocked	0	0
981	DHNAOT4	Cofactor and Prosthetic Group Biosynthesis	0	0.00021	fixed-sign variable	0	0.00017	fixed-sign variable	0	0.0001	fixed-sign variable	0	0.00015	fixed-sign variable	0	0.0001	fixed-sign variable	0	0.0001	fixed-sign variable	0	0.0001	fixed-sign variable	0	3e-05	fixed-sign variable	0	0.00017	fixed-sign variable	0	0.0003	fixed-sign variable	0	3e-05	fixed-sign variable	0	3e-05	fixed-sign variable	0	0.00043	fixed-sign variable	0	0.00021	fixed-sign variable	0	0.00021	fixed-sign variable	0	0.00027
982	DHNCOAS	Cofactor and Prosthetic Group Biosynthesis	0	0.00021	fixed-sign variable	0	0.00017	fixed-sign variable	0	0.0001	fixed-sign variable	0	0.00015	fixed-sign variable	0	0.0001	fixed-sign variable	0	0.0001	fixed-sign variable	0	0.0001	fixed-sign variable	0	3e-05	fixed-sign variable	0	0.00017	fixed-sign variable	0	0.0003	fixed-sign variable	0	3e-05	fixed-sign variable	0	3e-05	fixed-sign variable	0	0.00043	fixed-sign variable	0	0.00021	fixed-sign variable	0	0.00021	fixed-sign variable	0	0.00027
983	DNTPPA	Cofactor and Prosthetic Group Biosynthesis	0	0.00042	fixed-sign variable	0	0.00035	fixed-sign variable	0	0.0002	fixed-sign variable	0	0.00031	fixed-sign variable	0	0.00021	fixed-sign variable	0	0.00021	fixed-sign variable	0	0.0002	fixed-sign variable	0	6e-05	fixed-sign variable	0	0.00035	fixed-sign variable	0	0.0006	fixed-sign variable	0	6e-05	fixed-sign variable	0	6e-05	fixed-sign variable	0	0.00087	fixed-sign variable	0	0.00042	fixed-sign variable	0	0.00042	fixed-sign variable	0	0.00053
984	ARGAGMt7pp	Transport, Inner Membrane	-7.63389	5.45278	sign variable	-6.30056	4.5004	sign variable	-3.62148	2.58677	sign variable	-5.62148	4.01534	sign variable	-3.62148	3.0179	sign variable	-3.62148	3.0179	sign variable	-3.63389	2.59564	sign variable	-1.21141	0.86529	sign variable	-6.30056	4.5004	sign variable	-10.3006	7.34657	sign variable	-1.21141	0.86529	sign variable	-1.21141	0.86529	sign variable	-15.6339	11.1671	sign variable	-7.63389	5.45278	sign variable	-7.63389	5.45278	sign variable	-9.63389	6.88135
985	DOGULNR	Alternate Carbon Metabolism	0	0	blocked	0	0	blocked	0	0	blocked	0	0	blocked	0	0	blocked	0	0	blocked	0	0	blocked	0	0	blocked	0	0	blocked	0	0	blocked	0	0	blocked	0	0	blocked	0	0	blocked	0	0	blocked	0	0	blocked	0	0
986	DHNCOAT	Cofactor and Prosthetic Group Biosynthesis	0	0.00021	fixed-sign variable	0	0.00017	fixed-sign variable	0	0.0001	fixed-sign variable	0	0.00015	fixed-sign variable	0	0.0001	fixed-sign variable	0	0.0001	fixed-sign variable	0	0.0001	fixed-sign variable	0	3e-05	fixed-sign variable	0	0.00017	fixed-sign variable	0	0.0003	fixed-sign variable	0	3e-05	fixed-sign variable	0	3e-05	fixed-sign variable	0	0.00043	fixed-sign variable	0	0.00021	fixed-sign variable	0	0.00021	fixed-sign variable	0	0.00027
987	DHNPA2r	Cofactor and Prosthetic Group Biosynthesis	0	0.00042	fixed-sign variable	0	0.00035	fixed-sign variable	0	0.0002	fixed-sign variable	0	0.00031	fixed-sign variable	0	0.00021	fixed-sign variable	0	0.00021	fixed-sign variable	0	0.0002	fixed-sign variable	0	6e-05	fixed-sign variable	0	0.00035	fixed-sign variable	0	0.0006	fixed-sign variable	0	6e-05	fixed-sign variable	0	6e-05	fixed-sign variable	0	0.00087	fixed-sign variable	0	0.00042	fixed-sign variable	0	0.00042	fixed-sign variable	0	0.00053
988	DOPAtex	Transport, Outer Membrane Porin	0	0	blocked	0	0	blocked	0	0	blocked	0	0	blocked	0	0	blocked	0	0	blocked	0	0	blocked	0	0	blocked	0	0	blocked	0	0	blocked	0	0	blocked	0	0	blocked	0	0	blocked	0	0	blocked	0	0	blocked	0	0
989	ARGDC	Arginine and Proline Metabolism	0	7.63389	fixed-sign variable	0	6.30056	fixed-sign variable	0	3.62148	fixed-sign variable	0	5.62148	fixed-sign variable	0	3.62148	fixed-sign variable	0	3.62148	fixed-sign variable	0	3.63389	fixed-sign variable	0	1.21141	fixed-sign variable	0	6.30056	fixed-sign variable	0	10.3006	fixed-sign variable	0	1.21141	fixed-sign variable	0	1.21141	fixed-sign variable	0	15.6339	fixed-sign variable	0	7.63389	fixed-sign variable	0	7.63389	fixed-sign variable	0	9.63389
990	DHNPTE	Cofactor and Prosthetic Group Biosynthesis	0	0	blocked	0	0	blocked	0	0	blocked	0	0	blocked	0	0	blocked	0	0	blocked	0	0	blocked	0	0	blocked	0	0	blocked	0	0	blocked	0	0	blocked	0	0	blocked	0	0	blocked	0	0	blocked	0	0	blocked	0	0
991	DOXRBCNtex	Transport, Outer Membrane Porin	0	695.614	fixed-sign variable	0	627.695	fixed-sign variable	0	467.695	fixed-sign variable	0	537.695	fixed-sign variable	0	467.788	fixed-sign variable	0	467.695	fixed-sign variable	0	355.614	fixed-sign variable	0	375.552	fixed-sign variable	0	557.695	fixed-sign variable	0	947.695	fixed-sign variable	0	375.552	fixed-sign variable	0	235.552	fixed-sign variable	0	1000	fixed-sign variable	0	955.614	fixed-sign variable	0	955.614	fixed-sign variable	0	1000
992	ARGDCpp	Arginine and Proline Metabolism	0	7.63389	fixed-sign variable	0	6.30056	fixed-sign variable	0	3.62148	fixed-sign variable	0	5.62148	fixed-sign variable	0	3.62148	fixed-sign variable	0	3.62148	fixed-sign variable	0	3.63389	fixed-sign variable	0	1.21141	fixed-sign variable	0	6.30056	fixed-sign variable	0	10.3006	fixed-sign variable	0	1.21141	fixed-sign variable	0	1.21141	fixed-sign variable	0	15.6339	fixed-sign variable	0	7.63389	fixed-sign variable	0	7.63389	fixed-sign variable	0	9.63389
993	DOXRBCNtpp	Transport, Outer Membrane	0	695.614	fixed-sign variable	0	627.695	fixed-sign variable	0	467.695	fixed-sign variable	0	537.695	fixed-sign variable	0	467.788	fixed-sign variable	0	467.695	fixed-sign variable	0	355.614	fixed-sign variable	0	375.552	fixed-sign variable	0	557.695	fixed-sign variable	0	947.695	fixed-sign variable	0	375.552	fixed-sign variable	0	235.552	fixed-sign variable	0	1000	fixed-sign variable	0	955.614	fixed-sign variable	0	955.614	fixed-sign variable	0	1000
994	DHORD2	Purine and Pyrimidine Biosynthesis	0	9.54237	fixed-sign variable	0	7.8757	fixed-sign variable	0	4.52685	fixed-sign variable	0	7.02685	fixed-sign variable	0	6.0358	fixed-sign variable	0	6.0358	fixed-sign variable	0	4.54237	fixed-sign variable	0	1.51426	fixed-sign variable	0	7.8757	fixed-sign variable	0	12.8757	fixed-sign variable	0	1.51426	fixed-sign variable	0	1.51426	fixed-sign variable	0	19.5424	fixed-sign variable	0	9.54237	fixed-sign variable	0	9.54237	fixed-sign variable	0	12.0424
995	ARGORNt7pp	Transport, Inner Membrane	0	347.807	fixed-sign variable	0	313.848	fixed-sign variable	0	233.848	fixed-sign variable	0	268.848	fixed-sign variable	0	233.894	fixed-sign variable	0	233.848	fixed-sign variable	0	177.807	fixed-sign variable	0	187.776	fixed-sign variable	0	278.848	fixed-sign variable	0	473.848	fixed-sign variable	0	187.776	fixed-sign variable	0	117.776	fixed-sign variable	0	758.848	fixed-sign variable	0	477.807	fixed-sign variable	0	477.807	fixed-sign variable	0	643.848
996	DHORD5	Purine and Pyrimidine Biosynthesis	0	9.54237	fixed-sign variable	0	7.8757	fixed-sign variable	0	4.52685	fixed-sign variable	0	7.02685	fixed-sign variable	0	6.0358	fixed-sign variable	0	6.0358	fixed-sign variable	0	4.54237	fixed-sign variable	0	1.51426	fixed-sign variable	0	7.8757	fixed-sign variable	0	12.8757	fixed-sign variable	0	1.51426	fixed-sign variable	0	1.51426	fixed-sign variable	0	19.5424	fixed-sign variable	0	9.54237	fixed-sign variable	0	9.54237	fixed-sign variable	0	12.0424
997	DHORDfum	Purine and Pyrimidine Biosynthesis	0	9.54237	fixed-sign variable	0	7.8757	fixed-sign variable	0	4.52685	fixed-sign variable	0	7.02685	fixed-sign variable	0	6.0358	fixed-sign variable	0	6.0358	fixed-sign variable	0	4.54237	fixed-sign variable	0	1.51426	fixed-sign variable	0	7.8757	fixed-sign variable	0	12.8757	fixed-sign variable	0	1.51426	fixed-sign variable	0	1.51426	fixed-sign variable	0	19.5424	fixed-sign variable	0	9.54237	fixed-sign variable	0	9.54237	fixed-sign variable	0	12.0424
998	DHORTS	Purine and Pyrimidine Biosynthesis	0	9.54237	fixed-sign variable	0	7.8757	fixed-sign variable	0	4.52685	fixed-sign variable	0	7.02685	fixed-sign variable	0	6.0358	fixed-sign variable	0	6.0358	fixed-sign variable	0	4.54237	fixed-sign variable	0	1.51426	fixed-sign variable	0	7.8757	fixed-sign variable	0	12.8757	fixed-sign variable	0	1.51426	fixed-sign variable	0	1.51426	fixed-sign variable	0	19.5424	fixed-sign variable	0	9.54237	fixed-sign variable	0	9.54237	fixed-sign variable	0	12.0424
999	DHPPD	Alternate Carbon Metabolism	0	0	blocked	0	0	blocked	0	0	blocked	0	0	blocked	0	0	blocked	0	0	blocked	0	0	blocked	0	0	blocked	0	0	blocked	0	0	blocked	0	0	blocked	0	0	blocked	0	0	blocked	0	0	blocked	0	0	blocked	0	0
1000	DPCOAK	Cofactor and Prosthetic Group Biosynthesis	0	0.00027	fixed-sign variable	0	0.00023	fixed-sign variable	0	0.00013	fixed-sign variable	0	0.0002	fixed-sign variable	0	0.00013	fixed-sign variable	0	0.00013	fixed-sign variable	0	0.00013	fixed-sign variable	0	4e-05	fixed-sign variable	0	0.00023	fixed-sign variable	0	0.00039	fixed-sign variable	0	4e-05	fixed-sign variable	0	4e-05	fixed-sign variable	0	0.00056	fixed-sign variable	0	0.00027	fixed-sign variable	0	0.00027	fixed-sign variable	0	0.00035
1001	DPR	Cofactor and Prosthetic Group Biosynthesis	0	0.00027	fixed-sign variable	0	0.00023	fixed-sign variable	0	0.00013	fixed-sign variable	0	0.0002	fixed-sign variable	0	0.00013	fixed-sign variable	0	0.00013	fixed-sign variable	0	0.00013	fixed-sign variable	0	4e-05	fixed-sign variable	0	0.00023	fixed-sign variable	0	0.00039	fixed-sign variable	0	4e-05	fixed-sign variable	0	4e-05	fixed-sign variable	0	0.00056	fixed-sign variable	0	0.00027	fixed-sign variable	0	0.00027	fixed-sign variable	0	0.00035
1002	DRPA	Alternate Carbon Metabolism	0	24.0537	fixed-sign variable	0	19.0537	fixed-sign variable	0	9.0537	fixed-sign variable	0	13.5214	fixed-sign variable	0	9.0537	fixed-sign variable	0	9.0537	fixed-sign variable	0	13.0595	fixed-sign variable	0	2.27139	fixed-sign variable	0	19.0537	fixed-sign variable	0	27.2714	fixed-sign variable	0	2.27139	fixed-sign variable	0	2.27139	fixed-sign variable	0	49.0537	fixed-sign variable	0	21.0214	fixed-sign variable	0	21.0214	fixed-sign variable	0	28.5214
1003	DSBAO1	Unassigned	0	0	blocked	0	0	blocked	0	0	blocked	0	0	blocked	0	0	blocked	0	0	blocked	0	0	blocked	0	0	blocked	0	0	blocked	0	0	blocked	0	0	blocked	0	0	blocked	0	0	blocked	0	0	blocked	0	0	blocked	0	0
1004	DHPPDA2	Cofactor and Prosthetic Group Biosynthesis	0	0.00021	fixed-sign variable	0	0.00017	fixed-sign variable	0	0.0001	fixed-sign variable	0	0.00015	fixed-sign variable	0	0.0001	fixed-sign variable	0	0.0001	fixed-sign variable	0	0.0001	fixed-sign variable	0	3e-05	fixed-sign variable	0	0.00017	fixed-sign variable	0	0.0003	fixed-sign variable	0	3e-05	fixed-sign variable	0	3e-05	fixed-sign variable	0	0.00043	fixed-sign variable	0	0.00021	fixed-sign variable	0	0.00021	fixed-sign variable	0	0.00027
1005	ARGSL	Arginine and Proline Metabolism	0	7.63389	fixed-sign variable	0	6.30056	fixed-sign variable	0	3.62148	fixed-sign variable	0	5.62148	fixed-sign variable	0	3.62148	fixed-sign variable	0	3.62148	fixed-sign variable	0	3.63389	fixed-sign variable	0	1.21141	fixed-sign variable	0	6.30056	fixed-sign variable	0	10.3006	fixed-sign variable	0	1.21141	fixed-sign variable	0	1.21141	fixed-sign variable	0	15.6339	fixed-sign variable	0	7.63389	fixed-sign variable	0	7.63389	fixed-sign variable	0	9.63389
1006	DHPS2	Cofactor and Prosthetic Group Biosynthesis	0	0.00042	fixed-sign variable	0	0.00035	fixed-sign variable	0	0.0002	fixed-sign variable	0	0.00031	fixed-sign variable	0	0.00021	fixed-sign variable	0	0.00021	fixed-sign variable	0	0.0002	fixed-sign variable	0	6e-05	fixed-sign variable	0	0.00035	fixed-sign variable	0	0.0006	fixed-sign variable	0	6e-05	fixed-sign variable	0	6e-05	fixed-sign variable	0	0.00087	fixed-sign variable	0	0.00042	fixed-sign variable	0	0.00042	fixed-sign variable	0	0.00053
1007	DHPTDCs2	Methionine Metabolism	0	6.02676	fixed-sign variable	0	4.97413	fixed-sign variable	0	2.58677	fixed-sign variable	0	4.01534	fixed-sign variable	0	2.58677	fixed-sign variable	0	2.58677	fixed-sign variable	0	2.86886	fixed-sign variable	0	0.69889	fixed-sign variable	0	4.97413	fixed-sign variable	0	8.13202	fixed-sign variable	0	0.69889	fixed-sign variable	0	0.69889	fixed-sign variable	0	12.3425	fixed-sign variable	0	5.76489	fixed-sign variable	0	5.76489	fixed-sign variable	0	7.60571
1008	DSBAO2	Unassigned	0	0	blocked	0	0	blocked	0	0	blocked	0	0	blocked	0	0	blocked	0	0	blocked	0	0	blocked	0	0	blocked	0	0	blocked	0	0	blocked	0	0	blocked	0	0	blocked	0	0	blocked	0	0	blocked	0	0	blocked	0	0
1009	DSBCGT	Unassigned	0	0	blocked	0	0	blocked	0	0	blocked	0	0	blocked	0	0	blocked	0	0	blocked	0	0	blocked	0	0	blocked	0	0	blocked	0	0	blocked	0	0	blocked	0	0	blocked	0	0	blocked	0	0	blocked	0	0	blocked	0	0
1010	DSBDR	Unassigned	0	0	blocked	0	0	blocked	0	0	blocked	0	0	blocked	0	0	blocked	0	0	blocked	0	0	blocked	0	0	blocked	0	0	blocked	0	0	blocked	0	0	blocked	0	0	blocked	0	0	blocked	0	0	blocked	0	0	blocked	0	0
1011	DHPTDNR	Alternate Carbon Metabolism	0	0	blocked	0	0	blocked	0	0	blocked	0	0	blocked	0	0	blocked	0	0	blocked	0	0	blocked	0	0	blocked	0	0	blocked	0	0	blocked	0	0	blocked	0	0	blocked	0	0	blocked	0	0	blocked	0	0	blocked	0	0
1012	DHPTDNRN	Alternate Carbon Metabolism	0	0	blocked	0	0	blocked	0	0	blocked	0	0	blocked	0	0	blocked	0	0	blocked	0	0	blocked	0	0	blocked	0	0	blocked	0	0	blocked	0	0	blocked	0	0	blocked	0	0	blocked	0	0	blocked	0	0	blocked	0	0
1013	ARGSS	Arginine and Proline Metabolism	0	7.63389	fixed-sign variable	0	6.30056	fixed-sign variable	0	3.62148	fixed-sign variable	0	5.62148	fixed-sign variable	0	3.62148	fixed-sign variable	0	3.62148	fixed-sign variable	0	3.63389	fixed-sign variable	0	1.21141	fixed-sign variable	0	6.30056	fixed-sign variable	0	10.3006	fixed-sign variable	0	1.21141	fixed-sign variable	0	1.21141	fixed-sign variable	0	15.6339	fixed-sign variable	0	7.63389	fixed-sign variable	0	7.63389	fixed-sign variable	0	9.63389
1014	DHPTPE	Cofactor and Prosthetic Group Biosynthesis	0	0	blocked	0	0	blocked	0	0	blocked	0	0	blocked	0	0	blocked	0	0	blocked	0	0	blocked	0	0	blocked	0	0	blocked	0	0	blocked	0	0	blocked	0	0	blocked	0	0	blocked	0	0	blocked	0	0	blocked	0	0
1015	DHQS	Tyrosine, Tryptophan, and Phenylalanine Metabolism	0	6.73579	fixed-sign variable	0	5.55932	fixed-sign variable	0	3.0179	fixed-sign variable	0	4.32684	fixed-sign variable	0	3.0179	fixed-sign variable	0	3.0179	fixed-sign variable	0	3.20638	fixed-sign variable	0	0.72684	fixed-sign variable	0	5.55932	fixed-sign variable	0	8.26489	fixed-sign variable	0	0.72684	fixed-sign variable	0	0.72684	fixed-sign variable	0	13.7946	fixed-sign variable	0	5.76489	fixed-sign variable	0	5.76489	fixed-sign variable	0	8.26489
1016	DSBGGT	Unassigned	0	0	blocked	0	0	blocked	0	0	blocked	0	0	blocked	0	0	blocked	0	0	blocked	0	0	blocked	0	0	blocked	0	0	blocked	0	0	blocked	0	0	blocked	0	0	blocked	0	0	blocked	0	0	blocked	0	0	blocked	0	0
1017	DSERDHr	Glycine and Serine Metabolism	0	28.0596	fixed-sign variable	0	23.0596	fixed-sign variable	0	13.0285	fixed-sign variable	0	18.0285	fixed-sign variable	0	13.0285	fixed-sign variable	0	13.0285	fixed-sign variable	0	13.0595	fixed-sign variable	0	3.02852	fixed-sign variable	0	23.0596	fixed-sign variable	0	33.0596	fixed-sign variable	0	3.02852	fixed-sign variable	0	3.02852	fixed-sign variable	0	58.0596	fixed-sign variable	0	23.0596	fixed-sign variable	0	23.0596	fixed-sign variable	0	33.0596
1018	DSERt2pp	Transport, Inner Membrane	0	0	blocked	0	0	blocked	0	0	blocked	0	0	blocked	0	0	blocked	0	0	blocked	0	0	blocked	0	0	blocked	0	0	blocked	0	0	blocked	0	0	blocked	0	0	blocked	0	0	blocked	0	0	blocked	0	0	blocked	0	0
1019	DSERtex	Transport, Outer Membrane Porin	0	0	blocked	0	0	blocked	0	0	blocked	0	0	blocked	0	0	blocked	0	0	blocked	0	0	blocked	0	0	blocked	0	0	blocked	0	0	blocked	0	0	blocked	0	0	blocked	0	0	blocked	0	0	blocked	0	0	blocked	0	0
1020	DHQTi	Tyrosine, Tryptophan, and Phenylalanine Metabolism	0	4.40417	fixed-sign variable	0	3.63494	fixed-sign variable	0	2.01193	fixed-sign variable	0	2.92354	fixed-sign variable	0	2.01193	fixed-sign variable	0	2.01193	fixed-sign variable	0	2.09648	fixed-sign variable	0	0.49111	fixed-sign variable	0	3.63494	fixed-sign variable	0	5.50992	fixed-sign variable	0	0.49111	fixed-sign variable	0	0.49111	fixed-sign variable	0	9.01955	fixed-sign variable	0	3.84326	fixed-sign variable	0	3.84326	fixed-sign variable	0	5.50992
1021	ARGTRS	tRNA Charging	0	0	blocked	0	0	blocked	0	0	blocked	0	0	blocked	0	0	blocked	0	0	blocked	0	0	blocked	0	0	blocked	0	0	blocked	0	0	blocked	0	0	blocked	0	0	blocked	0	0	blocked	0	0	blocked	0	0	blocked	0	0
1022	DIMPtex	Transport, Outer Membrane Porin	0	0	blocked	0	0	blocked	0	0	blocked	0	0	blocked	0	0	blocked	0	0	blocked	0	0	blocked	0	0	blocked	0	0	blocked	0	0	blocked	0	0	blocked	0	0	blocked	0	0	blocked	0	0	blocked	0	0	blocked	0	0
1023	DINSt2pp	Transport, Inner Membrane	0	0	blocked	0	0	blocked	0	0	blocked	0	0	blocked	0	0	blocked	0	0	blocked	0	0	blocked	0	0	blocked	0	0	blocked	0	0	blocked	0	0	blocked	0	0	blocked	0	0	blocked	0	0	blocked	0	0	blocked	0	0
1024	DTARTD	Alternate Carbon Metabolism	0	0	blocked	0	0	blocked	0	0	blocked	0	0	blocked	0	0	blocked	0	0	blocked	0	0	blocked	0	0	blocked	0	0	blocked	0	0	blocked	0	0	blocked	0	0	blocked	0	0	blocked	0	0	blocked	0	0	blocked	0	0
1025	ARGabcpp	Transport, Inner Membrane	0	38.1695	fixed-sign variable	0	31.5028	fixed-sign variable	0	18.1074	fixed-sign variable	0	28.1074	fixed-sign variable	0	18.1074	fixed-sign variable	0	18.1074	fixed-sign variable	0	18.1695	fixed-sign variable	0	6.05703	fixed-sign variable	0	31.5028	fixed-sign variable	0	51.5028	fixed-sign variable	0	6.05703	fixed-sign variable	0	6.05703	fixed-sign variable	0	78.1695	fixed-sign variable	0	38.1695	fixed-sign variable	0	38.1695	fixed-sign variable	0	48.1695
1026	DTMPK	Nucleotide Salvage Pathway	0	38.1695	fixed-sign variable	0	31.5028	fixed-sign variable	0	18.1074	fixed-sign variable	0	28.1074	fixed-sign variable	0	18.1074	fixed-sign variable	0	18.1074	fixed-sign variable	0	18.1695	fixed-sign variable	0	6.05703	fixed-sign variable	0	31.5028	fixed-sign variable	0	51.5028	fixed-sign variable	0	6.05703	fixed-sign variable	0	6.05703	fixed-sign variable	0	78.1695	fixed-sign variable	0	38.1695	fixed-sign variable	0	38.1695	fixed-sign variable	0	48.1695
1027	DINStex	Transport, Outer Membrane Porin	0	0	blocked	0	0	blocked	0	0	blocked	0	0	blocked	0	0	blocked	0	0	blocked	0	0	blocked	0	0	blocked	0	0	blocked	0	0	blocked	0	0	blocked	0	0	blocked	0	0	blocked	0	0	blocked	0	0	blocked	0	0
1028	DKGLCNR1	Alternate Carbon Metabolism	0	0	blocked	0	0	blocked	0	0	blocked	0	0	blocked	0	0	blocked	0	0	blocked	0	0	blocked	0	0	blocked	0	0	blocked	0	0	blocked	0	0	blocked	0	0	blocked	0	0	blocked	0	0	blocked	0	0	blocked	0	0
1029	DTMPtex	Transport, Outer Membrane Porin	0	0	blocked	0	0	blocked	0	0	blocked	0	0	blocked	0	0	blocked	0	0	blocked	0	0	blocked	0	0	blocked	0	0	blocked	0	0	blocked	0	0	blocked	0	0	blocked	0	0	blocked	0	0	blocked	0	0	blocked	0	0
1030	ARGt3pp	Transport, Inner Membrane	0	347.807	fixed-sign variable	0	313.848	fixed-sign variable	0	233.848	fixed-sign variable	0	268.848	fixed-sign variable	0	233.894	fixed-sign variable	0	233.848	fixed-sign variable	0	177.807	fixed-sign variable	0	187.776	fixed-sign variable	0	278.848	fixed-sign variable	0	473.848	fixed-sign variable	0	187.776	fixed-sign variable	0	117.776	fixed-sign variable	0	758.848	fixed-sign variable	0	477.807	fixed-sign variable	0	477.807	fixed-sign variable	0	643.848
1031	DUMPtex	Transport, Outer Membrane Porin	0	0	blocked	0	0	blocked	0	0	blocked	0	0	blocked	0	0	blocked	0	0	blocked	0	0	blocked	0	0	blocked	0	0	blocked	0	0	blocked	0	0	blocked	0	0	blocked	0	0	blocked	0	0	blocked	0	0	blocked	0	0
1032	DURADx	Nucleotide Salvage Pathway	0	0	blocked	0	0	blocked	0	0	blocked	0	0	blocked	0	0	blocked	0	0	blocked	0	0	blocked	0	0	blocked	0	0	blocked	0	0	blocked	0	0	blocked	0	0	blocked	0	0	blocked	0	0	blocked	0	0	blocked	0	0
1033	DURIK1	Nucleotide Salvage Pathway	0	38.1695	fixed-sign variable	0	31.5028	fixed-sign variable	0	18.1074	fixed-sign variable	0	28.1074	fixed-sign variable	0	18.1074	fixed-sign variable	0	18.1074	fixed-sign variable	0	18.1695	fixed-sign variable	0	6.05703	fixed-sign variable	0	31.5028	fixed-sign variable	0	51.5028	fixed-sign variable	0	6.05703	fixed-sign variable	0	6.05703	fixed-sign variable	0	78.1695	fixed-sign variable	0	38.1695	fixed-sign variable	0	38.1695	fixed-sign variable	0	48.1695
1034	DURIPP	Nucleotide Salvage Pathway	-6.36158	16.0358	sign variable	-5.25047	12.7025	sign variable	-3.0179	6.0358	sign variable	-4.68457	9.36913	sign variable	-3.62148	6.0358	sign variable	-3.62148	6.0358	sign variable	-3.02824	7.78691	sign variable	-1.00951	1.65192	sign variable	-5.25047	12.7025	sign variable	-8.5838	19.3691	sign variable	-1.00951	1.65192	sign variable	-1.00951	1.65192	sign variable	-13.0282	32.7025	sign variable	-6.36158	15.2883	sign variable	-6.36158	15.2883	sign variable	-8.02824	19.3691
1035	DURIt2pp	Transport, Inner Membrane	0	0	blocked	0	0	blocked	0	0	blocked	0	0	blocked	0	0	blocked	0	0	blocked	0	0	blocked	0	0	blocked	0	0	blocked	0	0	blocked	0	0	blocked	0	0	blocked	0	0	blocked	0	0	blocked	0	0	blocked	0	0
1036	DURItex	Transport, Outer Membrane	0	0	blocked	0	0	blocked	0	0	blocked	0	0	blocked	0	0	blocked	0	0	blocked	0	0	blocked	0	0	blocked	0	0	blocked	0	0	blocked	0	0	blocked	0	0	blocked	0	0	blocked	0	0	blocked	0	0	blocked	0	0
1037	DKGLCNR2x	Alternate Carbon Metabolism	0	0	blocked	0	0	blocked	0	0	blocked	0	0	blocked	0	0	blocked	0	0	blocked	0	0	blocked	0	0	blocked	0	0	blocked	0	0	blocked	0	0	blocked	0	0	blocked	0	0	blocked	0	0	blocked	0	0	blocked	0	0
1038	DUTPDP	Nucleotide Salvage Pathway	0	16.0358	fixed-sign variable	0	12.7025	fixed-sign variable	0	6.0358	fixed-sign variable	0	9.36913	fixed-sign variable	0	6.0358	fixed-sign variable	0	6.0358	fixed-sign variable	0	7.78691	fixed-sign variable	0	1.65192	fixed-sign variable	0	12.7025	fixed-sign variable	0	19.3691	fixed-sign variable	0	1.65192	fixed-sign variable	0	1.65192	fixed-sign variable	0	32.7025	fixed-sign variable	0	15.2883	fixed-sign variable	0	15.2883	fixed-sign variable	0	19.3691
1039	ARGtex	Transport, Outer Membrane Porin	0	5.45278	fixed-sign variable	0	4.5004	fixed-sign variable	0	2.58677	fixed-sign variable	0	4.01534	fixed-sign variable	0	3.0179	fixed-sign variable	0	3.0179	fixed-sign variable	0	2.59564	fixed-sign variable	0	0.86529	fixed-sign variable	0	4.5004	fixed-sign variable	0	7.34657	fixed-sign variable	0	0.86529	fixed-sign variable	0	0.86529	fixed-sign variable	0	11.1671	fixed-sign variable	0	5.45278	fixed-sign variable	0	5.45278	fixed-sign variable	0	6.88135
1040	DXPRIi	Cofactor and Prosthetic Group Biosynthesis	0	0.00314	fixed-sign variable	0	0.00259	fixed-sign variable	0	0.00147	fixed-sign variable	0	0.00229	fixed-sign variable	0	0.00153	fixed-sign variable	0	0.00153	fixed-sign variable	0	0.0015	fixed-sign variable	0	0.00047	fixed-sign variable	0	0.00259	fixed-sign variable	0	0.00444	fixed-sign variable	0	0.00047	fixed-sign variable	0	0.00047	fixed-sign variable	0	0.00644	fixed-sign variable	0	0.00315	fixed-sign variable	0	0.00315	fixed-sign variable	0	0.00397
1041	DXPS	Cofactor and Prosthetic Group Biosynthesis	0	0.00335	fixed-sign variable	0	0.00277	fixed-sign variable	0	0.00157	fixed-sign variable	0	0.00244	fixed-sign variable	0	0.00163	fixed-sign variable	0	0.00163	fixed-sign variable	0	0.0016	fixed-sign variable	0	0.00051	fixed-sign variable	0	0.00277	fixed-sign variable	0	0.00474	fixed-sign variable	0	0.00051	fixed-sign variable	0	0.00051	fixed-sign variable	0	0.00687	fixed-sign variable	0	0.00336	fixed-sign variable	0	0.00336	fixed-sign variable	0	0.00424
1042	DKGLCNR2y	Alternate Carbon Metabolism	0	0	blocked	0	0	blocked	0	0	blocked	0	0	blocked	0	0	blocked	0	0	blocked	0	0	blocked	0	0	blocked	0	0	blocked	0	0	blocked	0	0	blocked	0	0	blocked	0	0	blocked	0	0	blocked	0	0	blocked	0	0
1043	DMATT	Cofactor and Prosthetic Group Biosynthesis	0	0.00045	fixed-sign variable	0	0.00037	fixed-sign variable	0	0.00021	fixed-sign variable	0	0.00033	fixed-sign variable	0	0.00022	fixed-sign variable	0	0.00022	fixed-sign variable	0	0.00021	fixed-sign variable	0	7e-05	fixed-sign variable	0	0.00037	fixed-sign variable	0	0.00063	fixed-sign variable	0	7e-05	fixed-sign variable	0	7e-05	fixed-sign variable	0	0.00092	fixed-sign variable	0	0.00045	fixed-sign variable	0	0.00045	fixed-sign variable	0	0.00057
1044	DMPPS	Cofactor and Prosthetic Group Biosynthesis	0	0.00314	fixed-sign variable	0	0.00259	fixed-sign variable	0	0.00147	fixed-sign variable	0	0.00229	fixed-sign variable	0	0.00153	fixed-sign variable	0	0.00153	fixed-sign variable	0	0.0015	fixed-sign variable	0	0.00047	fixed-sign variable	0	0.00259	fixed-sign variable	0	0.00444	fixed-sign variable	0	0.00047	fixed-sign variable	0	0.00047	fixed-sign variable	0	0.00644	fixed-sign variable	0	0.00315	fixed-sign variable	0	0.00315	fixed-sign variable	0	0.00397
1045	DMQMT	Cofactor and Prosthetic Group Biosynthesis	0	0.00011	fixed-sign variable	0	9e-05	fixed-sign variable	0	5e-05	fixed-sign variable	0	8e-05	fixed-sign variable	0	5e-05	fixed-sign variable	0	5e-05	fixed-sign variable	0	5e-05	fixed-sign variable	0	2e-05	fixed-sign variable	0	9e-05	fixed-sign variable	0	0.00015	fixed-sign variable	0	2e-05	fixed-sign variable	0	2e-05	fixed-sign variable	0	0.00022	fixed-sign variable	0	0.00011	fixed-sign variable	0	0.00011	fixed-sign variable	0	0.00013
1046	DXYLK	Cofactor and Prosthetic Group Biosynthesis	0	0	blocked	0	0	blocked	0	0	blocked	0	0	blocked	0	0	blocked	0	0	blocked	0	0	blocked	0	0	blocked	0	0	blocked	0	0	blocked	0	0	blocked	0	0	blocked	0	0	blocked	0	0	blocked	0	0	blocked	0	0
1047	E4PD	Cofactor and Prosthetic Group Biosynthesis	0	0.00011	fixed-sign variable	0	9e-05	fixed-sign variable	0	5e-05	fixed-sign variable	0	8e-05	fixed-sign variable	0	5e-05	fixed-sign variable	0	5e-05	fixed-sign variable	0	5e-05	fixed-sign variable	0	2e-05	fixed-sign variable	0	9e-05	fixed-sign variable	0	0.00015	fixed-sign variable	0	2e-05	fixed-sign variable	0	2e-05	fixed-sign variable	0	0.00022	fixed-sign variable	0	0.00011	fixed-sign variable	0	0.00011	fixed-sign variable	0	0.00013
1048	DMSOR1	Oxidative Phosphorylation	0	0	blocked	0	0	blocked	0	0	blocked	0	0	blocked	0	0	blocked	0	0	blocked	0	0	blocked	0	0	blocked	0	0	blocked	0	0	blocked	0	0	blocked	0	0	blocked	0	0	blocked	0	0	blocked	0	0	blocked	0	0
1049	ASAD	Threonine and Lysine Metabolism	0	15.6654	fixed-sign variable	0	12.9988	fixed-sign variable	0	7.64062	fixed-sign variable	0	11.6406	fixed-sign variable	0	11.1995	fixed-sign variable	0	11.1995	fixed-sign variable	0	7.66545	fixed-sign variable	0	3.19951	fixed-sign variable	0	12.9988	fixed-sign variable	0	20.9988	fixed-sign variable	0	3.19951	fixed-sign variable	0	3.19951	fixed-sign variable	0	31.6654	fixed-sign variable	0	15.6654	fixed-sign variable	0	15.6654	fixed-sign variable	0	19.6654
1050	DMSOR1pp	Oxidative Phosphorylation	0	0	blocked	0	0	blocked	0	0	blocked	0	0	blocked	0	0	blocked	0	0	blocked	0	0	blocked	0	0	blocked	0	0	blocked	0	0	blocked	0	0	blocked	0	0	blocked	0	0	blocked	0	0	blocked	0	0	blocked	0	0
1051	DMSOR2	Oxidative Phosphorylation	0	0	blocked	0	0	blocked	0	0	blocked	0	0	blocked	0	0	blocked	0	0	blocked	0	0	blocked	0	0	blocked	0	0	blocked	0	0	blocked	0	0	blocked	0	0	blocked	0	0	blocked	0	0	blocked	0	0	blocked	0	0
1052	EAR100x	Cell Envelope Biosynthesis	0	9.53499	fixed-sign variable	0	8.05351	fixed-sign variable	0	5.07676	fixed-sign variable	0	7.29898	fixed-sign variable	0	5.07676	fixed-sign variable	0	5.07676	fixed-sign variable	0	5.09055	fixed-sign variable	0	2.3989	fixed-sign variable	0	8.05351	fixed-sign variable	0	12.498	fixed-sign variable	0	2.3989	fixed-sign variable	0	2.3989	fixed-sign variable	0	18.4239	fixed-sign variable	0	9.53499	fixed-sign variable	0	9.53499	fixed-sign variable	0	11.7572
1053	EAR100y	Cell Envelope Biosynthesis	0	9.53499	fixed-sign variable	0	8.05351	fixed-sign variable	0	5.07676	fixed-sign variable	0	7.29898	fixed-sign variable	0	5.07676	fixed-sign variable	0	5.07676	fixed-sign variable	0	5.09055	fixed-sign variable	0	2.3989	fixed-sign variable	0	8.05351	fixed-sign variable	0	12.498	fixed-sign variable	0	2.3989	fixed-sign variable	0	2.3989	fixed-sign variable	0	18.4239	fixed-sign variable	0	9.53499	fixed-sign variable	0	9.53499	fixed-sign variable	0	11.7572
1054	EAR120x	Cell Envelope Biosynthesis	0	12.2593	fixed-sign variable	0	10.3545	fixed-sign variable	0	6.52726	fixed-sign variable	0	9.3844	fixed-sign variable	0	6.52726	fixed-sign variable	0	6.52726	fixed-sign variable	0	6.54499	fixed-sign variable	0	3.0843	fixed-sign variable	0	10.3545	fixed-sign variable	0	16.0688	fixed-sign variable	0	3.0843	fixed-sign variable	0	3.0843	fixed-sign variable	0	23.6879	fixed-sign variable	0	12.2593	fixed-sign variable	0	12.2593	fixed-sign variable	0	15.1164
1055	DMSOR2pp	Oxidative Phosphorylation	0	0	blocked	0	0	blocked	0	0	blocked	0	0	blocked	0	0	blocked	0	0	blocked	0	0	blocked	0	0	blocked	0	0	blocked	0	0	blocked	0	0	blocked	0	0	blocked	0	0	blocked	0	0	blocked	0	0	blocked	0	0
1056	EAR120y	Cell Envelope Biosynthesis	0	12.2593	fixed-sign variable	0	10.3545	fixed-sign variable	0	6.52726	fixed-sign variable	0	9.3844	fixed-sign variable	0	6.52726	fixed-sign variable	0	6.52726	fixed-sign variable	0	6.54499	fixed-sign variable	0	3.0843	fixed-sign variable	0	10.3545	fixed-sign variable	0	16.0688	fixed-sign variable	0	3.0843	fixed-sign variable	0	3.0843	fixed-sign variable	0	23.6879	fixed-sign variable	0	12.2593	fixed-sign variable	0	12.2593	fixed-sign variable	0	15.1164
1057	DMSOtex	Transport, Outer Membrane Porin	0	0	blocked	0	0	blocked	0	0	blocked	0	0	blocked	0	0	blocked	0	0	blocked	0	0	blocked	0	0	blocked	0	0	blocked	0	0	blocked	0	0	blocked	0	0	blocked	0	0	blocked	0	0	blocked	0	0	blocked	0	0
1058	ASCBPL	Alternate Carbon Metabolism	0	0	blocked	0	0	blocked	0	0	blocked	0	0	blocked	0	0	blocked	0	0	blocked	0	0	blocked	0	0	blocked	0	0	blocked	0	0	blocked	0	0	blocked	0	0	blocked	0	0	blocked	0	0	blocked	0	0	blocked	0	0
1059	DMSOtpp	Transport, Inner Membrane	0	0	blocked	0	0	blocked	0	0	blocked	0	0	blocked	0	0	blocked	0	0	blocked	0	0	blocked	0	0	blocked	0	0	blocked	0	0	blocked	0	0	blocked	0	0	blocked	0	0	blocked	0	0	blocked	0	0	blocked	0	0
1060	DMStex	Transport, Outer Membrane Porin	0	0	blocked	0	0	blocked	0	0	blocked	0	0	blocked	0	0	blocked	0	0	blocked	0	0	blocked	0	0	blocked	0	0	blocked	0	0	blocked	0	0	blocked	0	0	blocked	0	0	blocked	0	0	blocked	0	0	blocked	0	0
1061	EAR121x	Cell Envelope Biosynthesis	0	7.80136	fixed-sign variable	0	6.58924	fixed-sign variable	0	4.15371	fixed-sign variable	0	5.97189	fixed-sign variable	0	4.15371	fixed-sign variable	0	4.15371	fixed-sign variable	0	4.16499	fixed-sign variable	0	1.96273	fixed-sign variable	0	6.58924	fixed-sign variable	0	10.2256	fixed-sign variable	0	1.96273	fixed-sign variable	0	1.96273	fixed-sign variable	0	15.0741	fixed-sign variable	0	7.80136	fixed-sign variable	0	7.80136	fixed-sign variable	0	9.61954
1062	EAR121y	Cell Envelope Biosynthesis	0	7.80136	fixed-sign variable	0	6.58924	fixed-sign variable	0	4.15371	fixed-sign variable	0	5.97189	fixed-sign variable	0	4.15371	fixed-sign variable	0	4.15371	fixed-sign variable	0	4.16499	fixed-sign variable	0	1.96273	fixed-sign variable	0	6.58924	fixed-sign variable	0	10.2256	fixed-sign variable	0	1.96273	fixed-sign variable	0	1.96273	fixed-sign variable	0	15.0741	fixed-sign variable	0	7.80136	fixed-sign variable	0	7.80136	fixed-sign variable	0	9.61954
1063	EAR140x	Cell Envelope Biosynthesis	0	12.2593	fixed-sign variable	0	10.3545	fixed-sign variable	0	6.52726	fixed-sign variable	0	9.3844	fixed-sign variable	0	6.52726	fixed-sign variable	0	6.52726	fixed-sign variable	0	6.54499	fixed-sign variable	0	3.0843	fixed-sign variable	0	10.3545	fixed-sign variable	0	16.0688	fixed-sign variable	0	3.0843	fixed-sign variable	0	3.0843	fixed-sign variable	0	23.6879	fixed-sign variable	0	12.2593	fixed-sign variable	0	12.2593	fixed-sign variable	0	15.1164
1064	FCLK	Alternate Carbon Metabolism	0	0	blocked	0	0	blocked	0	0	blocked	0	0	blocked	0	0	blocked	0	0	blocked	0	0	blocked	0	0	blocked	0	0	blocked	0	0	blocked	0	0	blocked	0	0	blocked	0	0	blocked	0	0	blocked	0	0	blocked	0	0
1065	EAR140y	Cell Envelope Biosynthesis	0	12.2593	fixed-sign variable	0	10.3545	fixed-sign variable	0	6.52726	fixed-sign variable	0	9.3844	fixed-sign variable	0	6.52726	fixed-sign variable	0	6.52726	fixed-sign variable	0	6.54499	fixed-sign variable	0	3.0843	fixed-sign variable	0	10.3545	fixed-sign variable	0	16.0688	fixed-sign variable	0	3.0843	fixed-sign variable	0	3.0843	fixed-sign variable	0	23.6879	fixed-sign variable	0	12.2593	fixed-sign variable	0	12.2593	fixed-sign variable	0	15.1164
1066	EAR141x	Cell Envelope Biosynthesis	0	7.80136	fixed-sign variable	0	6.58924	fixed-sign variable	0	4.15371	fixed-sign variable	0	5.97189	fixed-sign variable	0	4.15371	fixed-sign variable	0	4.15371	fixed-sign variable	0	4.16499	fixed-sign variable	0	1.96273	fixed-sign variable	0	6.58924	fixed-sign variable	0	10.2256	fixed-sign variable	0	1.96273	fixed-sign variable	0	1.96273	fixed-sign variable	0	15.0741	fixed-sign variable	0	7.80136	fixed-sign variable	0	7.80136	fixed-sign variable	0	9.61954
1067	EAR141y	Cell Envelope Biosynthesis	0	7.80136	fixed-sign variable	0	6.58924	fixed-sign variable	0	4.15371	fixed-sign variable	0	5.97189	fixed-sign variable	0	4.15371	fixed-sign variable	0	4.15371	fixed-sign variable	0	4.16499	fixed-sign variable	0	1.96273	fixed-sign variable	0	6.58924	fixed-sign variable	0	10.2256	fixed-sign variable	0	1.96273	fixed-sign variable	0	1.96273	fixed-sign variable	0	15.0741	fixed-sign variable	0	7.80136	fixed-sign variable	0	7.80136	fixed-sign variable	0	9.61954
1068	EAR160x	Cell Envelope Biosynthesis	0	12.2593	fixed-sign variable	0	10.3545	fixed-sign variable	0	6.52726	fixed-sign variable	0	9.3844	fixed-sign variable	0	6.52726	fixed-sign variable	0	6.52726	fixed-sign variable	0	6.54499	fixed-sign variable	0	3.0843	fixed-sign variable	0	10.3545	fixed-sign variable	0	16.0688	fixed-sign variable	0	3.0843	fixed-sign variable	0	3.0843	fixed-sign variable	0	23.6879	fixed-sign variable	0	12.2593	fixed-sign variable	0	12.2593	fixed-sign variable	0	15.1164
1069	EAR160y	Cell Envelope Biosynthesis	0	12.2593	fixed-sign variable	0	10.3545	fixed-sign variable	0	6.52726	fixed-sign variable	0	9.3844	fixed-sign variable	0	6.52726	fixed-sign variable	0	6.52726	fixed-sign variable	0	6.54499	fixed-sign variable	0	3.0843	fixed-sign variable	0	10.3545	fixed-sign variable	0	16.0688	fixed-sign variable	0	3.0843	fixed-sign variable	0	3.0843	fixed-sign variable	0	23.6879	fixed-sign variable	0	12.2593	fixed-sign variable	0	12.2593	fixed-sign variable	0	15.1164
1070	EAR161x	Cell Envelope Biosynthesis	0	12.2593	fixed-sign variable	0	10.3545	fixed-sign variable	0	6.52726	fixed-sign variable	0	9.3844	fixed-sign variable	0	6.52726	fixed-sign variable	0	6.52726	fixed-sign variable	0	6.54499	fixed-sign variable	0	3.0843	fixed-sign variable	0	10.3545	fixed-sign variable	0	16.0688	fixed-sign variable	0	3.0843	fixed-sign variable	0	3.0843	fixed-sign variable	0	23.6879	fixed-sign variable	0	12.2593	fixed-sign variable	0	12.2593	fixed-sign variable	0	15.1164
1071	EAR161y	Cell Envelope Biosynthesis	0	12.2593	fixed-sign variable	0	10.3545	fixed-sign variable	0	6.52726	fixed-sign variable	0	9.3844	fixed-sign variable	0	6.52726	fixed-sign variable	0	6.52726	fixed-sign variable	0	6.54499	fixed-sign variable	0	3.0843	fixed-sign variable	0	10.3545	fixed-sign variable	0	16.0688	fixed-sign variable	0	3.0843	fixed-sign variable	0	3.0843	fixed-sign variable	0	23.6879	fixed-sign variable	0	12.2593	fixed-sign variable	0	12.2593	fixed-sign variable	0	15.1164
1072	EAR180x	Cell Envelope Biosynthesis	0	12.2593	fixed-sign variable	0	10.3545	fixed-sign variable	0	6.52726	fixed-sign variable	0	9.3844	fixed-sign variable	0	6.52726	fixed-sign variable	0	6.52726	fixed-sign variable	0	6.54499	fixed-sign variable	0	3.0843	fixed-sign variable	0	10.3545	fixed-sign variable	0	16.0688	fixed-sign variable	0	3.0843	fixed-sign variable	0	3.0843	fixed-sign variable	0	23.6879	fixed-sign variable	0	12.2593	fixed-sign variable	0	12.2593	fixed-sign variable	0	15.1164
1073	EAR180y	Cell Envelope Biosynthesis	0	12.2593	fixed-sign variable	0	10.3545	fixed-sign variable	0	6.52726	fixed-sign variable	0	9.3844	fixed-sign variable	0	6.52726	fixed-sign variable	0	6.52726	fixed-sign variable	0	6.54499	fixed-sign variable	0	3.0843	fixed-sign variable	0	10.3545	fixed-sign variable	0	16.0688	fixed-sign variable	0	3.0843	fixed-sign variable	0	3.0843	fixed-sign variable	0	23.6879	fixed-sign variable	0	12.2593	fixed-sign variable	0	12.2593	fixed-sign variable	0	15.1164
[truncated: 1,510 more rows]
[truncated: 112 more columns]
