# Supplementary material for: Identification of flux trade-offs in metabolic networks
Source: Sci Rep. 2021 Dec 10;11:23776. doi: 10.1038/s41598-021-03224-9 (PMC8664830; doi:10.1038/s41598-021-03224-9)
Supplement: Supplementary file 3 — Supplementary Information 3. [file 41598_2021_3224_MOESM3_ESM.xlsx]

## Sheet: title
Table S3. Reaction types based on FVA in S. cerevisiae under 13 different carbon sources. The minimum and the maximum range of each reaction flux, with the reaction type are shown for 13 different carbon sources in S. cerevisiae.

## Sheet: Table S3
			'D-arabinose exchange'			'D-fructose exchange'			'D-galactose exchange'			'D-glucose exchange'			'D-mannose exchange'			'D-ribose exchange'			'D-xylose exchange'			'maltose exchange'			'sucrose exchange'			'D-tagatose exchange'			'turanose exchange'			'alpha-maltotriose exchange'			'D-Glucosamine exchange'
reaction #	reaction name	pathway	lower bound	upper bound	reaction type	lower bound	upper bound	reaction type	lower bound	upper bound	reaction type	lower bound	upper bound	reaction type	lower bound	upper bound	reaction type	lower bound	upper bound	reaction type	lower bound	upper bound	reaction type	lower bound	upper bound	reaction type	lower bound	upper bound	reaction type	lower bound	upper bound	reaction type	lower bound	upper bound	reaction type	lower bound	upper bound	reaction type	lower bound	upper bound	reaction type
1	r_0001	Pyruvate metabolism	0	0.03663	Fixed-sign variable	0	2.70566	fixed-sign variable	0	2.70566	fixed-sign variable	0	4.89392	fixed-sign variable	0	2.70566	fixed-sign variable	0	3.09848	fixed-sign variable	0	0.03663	fixed-sign variable	0	12.5704	fixed-sign variable	0	12.5704	fixed-sign variable	0	4.89392	fixed-sign variable	0	12.5704	fixed-sign variable	0	19.6027	fixed-sign variable	0	4.89392	fixed-sign variable
2	r_0002	Pyruvate metabolism	0	0.03663	fixed-sign variable	0	2.70566	fixed-sign variable	0	2.70566	fixed-sign variable	0	4.89392	fixed-sign variable	0	2.70566	fixed-sign variable	0	3.09848	fixed-sign variable	0	0.03663	fixed-sign variable	0	12.5704	fixed-sign variable	0	12.5704	fixed-sign variable	0	4.89392	fixed-sign variable	0	12.5704	fixed-sign variable	0	19.6027	fixed-sign variable	0	4.89392	fixed-sign variable
3	r_0003	Butanoate metabolism	0	0	blocked	0	1.81818	fixed-sign variable	0	1.81818	fixed-sign variable	0	1.81818	fixed-sign variable	0	1.81818	fixed-sign variable	0	0	blocked	0	0	blocked	0	12.7273	fixed-sign variable	0	12.7273	fixed-sign variable	0	1.81818	fixed-sign variable	0	12.7273	fixed-sign variable	0	23.6364	fixed-sign variable	0	1.81818	fixed-sign variable
4	r_0004	Pyruvate metabolism	0	0.02805	fixed-sign variable	0	1.80377	fixed-sign variable	0	1.80377	fixed-sign variable	0	3.74673	fixed-sign variable	0	1.80377	fixed-sign variable	0	2.37216	fixed-sign variable	0	0.02805	fixed-sign variable	0	9.30024	fixed-sign variable	0	9.30024	fixed-sign variable	0	3.74673	fixed-sign variable	0	9.30024	fixed-sign variable	0	14.5032	fixed-sign variable	0	3.74673	fixed-sign variable
5	r_0005	Starch and sucrose metabolism	0	0	blocked	0	0	blocked	0	0	blocked	0	0	blocked	0	0	blocked	0	0	blocked	0	0	blocked	0	0	blocked	0	0	blocked	0	0	blocked	0	0	blocked	0	0	blocked	0	0	blocked
6	r_0006		0	0	blocked	0	0	blocked	0	0	blocked	0	0	blocked	0	0	blocked	0	0	blocked	0	0	blocked	0	0	blocked	0	0	blocked	0	0	blocked	0	0	blocked	0	0	blocked	0	0	blocked
7	r_0007	Histidine metabolism	0	0	blocked	0	0.4329	fixed-sign variable	0	0.4329	fixed-sign variable	0	1.39277	fixed-sign variable	0	0.4329	fixed-sign variable	0	0	blocked	0	0	blocked	0	3.08427	fixed-sign variable	0	2.8065	fixed-sign variable	0	1.19878	fixed-sign variable	0	2.8065	fixed-sign variable	0	4.7626	fixed-sign variable	0	1.19878	fixed-sign variable
8	r_0012	Alanine, aspartate and glutamate metabolism	0	0.05982	fixed-sign variable	0	5.41131	fixed-sign variable	0	5.41131	fixed-sign variable	0	7.87507	fixed-sign variable	0	5.41131	fixed-sign variable	0	5.05982	fixed-sign variable	0	0.05982	fixed-sign variable	0	16.8639	fixed-sign variable	0	16.8639	fixed-sign variable	0	7.87507	fixed-sign variable	0	16.8639	fixed-sign variable	0	23.5306	fixed-sign variable	0	7.87507	fixed-sign variable
9	r_0013	Cysteine and methionine metabolism	0	0	blocked	0	0.63559	fixed-sign variable	0	0.63559	fixed-sign variable	0	2.8333	fixed-sign variable	0	0.63559	fixed-sign variable	0	0	blocked	0	0	blocked	0	5.55002	fixed-sign variable	0	4.43883	fixed-sign variable	0	1.74405	fixed-sign variable	0	4.43883	fixed-sign variable	0	9.04317	fixed-sign variable	0	1.74405	fixed-sign variable
10	r_0014	Riboflavin metabolism	0	0	blocked	0	0	blocked	0	0	blocked	0	0	blocked	0	0	blocked	0	0	blocked	0	0	blocked	0	0	blocked	0	0	blocked	0	0	blocked	0	0	blocked	0	0	blocked	0	0	blocked
11	r_0015	Riboflavin metabolism	0	0	blocked	0	0	blocked	0	0	blocked	0	0	blocked	0	0	blocked	0	0	blocked	0	0	blocked	0	0	blocked	0	0	blocked	0	0	blocked	0	0	blocked	0	0	blocked	0	0	blocked
12	r_0016	Valine, leucine and isoleucine biosynthesis	0	0	blocked	0	1.42857	fixed-sign variable	0	1.42857	fixed-sign variable	0	1.42857	fixed-sign variable	0	1.42857	fixed-sign variable	0	0	blocked	0	0	blocked	0	10	fixed-sign variable	0	10	fixed-sign variable	0	1.42857	fixed-sign variable	0	10	fixed-sign variable	0	17.9819	fixed-sign variable	0	1.42857	fixed-sign variable
13	r_0017	Folate biosynthesis	0	0	blocked	0	0	blocked	0	0	blocked	0	0	blocked	0	0	blocked	0	0	blocked	0	0	blocked	0	0	blocked	0	0	blocked	0	0	blocked	0	0	blocked	0	0	blocked	0	0	blocked
14	r_0018	Ubiquinone and other terpenoid-quinone biosynthesis	0	0	blocked	0	0.56961	fixed-sign variable	0	0.56961	fixed-sign variable	0	1.42857	fixed-sign variable	0	0.56961	fixed-sign variable	0	0	blocked	0	0	blocked	0	3.74959	fixed-sign variable	0	3.54235	fixed-sign variable	0	1.42857	fixed-sign variable	0	3.54235	fixed-sign variable	0	5.71787	fixed-sign variable	0	1.42857	fixed-sign variable
15	r_0019	Pantothenate and CoA biosynthesis	0	0	blocked	0	0.37284	fixed-sign variable	0	0.37284	fixed-sign variable	0	0.88889	fixed-sign variable	0	0.37284	fixed-sign variable	0	0	blocked	0	0	blocked	0	3.12564	fixed-sign variable	0	2.7295	fixed-sign variable	0	0.88889	fixed-sign variable	0	2.7295	fixed-sign variable	0	5.02437	fixed-sign variable	0	0.88889	fixed-sign variable
16	r_0020	Phenylalanine, tyrosine and tryptophan biosynthesis	0	0	blocked	0	1.77383	fixed-sign variable	0	1.77383	fixed-sign variable	0	4.05122	fixed-sign variable	0	1.77383	fixed-sign variable	0	0	blocked	0	0	blocked	0	7.99512	fixed-sign variable	0	7.99512	fixed-sign variable	0	4.05122	fixed-sign variable	0	7.99512	fixed-sign variable	0	11.5245	fixed-sign variable	0	4.05122	fixed-sign variable
17	r_0021	Ubiquinone and other terpenoid-quinone biosynthesis	0	0	blocked	0	0	blocked	0	0	blocked	0	0	blocked	0	0	blocked	0	0	blocked	0	0	blocked	0	0	blocked	0	0	blocked	0	0	blocked	0	0	blocked	0	0	blocked	0	0	blocked
18	r_0022	Ubiquinone and other terpenoid-quinone biosynthesis	0	0	blocked	0	0	blocked	0	0	blocked	0	0	blocked	0	0	blocked	0	0	blocked	0	0	blocked	0	0	blocked	0	0	blocked	0	0	blocked	0	0	blocked	0	0	blocked	0	0	blocked
19	r_0023	Valine, leucine and isoleucine biosynthesis	0	0	blocked	0	1.42857	fixed-sign variable	0	1.42857	fixed-sign variable	0	1.42857	fixed-sign variable	0	1.42857	fixed-sign variable	0	0	blocked	0	0	blocked	0	8.95537	fixed-sign variable	0	8.95537	fixed-sign variable	0	1.42857	fixed-sign variable	0	8.95537	fixed-sign variable	0	13.2411	fixed-sign variable	0	1.42857	fixed-sign variable
20	r_0024	Valine, leucine and isoleucine biosynthesis	0	0	blocked	0	1.42857	fixed-sign variable	0	1.42857	fixed-sign variable	0	1.42857	fixed-sign variable	0	1.42857	fixed-sign variable	0	0	blocked	0	0	blocked	0	8.95537	fixed-sign variable	0	8.95537	fixed-sign variable	0	1.42857	fixed-sign variable	0	8.95537	fixed-sign variable	0	13.2411	fixed-sign variable	0	1.42857	fixed-sign variable
21	r_0025	Valine, leucine and isoleucine biosynthesis	0	0	blocked	0	1.42857	fixed-sign variable	0	1.42857	fixed-sign variable	0	1.42857	fixed-sign variable	0	1.42857	fixed-sign variable	0	0	blocked	0	0	blocked	0	8.90528	fixed-sign variable	0	8.90134	fixed-sign variable	0	1.42857	fixed-sign variable	0	8.90134	fixed-sign variable	0	13.1191	fixed-sign variable	0	1.42857	fixed-sign variable
22	r_0026		0	0	blocked	0	0.63559	fixed-sign variable	0	0.63559	fixed-sign variable	0	2.8333	fixed-sign variable	0	0.63559	fixed-sign variable	0	0	blocked	0	0	blocked	0	5.55002	fixed-sign variable	0	4.43883	fixed-sign variable	0	1.74405	fixed-sign variable	0	4.43883	fixed-sign variable	0	9.04317	fixed-sign variable	0	1.74405	fixed-sign variable
23	r_0027	Lysine biosynthesis	0	0	blocked	0	0.56961	fixed-sign variable	0	0.56961	fixed-sign variable	0	1.42857	fixed-sign variable	0	0.56961	fixed-sign variable	0	0	blocked	0	0	blocked	0	3.74959	fixed-sign variable	0	3.54235	fixed-sign variable	0	1.42857	fixed-sign variable	0	3.54235	fixed-sign variable	0	5.71787	fixed-sign variable	0	1.42857	fixed-sign variable
24	r_0028	Citrate cycle (TCA cycle)	0	0	blocked	0	0	blocked	0	0	blocked	0	0	blocked	0	0	blocked	0	0	blocked	0	0	blocked	0	0	blocked	0	0	blocked	0	0	blocked	0	0	blocked	0	0	blocked	0	0	blocked
25	r_0029	Cysteine and methionine metabolism	0	0	blocked	0	1.42857	fixed-sign variable	0	1.42857	fixed-sign variable	0	1.42857	fixed-sign variable	0	1.42857	fixed-sign variable	0	0	blocked	0	0	blocked	0	8.95537	fixed-sign variable	0	8.95537	fixed-sign variable	0	1.42857	fixed-sign variable	0	8.95537	fixed-sign variable	0	13.2411	fixed-sign variable	0	1.42857	fixed-sign variable
26	r_0030	Cysteine and methionine metabolism	0	0	blocked	0	0	blocked	0	0	blocked	0	0	blocked	0	0	blocked	0	0	blocked	0	0	blocked	0	0	blocked	0	0	blocked	0	0	blocked	0	0	blocked	0	0	blocked	0	0	blocked
27	r_0032	Sulfur metabolism	0	0.02991	fixed-sign variable	0	4.18342	fixed-sign variable	0	4.18342	fixed-sign variable	0	7.18342	fixed-sign variable	0	4.18342	fixed-sign variable	0	2.52991	fixed-sign variable	0	0.02991	fixed-sign variable	0	16.6654	fixed-sign variable	0	16.6654	fixed-sign variable	0	7.18342	fixed-sign variable	0	16.6654	fixed-sign variable	0	25.8962	fixed-sign variable	0	7.18342	fixed-sign variable
28	r_0033	Purine metabolism	0	0.11964	fixed-sign variable	0	5.41131	fixed-sign variable	0	5.41131	fixed-sign variable	0	10.9473	fixed-sign variable	0	5.41131	fixed-sign variable	0	8.08803	fixed-sign variable	0	0.11964	fixed-sign variable	0	21.6605	fixed-sign variable	0	21.6605	fixed-sign variable	0	10.7695	fixed-sign variable	0	21.6605	fixed-sign variable	0	31.6605	fixed-sign variable	0	10.7695	fixed-sign variable
29	r_0034	Purine metabolism	0	0	blocked	0	0	blocked	0	0	blocked	0	0	blocked	0	0	blocked	0	0	blocked	0	0	blocked	0	0	blocked	0	0	blocked	0	0	blocked	0	0	blocked	0	0	blocked	0	0	blocked
30	r_0035	Purine metabolism	0	0	blocked	0	0	blocked	0	0	blocked	0	0	blocked	0	0	blocked	0	0	blocked	0	0	blocked	0	0	blocked	0	0	blocked	0	0	blocked	0	0	blocked	0	0	blocked	0	0	blocked
31	r_0036	Purine metabolism	0	0	blocked	0	0	blocked	0	0	blocked	0	0	blocked	0	0	blocked	0	0	blocked	0	0	blocked	0	0	blocked	0	0	blocked	0	0	blocked	0	0	blocked	0	0	blocked	0	0	blocked
32	r_0037	Purine metabolism	0	0	blocked	0	0	blocked	0	0	blocked	0	0	blocked	0	0	blocked	0	0	blocked	0	0	blocked	0	0	blocked	0	0	blocked	0	0	blocked	0	0	blocked	0	0	blocked	0	0	blocked
33	r_0038	Riboflavin metabolism	0	0	blocked	0	0	blocked	0	0	blocked	0	0	blocked	0	0	blocked	0	0	blocked	0	0	blocked	0	0	blocked	0	0	blocked	0	0	blocked	0	0	blocked	0	0	blocked	0	0	blocked
34	r_0039	Phenylalanine, tyrosine and tryptophan biosynthesis	0	0	blocked	0	1.77383	fixed-sign variable	0	1.77383	fixed-sign variable	0	4.05122	fixed-sign variable	0	1.77383	fixed-sign variable	0	0	blocked	0	0	blocked	0	7.99512	fixed-sign variable	0	7.99512	fixed-sign variable	0	4.05122	fixed-sign variable	0	7.99512	fixed-sign variable	0	11.5245	fixed-sign variable	0	4.05122	fixed-sign variable
35	r_0040	Phenylalanine, tyrosine and tryptophan biosynthesis	0	0	blocked	0	1.77383	fixed-sign variable	0	1.77383	fixed-sign variable	0	4.05122	fixed-sign variable	0	1.77383	fixed-sign variable	0	0	blocked	0	0	blocked	0	7.99512	fixed-sign variable	0	7.99512	fixed-sign variable	0	4.05122	fixed-sign variable	0	7.99512	fixed-sign variable	0	11.5245	fixed-sign variable	0	4.05122	fixed-sign variable
36	r_0041	Sphingolipid metabolism	0	0	blocked	0	0	blocked	0	0	blocked	0	0	blocked	0	0	blocked	0	0	blocked	0	0	blocked	0	0	blocked	0	0	blocked	0	0	blocked	0	0	blocked	0	0	blocked	0	0	blocked
37	r_0042	Phenylalanine, tyrosine and tryptophan biosynthesis	0	0	blocked	0	1.36967	fixed-sign variable	0	1.36967	fixed-sign variable	0	3.54482	fixed-sign variable	0	1.36967	fixed-sign variable	0	0	blocked	0	0	blocked	0	7.15353	fixed-sign variable	0	7.15353	fixed-sign variable	0	3.54482	fixed-sign variable	0	7.15353	fixed-sign variable	0	10.3114	fixed-sign variable	0	3.54482	fixed-sign variable
38	r_0043		0	0	blocked	0	0	blocked	0	0	blocked	0	0	blocked	0	0	blocked	0	0	blocked	0	0	blocked	0	0	blocked	0	0	blocked	0	0	blocked	0	0	blocked	0	0	blocked	0	0	blocked
39	r_0044		0	0	blocked	0	0	blocked	0	0	blocked	0	0	blocked	0	0	blocked	0	0	blocked	0	0	blocked	0	0	blocked	0	0	blocked	0	0	blocked	0	0	blocked	0	0	blocked	0	0	blocked
40	r_0045	Tryptophan metabolism	0	0	blocked	0	0	blocked	0	0	blocked	0	0	blocked	0	0	blocked	0	0	blocked	0	0	blocked	0	0	blocked	0	0	blocked	0	0	blocked	0	0	blocked	0	0	blocked	0	0	blocked
41	r_0057		0	0.93988	fixed-sign variable	0	1.8	fixed-sign variable	0	1.8	fixed-sign variable	0	1.8	fixed-sign variable	0	1.8	fixed-sign variable	0	1.8	fixed-sign variable	0	0.93988	fixed-sign variable	0	1.8	fixed-sign variable	0	1.8	fixed-sign variable	0	1.8	fixed-sign variable	0	1.8	fixed-sign variable	0	1.8	fixed-sign variable	0	1.8	fixed-sign variable
42	r_0058	Tryptophan metabolism	0	0	blocked	0	0	blocked	0	0	blocked	0	0	blocked	0	0	blocked	0	0	blocked	0	0	blocked	0	0	blocked	0	0	blocked	0	0	blocked	0	0	blocked	0	0	blocked	0	0	blocked
43	r_0059		0	0	blocked	0	0	blocked	0	0	blocked	0	0	blocked	0	0	blocked	0	0	blocked	0	0	blocked	0	0	blocked	0	0	blocked	0	0	blocked	0	0	blocked	0	0	blocked	0	0	blocked
44	r_0060	Valine, leucine and isoleucine biosynthesis	0	0	blocked	0	1.42857	fixed-sign variable	0	1.42857	fixed-sign variable	0	1.42857	fixed-sign variable	0	1.42857	fixed-sign variable	0	0	blocked	0	0	blocked	0	8.95537	fixed-sign variable	0	8.95537	fixed-sign variable	0	1.42857	fixed-sign variable	0	8.95537	fixed-sign variable	0	13.2411	fixed-sign variable	0	1.42857	fixed-sign variable
45	r_0061	Valine, leucine and isoleucine biosynthesis	0	0	blocked	0	1.42857	fixed-sign variable	0	1.42857	fixed-sign variable	0	1.42857	fixed-sign variable	0	1.42857	fixed-sign variable	0	0	blocked	0	0	blocked	0	8.95537	fixed-sign variable	0	8.95537	fixed-sign variable	0	1.42857	fixed-sign variable	0	8.95537	fixed-sign variable	0	13.2411	fixed-sign variable	0	1.42857	fixed-sign variable
46	r_0062	Gluconeogenesis	0	0	blocked	0	1.81818	fixed-sign variable	0	1.81818	fixed-sign variable	0	1.81818	fixed-sign variable	0	1.81818	fixed-sign variable	0	0	blocked	0	0	blocked	0	12.7273	fixed-sign variable	0	12.7273	fixed-sign variable	0	1.81818	fixed-sign variable	0	12.7273	fixed-sign variable	0	23.6364	fixed-sign variable	0	1.81818	fixed-sign variable
47	r_0063	Pantothenate and CoA biosynthesis	0	0	blocked	0	0.37284	fixed-sign variable	0	0.37284	fixed-sign variable	0	0.88889	fixed-sign variable	0	0.37284	fixed-sign variable	0	0	blocked	0	0	blocked	0	3.12564	fixed-sign variable	0	2.7295	fixed-sign variable	0	0.88889	fixed-sign variable	0	2.7295	fixed-sign variable	0	5.02437	fixed-sign variable	0	0.88889	fixed-sign variable
48	r_0064	Gluconeogenesis	0	0	blocked	0	1.42857	fixed-sign variable	0	1.42857	fixed-sign variable	0	1.42857	fixed-sign variable	0	1.42857	fixed-sign variable	0	0	blocked	0	0	blocked	0	10	fixed-sign variable	0	10	fixed-sign variable	0	1.42857	fixed-sign variable	0	10	fixed-sign variable	0	17.9819	fixed-sign variable	0	1.42857	fixed-sign variable
49	r_0065	Phenylalanine, tyrosine and tryptophan biosynthesis	0	0	blocked	0	1.77383	fixed-sign variable	0	1.77383	fixed-sign variable	0	4.05122	fixed-sign variable	0	1.77383	fixed-sign variable	0	0	blocked	0	0	blocked	0	7.99512	fixed-sign variable	0	7.99512	fixed-sign variable	0	4.05122	fixed-sign variable	0	7.99512	fixed-sign variable	0	11.5245	fixed-sign variable	0	4.05122	fixed-sign variable
50	r_0066	Folate biosynthesis	0	0	blocked	0	0.56961	fixed-sign variable	0	0.56961	fixed-sign variable	0	1.42857	fixed-sign variable	0	0.56961	fixed-sign variable	0	0	blocked	0	0	blocked	0	5.25374	fixed-sign variable	0	4.31348	fixed-sign variable	0	1.42857	fixed-sign variable	0	4.31348	fixed-sign variable	0	8.25672	fixed-sign variable	0	1.42857	fixed-sign variable
51	r_0067		0	0	blocked	0	0.56961	fixed-sign variable	0	0.56961	fixed-sign variable	0	1.42857	fixed-sign variable	0	0.56961	fixed-sign variable	0	0	blocked	0	0	blocked	0	5.25374	fixed-sign variable	0	4.31348	fixed-sign variable	0	1.42857	fixed-sign variable	0	4.31348	fixed-sign variable	0	8.25672	fixed-sign variable	0	1.42857	fixed-sign variable
52	r_0068	Alanine, aspartate and glutamate metabolism	0	0.05982	fixed-sign variable	0	2.10377	fixed-sign variable	0	2.10377	fixed-sign variable	0	4.1422	fixed-sign variable	0	2.10377	fixed-sign variable	0	3.09637	fixed-sign variable	0	0.05982	fixed-sign variable	0	6.87137	fixed-sign variable	0	6.50678	fixed-sign variable	0	4.00678	fixed-sign variable	0	6.50678	fixed-sign variable	0	9.73595	fixed-sign variable	0	4.00678	fixed-sign variable
53	r_0069	Glycine, serine and threonine metabolism	0	0	blocked	0	0	blocked	0	0	blocked	0	0	blocked	0	0	blocked	0	0	blocked	0	0	blocked	0	0	blocked	0	0	blocked	0	0	blocked	0	0	blocked	0	0	blocked	0	0	blocked
54	r_0070		0	0	blocked	0	0	blocked	0	0	blocked	0	0	blocked	0	0	blocked	0	0	blocked	0	0	blocked	0	0	blocked	0	0	blocked	0	0	blocked	0	0	blocked	0	0	blocked	0	0	blocked
55	r_0072	Gluconeogenesis	0	0	blocked	0	1.42857	fixed-sign variable	0	1.42857	fixed-sign variable	0	1.42857	fixed-sign variable	0	1.42857	fixed-sign variable	0	0	blocked	0	0	blocked	0	8.95537	fixed-sign variable	0	8.95537	fixed-sign variable	0	1.42857	fixed-sign variable	0	8.95537	fixed-sign variable	0	13.2411	fixed-sign variable	0	1.42857	fixed-sign variable
56	r_0073		0	0.11964	fixed-sign variable	0	15.7501	fixed-sign variable	0	15.7501	fixed-sign variable	0	15.7501	fixed-sign variable	0	15.7501	fixed-sign variable	0	10.1196	fixed-sign variable	0	0.11964	fixed-sign variable	0	35.7501	fixed-sign variable	0	35.7501	fixed-sign variable	0	15.7501	fixed-sign variable	0	35.7501	fixed-sign variable	0	55.7501	fixed-sign variable	0	15.7501	fixed-sign variable
57	r_0074	Phosphatidylinositol signaling system	0	0.11964	fixed-sign variable	0	15.7501	fixed-sign variable	0	15.7501	fixed-sign variable	0	15.7501	fixed-sign variable	0	15.7501	fixed-sign variable	0	10.1196	fixed-sign variable	0	0.11964	fixed-sign variable	0	35.7501	fixed-sign variable	0	35.7501	fixed-sign variable	0	15.7501	fixed-sign variable	0	35.7501	fixed-sign variable	0	55.7501	fixed-sign variable	0	15.7501	fixed-sign variable
58	r_0075	Cysteine and methionine metabolism	0	0	blocked	0	0.63559	fixed-sign variable	0	0.63559	fixed-sign variable	0	2.8333	fixed-sign variable	0	0.63559	fixed-sign variable	0	0	blocked	0	0	blocked	0	5.55002	fixed-sign variable	0	4.43883	fixed-sign variable	0	1.74405	fixed-sign variable	0	4.43883	fixed-sign variable	0	9.04317	fixed-sign variable	0	1.74405	fixed-sign variable
59	r_0076	Nicotinate and nicotinamide metabolism	0	0.11964	fixed-sign variable	0	5.41131	fixed-sign variable	0	5.41131	fixed-sign variable	0	15.7501	fixed-sign variable	0	5.41131	fixed-sign variable	0	10.1196	fixed-sign variable	0	0.11964	fixed-sign variable	0	35.7501	fixed-sign variable	0	35.4835	fixed-sign variable	0	15.3113	fixed-sign variable	0	35.4835	fixed-sign variable	0	55.7501	fixed-sign variable	0	15.3113	fixed-sign variable
60	r_0077	Purine metabolism	0	0.11964	fixed-sign variable	0	5.41131	fixed-sign variable	0	5.41131	fixed-sign variable	0	15.7501	fixed-sign variable	0	5.41131	fixed-sign variable	0	10.1196	fixed-sign variable	0	0.11964	fixed-sign variable	0	35.7501	fixed-sign variable	0	35.4835	fixed-sign variable	0	15.3113	fixed-sign variable	0	35.4835	fixed-sign variable	0	55.7501	fixed-sign variable	0	15.3113	fixed-sign variable
61	r_0078	Nicotinate and nicotinamide metabolism	0	0.11964	fixed-sign variable	0	5.41131	fixed-sign variable	0	5.41131	fixed-sign variable	0	15.7501	fixed-sign variable	0	5.41131	fixed-sign variable	0	10.1196	fixed-sign variable	0	0.11964	fixed-sign variable	0	35.7501	fixed-sign variable	0	35.4835	fixed-sign variable	0	15.3113	fixed-sign variable	0	35.4835	fixed-sign variable	0	55.7501	fixed-sign variable	0	15.3113	fixed-sign variable
62	r_0079	Purine metabolism	0	0	blocked	0	0.35484	fixed-sign variable	0	0.35484	fixed-sign variable	0	1.20126	fixed-sign variable	0	0.35484	fixed-sign variable	0	0	blocked	0	0	blocked	0	2.70126	fixed-sign variable	0	2.34892	fixed-sign variable	0	0.99591	fixed-sign variable	0	2.34892	fixed-sign variable	0	4.17823	fixed-sign variable	0	0.99591	fixed-sign variable
63	r_0080	One carbon pool by folate	0	0	blocked	0	1.47383	fixed-sign variable	0	1.47383	fixed-sign variable	0	3.20996	fixed-sign variable	0	1.47383	fixed-sign variable	0	0	blocked	0	0	blocked	0	6.82805	fixed-sign variable	0	6.82805	fixed-sign variable	0	3.20996	fixed-sign variable	0	6.82805	fixed-sign variable	0	10.4461	fixed-sign variable	0	3.20996	fixed-sign variable
64	r_0081	Glycine, serine and threonine metabolism	0	0	blocked	0	0	blocked	0	0	blocked	0	0	blocked	0	0	blocked	0	0	blocked	0	0	blocked	0	0	blocked	0	0	blocked	0	0	blocked	0	0	blocked	0	0	blocked	0	0	blocked
65	r_0082		0	0.11964	fixed-sign variable	0	15.7501	fixed-sign variable	0	15.7501	fixed-sign variable	0	15.7501	fixed-sign variable	0	15.7501	fixed-sign variable	0	10.1196	fixed-sign variable	0	0.11964	fixed-sign variable	0	35.7501	fixed-sign variable	0	35.7501	fixed-sign variable	0	15.7501	fixed-sign variable	0	35.7501	fixed-sign variable	0	55.7501	fixed-sign variable	0	15.7501	fixed-sign variable
66	r_0083	Phosphatidylinositol signaling system	0	0.11964	fixed-sign variable	0	5.41131	fixed-sign variable	0	5.41131	fixed-sign variable	0	15.7501	fixed-sign variable	0	5.41131	fixed-sign variable	0	10.1196	fixed-sign variable	0	0.11964	fixed-sign variable	0	35.7501	fixed-sign variable	0	35.4835	fixed-sign variable	0	15.3113	fixed-sign variable	0	35.4835	fixed-sign variable	0	55.7501	fixed-sign variable	0	15.3113	fixed-sign variable
67	r_0084	One carbon pool by folate	0	0	blocked	0	0	blocked	0	0	blocked	0	0	blocked	0	0	blocked	0	0	blocked	0	0	blocked	0	0	blocked	0	0	blocked	0	0	blocked	0	0	blocked	0	0	blocked	0	0	blocked
68	r_0085	Cysteine and methionine metabolism	0	0	blocked	0	0	blocked	0	0	blocked	0	0	blocked	0	0	blocked	0	0	blocked	0	0	blocked	0	0	blocked	0	0	blocked	0	0	blocked	0	0	blocked	0	0	blocked	0	0	blocked
69	r_0086		0	0	blocked	0	0.63559	fixed-sign variable	0	0.63559	fixed-sign variable	0	2.8333	fixed-sign variable	0	0.63559	fixed-sign variable	0	0	blocked	0	0	blocked	0	5.55002	fixed-sign variable	0	4.43883	fixed-sign variable	0	1.74405	fixed-sign variable	0	4.43883	fixed-sign variable	0	9.04317	fixed-sign variable	0	1.74405	fixed-sign variable
70	r_0087		0	0	blocked	0	0.63559	fixed-sign variable	0	0.63559	fixed-sign variable	0	2.8333	fixed-sign variable	0	0.63559	fixed-sign variable	0	0	blocked	0	0	blocked	0	5.55002	fixed-sign variable	0	4.43883	fixed-sign variable	0	1.74405	fixed-sign variable	0	4.43883	fixed-sign variable	0	9.04317	fixed-sign variable	0	1.74405	fixed-sign variable
71	r_0088		0	0.11964	fixed-sign variable	0	15.7501	fixed-sign variable	0	15.7501	fixed-sign variable	0	15.7501	fixed-sign variable	0	15.7501	fixed-sign variable	0	10.1196	fixed-sign variable	0	0.11964	fixed-sign variable	0	35.7501	fixed-sign variable	0	35.7501	fixed-sign variable	0	15.7501	fixed-sign variable	0	35.7501	fixed-sign variable	0	55.7501	fixed-sign variable	0	15.7501	fixed-sign variable
72	r_0089		-0.11964	0.05982	sign variable	-15.7501	5.41131	sign variable	-15.7501	5.41131	sign variable	-15.7501	7.87507	sign variable	-15.7501	5.41131	sign variable	-10.1196	5.05982	sign variable	-0.11964	0.05982	sign variable	-35.7501	17.8751	sign variable	-35.7501	17.8751	sign variable	-15.7501	7.87507	sign variable	-35.7501	17.8751	sign variable	-55.7501	27.8751	sign variable	-15.7501	7.87507	sign variable
73	r_0090	Fructose and mannose metabolism	0	0.11964	fixed-sign variable	0	5.41131	fixed-sign variable	0	5.41131	fixed-sign variable	0	15.7501	fixed-sign variable	0	5.41131	fixed-sign variable	0	10.1196	fixed-sign variable	0	0.11964	fixed-sign variable	0	35.7501	fixed-sign variable	0	35.4835	fixed-sign variable	0	15.3113	fixed-sign variable	0	35.4835	fixed-sign variable	0	55.7501	fixed-sign variable	0	15.3113	fixed-sign variable
74	r_0091	Pentose phosphate pathway	6.62053	6.97947	fixed-sign variable	0	14.4821	fixed-sign variable	0	14.4821	fixed-sign variable	0	19.4048	fixed-sign variable	0	14.4821	fixed-sign variable	0	14.0236	fixed-sign variable	6.62053	6.97947	fixed-sign variable	0	32.5251	fixed-sign variable	0	31.9655	fixed-sign variable	0	19.4048	fixed-sign variable	0	31.9655	fixed-sign variable	0	44.3339	fixed-sign variable	0	19.4048	fixed-sign variable
75	r_0092		0	0.11964	fixed-sign variable	0	15.7501	fixed-sign variable	0	15.7501	fixed-sign variable	0	15.7501	fixed-sign variable	0	15.7501	fixed-sign variable	0	10.1196	fixed-sign variable	0	0.11964	fixed-sign variable	0	35.7501	fixed-sign variable	0	35.7501	fixed-sign variable	0	15.7501	fixed-sign variable	0	35.7501	fixed-sign variable	0	55.7501	fixed-sign variable	0	15.7501	fixed-sign variable
76	r_0093	Phosphatidylinositol signaling system	0	0.11964	fixed-sign variable	0	15.7501	fixed-sign variable	0	15.7501	fixed-sign variable	0	15.7501	fixed-sign variable	0	15.7501	fixed-sign variable	0	10.1196	fixed-sign variable	0	0.11964	fixed-sign variable	0	35.7501	fixed-sign variable	0	35.7501	fixed-sign variable	0	15.7501	fixed-sign variable	0	35.7501	fixed-sign variable	0	55.7501	fixed-sign variable	0	15.7501	fixed-sign variable
77	r_0094		0	0	blocked	0	0	blocked	0	0	blocked	0	0	blocked	0	0	blocked	0	0	blocked	0	0	blocked	0	0	blocked	0	0	blocked	0	0	blocked	0	0	blocked	0	0	blocked	0	0	blocked
78	r_0095	Gluconeogenesis	0	0	blocked	0	1.81818	fixed-sign variable	0	1.81818	fixed-sign variable	0	1.81818	fixed-sign variable	0	1.81818	fixed-sign variable	0	0	blocked	0	0	blocked	0	12.7273	fixed-sign variable	0	12.7273	fixed-sign variable	0	1.81818	fixed-sign variable	0	12.7273	fixed-sign variable	0	23.6364	fixed-sign variable	0	1.81818	fixed-sign variable
79	r_0096	Valine, leucine and isoleucine biosynthesis	0	0	blocked	0	1.81818	fixed-sign variable	0	1.81818	fixed-sign variable	0	1.81818	fixed-sign variable	0	1.81818	fixed-sign variable	0	0	blocked	0	0	blocked	0	12.7273	fixed-sign variable	0	12.7273	fixed-sign variable	0	1.81818	fixed-sign variable	0	12.7273	fixed-sign variable	0	23.6364	fixed-sign variable	0	1.81818	fixed-sign variable
80	r_0097	Valine, leucine and isoleucine biosynthesis	0	0	blocked	0	1.81818	fixed-sign variable	0	1.81818	fixed-sign variable	0	1.81818	fixed-sign variable	0	1.81818	fixed-sign variable	0	0	blocked	0	0	blocked	0	12.7273	fixed-sign variable	0	12.7273	fixed-sign variable	0	1.81818	fixed-sign variable	0	12.7273	fixed-sign variable	0	23.6364	fixed-sign variable	0	1.81818	fixed-sign variable
81	r_0099	Oxidative phosphorylation	0	0	blocked	0	0	blocked	0	0	blocked	0	0	blocked	0	0	blocked	0	0	blocked	0	0	blocked	0	0	blocked	0	0	blocked	0	0	blocked	0	0	blocked	0	0	blocked	0	0	blocked
82	r_0100	Fatty acid degradation	0	0.93988	fixed-sign variable	0	1.8	fixed-sign variable	0	1.8	fixed-sign variable	0	1.8	fixed-sign variable	0	1.8	fixed-sign variable	0	1.8	fixed-sign variable	0	0.93988	fixed-sign variable	0	1.8	fixed-sign variable	0	1.8	fixed-sign variable	0	1.8	fixed-sign variable	0	1.8	fixed-sign variable	0	1.8	fixed-sign variable	0	1.8	fixed-sign variable
83	r_0101	Fatty acid degradation	0	0.05982	fixed-sign variable	0	0.45	fixed-sign variable	0	0.45	fixed-sign variable	0	0.45	fixed-sign variable	0	0.45	fixed-sign variable	0	0.45	fixed-sign variable	0	0.05982	fixed-sign variable	0	0.45	fixed-sign variable	0	0.45	fixed-sign variable	0	0.45	fixed-sign variable	0	0.45	fixed-sign variable	0	0.45	fixed-sign variable	0	0.45	fixed-sign variable
84	r_0102	Fatty acid degradation	0	0.93988	fixed-sign variable	0	1.8	fixed-sign variable	0	1.8	fixed-sign variable	0	1.8	fixed-sign variable	0	1.8	fixed-sign variable	0	1.8	fixed-sign variable	0	0.93988	fixed-sign variable	0	1.8	fixed-sign variable	0	1.8	fixed-sign variable	0	1.8	fixed-sign variable	0	1.8	fixed-sign variable	0	1.8	fixed-sign variable	0	1.8	fixed-sign variable
85	r_0103	Fatty acid degradation	0	0.05982	fixed-sign variable	-1.55621	2.70566	sign variable	-1.55621	2.70566	sign variable	-3.5	5.31406	sign variable	-1.55621	2.70566	sign variable	0	4.67746	fixed-sign variable	0	0.05982	fixed-sign variable	-3.5	8.09402	sign variable	-3.5	8.09402	sign variable	-3.5	5.31406	sign variable	-3.5	8.09402	sign variable	-3.5	10.4019	sign variable	-3.5	5.31406	sign variable
86	r_0104	Fatty acid degradation	4.74018	4.8	fixed-sign variable	2.09434	5.78387	fixed-sign variable	2.09434	5.78387	fixed-sign variable	0	6.22857	fixed-sign variable	2.09434	5.78387	fixed-sign variable	0.12254	4.8	fixed-sign variable	4.74018	4.8	fixed-sign variable	0	10.7749	fixed-sign variable	0	10.3336	fixed-sign variable	0	6.22857	fixed-sign variable	0	10.3336	fixed-sign variable	0	13.2863	fixed-sign variable	0	6.22857	fixed-sign variable
87	r_0105	Fatty acid degradation	0	0.93988	fixed-sign variable	0	1.8	fixed-sign variable	0	1.8	fixed-sign variable	0	1.8	fixed-sign variable	0	1.8	fixed-sign variable	0	1.8	fixed-sign variable	0	0.93988	fixed-sign variable	0	1.8	fixed-sign variable	0	1.8	fixed-sign variable	0	1.8	fixed-sign variable	0	1.8	fixed-sign variable	0	1.8	fixed-sign variable	0	1.8	fixed-sign variable
88	r_0106	Fatty acid degradation	0	0.11964	fixed-sign variable	0	0.35807	fixed-sign variable	0	0.35807	fixed-sign variable	0	0.6	fixed-sign variable	0	0.35807	fixed-sign variable	0	0.25714	fixed-sign variable	0	0.11964	fixed-sign variable	0	0.6	fixed-sign variable	0	0.6	fixed-sign variable	0	0.6	fixed-sign variable	0	0.6	fixed-sign variable	0	0.6	fixed-sign variable	0	0.6	fixed-sign variable
89	r_0107	Fatty acid degradation	0	0.11964	fixed-sign variable	0	0.34895	fixed-sign variable	0	0.34895	fixed-sign variable	0	0.6	fixed-sign variable	0	0.34895	fixed-sign variable	0	0.25714	fixed-sign variable	0	0.11964	fixed-sign variable	0	0.6	fixed-sign variable	0	0.6	fixed-sign variable	0	0.6	fixed-sign variable	0	0.6	fixed-sign variable	0	0.6	fixed-sign variable	0	0.6	fixed-sign variable
90	r_0108	Fatty acid biosynthesis	0	0	blocked	0	0	blocked	0	0	blocked	0	0	blocked	0	0	blocked	0	0	blocked	0	0	blocked	0	0	blocked	0	0	blocked	0	0	blocked	0	0	blocked	0	0	blocked	0	0	blocked
91	r_0109	Fatty acid biosynthesis	0.9	0.93988	fixed-sign variable	0.9	2.6348	fixed-sign variable	0.9	2.6348	fixed-sign variable	0.9	5.2	fixed-sign variable	0.9	2.6348	fixed-sign variable	0.9	1.8	fixed-sign variable	0.9	0.93988	fixed-sign variable	0.9	11.8624	fixed-sign variable	0.9	11.5726	fixed-sign variable	0.9	5.2	fixed-sign variable	0.9	11.5726	fixed-sign variable	0.9	17.3144	fixed-sign variable	0.9	5.2	fixed-sign variable
92	r_0111	Pyruvate metabolism	0	0.05982	fixed-sign variable	0	2.70566	fixed-sign variable	0	2.70566	fixed-sign variable	0	7.87507	fixed-sign variable	0	2.70566	fixed-sign variable	0	5.05982	fixed-sign variable	0	0.05982	fixed-sign variable	0	16.8563	fixed-sign variable	0	16.8563	fixed-sign variable	0	7.65564	fixed-sign variable	0	16.8563	fixed-sign variable	0	24.3563	fixed-sign variable	0	7.65564	fixed-sign variable
93	r_0112	Gluconeogenesis	0.9	1.07947	fixed-sign variable	0	9.01697	fixed-sign variable	0	9.01697	fixed-sign variable	0	18.0418	fixed-sign variable	0	9.01697	fixed-sign variable	0.9	15.1098	fixed-sign variable	0.9	1.07947	fixed-sign variable	0	28.6325	fixed-sign variable	0	28.6325	fixed-sign variable	0	18.0418	fixed-sign variable	0	28.6325	fixed-sign variable	0	38.6325	fixed-sign variable	0	18.0418	fixed-sign variable
94	r_0113	Gluconeogenesis	0	0.11964	fixed-sign variable	0	5.41131	fixed-sign variable	0	5.41131	fixed-sign variable	0	15.7501	fixed-sign variable	0	5.41131	fixed-sign variable	0	10.1196	fixed-sign variable	0	0.11964	fixed-sign variable	0	33.7126	fixed-sign variable	0	33.7126	fixed-sign variable	0	15.3113	fixed-sign variable	0	33.7126	fixed-sign variable	0	48.7126	fixed-sign variable	0	15.3113	fixed-sign variable
95	r_0114	Gluconeogenesis	0	0	blocked	0	0	blocked	0	0	blocked	0	0	blocked	0	0	blocked	0	0	blocked	0	0	blocked	0	0	blocked	0	0	blocked	0	0	blocked	0	0	blocked	0	0	blocked	0	0	blocked
96	r_0115	Arginine biosynthesis	0	0.05982	fixed-sign variable	0	5.41131	fixed-sign variable	0	5.41131	fixed-sign variable	0	7.87507	fixed-sign variable	0	5.41131	fixed-sign variable	0	5.05982	fixed-sign variable	0	0.05982	fixed-sign variable	0	16.3583	fixed-sign variable	0	16.3583	fixed-sign variable	0	7.87507	fixed-sign variable	0	16.3583	fixed-sign variable	0	21.3583	fixed-sign variable	0	7.87507	fixed-sign variable
97	r_0116	Thiamine metabolism	0	0	blocked	0	0	blocked	0	0	blocked	0	0	blocked	0	0	blocked	0	0	blocked	0	0	blocked	0	0	blocked	0	0	blocked	0	0	blocked	0	0	blocked	0	0	blocked	0	0	blocked
98	r_0117	Propanoate metabolism	0	0	blocked	0	0	blocked	0	0	blocked	0	0	blocked	0	0	blocked	0	0	blocked	0	0	blocked	0	0	blocked	0	0	blocked	0	0	blocked	0	0	blocked	0	0	blocked	0	0	blocked
99	r_0118	Arginine biosynthesis	0	0.05982	fixed-sign variable	0	5.41131	fixed-sign variable	0	5.41131	fixed-sign variable	0	7.87507	fixed-sign variable	0	5.41131	fixed-sign variable	0	5.05982	fixed-sign variable	0	0.05982	fixed-sign variable	0	16.3583	fixed-sign variable	0	16.3583	fixed-sign variable	0	7.87507	fixed-sign variable	0	16.3583	fixed-sign variable	0	21.3583	fixed-sign variable	0	7.87507	fixed-sign variable
100	r_0119		0	0.02991	fixed-sign variable	0	1.35283	fixed-sign variable	0	1.35283	fixed-sign variable	0	3.99588	fixed-sign variable	0	1.35283	fixed-sign variable	0	2.52991	fixed-sign variable	0	0.02991	fixed-sign variable	0	9.75004	fixed-sign variable	0	9.67731	fixed-sign variable	0	3.85283	fixed-sign variable	0	9.67731	fixed-sign variable	0	14.9885	fixed-sign variable	0	3.85283	fixed-sign variable
101	r_0120	Fatty acid degradation	0	0.11964	fixed-sign variable	0	0.34696	fixed-sign variable	0	0.34696	fixed-sign variable	0	0.45	fixed-sign variable	0	0.34696	fixed-sign variable	0	0.25714	fixed-sign variable	0	0.11964	fixed-sign variable	0	0.45	fixed-sign variable	0	0.45	fixed-sign variable	0	0.45	fixed-sign variable	0	0.45	fixed-sign variable	0	0.45	fixed-sign variable	0	0.45	fixed-sign variable
102	r_0121	Fatty acid degradation	0	0.11964	fixed-sign variable	0	0.3365	fixed-sign variable	0	0.3365	fixed-sign variable	0	0.6	fixed-sign variable	0	0.3365	fixed-sign variable	0	0.25714	fixed-sign variable	0	0.11964	fixed-sign variable	0	0.6	fixed-sign variable	0	0.6	fixed-sign variable	0	0.6	fixed-sign variable	0	0.6	fixed-sign variable	0	0.6	fixed-sign variable	0	0.6	fixed-sign variable
103	r_0122	Fatty acid degradation	0	0.05982	fixed-sign variable	0	0.45	fixed-sign variable	0	0.45	fixed-sign variable	0	0.45	fixed-sign variable	0	0.45	fixed-sign variable	0	0.45	fixed-sign variable	0	0.05982	fixed-sign variable	0	0.45	fixed-sign variable	0	0.45	fixed-sign variable	0	0.45	fixed-sign variable	0	0.45	fixed-sign variable	0	0.45	fixed-sign variable	0	0.45	fixed-sign variable
104	r_0123	Fatty acid degradation	0	0.93988	fixed-sign variable	0	1.8	fixed-sign variable	0	1.8	fixed-sign variable	0	1.8	fixed-sign variable	0	1.8	fixed-sign variable	0	1.8	fixed-sign variable	0	0.93988	fixed-sign variable	0	1.8	fixed-sign variable	0	1.8	fixed-sign variable	0	1.8	fixed-sign variable	0	1.8	fixed-sign variable	0	1.8	fixed-sign variable	0	1.8	fixed-sign variable
105	r_0124	Fatty acid degradation	0	0.93988	fixed-sign variable	0	1.8	fixed-sign variable	0	1.8	fixed-sign variable	0	1.8	fixed-sign variable	0	1.8	fixed-sign variable	0	1.8	fixed-sign variable	0	0.93988	fixed-sign variable	0	1.8	fixed-sign variable	0	1.8	fixed-sign variable	0	1.8	fixed-sign variable	0	1.8	fixed-sign variable	0	1.8	fixed-sign variable	0	1.8	fixed-sign variable
106	r_0125	Fatty acid degradation	0	0.93988	fixed-sign variable	0	1.8	fixed-sign variable	0	1.8	fixed-sign variable	0	1.8	fixed-sign variable	0	1.8	fixed-sign variable	0	1.8	fixed-sign variable	0	0.93988	fixed-sign variable	0	1.8	fixed-sign variable	0	1.8	fixed-sign variable	0	1.8	fixed-sign variable	0	1.8	fixed-sign variable	0	1.8	fixed-sign variable	0	1.8	fixed-sign variable
107	r_0126	Steroid biosynthesis	0	0.11964	fixed-sign variable	0	5.41131	fixed-sign variable	0	5.41131	fixed-sign variable	0	10.9473	fixed-sign variable	0	5.41131	fixed-sign variable	0	8.08803	fixed-sign variable	0	0.11964	fixed-sign variable	0	21.6605	fixed-sign variable	0	21.6605	fixed-sign variable	0	10.7695	fixed-sign variable	0	21.6605	fixed-sign variable	0	31.6605	fixed-sign variable	0	10.7695	fixed-sign variable
108	r_0127	Steroid biosynthesis	0	0.11964	fixed-sign variable	0	5.41131	fixed-sign variable	0	5.41131	fixed-sign variable	0	10.9473	fixed-sign variable	0	5.41131	fixed-sign variable	0	8.08803	fixed-sign variable	0	0.11964	fixed-sign variable	0	21.6605	fixed-sign variable	0	21.6605	fixed-sign variable	0	10.7695	fixed-sign variable	0	21.6605	fixed-sign variable	0	31.6605	fixed-sign variable	0	10.7695	fixed-sign variable
109	r_0128	Steroid biosynthesis	0	0.11964	fixed-sign variable	0	5.41131	fixed-sign variable	0	5.41131	fixed-sign variable	0	10.9473	fixed-sign variable	0	5.41131	fixed-sign variable	0	8.08803	fixed-sign variable	0	0.11964	fixed-sign variable	0	21.6605	fixed-sign variable	0	21.6605	fixed-sign variable	0	10.7695	fixed-sign variable	0	21.6605	fixed-sign variable	0	31.6605	fixed-sign variable	0	10.7695	fixed-sign variable
110	r_0129	Steroid biosynthesis	0	0.11964	fixed-sign variable	0	5.41131	fixed-sign variable	0	5.41131	fixed-sign variable	0	10.9473	fixed-sign variable	0	5.41131	fixed-sign variable	0	8.08803	fixed-sign variable	0	0.11964	fixed-sign variable	0	21.6605	fixed-sign variable	0	21.6605	fixed-sign variable	0	10.7695	fixed-sign variable	0	21.6605	fixed-sign variable	0	31.6605	fixed-sign variable	0	10.7695	fixed-sign variable
111	r_0130	Steroid biosynthesis	0	0.11964	fixed-sign variable	0	5.41131	fixed-sign variable	0	5.41131	fixed-sign variable	0	10.9473	fixed-sign variable	0	5.41131	fixed-sign variable	0	8.08803	fixed-sign variable	0	0.11964	fixed-sign variable	0	21.6605	fixed-sign variable	0	21.6605	fixed-sign variable	0	10.7695	fixed-sign variable	0	21.6605	fixed-sign variable	0	31.6605	fixed-sign variable	0	10.7695	fixed-sign variable
112	r_0131	Steroid biosynthesis	0	0.11964	fixed-sign variable	0	5.41131	fixed-sign variable	0	5.41131	fixed-sign variable	0	10.9473	fixed-sign variable	0	5.41131	fixed-sign variable	0	8.08803	fixed-sign variable	0	0.11964	fixed-sign variable	0	21.6605	fixed-sign variable	0	21.6605	fixed-sign variable	0	10.7695	fixed-sign variable	0	21.6605	fixed-sign variable	0	31.6605	fixed-sign variable	0	10.7695	fixed-sign variable
113	r_0132	Steroid biosynthesis	0	0.11964	fixed-sign variable	0	5.41131	fixed-sign variable	0	5.41131	fixed-sign variable	0	10.9473	fixed-sign variable	0	5.41131	fixed-sign variable	0	8.08803	fixed-sign variable	0	0.11964	fixed-sign variable	0	21.6605	fixed-sign variable	0	21.6605	fixed-sign variable	0	10.7695	fixed-sign variable	0	21.6605	fixed-sign variable	0	31.6605	fixed-sign variable	0	10.7695	fixed-sign variable
114	r_0133	Steroid biosynthesis	0	0.11964	fixed-sign variable	0	5.41131	fixed-sign variable	0	5.41131	fixed-sign variable	0	10.9473	fixed-sign variable	0	5.41131	fixed-sign variable	0	8.08803	fixed-sign variable	0	0.11964	fixed-sign variable	0	21.6605	fixed-sign variable	0	21.6605	fixed-sign variable	0	10.7695	fixed-sign variable	0	21.6605	fixed-sign variable	0	31.6605	fixed-sign variable	0	10.7695	fixed-sign variable
115	r_0134	Steroid biosynthesis	0	0.11964	fixed-sign variable	0	5.41131	fixed-sign variable	0	5.41131	fixed-sign variable	0	10.9473	fixed-sign variable	0	5.41131	fixed-sign variable	0	8.08803	fixed-sign variable	0	0.11964	fixed-sign variable	0	21.6605	fixed-sign variable	0	21.6605	fixed-sign variable	0	10.7695	fixed-sign variable	0	21.6605	fixed-sign variable	0	31.6605	fixed-sign variable	0	10.7695	fixed-sign variable
116	r_0135	Steroid biosynthesis	0	0.11964	fixed-sign variable	0	5.41131	fixed-sign variable	0	5.41131	fixed-sign variable	0	10.9473	fixed-sign variable	0	5.41131	fixed-sign variable	0	8.08803	fixed-sign variable	0	0.11964	fixed-sign variable	0	21.6605	fixed-sign variable	0	21.6605	fixed-sign variable	0	10.7695	fixed-sign variable	0	21.6605	fixed-sign variable	0	31.6605	fixed-sign variable	0	10.7695	fixed-sign variable
117	r_0137	Glycosylphosphatidylinositol (GPI)-anchor biosynthesis	0	0	blocked	0	0	blocked	0	0	blocked	0	0	blocked	0	0	blocked	0	0	blocked	0	0	blocked	0	0	blocked	0	0	blocked	0	0	blocked	0	0	blocked	0	0	blocked	0	0	blocked
118	r_0138	Purine metabolism	0	0	blocked	0	0.51468	fixed-sign variable	0	0.51468	fixed-sign variable	0	2.30943	fixed-sign variable	0	0.51468	fixed-sign variable	0	0	blocked	0	0	blocked	0	4.52683	fixed-sign variable	0	3.58884	fixed-sign variable	0	1.43207	fixed-sign variable	0	3.58884	fixed-sign variable	0	7.37599	fixed-sign variable	0	1.43207	fixed-sign variable
119	r_0139	Purine metabolism	0	0	blocked	0	0.63559	fixed-sign variable	0	0.63559	fixed-sign variable	0	2.8333	fixed-sign variable	0	0.63559	fixed-sign variable	0	0	blocked	0	0	blocked	0	5.55002	fixed-sign variable	0	4.43883	fixed-sign variable	0	1.74405	fixed-sign variable	0	4.43883	fixed-sign variable	0	9.04317	fixed-sign variable	0	1.74405	fixed-sign variable
120	r_0140	Purine metabolism	0	0.03988	fixed-sign variable	0	1.80377	fixed-sign variable	0	1.80377	fixed-sign variable	0	5.25004	fixed-sign variable	0	1.80377	fixed-sign variable	0	3.37321	fixed-sign variable	0	0.03988	fixed-sign variable	0	11.9167	fixed-sign variable	0	11.8278	fixed-sign variable	0	5.10376	fixed-sign variable	0	11.8278	fixed-sign variable	0	18.5834	fixed-sign variable	0	5.10376	fixed-sign variable
121	r_0142	Purine metabolism	0	0.11964	fixed-sign variable	0	5.41131	fixed-sign variable	0	5.41131	fixed-sign variable	0	15.7501	fixed-sign variable	0	5.41131	fixed-sign variable	0	10.1196	fixed-sign variable	0	0.11964	fixed-sign variable	0	35.7501	fixed-sign variable	0	35.4835	fixed-sign variable	0	15.3113	fixed-sign variable	0	35.4835	fixed-sign variable	0	55.7501	fixed-sign variable	0	15.3113	fixed-sign variable
122	r_0143	Purine metabolism	0	0.05982	fixed-sign variable	0	2.70566	fixed-sign variable	0	2.70566	fixed-sign variable	0	7.87507	fixed-sign variable	0	2.70566	fixed-sign variable	0	5.05982	fixed-sign variable	0	0.05982	fixed-sign variable	0	17.8751	fixed-sign variable	0	17.7417	fixed-sign variable	0	7.65564	fixed-sign variable	0	17.7417	fixed-sign variable	0	27.8751	fixed-sign variable	0	7.65564	fixed-sign variable
123	r_0144	Cysteine and methionine metabolism	0	0.05982	fixed-sign variable	0	2.70566	fixed-sign variable	0	2.70566	fixed-sign variable	0	6.56837	fixed-sign variable	0	2.70566	fixed-sign variable	0	4.85282	fixed-sign variable	0	0.05982	fixed-sign variable	0	14.4403	fixed-sign variable	0	14.4203	fixed-sign variable	0	6.46171	fixed-sign variable	0	14.4203	fixed-sign variable	0	21.107	fixed-sign variable	0	6.46171	fixed-sign variable
124	r_0145	Cysteine and methionine metabolism	0	0	blocked	0	0.63559	fixed-sign variable	0	0.63559	fixed-sign variable	0	2.8333	fixed-sign variable	0	0.63559	fixed-sign variable	0	0	blocked	0	0	blocked	0	5.55002	fixed-sign variable	0	4.43883	fixed-sign variable	0	1.74405	fixed-sign variable	0	4.43883	fixed-sign variable	0	9.04317	fixed-sign variable	0	1.74405	fixed-sign variable
125	r_0146	Biotin metabolism	0	0	blocked	0	0	blocked	0	0	blocked	0	0	blocked	0	0	blocked	0	0	blocked	0	0	blocked	0	0	blocked	0	0	blocked	0	0	blocked	0	0	blocked	0	0	blocked	0	0	blocked
126	r_0147	Purine metabolism	0	0.11964	fixed-sign variable	0	5.41131	fixed-sign variable	0	5.41131	fixed-sign variable	0	10.9473	fixed-sign variable	0	5.41131	fixed-sign variable	0	8.08803	fixed-sign variable	0	0.11964	fixed-sign variable	0	21.6605	fixed-sign variable	0	21.6605	fixed-sign variable	0	10.7695	fixed-sign variable	0	21.6605	fixed-sign variable	0	31.6605	fixed-sign variable	0	10.7695	fixed-sign variable
127	r_0148	Purine metabolism	0.9	1.07947	fixed-sign variable	0.45	9.01697	fixed-sign variable	0.45	9.01697	fixed-sign variable	0.45	21.3835	fixed-sign variable	0.45	9.01697	fixed-sign variable	0.9	15.5196	fixed-sign variable	0.9	1.07947	fixed-sign variable	0.45	42.6649	fixed-sign variable	0.45	41.5409	fixed-sign variable	0.45	20.8113	fixed-sign variable	0.45	41.5409	fixed-sign variable	0.45	62.6649	fixed-sign variable	0.45	20.8113	fixed-sign variable
128	r_0149	Purine metabolism	0	0.11964	fixed-sign variable	0	5.41131	fixed-sign variable	0	5.41131	fixed-sign variable	0	15.7501	fixed-sign variable	0	5.41131	fixed-sign variable	0	10.1196	fixed-sign variable	0	0.11964	fixed-sign variable	0	33.7126	fixed-sign variable	0	33.7126	fixed-sign variable	0	15.3113	fixed-sign variable	0	33.7126	fixed-sign variable	0	48.7126	fixed-sign variable	0	15.3113	fixed-sign variable
129	r_0150	Purine metabolism	0	0.05982	fixed-sign variable	0	2.70566	fixed-sign variable	0	2.70566	fixed-sign variable	0	7.99177	fixed-sign variable	0	2.70566	fixed-sign variable	0	5.05982	fixed-sign variable	0	0.05982	fixed-sign variable	0	21.4501	fixed-sign variable	0	21.2901	fixed-sign variable	0	7.70566	fixed-sign variable	0	21.2901	fixed-sign variable	0	32.4751	fixed-sign variable	0	7.70566	fixed-sign variable
130	r_0151	Purine metabolism	0	0	blocked	0	0.35484	fixed-sign variable	0	0.35484	fixed-sign variable	0	1.20126	fixed-sign variable	0	0.35484	fixed-sign variable	0	0	blocked	0	0	blocked	0	2.70126	fixed-sign variable	0	2.34892	fixed-sign variable	0	0.99591	fixed-sign variable	0	2.34892	fixed-sign variable	0	4.17823	fixed-sign variable	0	0.99591	fixed-sign variable
131	r_0152	Purine metabolism	0	0.05982	fixed-sign variable	0	2.70566	fixed-sign variable	0	2.70566	fixed-sign variable	0	7.87507	fixed-sign variable	0	2.70566	fixed-sign variable	0	5.05982	fixed-sign variable	0	0.05982	fixed-sign variable	0	17.8751	fixed-sign variable	0	17.7417	fixed-sign variable	0	7.65564	fixed-sign variable	0	17.7417	fixed-sign variable	0	27.8751	fixed-sign variable	0	7.65564	fixed-sign variable
132	r_0153	Purine metabolism	0	0.05982	fixed-sign variable	0	2.70566	fixed-sign variable	0	2.70566	fixed-sign variable	0	7.87507	fixed-sign variable	0	2.70566	fixed-sign variable	0	5.05982	fixed-sign variable	0	0.05982	fixed-sign variable	0	17.8751	fixed-sign variable	0	17.7417	fixed-sign variable	0	7.65564	fixed-sign variable	0	17.7417	fixed-sign variable	0	27.8751	fixed-sign variable	0	7.65564	fixed-sign variable
133	r_0154	Purine metabolism	0	0	blocked	0	4.18342	fixed-sign variable	0	4.18342	fixed-sign variable	0	7.18342	fixed-sign variable	0	4.18342	fixed-sign variable	0	0	blocked	0	0	blocked	0	16.6654	fixed-sign variable	0	16.6654	fixed-sign variable	0	7.18342	fixed-sign variable	0	16.6654	fixed-sign variable	0	25.8962	fixed-sign variable	0	7.18342	fixed-sign variable
134	r_0155		0	0	blocked	0	0	blocked	0	0	blocked	0	0	blocked	0	0	blocked	0	0	blocked	0	0	blocked	0	0	blocked	0	0	blocked	0	0	blocked	0	0	blocked	0	0	blocked	0	0	blocked
135	r_0156	Alanine, aspartate and glutamate metabolism	0	0.05982	fixed-sign variable	0	2.10377	fixed-sign variable	0	2.10377	fixed-sign variable	0	4.92557	fixed-sign variable	0	2.10377	fixed-sign variable	0	3.40706	fixed-sign variable	0	0.05982	fixed-sign variable	0	9.16182	fixed-sign variable	0	8.67571	fixed-sign variable	0	4.50648	fixed-sign variable	0	8.67571	fixed-sign variable	0	12.9813	fixed-sign variable	0	4.50648	fixed-sign variable
136	r_0157	Aminoacyl-tRNA biosynthesis	0	0	blocked	0	0	blocked	0	0	blocked	0	0	blocked	0	0	blocked	0	0	blocked	0	0	blocked	0	0	blocked	0	0	blocked	0	0	blocked	0	0	blocked	0	0	blocked	0	0	blocked
137	r_0158		0	0	blocked	0	1.05263	fixed-sign variable	0	1.05263	fixed-sign variable	0	1.05263	fixed-sign variable	0	1.05263	fixed-sign variable	0	0	blocked	0	0	blocked	0	7.36842	fixed-sign variable	0	7.36842	fixed-sign variable	0	1.05263	fixed-sign variable	0	7.36842	fixed-sign variable	0	11.6649	fixed-sign variable	0	1.05263	fixed-sign variable
138	r_0159		0	0.11964	fixed-sign variable	0	5.41131	fixed-sign variable	0	5.41131	fixed-sign variable	0	10.9473	fixed-sign variable	0	5.41131	fixed-sign variable	0	8.08803	fixed-sign variable	0	0.11964	fixed-sign variable	0	21.6605	fixed-sign variable	0	21.6605	fixed-sign variable	0	10.7695	fixed-sign variable	0	21.6605	fixed-sign variable	0	31.6605	fixed-sign variable	0	10.7695	fixed-sign variable
139	r_0160		0	0.11964	fixed-sign variable	0	5.41131	fixed-sign variable	0	5.41131	fixed-sign variable	0	10.9473	fixed-sign variable	0	5.41131	fixed-sign variable	0	8.08803	fixed-sign variable	0	0.11964	fixed-sign variable	0	21.6605	fixed-sign variable	0	21.6605	fixed-sign variable	0	10.7695	fixed-sign variable	0	21.6605	fixed-sign variable	0	31.6605	fixed-sign variable	0	10.7695	fixed-sign variable
140	r_0161		0	0.11964	fixed-sign variable	0	5.41131	fixed-sign variable	0	5.41131	fixed-sign variable	0	10.9473	fixed-sign variable	0	5.41131	fixed-sign variable	0	8.08803	fixed-sign variable	0	0.11964	fixed-sign variable	0	21.6605	fixed-sign variable	0	21.6605	fixed-sign variable	0	10.7695	fixed-sign variable	0	21.6605	fixed-sign variable	0	31.6605	fixed-sign variable	0	10.7695	fixed-sign variable
141	r_0162		0	0	blocked	0	0.60126	fixed-sign variable	0	0.60126	fixed-sign variable	0	0.83333	fixed-sign variable	0	0.60126	fixed-sign variable	0	0	blocked	0	0	blocked	0	4.55262	fixed-sign variable	0	4.51928	fixed-sign variable	0	0.83333	fixed-sign variable	0	4.51928	fixed-sign variable	0	7.05262	fixed-sign variable	0	0.83333	fixed-sign variable
142	r_0163	Gluconeogenesis	0	1000	fixed-sign variable	0	1000	fixed-sign variable	0	1000	fixed-sign variable	0	1000	fixed-sign variable	0	1000	fixed-sign variable	0	1000	fixed-sign variable	0	1000	fixed-sign variable	0	1000	fixed-sign variable	0	1000	fixed-sign variable	0	1000	fixed-sign variable	0	1000	fixed-sign variable	0	1000	fixed-sign variable	0	1000	fixed-sign variable
143	r_0164	Pentose and glucuronate interconversions	0	0	blocked	0	0	blocked	0	0	blocked	0	0	blocked	0	0	blocked	0	0	blocked	0	0	blocked	0	0	blocked	0	0	blocked	0	0	blocked	0	0	blocked	0	0	blocked	0	0	blocked
144	r_0165	Gluconeogenesis	0	1000	fixed-sign variable	0	1000	fixed-sign variable	0	1000	fixed-sign variable	0	1000	fixed-sign variable	0	1000	fixed-sign variable	0	1000	fixed-sign variable	0	1000	fixed-sign variable	0	1000	fixed-sign variable	0	1000	fixed-sign variable	0	1000	fixed-sign variable	0	1000	fixed-sign variable	0	1000	fixed-sign variable	0	1000	fixed-sign variable
145	r_0166	Gluconeogenesis	0	0	blocked	0	1.33333	fixed-sign variable	0	1.33333	fixed-sign variable	0	1.33333	fixed-sign variable	0	1.33333	fixed-sign variable	0	0	blocked	0	0	blocked	0	9.33333	fixed-sign variable	0	9.33333	fixed-sign variable	0	1.33333	fixed-sign variable	0	9.33333	fixed-sign variable	0	17.3333	fixed-sign variable	0	1.33333	fixed-sign variable
146	r_0167	Gluconeogenesis	0	0	blocked	0	1.33333	fixed-sign variable	0	1.33333	fixed-sign variable	0	1.33333	fixed-sign variable	0	1.33333	fixed-sign variable	0	0	blocked	0	0	blocked	0	9.33333	fixed-sign variable	0	9.33333	fixed-sign variable	0	1.33333	fixed-sign variable	0	9.33333	fixed-sign variable	0	17.3333	fixed-sign variable	0	1.33333	fixed-sign variable
147	r_0168	Gluconeogenesis	0	0	blocked	0	1.33333	fixed-sign variable	0	1.33333	fixed-sign variable	0	1.33333	fixed-sign variable	0	1.33333	fixed-sign variable	0	0	blocked	0	0	blocked	0	9.33333	fixed-sign variable	0	9.33333	fixed-sign variable	0	1.33333	fixed-sign variable	0	9.33333	fixed-sign variable	0	15.9852	fixed-sign variable	0	1.33333	fixed-sign variable
148	r_0169	Gluconeogenesis	0	0	blocked	0	0.77304	fixed-sign variable	0	0.77304	fixed-sign variable	0	1	fixed-sign variable	0	0.77304	fixed-sign variable	0	0	blocked	0	0	blocked	0	6.24359	fixed-sign variable	0	6.19787	fixed-sign variable	0	1	fixed-sign variable	0	6.19787	fixed-sign variable	0	9.67216	fixed-sign variable	0	1	fixed-sign variable
149	r_0170	Gluconeogenesis	0	0	blocked	0	0.77304	fixed-sign variable	0	0.77304	fixed-sign variable	0	1	fixed-sign variable	0	0.77304	fixed-sign variable	0	0	blocked	0	0	blocked	0	6.24359	fixed-sign variable	0	6.19787	fixed-sign variable	0	1	fixed-sign variable	0	6.19787	fixed-sign variable	0	9.67216	fixed-sign variable	0	1	fixed-sign variable
150	r_0171	Gluconeogenesis	0	0	blocked	0	0.67641	fixed-sign variable	0	0.67641	fixed-sign variable	0	1	fixed-sign variable	0	0.67641	fixed-sign variable	0	0	blocked	0	0	blocked	0	5.32989	fixed-sign variable	0	5.29087	fixed-sign variable	0	1	fixed-sign variable	0	5.29087	fixed-sign variable	0	8.25672	fixed-sign variable	0	1	fixed-sign variable
151	r_0172	Gluconeogenesis	0	0	blocked	0	0.63559	fixed-sign variable	0	0.63559	fixed-sign variable	0	2.8333	fixed-sign variable	0	0.63559	fixed-sign variable	0	0	blocked	0	0	blocked	0	5.55002	fixed-sign variable	0	4.43883	fixed-sign variable	0	1.74405	fixed-sign variable	0	4.43883	fixed-sign variable	0	9.04317	fixed-sign variable	0	1.74405	fixed-sign variable
152	r_0173	Gluconeogenesis	0.78036	1.07947	fixed-sign variable	0	9.01697	fixed-sign variable	0	9.01697	fixed-sign variable	0	20.0825	fixed-sign variable	0	9.01697	fixed-sign variable	0	14.9324	fixed-sign variable	0.78036	1.07947	fixed-sign variable	0	32.7922	fixed-sign variable	0	29.6343	fixed-sign variable	0	17.7557	fixed-sign variable	0	29.6343	fixed-sign variable	0	43.0631	fixed-sign variable	0	17.7557	fixed-sign variable
153	r_0174	Gluconeogenesis	0	0.03988	fixed-sign variable	0	1.80377	fixed-sign variable	0	1.80377	fixed-sign variable	0	5.32784	fixed-sign variable	0	1.80377	fixed-sign variable	0	3.37321	fixed-sign variable	0	0.03988	fixed-sign variable	0	14.5625	fixed-sign variable	0	14.4908	fixed-sign variable	0	5.1371	fixed-sign variable	0	14.4908	fixed-sign variable	0	18.8679	fixed-sign variable	0	5.1371	fixed-sign variable
154	r_0175	Gluconeogenesis	0	0.02393	fixed-sign variable	0	1.76324	fixed-sign variable	0	1.76324	fixed-sign variable	0	3.82671	fixed-sign variable	0	1.76324	fixed-sign variable	0	2.02393	fixed-sign variable	0	0.02393	fixed-sign variable	0	13.3847	fixed-sign variable	0	13.3847	fixed-sign variable	0	3.82671	fixed-sign variable	0	13.3847	fixed-sign variable	0	18.1964	fixed-sign variable	0	3.82671	fixed-sign variable
155	r_0176	Gluconeogenesis	0	0	blocked	0	0	blocked	0	0	blocked	0	0	blocked	0	0	blocked	0	0	blocked	0	0	blocked	0	0	blocked	0	0	blocked	0	0	blocked	0	0	blocked	0	0	blocked	0	0	blocked
156	r_0177	Gluconeogenesis	0	0	blocked	0	0	blocked	0	0	blocked	0	0	blocked	0	0	blocked	0	0	blocked	0	0	blocked	0	0	blocked	0	0	blocked	0	0	blocked	0	0	blocked	0	0	blocked	0	0	blocked
157	r_0178	Gluconeogenesis	0	0	blocked	0	0	blocked	0	0	blocked	0	0	blocked	0	0	blocked	0	0	blocked	0	0	blocked	0	0	blocked	0	0	blocked	0	0	blocked	0	0	blocked	0	0	blocked	0	0	blocked
158	r_0179	Gluconeogenesis	0	0	blocked	0	1.33333	fixed-sign variable	0	1.33333	fixed-sign variable	0	1.33333	fixed-sign variable	0	1.33333	fixed-sign variable	0	0	blocked	0	0	blocked	0	8.95537	fixed-sign variable	0	8.95537	fixed-sign variable	0	1.33333	fixed-sign variable	0	8.95537	fixed-sign variable	0	13.2411	fixed-sign variable	0	1.33333	fixed-sign variable
159	r_0180	Gluconeogenesis	0	0	blocked	0	1.33333	fixed-sign variable	0	1.33333	fixed-sign variable	0	1.33333	fixed-sign variable	0	1.33333	fixed-sign variable	0	0	blocked	0	0	blocked	0	8.95537	fixed-sign variable	0	8.95537	fixed-sign variable	0	1.33333	fixed-sign variable	0	8.95537	fixed-sign variable	0	13.2411	fixed-sign variable	0	1.33333	fixed-sign variable
160	r_0181	Gluconeogenesis	0	0	blocked	0	1.33333	fixed-sign variable	0	1.33333	fixed-sign variable	0	1.33333	fixed-sign variable	0	1.33333	fixed-sign variable	0	0	blocked	0	0	blocked	0	7.83595	fixed-sign variable	0	7.64508	fixed-sign variable	0	1.33333	fixed-sign variable	0	7.64508	fixed-sign variable	0	11.4722	fixed-sign variable	0	1.33333	fixed-sign variable
161	r_0182	Gluconeogenesis	0	0	blocked	0	1.66667	fixed-sign variable	0	1.66667	fixed-sign variable	0	1.66667	fixed-sign variable	0	1.66667	fixed-sign variable	0	0	blocked	0	0	blocked	0	11.6667	fixed-sign variable	0	11.6667	fixed-sign variable	0	1.66667	fixed-sign variable	0	11.6667	fixed-sign variable	0	21.6667	fixed-sign variable	0	1.66667	fixed-sign variable
162	r_0183	Gluconeogenesis	0	0	blocked	0	1.66667	fixed-sign variable	0	1.66667	fixed-sign variable	0	1.66667	fixed-sign variable	0	1.66667	fixed-sign variable	0	0	blocked	0	0	blocked	0	11.6667	fixed-sign variable	0	11.6667	fixed-sign variable	0	1.66667	fixed-sign variable	0	11.6667	fixed-sign variable	0	21.6667	fixed-sign variable	0	1.66667	fixed-sign variable
163	r_0184	Gluconeogenesis	0	0	blocked	0	1.66667	fixed-sign variable	0	1.66667	fixed-sign variable	0	1.66667	fixed-sign variable	0	1.66667	fixed-sign variable	0	0	blocked	0	0	blocked	0	11.6667	fixed-sign variable	0	11.6667	fixed-sign variable	0	1.66667	fixed-sign variable	0	11.6667	fixed-sign variable	0	21.6667	fixed-sign variable	0	1.66667	fixed-sign variable
164	r_0185	Gluconeogenesis	0	0	blocked	0	0	blocked	0	0	blocked	0	0	blocked	0	0	blocked	0	0	blocked	0	0	blocked	0	0	blocked	0	0	blocked	0	0	blocked	0	0	blocked	0	0	blocked	0	0	blocked
165	r_0186	Gluconeogenesis	0	0	blocked	0	0.42442	fixed-sign variable	0	0.42442	fixed-sign variable	0	0.86957	fixed-sign variable	0	0.42442	fixed-sign variable	0	0	blocked	0	0	blocked	0	3.36193	fixed-sign variable	0	3.17762	fixed-sign variable	0	0.86957	fixed-sign variable	0	3.17762	fixed-sign variable	0	5.20809	fixed-sign variable	0	0.86957	fixed-sign variable
166	r_0187	Gluconeogenesis	0	0	blocked	0	0.42442	fixed-sign variable	0	0.42442	fixed-sign variable	0	0.86957	fixed-sign variable	0	0.42442	fixed-sign variable	0	0	blocked	0	0	blocked	0	3.36193	fixed-sign variable	0	3.17762	fixed-sign variable	0	0.86957	fixed-sign variable	0	3.17762	fixed-sign variable	0	5.20809	fixed-sign variable	0	0.86957	fixed-sign variable
167	r_0188	Thiamine metabolism	0	0	blocked	0	0	blocked	0	0	blocked	0	0	blocked	0	0	blocked	0	0	blocked	0	0	blocked	0	0	blocked	0	0	blocked	0	0	blocked	0	0	blocked	0	0	blocked	0	0	blocked
168	r_0189	Purine metabolism	0	0	blocked	0	0	blocked	0	0	blocked	0	0	blocked	0	0	blocked	0	0	blocked	0	0	blocked	0	0	blocked	0	0	blocked	0	0	blocked	0	0	blocked	0	0	blocked	0	0	blocked
169	r_0190	Purine metabolism	0	0	blocked	0	0	blocked	0	0	blocked	0	0	blocked	0	0	blocked	0	0	blocked	0	0	blocked	0	0	blocked	0	0	blocked	0	0	blocked	0	0	blocked	0	0	blocked	0	0	blocked
170	r_0191	Arginine biosynthesis	0	0.01994	fixed-sign variable	0	0.90189	fixed-sign variable	0	0.90189	fixed-sign variable	0	2.48686	fixed-sign variable	0	0.90189	fixed-sign variable	0	1.68661	fixed-sign variable	0	0.01994	fixed-sign variable	0	5.60322	fixed-sign variable	0	5.56219	fixed-sign variable	0	2.44476	fixed-sign variable	0	5.56219	fixed-sign variable	0	8.68014	fixed-sign variable	0	2.44476	fixed-sign variable
171	r_0192	Various types of N-glycan biosynthesis	0	0	blocked	0	0	blocked	0	0	blocked	0	0	blocked	0	0	blocked	0	0	blocked	0	0	blocked	0	0	blocked	0	0	blocked	0	0	blocked	0	0	blocked	0	0	blocked	0	0	blocked
172	r_0193	Starch and sucrose metabolism	0	0.05982	fixed-sign variable	0	6.56837	fixed-sign variable	0	6.56837	fixed-sign variable	0	6.56837	fixed-sign variable	0	6.56837	fixed-sign variable	0	4.85282	fixed-sign variable	0	0.05982	fixed-sign variable	0	14.4403	fixed-sign variable	0	14.4403	fixed-sign variable	0	6.56837	fixed-sign variable	0	14.4403	fixed-sign variable	0	21.107	fixed-sign variable	0	6.56837	fixed-sign variable
173	r_0194	Starch and sucrose metabolism	0	0.05982	fixed-sign variable	0	6.56837	fixed-sign variable	0	6.56837	fixed-sign variable	0	6.56837	fixed-sign variable	0	6.56837	fixed-sign variable	0	4.85282	fixed-sign variable	0	0.05982	fixed-sign variable	0	14.4403	fixed-sign variable	0	14.4403	fixed-sign variable	0	6.56837	fixed-sign variable	0	14.4403	fixed-sign variable	0	21.107	fixed-sign variable	0	6.56837	fixed-sign variable
174	r_0195	Starch and sucrose metabolism	0	0.05982	fixed-sign variable	0	6.56837	fixed-sign variable	0	6.56837	fixed-sign variable	0	6.56837	fixed-sign variable	0	6.56837	fixed-sign variable	0	4.85282	fixed-sign variable	0	0.05982	fixed-sign variable	0	14.4403	fixed-sign variable	0	14.4403	fixed-sign variable	0	6.56837	fixed-sign variable	0	14.4403	fixed-sign variable	0	21.107	fixed-sign variable	0	6.56837	fixed-sign variable
175	r_0198	Galactose metabolism	0	0	blocked	0	0	blocked	0	0	blocked	0	0	blocked	0	0	blocked	0	0	blocked	0	0	blocked	4.16667	10	fixed-sign variable	0	0	blocked	0	0	blocked	0	0	blocked	0	10	fixed-sign variable	0	0	blocked
176	r_0199	Aminoacyl-tRNA biosynthesis	0	0	blocked	0	0	blocked	0	0	blocked	0	0	blocked	0	0	blocked	0	0	blocked	0	0	blocked	0	0	blocked	0	0	blocked	0	0	blocked	0	0	blocked	0	0	blocked	0	0	blocked
177	r_0200		0	0	blocked	0	0	blocked	0	0	blocked	0	0	blocked	0	0	blocked	0	0	blocked	0	0	blocked	0	0	blocked	0	0	blocked	0	0	blocked	0	0	blocked	0	0	blocked	0	0	blocked
178	r_0201	Gluconeogenesis	0	0.05982	fixed-sign variable	0	2.70566	fixed-sign variable	0	2.70566	fixed-sign variable	0	7.99177	fixed-sign variable	0	2.70566	fixed-sign variable	0	5.05982	fixed-sign variable	0	0.05982	fixed-sign variable	0	21.4501	fixed-sign variable	0	21.2901	fixed-sign variable	0	7.70566	fixed-sign variable	0	21.2901	fixed-sign variable	0	33.4501	fixed-sign variable	0	7.70566	fixed-sign variable
179	r_0202	Phenylalanine, tyrosine and tryptophan biosynthesis	0	0	blocked	0	1.3435	fixed-sign variable	0	1.3435	fixed-sign variable	0	4.47319	fixed-sign variable	0	1.3435	fixed-sign variable	0	0	blocked	0	0	blocked	0	7.92008	fixed-sign variable	0	7.53602	fixed-sign variable	0	3.66194	fixed-sign variable	0	7.53602	fixed-sign variable	0	9.73827	fixed-sign variable	0	3.66194	fixed-sign variable
180	r_0203	Phenylalanine, tyrosine and tryptophan biosynthesis	0	0	blocked	0	0.42442	fixed-sign variable	0	0.42442	fixed-sign variable	0	0.90909	fixed-sign variable	0	0.42442	fixed-sign variable	0	0	blocked	0	0	blocked	0	3.36193	fixed-sign variable	0	3.17762	fixed-sign variable	0	0.90909	fixed-sign variable	0	3.17762	fixed-sign variable	0	5.20809	fixed-sign variable	0	0.90909	fixed-sign variable
181	r_0204	Purine metabolism	0	0.11964	fixed-sign variable	0	5.41131	fixed-sign variable	0	5.41131	fixed-sign variable	0	15.7501	fixed-sign variable	0	5.41131	fixed-sign variable	0	10.1196	fixed-sign variable	0	0.11964	fixed-sign variable	0	35.7501	fixed-sign variable	0	35.4835	fixed-sign variable	0	15.3113	fixed-sign variable	0	35.4835	fixed-sign variable	0	55.7501	fixed-sign variable	0	15.3113	fixed-sign variable
182	r_0205	Pentose and glucuronate interconversions	0	0	blocked	0	0	blocked	0	0	blocked	0	0	blocked	0	0	blocked	0	0	blocked	0	0	blocked	0	0	blocked	0	0	blocked	0	0	blocked	0	0	blocked	0	0	blocked	0	0	blocked
183	r_0206	Arginine biosynthesis	0	0.02393	fixed-sign variable	0	1.08226	fixed-sign variable	0	1.08226	fixed-sign variable	0	2.95315	fixed-sign variable	0	1.08226	fixed-sign variable	0	2.02393	fixed-sign variable	0	0.02393	fixed-sign variable	0	6.62199	fixed-sign variable	0	6.5735	fixed-sign variable	0	2.90315	fixed-sign variable	0	6.5735	fixed-sign variable	0	10.2584	fixed-sign variable	0	2.90315	fixed-sign variable
184	r_0207	Arginine biosynthesis	0	0.02393	fixed-sign variable	0	1.08226	fixed-sign variable	0	1.08226	fixed-sign variable	0	2.95315	fixed-sign variable	0	1.08226	fixed-sign variable	0	2.02393	fixed-sign variable	0	0.02393	fixed-sign variable	0	6.62199	fixed-sign variable	0	6.5735	fixed-sign variable	0	2.90315	fixed-sign variable	0	6.5735	fixed-sign variable	0	10.2584	fixed-sign variable	0	2.90315	fixed-sign variable
185	r_0208	Arginine biosynthesis	0	0.02393	fixed-sign variable	0	1.08226	fixed-sign variable	0	1.08226	fixed-sign variable	0	2.95315	fixed-sign variable	0	1.08226	fixed-sign variable	0	2.02393	fixed-sign variable	0	0.02393	fixed-sign variable	0	6.62199	fixed-sign variable	0	6.5735	fixed-sign variable	0	2.90315	fixed-sign variable	0	6.5735	fixed-sign variable	0	10.2584	fixed-sign variable	0	2.90315	fixed-sign variable
186	r_0209	Aminoacyl-tRNA biosynthesis	0	0	blocked	0	0	blocked	0	0	blocked	0	0	blocked	0	0	blocked	0	0	blocked	0	0	blocked	0	0	blocked	0	0	blocked	0	0	blocked	0	0	blocked	0	0	blocked	0	0	blocked
187	r_0210	Aminoacyl-tRNA biosynthesis	0	0	blocked	0	0	blocked	0	0	blocked	0	0	blocked	0	0	blocked	0	0	blocked	0	0	blocked	0	0	blocked	0	0	blocked	0	0	blocked	0	0	blocked	0	0	blocked	0	0	blocked
188	r_0211	Alanine, aspartate and glutamate metabolism	0	0.05982	fixed-sign variable	0	2.70566	fixed-sign variable	0	2.70566	fixed-sign variable	0	6.56837	fixed-sign variable	0	2.70566	fixed-sign variable	0	4.85282	fixed-sign variable	0	0.05982	fixed-sign variable	0	14.4403	fixed-sign variable	0	14.4203	fixed-sign variable	0	6.46171	fixed-sign variable	0	14.4203	fixed-sign variable	0	21.107	fixed-sign variable	0	6.46171	fixed-sign variable
189	r_0212	Aminoacyl-tRNA biosynthesis	0	0	blocked	0	0	blocked	0	0	blocked	0	0	blocked	0	0	blocked	0	0	blocked	0	0	blocked	0	0	blocked	0	0	blocked	0	0	blocked	0	0	blocked	0	0	blocked	0	0	blocked
190	r_0213	Aminoacyl-tRNA biosynthesis	0	0	blocked	0	0	blocked	0	0	blocked	0	0	blocked	0	0	blocked	0	0	blocked	0	0	blocked	0	0	blocked	0	0	blocked	0	0	blocked	0	0	blocked	0	0	blocked	0	0	blocked
191	r_0214	Pyrimidine metabolism	0	0	blocked	0	0.39355	fixed-sign variable	0	0.39355	fixed-sign variable	0	1.33333	fixed-sign variable	0	0.39355	fixed-sign variable	0	0	blocked	0	0	blocked	0	3.56198	fixed-sign variable	0	2.99068	fixed-sign variable	0	1.12082	fixed-sign variable	0	2.99068	fixed-sign variable	0	5.64209	fixed-sign variable	0	1.12082	fixed-sign variable
192	r_0215	Glycine, serine and threonine metabolism	0	0.05982	fixed-sign variable	0	2.34452	fixed-sign variable	0	2.34452	fixed-sign variable	0	8.64532	fixed-sign variable	0	2.34452	fixed-sign variable	0	4.01987	fixed-sign variable	0	0.05982	fixed-sign variable	0	18.8723	fixed-sign variable	0	16.0439	fixed-sign variable	0	6.20945	fixed-sign variable	0	16.0439	fixed-sign variable	0	30.3538	fixed-sign variable	0	6.20945	fixed-sign variable
193	r_0216	Arginine biosynthesis	-0.05982	987.579	sign variable	-3.00566	993.313	sign variable	-3.00566	993.313	sign variable	-9.01987	1000	sign variable	-3.00566	993.313	sign variable	-5.05982	1000	sign variable	-0.05982	987.579	sign variable	-20.0438	1000	sign variable	-18.0417	1000	sign variable	-7.95564	1000	sign variable	-18.0417	1000	sign variable	-31.7105	1000	sign variable	-7.95564	1000	sign variable
194	r_0217	Arginine biosynthesis	0	987.579	fixed-sign variable	0	993.613	fixed-sign variable	0	993.613	fixed-sign variable	0	1000	fixed-sign variable	0	993.613	fixed-sign variable	0	1000	fixed-sign variable	0	987.579	fixed-sign variable	0	1000	fixed-sign variable	0	1000	fixed-sign variable	0	1000	fixed-sign variable	0	1000	fixed-sign variable	0	1000	fixed-sign variable	0	1000	fixed-sign variable
195	r_0218	Arginine biosynthesis	0	0.05982	fixed-sign variable	-1.3893	0.6	sign variable	-1.3893	0.6	sign variable	-2.4	0.6	sign variable	-1.3893	0.6	sign variable	0	2.05714	fixed-sign variable	0	0.05982	fixed-sign variable	-2.4	0.6	sign variable	-2.4	0.6	sign variable	-2.4	0.6	sign variable	-2.4	0.6	sign variable	-2.4	0.6	sign variable	-2.4	0.6	sign variable
196	r_0219	Glycine, serine and threonine metabolism	0	0.05982	fixed-sign variable	0	2.34452	fixed-sign variable	0	2.34452	fixed-sign variable	0	8.64532	fixed-sign variable	0	2.34452	fixed-sign variable	0	4.01987	fixed-sign variable	0	0.05982	fixed-sign variable	0	18.8723	fixed-sign variable	0	16.0439	fixed-sign variable	0	6.20945	fixed-sign variable	0	16.0439	fixed-sign variable	0	30.3538	fixed-sign variable	0	6.20945	fixed-sign variable
197	r_0220	Aminoacyl-tRNA biosynthesis	0	0	blocked	0	0	blocked	0	0	blocked	0	0	blocked	0	0	blocked	0	0	blocked	0	0	blocked	0	0	blocked	0	0	blocked	0	0	blocked	0	0	blocked	0	0	blocked	0	0	blocked
198	r_0221	Aminoacyl-tRNA biosynthesis	0	0	blocked	0	0	blocked	0	0	blocked	0	0	blocked	0	0	blocked	0	0	blocked	0	0	blocked	0	0	blocked	0	0	blocked	0	0	blocked	0	0	blocked	0	0	blocked	0	0	blocked
199	r_0222	Purine metabolism	0	0.11964	fixed-sign variable	0	5.41131	fixed-sign variable	0	5.41131	fixed-sign variable	0	15.7501	fixed-sign variable	0	5.41131	fixed-sign variable	0	10.1196	fixed-sign variable	0	0.11964	fixed-sign variable	0	35.7501	fixed-sign variable	0	35.4835	fixed-sign variable	0	15.3113	fixed-sign variable	0	35.4835	fixed-sign variable	0	55.7501	fixed-sign variable	0	15.3113	fixed-sign variable
200	r_0223	Purine metabolism	0	0	blocked	0	0	blocked	0	0	blocked	0	0	blocked	0	0	blocked	0	0	blocked	0	0	blocked	0	0	blocked	0	0	blocked	0	0	blocked	0	0	blocked	0	0	blocked	0	0	blocked
201	r_0224	Purine metabolism	0	0	blocked	0	0	blocked	0	0	blocked	0	0	blocked	0	0	blocked	0	0	blocked	0	0	blocked	0	0	blocked	0	0	blocked	0	0	blocked	0	0	blocked	0	0	blocked	0	0	blocked
202	r_0225	Histidine metabolism	0	0	blocked	0	0.4329	fixed-sign variable	0	0.4329	fixed-sign variable	0	1.39277	fixed-sign variable	0	0.4329	fixed-sign variable	0	0	blocked	0	0	blocked	0	3.08427	fixed-sign variable	0	2.8065	fixed-sign variable	0	1.19878	fixed-sign variable	0	2.8065	fixed-sign variable	0	4.7626	fixed-sign variable	0	1.19878	fixed-sign variable
203	r_0226	Oxidative phosphorylation	39	39	fixed	39	39	fixed	39	39	fixed	39	39	fixed	39	39	fixed	39	39	fixed	39	39	fixed	39	39	fixed	39	39	fixed	39	39	fixed	39	39	fixed	39	39	fixed	39	39	fixed
204	r_0227	Oxidative phosphorylation	0	0.11964	fixed-sign variable	0	15.7501	fixed-sign variable	0	15.7501	fixed-sign variable	0	15.7501	fixed-sign variable	0	15.7501	fixed-sign variable	0	10.1196	fixed-sign variable	0	0.11964	fixed-sign variable	0	35.7501	fixed-sign variable	0	35.7501	fixed-sign variable	0	15.7501	fixed-sign variable	0	35.7501	fixed-sign variable	0	55.7501	fixed-sign variable	0	15.7501	fixed-sign variable
205	r_0228	N-Glycan biosynthesis	0	0	blocked	0	0	blocked	0	0	blocked	0	0	blocked	0	0	blocked	0	0	blocked	0	0	blocked	0	0	blocked	0	0	blocked	0	0	blocked	0	0	blocked	0	0	blocked	0	0	blocked
206	r_0229	Biotin metabolism	0	0	blocked	0	0	blocked	0	0	blocked	0	0	blocked	0	0	blocked	0	0	blocked	0	0	blocked	0	0	blocked	0	0	blocked	0	0	blocked	0	0	blocked	0	0	blocked	0	0	blocked
207	r_0230	Biotin metabolism	0	0	blocked	0	0	blocked	0	0	blocked	0	0	blocked	0	0	blocked	0	0	blocked	0	0	blocked	0	0	blocked	0	0	blocked	0	0	blocked	0	0	blocked	0	0	blocked	0	0	blocked
208	r_0231	Steroid biosynthesis	0.77778	0.8	fixed-sign variable	0	0.8	fixed-sign variable	0	0.8	fixed-sign variable	0	0.8	fixed-sign variable	0	0.8	fixed-sign variable	0.77778	0.8	fixed-sign variable	0.77778	0.8	fixed-sign variable	0	0.8	fixed-sign variable	0	0.8	fixed-sign variable	0	0.8	fixed-sign variable	0	0.8	fixed-sign variable	0	0.8	fixed-sign variable	0	0.8	fixed-sign variable
209	r_0233	Steroid biosynthesis	0	0	blocked	0	0.63636	fixed-sign variable	0	0.63636	fixed-sign variable	0	0.63636	fixed-sign variable	0	0.63636	fixed-sign variable	0	0	blocked	0	0	blocked	0	0.63636	fixed-sign variable	0	0.63636	fixed-sign variable	0	0.63636	fixed-sign variable	0	0.63636	fixed-sign variable	0	0.63636	fixed-sign variable	0	0.63636	fixed-sign variable
210	r_0234	Steroid biosynthesis	0.76667	0.77778	fixed-sign variable	0	0.77778	fixed-sign variable	0	0.77778	fixed-sign variable	0	0.77778	fixed-sign variable	0	0.77778	fixed-sign variable	0.76667	0.77778	fixed-sign variable	0.76667	0.77778	fixed-sign variable	0	0.77778	fixed-sign variable	0	0.77778	fixed-sign variable	0	0.77778	fixed-sign variable	0	0.77778	fixed-sign variable	0	0.77778	fixed-sign variable	0	0.77778	fixed-sign variable
211	r_0235	Steroid biosynthesis	0.76667	0.77778	fixed-sign variable	0	0.77778	fixed-sign variable	0	0.77778	fixed-sign variable	0	0.77778	fixed-sign variable	0	0.77778	fixed-sign variable	0.76667	0.77778	fixed-sign variable	0.76667	0.77778	fixed-sign variable	0	0.77778	fixed-sign variable	0	0.77778	fixed-sign variable	0	0.77778	fixed-sign variable	0	0.77778	fixed-sign variable	0	0.77778	fixed-sign variable	0	0.77778	fixed-sign variable
212	r_0236	Steroid biosynthesis	0.76667	0.77778	fixed-sign variable	0	0.77778	fixed-sign variable	0	0.77778	fixed-sign variable	0	0.77778	fixed-sign variable	0	0.77778	fixed-sign variable	0.76667	0.77778	fixed-sign variable	0.76667	0.77778	fixed-sign variable	0	0.77778	fixed-sign variable	0	0.77778	fixed-sign variable	0	0.77778	fixed-sign variable	0	0.77778	fixed-sign variable	0	0.77778	fixed-sign variable	0	0.77778	fixed-sign variable
213	r_0237	Steroid biosynthesis	0.76667	0.77778	fixed-sign variable	0	0.77778	fixed-sign variable	0	0.77778	fixed-sign variable	0	0.77778	fixed-sign variable	0	0.77778	fixed-sign variable	0.76667	0.77778	fixed-sign variable	0.76667	0.77778	fixed-sign variable	0	0.77778	fixed-sign variable	0	0.77778	fixed-sign variable	0	0.77778	fixed-sign variable	0	0.77778	fixed-sign variable	0	0.77778	fixed-sign variable	0	0.77778	fixed-sign variable
214	r_0238	Steroid biosynthesis	0.76667	0.77778	fixed-sign variable	0	0.77778	fixed-sign variable	0	0.77778	fixed-sign variable	0	0.77778	fixed-sign variable	0	0.77778	fixed-sign variable	0.76667	0.77778	fixed-sign variable	0.76667	0.77778	fixed-sign variable	0	0.77778	fixed-sign variable	0	0.77778	fixed-sign variable	0	0.77778	fixed-sign variable	0	0.77778	fixed-sign variable	0	0.77778	fixed-sign variable	0	0.77778	fixed-sign variable
215	r_0239	Steroid biosynthesis	0.76667	0.77778	fixed-sign variable	0	0.77778	fixed-sign variable	0	0.77778	fixed-sign variable	0	0.77778	fixed-sign variable	0	0.77778	fixed-sign variable	0.76667	0.77778	fixed-sign variable	0.76667	0.77778	fixed-sign variable	0	0.77778	fixed-sign variable	0	0.77778	fixed-sign variable	0	0.77778	fixed-sign variable	0	0.77778	fixed-sign variable	0	0.77778	fixed-sign variable	0	0.77778	fixed-sign variable
216	r_0240	Steroid biosynthesis	0.76667	0.77778	fixed-sign variable	0	0.77778	fixed-sign variable	0	0.77778	fixed-sign variable	0	0.77778	fixed-sign variable	0	0.77778	fixed-sign variable	0.76667	0.77778	fixed-sign variable	0.76667	0.77778	fixed-sign variable	0	0.77778	fixed-sign variable	0	0.77778	fixed-sign variable	0	0.77778	fixed-sign variable	0	0.77778	fixed-sign variable	0	0.77778	fixed-sign variable	0	0.77778	fixed-sign variable
217	r_0241	Steroid biosynthesis	0.76667	0.77778	fixed-sign variable	0	0.77778	fixed-sign variable	0	0.77778	fixed-sign variable	0	0.77778	fixed-sign variable	0	0.77778	fixed-sign variable	0.76667	0.77778	fixed-sign variable	0.76667	0.77778	fixed-sign variable	0	0.77778	fixed-sign variable	0	0.77778	fixed-sign variable	0	0.77778	fixed-sign variable	0	0.77778	fixed-sign variable	0	0.77778	fixed-sign variable	0	0.77778	fixed-sign variable
218	r_0242	Steroid biosynthesis	0	0	blocked	0	0.63636	fixed-sign variable	0	0.63636	fixed-sign variable	0	0.63636	fixed-sign variable	0	0.63636	fixed-sign variable	0	0	blocked	0	0	blocked	0	0.63636	fixed-sign variable	0	0.63636	fixed-sign variable	0	0.63636	fixed-sign variable	0	0.63636	fixed-sign variable	0	0.63636	fixed-sign variable	0	0.63636	fixed-sign variable
219	r_0243	Steroid biosynthesis	0	0	blocked	0	0.77778	fixed-sign variable	0	0.77778	fixed-sign variable	0	0.77778	fixed-sign variable	0	0.77778	fixed-sign variable	0	0	blocked	0	0	blocked	0	0.77778	fixed-sign variable	0	0.77778	fixed-sign variable	0	0.77778	fixed-sign variable	0	0.77778	fixed-sign variable	0	0.77778	fixed-sign variable	0	0.77778	fixed-sign variable
220	r_0244	Steroid biosynthesis	0	0	blocked	0	0.7	fixed-sign variable	0	0.7	fixed-sign variable	0	0.7	fixed-sign variable	0	0.7	fixed-sign variable	0	0	blocked	0	0	blocked	0	0.7	fixed-sign variable	0	0.7	fixed-sign variable	0	0.7	fixed-sign variable	0	0.7	fixed-sign variable	0	0.7	fixed-sign variable	0	0.7	fixed-sign variable
221	r_0249	Terpenoid backbone biosynthesis	0	0	blocked	0	0	blocked	0	0	blocked	0	0	blocked	0	0	blocked	0	0	blocked	0	0	blocked	0	0	blocked	0	0	blocked	0	0	blocked	0	0	blocked	0	0	blocked	0	0	blocked
222	r_0250	Pyrimidine metabolism	0	0.02393	fixed-sign variable	0	1.08226	fixed-sign variable	0	1.08226	fixed-sign variable	0	5.06515	fixed-sign variable	0	1.08226	fixed-sign variable	0	2.02393	fixed-sign variable	0	0.02393	fixed-sign variable	0	9.47669	fixed-sign variable	0	7.47669	fixed-sign variable	0	3.08226	fixed-sign variable	0	7.47669	fixed-sign variable	0	15.4767	fixed-sign variable	0	3.08226	fixed-sign variable
223	r_0252	Peroxisome	0	0.11964	fixed-sign variable	0	5.41131	fixed-sign variable	0	5.41131	fixed-sign variable	0	14.4239	fixed-sign variable	0	5.41131	fixed-sign variable	0	10.1196	fixed-sign variable	0	0.11964	fixed-sign variable	0	22.4834	fixed-sign variable	0	22.4834	fixed-sign variable	0	14.3828	fixed-sign variable	0	22.4834	fixed-sign variable	0	29.0535	fixed-sign variable	0	14.3828	fixed-sign variable
224	r_0253	Peroxisome	0.78036	1.01964	fixed-sign variable	0	2.4	fixed-sign variable	0	2.4	fixed-sign variable	0	2.4	fixed-sign variable	0	2.4	fixed-sign variable	0	2.05714	fixed-sign variable	0.78036	1.01964	fixed-sign variable	0	2.4	fixed-sign variable	0	2.4	fixed-sign variable	0	2.4	fixed-sign variable	0	2.4	fixed-sign variable	0	2.4	fixed-sign variable	0	2.4	fixed-sign variable
225	r_0254	Peroxisome	0.78036	1.01964	fixed-sign variable	0	6.31131	fixed-sign variable	0	6.31131	fixed-sign variable	0	15.1953	fixed-sign variable	0	6.31131	fixed-sign variable	0	11.0196	fixed-sign variable	0.78036	1.01964	fixed-sign variable	0	23.3834	fixed-sign variable	0	23.3834	fixed-sign variable	0	15.0621	fixed-sign variable	0	23.3834	fixed-sign variable	0	29.9535	fixed-sign variable	0	15.0621	fixed-sign variable
226	r_0255	Tryptophan metabolism	0	0	blocked	0	7	fixed-sign variable	0	7	fixed-sign variable	0	7	fixed-sign variable	0	7	fixed-sign variable	0	0	blocked	0	0	blocked	0	7	fixed-sign variable	0	7	fixed-sign variable	0	7	fixed-sign variable	0	7	fixed-sign variable	0	7	fixed-sign variable	0	7	fixed-sign variable
227	r_0256	Tryptophan metabolism	0	0.03988	fixed-sign variable	0	0.9	fixed-sign variable	0	0.9	fixed-sign variable	0	0.9	fixed-sign variable	0	0.9	fixed-sign variable	0	0.9	fixed-sign variable	0	0.03988	fixed-sign variable	0	0.9	fixed-sign variable	0	0.9	fixed-sign variable	0	0.9	fixed-sign variable	0	0.9	fixed-sign variable	0	0.9	fixed-sign variable	0	0.9	fixed-sign variable
228	r_0259	Sphingolipid metabolism	0	0	blocked	0	0	blocked	0	0	blocked	0	0	blocked	0	0	blocked	0	0	blocked	0	0	blocked	0	0	blocked	0	0	blocked	0	0	blocked	0	0	blocked	0	0	blocked	0	0	blocked
229	r_0260		0	0	blocked	0	0	blocked	0	0	blocked	0	0	blocked	0	0	blocked	0	0	blocked	0	0	blocked	0	0	blocked	0	0	blocked	0	0	blocked	0	0	blocked	0	0	blocked	0	0	blocked
230	r_0261	Sphingolipid metabolism	0	0	blocked	0	0	blocked	0	0	blocked	0	0	blocked	0	0	blocked	0	0	blocked	0	0	blocked	0	0	blocked	0	0	blocked	0	0	blocked	0	0	blocked	0	0	blocked	0	0	blocked
231	r_0262		0	0	blocked	0	0	blocked	0	0	blocked	0	0	blocked	0	0	blocked	0	0	blocked	0	0	blocked	0	0	blocked	0	0	blocked	0	0	blocked	0	0	blocked	0	0	blocked	0	0	blocked
232	r_0263	Sphingolipid metabolism	0	0.11964	fixed-sign variable	0	5.41131	fixed-sign variable	0	5.41131	fixed-sign variable	0	10.9473	fixed-sign variable	0	5.41131	fixed-sign variable	0	8.08803	fixed-sign variable	0	0.11964	fixed-sign variable	0	21.6605	fixed-sign variable	0	21.6605	fixed-sign variable	0	10.7695	fixed-sign variable	0	21.6605	fixed-sign variable	0	31.6605	fixed-sign variable	0	10.7695	fixed-sign variable
233	r_0264	Sphingolipid metabolism	0	0.11964	fixed-sign variable	0	5.41131	fixed-sign variable	0	5.41131	fixed-sign variable	0	10.9473	fixed-sign variable	0	5.41131	fixed-sign variable	0	8.08803	fixed-sign variable	0	0.11964	fixed-sign variable	0	21.6605	fixed-sign variable	0	21.6605	fixed-sign variable	0	10.7695	fixed-sign variable	0	21.6605	fixed-sign variable	0	31.6605	fixed-sign variable	0	10.7695	fixed-sign variable
234	r_0265	Sphingolipid metabolism	0	0.11964	fixed-sign variable	0	5.41131	fixed-sign variable	0	5.41131	fixed-sign variable	0	10.9473	fixed-sign variable	0	5.41131	fixed-sign variable	0	8.08803	fixed-sign variable	0	0.11964	fixed-sign variable	0	21.6605	fixed-sign variable	0	21.6605	fixed-sign variable	0	10.7695	fixed-sign variable	0	21.6605	fixed-sign variable	0	31.6605	fixed-sign variable	0	10.7695	fixed-sign variable
235	r_0266	Sphingolipid metabolism	0	0.11964	fixed-sign variable	0	5.41131	fixed-sign variable	0	5.41131	fixed-sign variable	0	10.9473	fixed-sign variable	0	5.41131	fixed-sign variable	0	8.08803	fixed-sign variable	0	0.11964	fixed-sign variable	0	21.6605	fixed-sign variable	0	21.6605	fixed-sign variable	0	10.7695	fixed-sign variable	0	21.6605	fixed-sign variable	0	31.6605	fixed-sign variable	0	10.7695	fixed-sign variable
236	r_0267		0	0	blocked	0	0	blocked	0	0	blocked	0	0	blocked	0	0	blocked	0	0	blocked	0	0	blocked	0	0	blocked	0	0	blocked	0	0	blocked	0	0	blocked	0	0	blocked	0	0	blocked
237	r_0268		0	0	blocked	0	0	blocked	0	0	blocked	0	0	blocked	0	0	blocked	0	0	blocked	0	0	blocked	0	0	blocked	0	0	blocked	0	0	blocked	0	0	blocked	0	0	blocked	0	0	blocked
238	r_0269		0	0	blocked	0	0	blocked	0	0	blocked	0	0	blocked	0	0	blocked	0	0	blocked	0	0	blocked	0	0	blocked	0	0	blocked	0	0	blocked	0	0	blocked	0	0	blocked	0	0	blocked
239	r_0270		0	0	blocked	0	0	blocked	0	0	blocked	0	0	blocked	0	0	blocked	0	0	blocked	0	0	blocked	0	0	blocked	0	0	blocked	0	0	blocked	0	0	blocked	0	0	blocked	0	0	blocked
240	r_0271	Amino sugar and nucleotide sugar metabolism	0	0	blocked	0	0	blocked	0	0	blocked	0	0	blocked	0	0	blocked	0	0	blocked	0	0	blocked	0	0	blocked	0	0	blocked	0	0	blocked	0	0	blocked	0	0	blocked	0	0	blocked
241	r_0272	Amino sugar and nucleotide sugar metabolism	0	0	blocked	0	0	blocked	0	0	blocked	0	0	blocked	0	0	blocked	0	0	blocked	0	0	blocked	0	0	blocked	0	0	blocked	0	0	blocked	0	0	blocked	0	0	blocked	0	0	blocked
242	r_0273	Glycerophospholipid metabolism	0	0.05982	fixed-sign variable	0	2.70566	fixed-sign variable	0	2.70566	fixed-sign variable	0	6.56837	fixed-sign variable	0	2.70566	fixed-sign variable	0	4.85282	fixed-sign variable	0	0.05982	fixed-sign variable	0	14.4403	fixed-sign variable	0	14.4203	fixed-sign variable	0	6.46171	fixed-sign variable	0	14.4203	fixed-sign variable	0	21.107	fixed-sign variable	0	6.46171	fixed-sign variable
243	r_0274	Phosphonate and phosphinate metabolism	0	0.05982	fixed-sign variable	0	2.70566	fixed-sign variable	0	2.70566	fixed-sign variable	0	6.56837	fixed-sign variable	0	2.70566	fixed-sign variable	0	4.85282	fixed-sign variable	0	0.05982	fixed-sign variable	0	14.4403	fixed-sign variable	0	14.4203	fixed-sign variable	0	6.46171	fixed-sign variable	0	14.4203	fixed-sign variable	0	21.107	fixed-sign variable	0	6.46171	fixed-sign variable
244	r_0278	Phenylalanine, tyrosine and tryptophan biosynthesis	0	0	blocked	0	1.77383	fixed-sign variable	0	1.77383	fixed-sign variable	0	4.05122	fixed-sign variable	0	1.77383	fixed-sign variable	0	0	blocked	0	0	blocked	0	7.99512	fixed-sign variable	0	7.99512	fixed-sign variable	0	4.05122	fixed-sign variable	0	7.99512	fixed-sign variable	0	11.5245	fixed-sign variable	0	4.05122	fixed-sign variable
245	r_0279	Phenylalanine, tyrosine and tryptophan biosynthesis	0	0	blocked	0	1.77383	fixed-sign variable	0	1.77383	fixed-sign variable	0	4.05122	fixed-sign variable	0	1.77383	fixed-sign variable	0	0	blocked	0	0	blocked	0	7.99512	fixed-sign variable	0	7.99512	fixed-sign variable	0	4.05122	fixed-sign variable	0	7.99512	fixed-sign variable	0	11.5245	fixed-sign variable	0	4.05122	fixed-sign variable
246	r_0280	Citrate cycle (TCA cycle)	-1000	1000	sign variable	-1000	1000	sign variable	-1000	1000	sign variable	-1000	1000	sign variable	-1000	1000	sign variable	-1000	1000	sign variable	-1000	1000	sign variable	-1000	1000	sign variable	-1000	1000	sign variable	-1000	1000	sign variable	-1000	1000	sign variable	-1000	1000	sign variable	-1000	1000	sign variable
247	r_0281	Terpenoid backbone biosynthesis	0	0	blocked	0	0	blocked	0	0	blocked	0	0	blocked	0	0	blocked	0	0	blocked	0	0	blocked	0	0	blocked	0	0	blocked	0	0	blocked	0	0	blocked	0	0	blocked	0	0	blocked
248	r_0282	Terpenoid backbone biosynthesis	0	0	blocked	0	0	blocked	0	0	blocked	0	0	blocked	0	0	blocked	0	0	blocked	0	0	blocked	0	0	blocked	0	0	blocked	0	0	blocked	0	0	blocked	0	0	blocked	0	0	blocked
249	r_0283	Terpenoid backbone biosynthesis	0	0	blocked	0	0	blocked	0	0	blocked	0	0	blocked	0	0	blocked	0	0	blocked	0	0	blocked	0	0	blocked	0	0	blocked	0	0	blocked	0	0	blocked	0	0	blocked	0	0	blocked
250	r_0284	Terpenoid backbone biosynthesis	0	0	blocked	0	0	blocked	0	0	blocked	0	0	blocked	0	0	blocked	0	0	blocked	0	0	blocked	0	0	blocked	0	0	blocked	0	0	blocked	0	0	blocked	0	0	blocked	0	0	blocked
251	r_0285	Terpenoid backbone biosynthesis	0	0	blocked	0	0	blocked	0	0	blocked	0	0	blocked	0	0	blocked	0	0	blocked	0	0	blocked	0	0	blocked	0	0	blocked	0	0	blocked	0	0	blocked	0	0	blocked	0	0	blocked
252	r_0286	Terpenoid backbone biosynthesis	0	0	blocked	0	0	blocked	0	0	blocked	0	0	blocked	0	0	blocked	0	0	blocked	0	0	blocked	0	0	blocked	0	0	blocked	0	0	blocked	0	0	blocked	0	0	blocked	0	0	blocked
253	r_0287	Terpenoid backbone biosynthesis	0	0	blocked	0	0	blocked	0	0	blocked	0	0	blocked	0	0	blocked	0	0	blocked	0	0	blocked	0	0	blocked	0	0	blocked	0	0	blocked	0	0	blocked	0	0	blocked	0	0	blocked
254	r_0288	Terpenoid backbone biosynthesis	0	0	blocked	0	0	blocked	0	0	blocked	0	0	blocked	0	0	blocked	0	0	blocked	0	0	blocked	0	0	blocked	0	0	blocked	0	0	blocked	0	0	blocked	0	0	blocked	0	0	blocked
255	r_0289	Terpenoid backbone biosynthesis	0	0	blocked	0	0	blocked	0	0	blocked	0	0	blocked	0	0	blocked	0	0	blocked	0	0	blocked	0	0	blocked	0	0	blocked	0	0	blocked	0	0	blocked	0	0	blocked	0	0	blocked
256	r_0290	Terpenoid backbone biosynthesis	0	0	blocked	0	0	blocked	0	0	blocked	0	0	blocked	0	0	blocked	0	0	blocked	0	0	blocked	0	0	blocked	0	0	blocked	0	0	blocked	0	0	blocked	0	0	blocked	0	0	blocked
257	r_0291	Terpenoid backbone biosynthesis	0	0	blocked	0	0	blocked	0	0	blocked	0	0	blocked	0	0	blocked	0	0	blocked	0	0	blocked	0	0	blocked	0	0	blocked	0	0	blocked	0	0	blocked	0	0	blocked	0	0	blocked
258	r_0292	Terpenoid backbone biosynthesis	0	0	blocked	0	0	blocked	0	0	blocked	0	0	blocked	0	0	blocked	0	0	blocked	0	0	blocked	0	0	blocked	0	0	blocked	0	0	blocked	0	0	blocked	0	0	blocked	0	0	blocked
259	r_0293	Terpenoid backbone biosynthesis	0	0	blocked	0	0	blocked	0	0	blocked	0	0	blocked	0	0	blocked	0	0	blocked	0	0	blocked	0	0	blocked	0	0	blocked	0	0	blocked	0	0	blocked	0	0	blocked	0	0	blocked
260	r_0294	Terpenoid backbone biosynthesis	0	0	blocked	0	0	blocked	0	0	blocked	0	0	blocked	0	0	blocked	0	0	blocked	0	0	blocked	0	0	blocked	0	0	blocked	0	0	blocked	0	0	blocked	0	0	blocked	0	0	blocked
261	r_0295	Terpenoid backbone biosynthesis	0	0	blocked	0	0	blocked	0	0	blocked	0	0	blocked	0	0	blocked	0	0	blocked	0	0	blocked	0	0	blocked	0	0	blocked	0	0	blocked	0	0	blocked	0	0	blocked	0	0	blocked
262	r_0296	Terpenoid backbone biosynthesis	0	0	blocked	0	0	blocked	0	0	blocked	0	0	blocked	0	0	blocked	0	0	blocked	0	0	blocked	0	0	blocked	0	0	blocked	0	0	blocked	0	0	blocked	0	0	blocked	0	0	blocked
263	r_0297	Terpenoid backbone biosynthesis	0	0	blocked	0	0	blocked	0	0	blocked	0	0	blocked	0	0	blocked	0	0	blocked	0	0	blocked	0	0	blocked	0	0	blocked	0	0	blocked	0	0	blocked	0	0	blocked	0	0	blocked
264	r_0298	Terpenoid backbone biosynthesis	0	0	blocked	0	0	blocked	0	0	blocked	0	0	blocked	0	0	blocked	0	0	blocked	0	0	blocked	0	0	blocked	0	0	blocked	0	0	blocked	0	0	blocked	0	0	blocked	0	0	blocked
265	r_0299	Terpenoid backbone biosynthesis	0	0	blocked	0	0	blocked	0	0	blocked	0	0	blocked	0	0	blocked	0	0	blocked	0	0	blocked	0	0	blocked	0	0	blocked	0	0	blocked	0	0	blocked	0	0	blocked	0	0	blocked
266	r_0300	Citrate cycle (TCA cycle)	0	0.03988	fixed-sign variable	0	1.80377	fixed-sign variable	0	1.80377	fixed-sign variable	0	4.82774	fixed-sign variable	0	1.80377	fixed-sign variable	0	3.37321	fixed-sign variable	0	0.03988	fixed-sign variable	0	9.25137	fixed-sign variable	0	9.11624	fixed-sign variable	0	4.46773	fixed-sign variable	0	9.11624	fixed-sign variable	0	13.7108	fixed-sign variable	0	4.46773	fixed-sign variable
267	r_0301	Citrate cycle (TCA cycle)	0	0.05982	fixed-sign variable	0	1.68947	fixed-sign variable	0	1.68947	fixed-sign variable	0	2.4	fixed-sign variable	0	1.68947	fixed-sign variable	0	2.05714	fixed-sign variable	0	0.05982	fixed-sign variable	0	2.4	fixed-sign variable	0	2.4	fixed-sign variable	0	2.4	fixed-sign variable	0	2.4	fixed-sign variable	0	2.4	fixed-sign variable	0	2.4	fixed-sign variable
268	r_0302	Citrate cycle (TCA cycle)	-1000	1000	sign variable	-1000	1000	sign variable	-1000	1000	sign variable	-1000	1000	sign variable	-1000	1000	sign variable	-1000	1000	sign variable	-1000	1000	sign variable	-1000	1000	sign variable	-1000	1000	sign variable	-1000	1000	sign variable	-1000	1000	sign variable	-1000	1000	sign variable	-1000	1000	sign variable
269	r_0303	Citrate cycle (TCA cycle)	-1000	1000	sign variable	-1000	1000	sign variable	-1000	1000	sign variable	-1000	1000	sign variable	-1000	1000	sign variable	-1000	1000	sign variable	-1000	1000	sign variable	-1000	1000	sign variable	-1000	1000	sign variable	-1000	1000	sign variable	-1000	1000	sign variable	-1000	1000	sign variable	-1000	1000	sign variable
270	r_0304	Porphyrin and chlorophyll metabolism	0	0	blocked	0	0	blocked	0	0	blocked	0	0	blocked	0	0	blocked	0	0	blocked	0	0	blocked	0	0	blocked	0	0	blocked	0	0	blocked	0	0	blocked	0	0	blocked	0	0	blocked
271	r_0306	Pyrimidine metabolism	0	0.02991	fixed-sign variable	0	1.35283	fixed-sign variable	0	1.35283	fixed-sign variable	0	3.93753	fixed-sign variable	0	1.35283	fixed-sign variable	0	2.52991	fixed-sign variable	0	0.02991	fixed-sign variable	0	8.34646	fixed-sign variable	0	8.34646	fixed-sign variable	0	3.82782	fixed-sign variable	0	8.34646	fixed-sign variable	0	12.6322	fixed-sign variable	0	3.82782	fixed-sign variable
272	r_0307	Pyrimidine metabolism	0	0.03988	fixed-sign variable	0	1.80377	fixed-sign variable	0	1.80377	fixed-sign variable	0	5.16822	fixed-sign variable	0	1.80377	fixed-sign variable	0	3.37321	fixed-sign variable	0	0.03988	fixed-sign variable	0	10.6228	fixed-sign variable	0	10.6228	fixed-sign variable	0	5.08778	fixed-sign variable	0	10.6228	fixed-sign variable	0	16.0056	fixed-sign variable	0	5.08778	fixed-sign variable
273	r_0308	Cysteine and methionine metabolism	0	0.05982	fixed-sign variable	0	2.70566	fixed-sign variable	0	2.70566	fixed-sign variable	0	7.87507	fixed-sign variable	0	2.70566	fixed-sign variable	0	5.05982	fixed-sign variable	0	0.05982	fixed-sign variable	0	17.8751	fixed-sign variable	0	17.7417	fixed-sign variable	0	7.65564	fixed-sign variable	0	17.7417	fixed-sign variable	0	27.8751	fixed-sign variable	0	7.65564	fixed-sign variable
274	r_0309	Glycine, serine and threonine metabolism	0	0.05982	fixed-sign variable	0	2.70566	fixed-sign variable	0	2.70566	fixed-sign variable	0	7.87507	fixed-sign variable	0	2.70566	fixed-sign variable	0	5.05982	fixed-sign variable	0	0.05982	fixed-sign variable	0	17.8751	fixed-sign variable	0	17.7417	fixed-sign variable	0	7.65564	fixed-sign variable	0	17.7417	fixed-sign variable	0	27.8751	fixed-sign variable	0	7.65564	fixed-sign variable
275	r_0310	Glycine, serine and threonine metabolism	0	1000	fixed-sign variable	0	1000	fixed-sign variable	0	1000	fixed-sign variable	0	1000	fixed-sign variable	0	1000	fixed-sign variable	0	1000	fixed-sign variable	0	1000	fixed-sign variable	0	1000	fixed-sign variable	0	1000	fixed-sign variable	0	1000	fixed-sign variable	0	1000	fixed-sign variable	0	1000	fixed-sign variable	0	1000	fixed-sign variable
276	r_0311	Cysteine and methionine metabolism	0	0	blocked	0	1.5902	fixed-sign variable	0	1.5902	fixed-sign variable	0	2.22222	fixed-sign variable	0	1.5902	fixed-sign variable	0	0	blocked	0	0	blocked	0	10.825	fixed-sign variable	0	10.7551	fixed-sign variable	0	2.22222	fixed-sign variable	0	10.7551	fixed-sign variable	0	15.9852	fixed-sign variable	0	2.22222	fixed-sign variable
277	r_0312	Cysteine and methionine metabolism	0	0.02991	fixed-sign variable	0	1.35283	fixed-sign variable	0	1.35283	fixed-sign variable	0	4.6917	fixed-sign variable	0	1.35283	fixed-sign variable	0	2.52991	fixed-sign variable	0	0.02991	fixed-sign variable	0	10.2886	fixed-sign variable	0	8.87087	fixed-sign variable	0	3.82782	fixed-sign variable	0	8.87087	fixed-sign variable	0	15.8302	fixed-sign variable	0	3.82782	fixed-sign variable
278	r_0313	Aminoacyl-tRNA biosynthesis	0	0	blocked	0	0	blocked	0	0	blocked	0	0	blocked	0	0	blocked	0	0	blocked	0	0	blocked	0	0	blocked	0	0	blocked	0	0	blocked	0	0	blocked	0	0	blocked	0	0	blocked
279	r_0314	Pyrimidine metabolism	0	0.03988	fixed-sign variable	0	1.80377	fixed-sign variable	0	1.80377	fixed-sign variable	0	5.16822	fixed-sign variable	0	1.80377	fixed-sign variable	0	3.37321	fixed-sign variable	0	0.03988	fixed-sign variable	0	10.6228	fixed-sign variable	0	10.6228	fixed-sign variable	0	5.08778	fixed-sign variable	0	10.6228	fixed-sign variable	0	16.0056	fixed-sign variable	0	5.08778	fixed-sign variable
280	r_0315	Pyrimidine metabolism	0	0.11964	fixed-sign variable	0	5.41131	fixed-sign variable	0	5.41131	fixed-sign variable	0	15.7501	fixed-sign variable	0	5.41131	fixed-sign variable	0	10.1196	fixed-sign variable	0	0.11964	fixed-sign variable	0	35.7501	fixed-sign variable	0	35.4835	fixed-sign variable	0	15.3113	fixed-sign variable	0	35.4835	fixed-sign variable	0	55.7501	fixed-sign variable	0	15.3113	fixed-sign variable
281	r_0317	Steroid biosynthesis	0.77778	0.8	fixed-sign variable	0	0.8	fixed-sign variable	0	0.8	fixed-sign variable	0	0.8	fixed-sign variable	0	0.8	fixed-sign variable	0.77778	0.8	fixed-sign variable	0.77778	0.8	fixed-sign variable	0	0.8	fixed-sign variable	0	0.8	fixed-sign variable	0	0.8	fixed-sign variable	0	0.8	fixed-sign variable	0	0.8	fixed-sign variable	0	0.8	fixed-sign variable
282	r_0318	Pyrimidine metabolism	0	0.03988	fixed-sign variable	0	1.80377	fixed-sign variable	0	1.80377	fixed-sign variable	0	5.16822	fixed-sign variable	0	1.80377	fixed-sign variable	0	3.37321	fixed-sign variable	0	0.03988	fixed-sign variable	0	10.6228	fixed-sign variable	0	10.6228	fixed-sign variable	0	5.08778	fixed-sign variable	0	10.6228	fixed-sign variable	0	16.0056	fixed-sign variable	0	5.08778	fixed-sign variable
283	r_0319		0	0	blocked	0	0	blocked	0	0	blocked	0	0	blocked	0	0	blocked	0	0	blocked	0	0	blocked	0	0	blocked	0	0	blocked	0	0	blocked	0	0	blocked	0	0	blocked	0	0	blocked
284	r_0320		0	0	blocked	0	0	blocked	0	0	blocked	0	0	blocked	0	0	blocked	0	0	blocked	0	0	blocked	0	0	blocked	0	0	blocked	0	0	blocked	0	0	blocked	0	0	blocked	0	0	blocked
285	r_0321		0	0	blocked	0	0	blocked	0	0	blocked	0	0	blocked	0	0	blocked	0	0	blocked	0	0	blocked	0	0	blocked	0	0	blocked	0	0	blocked	0	0	blocked	0	0	blocked	0	0	blocked
286	r_0322	Gluconeogenesis	0	0	blocked	0	0	blocked	0	0	blocked	0	0	blocked	0	0	blocked	0	0	blocked	0	0	blocked	0	0	blocked	0	0	blocked	0	0	blocked	0	0	blocked	0	0	blocked	0	0	blocked
287	r_0323	Pentose and glucuronate interconversions	0	0	blocked	0	0	blocked	0	0	blocked	0	0	blocked	0	0	blocked	0	0	blocked	0	0	blocked	0	0	blocked	0	0	blocked	0	0	blocked	0	0	blocked	0	0	blocked	0	0	blocked
288	r_0326	Pyrimidine metabolism	0	0.11964	fixed-sign variable	-5.41131	0.36687	sign variable	-5.41131	0.36687	sign variable	-15.7501	1.05263	sign variable	-5.41131	0.36687	sign variable	0	10.1196	fixed-sign variable	0	0.11964	fixed-sign variable	-35.7501	2.84343	sign variable	-35.4835	2.57263	sign variable	-15.3113	1.02753	sign variable	-35.4835	2.57263	sign variable	-55.7501	4.39388	sign variable	-15.3113	1.02753	sign variable
289	r_0327	Pyrimidine metabolism	0	0.11964	fixed-sign variable	0	5.41131	fixed-sign variable	0	5.41131	fixed-sign variable	0	10.9473	fixed-sign variable	0	5.41131	fixed-sign variable	0	8.08803	fixed-sign variable	0	0.11964	fixed-sign variable	0	21.6605	fixed-sign variable	0	21.6605	fixed-sign variable	0	10.7695	fixed-sign variable	0	21.6605	fixed-sign variable	0	31.6605	fixed-sign variable	0	10.7695	fixed-sign variable
290	r_0328	Purine metabolism	0	0	blocked	0	0	blocked	0	0	blocked	0	0	blocked	0	0	blocked	0	0	blocked	0	0	blocked	0	0	blocked	0	0	blocked	0	0	blocked	0	0	blocked	0	0	blocked	0	0	blocked
291	r_0329	Pyrimidine metabolism	0	0.11964	fixed-sign variable	0	5.41131	fixed-sign variable	0	5.41131	fixed-sign variable	0	15.7501	fixed-sign variable	0	5.41131	fixed-sign variable	0	10.1196	fixed-sign variable	0	0.11964	fixed-sign variable	0	35.7501	fixed-sign variable	0	35.4835	fixed-sign variable	0	15.3113	fixed-sign variable	0	35.4835	fixed-sign variable	0	55.7501	fixed-sign variable	0	15.3113	fixed-sign variable
292	r_0330	Purine metabolism	0	0.11964	fixed-sign variable	0	5.41131	fixed-sign variable	0	5.41131	fixed-sign variable	0	15.7501	fixed-sign variable	0	5.41131	fixed-sign variable	0	10.1196	fixed-sign variable	0	0.11964	fixed-sign variable	0	35.7501	fixed-sign variable	0	35.4835	fixed-sign variable	0	15.3113	fixed-sign variable	0	35.4835	fixed-sign variable	0	55.7501	fixed-sign variable	0	15.3113	fixed-sign variable
293	r_0331		0	0	blocked	0	0	blocked	0	0	blocked	0	0	blocked	0	0	blocked	0	0	blocked	0	0	blocked	0	0	blocked	0	0	blocked	0	0	blocked	0	0	blocked	0	0	blocked	0	0	blocked
294	r_0332	Pentose phosphate pathway	0	0	blocked	0	0	blocked	0	0	blocked	0	0	blocked	0	0	blocked	0	0	blocked	0	0	blocked	0	0	blocked	0	0	blocked	0	0	blocked	0	0	blocked	0	0	blocked	0	0	blocked
295	r_0334	Pantothenate and CoA biosynthesis	0	0	blocked	0	0	blocked	0	0	blocked	0	0	blocked	0	0	blocked	0	0	blocked	0	0	blocked	0	0	blocked	0	0	blocked	0	0	blocked	0	0	blocked	0	0	blocked	0	0	blocked
296	r_0335	Biotin metabolism	0	0	blocked	0	0	blocked	0	0	blocked	0	0	blocked	0	0	blocked	0	0	blocked	0	0	blocked	0	0	blocked	0	0	blocked	0	0	blocked	0	0	blocked	0	0	blocked	0	0	blocked
297	r_0340	Sphingolipid metabolism	0	0.11964	fixed-sign variable	0	5.41131	fixed-sign variable	0	5.41131	fixed-sign variable	0	10.9473	fixed-sign variable	0	5.41131	fixed-sign variable	0	8.08803	fixed-sign variable	0	0.11964	fixed-sign variable	0	21.6605	fixed-sign variable	0	21.6605	fixed-sign variable	0	10.7695	fixed-sign variable	0	21.6605	fixed-sign variable	0	31.6605	fixed-sign variable	0	10.7695	fixed-sign variable
298	r_0341	Sphingolipid metabolism	0	0.11964	fixed-sign variable	0	5.41131	fixed-sign variable	0	5.41131	fixed-sign variable	0	10.9473	fixed-sign variable	0	5.41131	fixed-sign variable	0	8.08803	fixed-sign variable	0	0.11964	fixed-sign variable	0	21.6605	fixed-sign variable	0	21.6605	fixed-sign variable	0	10.7695	fixed-sign variable	0	21.6605	fixed-sign variable	0	31.6605	fixed-sign variable	0	10.7695	fixed-sign variable
299	r_0342	Sphingolipid metabolism	0	1000	fixed-sign variable	0	1000	fixed-sign variable	0	1000	fixed-sign variable	0	1000	fixed-sign variable	0	1000	fixed-sign variable	0	1000	fixed-sign variable	0	1000	fixed-sign variable	0	1000	fixed-sign variable	0	1000	fixed-sign variable	0	1000	fixed-sign variable	0	1000	fixed-sign variable	0	1000	fixed-sign variable	0	1000	fixed-sign variable
300	r_0343	Sphingolipid metabolism	0	1000	fixed-sign variable	0	1000	fixed-sign variable	0	1000	fixed-sign variable	0	1000	fixed-sign variable	0	1000	fixed-sign variable	0	1000	fixed-sign variable	0	1000	fixed-sign variable	0	1000	fixed-sign variable	0	1000	fixed-sign variable	0	1000	fixed-sign variable	0	1000	fixed-sign variable	0	1000	fixed-sign variable	0	1000	fixed-sign variable
301	r_0344	One carbon pool by folate	0	0	blocked	0	0.36687	fixed-sign variable	0	0.36687	fixed-sign variable	0	1.05263	fixed-sign variable	0	0.36687	fixed-sign variable	0	0	blocked	0	0	blocked	0	2.84343	fixed-sign variable	0	2.57263	fixed-sign variable	0	1.02753	fixed-sign variable	0	2.57263	fixed-sign variable	0	4.39388	fixed-sign variable	0	1.02753	fixed-sign variable
302	r_0345	One carbon pool by folate	0	0	blocked	0	0	blocked	0	0	blocked	0	0	blocked	0	0	blocked	0	0	blocked	0	0	blocked	0	0	blocked	0	0	blocked	0	0	blocked	0	0	blocked	0	0	blocked	0	0	blocked
303	r_0346	Folate biosynthesis	0	0	blocked	0	0	blocked	0	0	blocked	0	0	blocked	0	0	blocked	0	0	blocked	0	0	blocked	0	0	blocked	0	0	blocked	0	0	blocked	0	0	blocked	0	0	blocked	0	0	blocked
304	r_0347	Folate biosynthesis	0	0	blocked	0	0	blocked	0	0	blocked	0	0	blocked	0	0	blocked	0	0	blocked	0	0	blocked	0	0	blocked	0	0	blocked	0	0	blocked	0	0	blocked	0	0	blocked	0	0	blocked
305	r_0348		0	0	blocked	0	0	blocked	0	0	blocked	0	0	blocked	0	0	blocked	0	0	blocked	0	0	blocked	0	0	blocked	0	0	blocked	0	0	blocked	0	0	blocked	0	0	blocked	0	0	blocked
306	r_0349	Pyrimidine metabolism	0	0	blocked	0	0.39355	fixed-sign variable	0	0.39355	fixed-sign variable	0	1.33333	fixed-sign variable	0	0.39355	fixed-sign variable	0	0	blocked	0	0	blocked	0	3.56198	fixed-sign variable	0	2.99068	fixed-sign variable	0	1.12082	fixed-sign variable	0	2.99068	fixed-sign variable	0	5.64209	fixed-sign variable	0	1.12082	fixed-sign variable
307	r_0350	Folate biosynthesis	0	0	blocked	0	0	blocked	0	0	blocked	0	0	blocked	0	0	blocked	0	0	blocked	0	0	blocked	0	0	blocked	0	0	blocked	0	0	blocked	0	0	blocked	0	0	blocked	0	0	blocked
308	r_0351	Folate biosynthesis	0	0	blocked	0	0	blocked	0	0	blocked	0	0	blocked	0	0	blocked	0	0	blocked	0	0	blocked	0	0	blocked	0	0	blocked	0	0	blocked	0	0	blocked	0	0	blocked	0	0	blocked
309	r_0352	Valine, leucine and isoleucine biosynthesis	0	0	blocked	0	1.81818	fixed-sign variable	0	1.81818	fixed-sign variable	0	1.81818	fixed-sign variable	0	1.81818	fixed-sign variable	0	0	blocked	0	0	blocked	0	12.7273	fixed-sign variable	0	12.7273	fixed-sign variable	0	1.81818	fixed-sign variable	0	12.7273	fixed-sign variable	0	23.6364	fixed-sign variable	0	1.81818	fixed-sign variable
310	r_0353	Valine, leucine and isoleucine biosynthesis	0	0	blocked	0	1.42857	fixed-sign variable	0	1.42857	fixed-sign variable	0	1.42857	fixed-sign variable	0	1.42857	fixed-sign variable	0	0	blocked	0	0	blocked	0	10	fixed-sign variable	0	10	fixed-sign variable	0	1.42857	fixed-sign variable	0	10	fixed-sign variable	0	17.9819	fixed-sign variable	0	1.42857	fixed-sign variable
311	r_0354	Fructose and mannose metabolism	17.7163	22.2196	fixed-sign variable	0	26.3196	fixed-sign variable	0	26.3196	fixed-sign variable	0	45.1752	fixed-sign variable	0	26.3196	fixed-sign variable	0	32.2196	fixed-sign variable	17.7163	22.2196	fixed-sign variable	0	66.35	fixed-sign variable	0	65.7333	fixed-sign variable	0	39.153	fixed-sign variable	0	65.7333	fixed-sign variable	0	86.35	fixed-sign variable	0	39.153	fixed-sign variable
312	r_0355	Terpenoid backbone biosynthesis	1.6	1.6	fixed	1.6	1.6	fixed	1.6	1.6	fixed	1.6	1.6	fixed	1.6	1.6	fixed	1.6	1.6	fixed	1.6	1.6	fixed	1.6	1.6	fixed	1.6	1.6	fixed	1.6	1.6	fixed	1.6	1.6	fixed	1.6	1.6	fixed	1.6	1.6	fixed
313	r_0356	Gluconeogenesis	0	0	blocked	0	0	blocked	0	0	blocked	0	0	blocked	0	0	blocked	0	0	blocked	0	0	blocked	0	0	blocked	0	0	blocked	0	0	blocked	0	0	blocked	0	0	blocked	0	0	blocked
314	r_0357		0	0.11964	fixed-sign variable	0	5.41131	fixed-sign variable	0	5.41131	fixed-sign variable	0	15.7501	fixed-sign variable	0	5.41131	fixed-sign variable	0	10.1196	fixed-sign variable	0	0.11964	fixed-sign variable	0	35.7501	fixed-sign variable	0	35.4835	fixed-sign variable	0	15.3113	fixed-sign variable	0	35.4835	fixed-sign variable	0	55.7501	fixed-sign variable	0	15.3113	fixed-sign variable
315	r_0358	Phosphatidylinositol signaling system	0	0.11964	fixed-sign variable	0	5.41131	fixed-sign variable	0	5.41131	fixed-sign variable	0	15.7501	fixed-sign variable	0	5.41131	fixed-sign variable	0	10.1196	fixed-sign variable	0	0.11964	fixed-sign variable	0	35.7501	fixed-sign variable	0	35.4835	fixed-sign variable	0	15.3113	fixed-sign variable	0	35.4835	fixed-sign variable	0	55.7501	fixed-sign variable	0	15.3113	fixed-sign variable
316	r_0359		0	0	blocked	0	0	blocked	0	0	blocked	0	0	blocked	0	0	blocked	0	0	blocked	0	0	blocked	0	0	blocked	0	0	blocked	0	0	blocked	0	0	blocked	0	0	blocked	0	0	blocked
317	r_0360	N-Glycan biosynthesis	0	0	blocked	0	0	blocked	0	0	blocked	0	0	blocked	0	0	blocked	0	0	blocked	0	0	blocked	0	0	blocked	0	0	blocked	0	0	blocked	0	0	blocked	0	0	blocked	0	0	blocked
318	r_0361	N-Glycan biosynthesis	0	0	blocked	0	0	blocked	0	0	blocked	0	0	blocked	0	0	blocked	0	0	blocked	0	0	blocked	0	0	blocked	0	0	blocked	0	0	blocked	0	0	blocked	0	0	blocked	0	0	blocked
319	r_0362	Other types of O-glycan biosynthesis	0	0	blocked	0	0	blocked	0	0	blocked	0	0	blocked	0	0	blocked	0	0	blocked	0	0	blocked	0	0	blocked	0	0	blocked	0	0	blocked	0	0	blocked	0	0	blocked	0	0	blocked
320	r_0363	Pyrimidine metabolism	0	0.11964	fixed-sign variable	0	5.41131	fixed-sign variable	0	5.41131	fixed-sign variable	0	10.9473	fixed-sign variable	0	5.41131	fixed-sign variable	0	8.08803	fixed-sign variable	0	0.11964	fixed-sign variable	0	21.6605	fixed-sign variable	0	21.6605	fixed-sign variable	0	10.7695	fixed-sign variable	0	21.6605	fixed-sign variable	0	31.6605	fixed-sign variable	0	10.7695	fixed-sign variable
321	r_0364	Pyrimidine metabolism	0	0.11964	fixed-sign variable	0	5.41131	fixed-sign variable	0	5.41131	fixed-sign variable	0	10.9473	fixed-sign variable	0	5.41131	fixed-sign variable	0	8.08803	fixed-sign variable	0	0.11964	fixed-sign variable	0	21.6605	fixed-sign variable	0	21.6605	fixed-sign variable	0	10.7695	fixed-sign variable	0	21.6605	fixed-sign variable	0	31.6605	fixed-sign variable	0	10.7695	fixed-sign variable
322	r_0365	Pentose and glucuronate interconversions	0	0	blocked	0	0	blocked	0	0	blocked	0	0	blocked	0	0	blocked	0	0	blocked	0	0	blocked	0	0	blocked	0	0	blocked	0	0	blocked	0	0	blocked	0	0	blocked	0	0	blocked
323	r_0366	Gluconeogenesis	14.3402	14.4598	fixed-sign variable	12.8707	19.7871	fixed-sign variable	12.8707	19.7871	fixed-sign variable	8.4124	20	fixed-sign variable	12.8707	19.7871	fixed-sign variable	9.34018	16.6667	fixed-sign variable	14.3402	14.4598	fixed-sign variable	8.4124	40	fixed-sign variable	8.4124	40	fixed-sign variable	8.4124	20	fixed-sign variable	8.4124	40	fixed-sign variable	8.4124	60	fixed-sign variable	8.4124	20	fixed-sign variable
324	r_0368	Glycerophospholipid metabolism	0	0	blocked	0	0	blocked	0	0	blocked	0	0	blocked	0	0	blocked	0	0	blocked	0	0	blocked	0	0	blocked	0	0	blocked	0	0	blocked	0	0	blocked	0	0	blocked	0	0	blocked
325	r_0369		0	0.11964	fixed-sign variable	0	5.41131	fixed-sign variable	0	5.41131	fixed-sign variable	0	10.9473	fixed-sign variable	0	5.41131	fixed-sign variable	0	8.08803	fixed-sign variable	0	0.11964	fixed-sign variable	0	21.6605	fixed-sign variable	0	21.6605	fixed-sign variable	0	10.7695	fixed-sign variable	0	21.6605	fixed-sign variable	0	31.6605	fixed-sign variable	0	10.7695	fixed-sign variable
326	r_0370	Starch and sucrose metabolism	0	0	blocked	0	0	blocked	0	0	blocked	0	0	blocked	0	0	blocked	0	0	blocked	0	0	blocked	0	0	blocked	0	0	blocked	0	0	blocked	0	0	blocked	0	0	blocked	0	0	blocked
327	r_0373	Terpenoid backbone biosynthesis	0	0	blocked	0	0	blocked	0	0	blocked	0	0	blocked	0	0	blocked	0	0	blocked	0	0	blocked	0	0	blocked	0	0	blocked	0	0	blocked	0	0	blocked	0	0	blocked	0	0	blocked
328	r_0399	Fatty acid biosynthesis	0	0.11964	fixed-sign variable	-0.32544	5.41131	sign variable	-0.32544	5.41131	sign variable	-0.6	10.9473	sign variable	-0.32544	5.41131	sign variable	0	8.08803	fixed-sign variable	0	0.11964	fixed-sign variable	-0.6	21.6605	sign variable	-0.6	21.6605	sign variable	-0.6	10.7695	sign variable	-0.6	21.6605	sign variable	-0.6	31.6605	sign variable	-0.6	10.7695	sign variable
329	r_0400	Fatty acid biosynthesis	-0.95982	0.11964	sign variable	-3.45982	5.11964	sign variable	-3.45982	5.11964	sign variable	-7.34837	10.7902	sign variable	-3.45982	5.11964	sign variable	-5.75282	8.08803	sign variable	-0.95982	0.11964	sign variable	-15.2403	21.5105	sign variable	-15.2079	21.5105	sign variable	-7.24171	10.6124	sign variable	-15.2079	21.5105	sign variable	-21.907	31.5105	sign variable	-7.24171	10.6124	sign variable
330	r_0402	Fatty acid biosynthesis	-0.95982	1.01964	sign variable	-3.45982	6.01964	sign variable	-3.45982	6.01964	sign variable	-7.34837	11.6473	sign variable	-3.45982	6.01964	sign variable	-5.75282	8.98803	sign variable	-0.95982	1.01964	sign variable	-15.2403	22.4105	sign variable	-15.2079	22.4105	sign variable	-7.24171	11.4695	sign variable	-15.2079	22.4105	sign variable	-21.907	32.4105	sign variable	-7.24171	11.4695	sign variable
331	r_0410	Fatty acid biosynthesis	0	0.11964	fixed-sign variable	-0.33236	5.41131	sign variable	-0.33236	5.41131	sign variable	-0.6	10.9473	sign variable	-0.33236	5.41131	sign variable	0	8.08803	fixed-sign variable	0	0.11964	fixed-sign variable	-0.6	21.6605	sign variable	-0.6	21.6605	sign variable	-0.6	10.7695	sign variable	-0.6	21.6605	sign variable	-0.6	31.6605	sign variable	-0.6	10.7695	sign variable
332	r_0412	Fatty acid biosynthesis	-0.95982	1.01964	sign variable	-3.45982	6.01964	sign variable	-3.45982	6.01964	sign variable	-7.34837	11.6473	sign variable	-3.45982	6.01964	sign variable	-5.75282	8.98803	sign variable	-0.95982	1.01964	sign variable	-15.2403	22.4105	sign variable	-15.2079	22.4105	sign variable	-7.24171	11.4695	sign variable	-15.2079	22.4105	sign variable	-21.907	32.4105	sign variable	-7.24171	11.4695	sign variable
333	r_0436	Porphyrin and chlorophyll metabolism	0	0	blocked	0	0	blocked	0	0	blocked	0	0	blocked	0	0	blocked	0	0	blocked	0	0	blocked	0	0	blocked	0	0	blocked	0	0	blocked	0	0	blocked	0	0	blocked	0	0	blocked
334	r_0437	Sulfur metabolism	0	0	blocked	0	0	blocked	0	0	blocked	0	0	blocked	0	0	blocked	0	0	blocked	0	0	blocked	0	0	blocked	0	0	blocked	0	0	blocked	0	0	blocked	0	0	blocked	0	0	blocked
335	r_0438	Oxidative phosphorylation	44.8	44.8	fixed	44.8	44.8	fixed	44.8	44.8	fixed	44.8	44.8	fixed	44.8	44.8	fixed	44.8	44.8	fixed	44.8	44.8	fixed	44.8	44.8	fixed	44.8	44.8	fixed	44.8	44.8	fixed	44.8	44.8	fixed	44.8	44.8	fixed	44.8	44.8	fixed
336	r_0439	Oxidative phosphorylation	22.3634	22.4	fixed-sign variable	19.6943	22.4	fixed-sign variable	19.6943	22.4	fixed-sign variable	17.5061	22.4	fixed-sign variable	19.6943	22.4	fixed-sign variable	19.3015	22.4	fixed-sign variable	22.3634	22.4	fixed-sign variable	9.82963	22.4	fixed-sign variable	9.82963	22.4	fixed-sign variable	17.5061	22.4	fixed-sign variable	9.82963	22.4	fixed-sign variable	2.79728	22.4	fixed-sign variable	17.5061	22.4	fixed-sign variable
337	r_0440	Riboflavin metabolism	0	0	blocked	0	0	blocked	0	0	blocked	0	0	blocked	0	0	blocked	0	0	blocked	0	0	blocked	0	0	blocked	0	0	blocked	0	0	blocked	0	0	blocked	0	0	blocked	0	0	blocked
338	r_0441		0	1000	fixed-sign variable	0	1000	fixed-sign variable	0	1000	fixed-sign variable	0	1000	fixed-sign variable	0	1000	fixed-sign variable	0	1000	fixed-sign variable	0	1000	fixed-sign variable	0	1000	fixed-sign variable	0	1000	fixed-sign variable	0	1000	fixed-sign variable	0	1000	fixed-sign variable	0	1000	fixed-sign variable	0	1000	fixed-sign variable
339	r_0442		0	0.11964	fixed-sign variable	0	5.41131	fixed-sign variable	0	5.41131	fixed-sign variable	0	15.7501	fixed-sign variable	0	5.41131	fixed-sign variable	0	10.1196	fixed-sign variable	0	0.11964	fixed-sign variable	0	35.7501	fixed-sign variable	0	35.4835	fixed-sign variable	0	15.3113	fixed-sign variable	0	35.4835	fixed-sign variable	0	55.7501	fixed-sign variable	0	15.3113	fixed-sign variable
340	r_0443	Gluconeogenesis	0	0	blocked	0	0	blocked	0	0	blocked	0	0	blocked	0	0	blocked	0	0	blocked	0	0	blocked	0	0	blocked	0	0	blocked	0	0	blocked	0	0	blocked	0	0	blocked	0	0	blocked
341	r_0445	Glyoxylate and dicarboxylate metabolism	0.71796	0.90853	fixed-sign variable	0	6.03349	fixed-sign variable	0	6.03349	fixed-sign variable	0	10.1563	fixed-sign variable	0	6.03349	fixed-sign variable	0	7.64903	fixed-sign variable	0.71796	0.90853	fixed-sign variable	0	18.635	fixed-sign variable	0	18.135	fixed-sign variable	0	10.135	fixed-sign variable	0	18.135	fixed-sign variable	0	27.135	fixed-sign variable	0	10.135	fixed-sign variable
342	r_0446	One carbon pool by folate	-0.11964	0.05982	sign variable	-5.35147	2.6084	sign variable	-5.35147	2.6084	sign variable	-15.4173	5.06672	sign variable	-5.35147	2.6084	sign variable	-6.8532	2.92713	sign variable	-0.11964	0.05982	sign variable	-25.9716	15.5477	sign variable	-21.3562	15.5477	sign variable	-11.5262	5.06672	sign variable	-21.3562	15.5477	sign variable	-39.8177	25.5477	sign variable	-11.5262	5.06672	sign variable
343	r_0447	One carbon pool by folate	0	0.02991	fixed-sign variable	0	2.35099	fixed-sign variable	0	2.35099	fixed-sign variable	0	4.78338	fixed-sign variable	0	2.35099	fixed-sign variable	0	2.52991	fixed-sign variable	0	0.02991	fixed-sign variable	0	15.3667	fixed-sign variable	0	15.3667	fixed-sign variable	0	4.78338	fixed-sign variable	0	15.3667	fixed-sign variable	0	25.3667	fixed-sign variable	0	4.78338	fixed-sign variable
344	r_0448	Fructose and mannose metabolism	0	0.11964	fixed-sign variable	0	5.41131	fixed-sign variable	0	5.41131	fixed-sign variable	0	15.7501	fixed-sign variable	0	5.41131	fixed-sign variable	0	10.1196	fixed-sign variable	0	0.11964	fixed-sign variable	0	35.7501	fixed-sign variable	0	35.4835	fixed-sign variable	0	15.3113	fixed-sign variable	0	35.4835	fixed-sign variable	0	55.7501	fixed-sign variable	0	15.3113	fixed-sign variable
345	r_0449	Gluconeogenesis	0	0.11964	fixed-sign variable	0	5.41131	fixed-sign variable	0	5.41131	fixed-sign variable	0	15.7501	fixed-sign variable	0	5.41131	fixed-sign variable	0	10.1196	fixed-sign variable	0	0.11964	fixed-sign variable	0	35.7501	fixed-sign variable	0	35.4835	fixed-sign variable	0	15.3113	fixed-sign variable	0	35.4835	fixed-sign variable	0	55.7501	fixed-sign variable	0	15.3113	fixed-sign variable
346	r_0450	Gluconeogenesis	-0.11964	4.51964	sign variable	-5.41131	13.0946	sign variable	-5.41131	13.0946	sign variable	-15.7501	23.3001	sign variable	-5.41131	13.0946	sign variable	-10.1196	14.5196	sign variable	-0.11964	4.51964	sign variable	-35.7501	53.3001	sign variable	-35.4835	52.7946	sign variable	-15.3113	22.7946	sign variable	-35.4835	52.7946	sign variable	-55.7501	83.3001	sign variable	-15.3113	22.7946	sign variable
347	r_0451	Citrate cycle (TCA cycle)	0	0.11964	fixed-sign variable	0	5.41131	fixed-sign variable	0	5.41131	fixed-sign variable	0	15.6807	fixed-sign variable	0	5.41131	fixed-sign variable	0	10.1196	fixed-sign variable	0	0.11964	fixed-sign variable	0	33.7233	fixed-sign variable	0	33.5842	fixed-sign variable	0	15.3214	fixed-sign variable	0	33.5842	fixed-sign variable	0	44.3	fixed-sign variable	0	15.3214	fixed-sign variable
348	r_0452	Citrate cycle (TCA cycle)	-0.11964	0.05982	sign variable	-5.41131	2.70566	sign variable	-5.41131	2.70566	sign variable	-16.3542	7.87507	sign variable	-5.41131	2.70566	sign variable	-10.1196	5.05982	sign variable	-0.11964	0.05982	sign variable	-34.8318	17.8751	sign variable	-33.0243	17.7417	sign variable	-15.2465	7.65564	sign variable	-33.0243	17.7417	sign variable	-54.114	27.8751	sign variable	-15.2465	7.65564	sign variable
349	r_0453	Pyrimidine metabolism	0	0	blocked	0	0.39355	fixed-sign variable	0	0.39355	fixed-sign variable	0	1.33333	fixed-sign variable	0	0.39355	fixed-sign variable	0	0	blocked	0	0	blocked	0	3.56198	fixed-sign variable	0	2.99068	fixed-sign variable	0	1.12082	fixed-sign variable	0	2.99068	fixed-sign variable	0	5.64209	fixed-sign variable	0	1.12082	fixed-sign variable
350	r_0454		0	1000	fixed-sign variable	0	1000	fixed-sign variable	0	1000	fixed-sign variable	0	1000	fixed-sign variable	0	1000	fixed-sign variable	0	1000	fixed-sign variable	0	1000	fixed-sign variable	0	1000	fixed-sign variable	0	1000	fixed-sign variable	0	1000	fixed-sign variable	0	1000	fixed-sign variable	0	1000	fixed-sign variable	0	1000	fixed-sign variable
351	r_0455		0	0	blocked	0	0	blocked	0	0	blocked	0	0	blocked	0	0	blocked	0	0	blocked	0	0	blocked	0	0	blocked	0	0	blocked	0	0	blocked	0	0	blocked	0	0	blocked	0	0	blocked
352	r_0457	Taurine and hypotaurine metabolism	0	0	blocked	0	0	blocked	0	0	blocked	0	0	blocked	0	0	blocked	0	0	blocked	0	0	blocked	0	0	blocked	0	0	blocked	0	0	blocked	0	0	blocked	0	0	blocked	0	0	blocked
353	r_0458	Galactose metabolism	0	0	blocked	0	0	blocked	8.33333	10	fixed-sign variable	0	0	blocked	0	0	blocked	0	0	blocked	0	0	blocked	0	0	blocked	0	0	blocked	0	0	blocked	0	0	blocked	0	0	blocked	0	0	blocked
354	r_0459	Galactose metabolism	0	1000	fixed-sign variable	0	1000	fixed-sign variable	0	1000	fixed-sign variable	0	1000	fixed-sign variable	0	1000	fixed-sign variable	0	1000	fixed-sign variable	0	1000	fixed-sign variable	0	1000	fixed-sign variable	0	1000	fixed-sign variable	0	1000	fixed-sign variable	0	1000	fixed-sign variable	0	1000	fixed-sign variable	0	1000	fixed-sign variable
355	r_0460	Cysteine and methionine metabolism	0	0.05982	fixed-sign variable	0	2.70566	fixed-sign variable	0	2.70566	fixed-sign variable	0	7.87507	fixed-sign variable	0	2.70566	fixed-sign variable	0	5.05982	fixed-sign variable	0	0.05982	fixed-sign variable	0	17.8751	fixed-sign variable	0	17.7417	fixed-sign variable	0	7.65564	fixed-sign variable	0	17.7417	fixed-sign variable	0	27.8751	fixed-sign variable	0	7.65564	fixed-sign variable
356	r_0461		0	0	blocked	0	0	blocked	0	0	blocked	0	0	blocked	0	0	blocked	0	0	blocked	0	0	blocked	0	0	blocked	0	0	blocked	0	0	blocked	0	0	blocked	0	0	blocked	0	0	blocked
357	r_0462	Terpenoid backbone biosynthesis	1.6	1.6	fixed	1.6	1.6	fixed	1.6	1.6	fixed	1.6	1.6	fixed	1.6	1.6	fixed	1.6	1.6	fixed	1.6	1.6	fixed	1.6	1.6	fixed	1.6	1.6	fixed	1.6	1.6	fixed	1.6	1.6	fixed	1.6	1.6	fixed	1.6	1.6	fixed
358	r_0463	Starch and sucrose metabolism	0	0.11964	fixed-sign variable	0	10.9473	fixed-sign variable	0	10.9473	fixed-sign variable	0	10.9473	fixed-sign variable	0	10.9473	fixed-sign variable	0	8.08803	fixed-sign variable	0	0.11964	fixed-sign variable	0	21.6605	fixed-sign variable	0	21.6605	fixed-sign variable	0	10.9473	fixed-sign variable	0	21.6605	fixed-sign variable	0	31.6605	fixed-sign variable	0	10.9473	fixed-sign variable
359	r_0464	Starch and sucrose metabolism	0	0.11964	fixed-sign variable	0	10.9473	fixed-sign variable	0	10.9473	fixed-sign variable	0	10.9473	fixed-sign variable	0	10.9473	fixed-sign variable	0	8.08803	fixed-sign variable	0	0.11964	fixed-sign variable	0	21.6605	fixed-sign variable	0	21.6605	fixed-sign variable	0	10.9473	fixed-sign variable	0	21.6605	fixed-sign variable	0	31.6605	fixed-sign variable	0	10.9473	fixed-sign variable
360	r_0465		0	0.11964	fixed-sign variable	0	5.41131	fixed-sign variable	0	5.41131	fixed-sign variable	0	15.7501	fixed-sign variable	0	5.41131	fixed-sign variable	0	10.1196	fixed-sign variable	0	0.11964	fixed-sign variable	0	35.7501	fixed-sign variable	0	35.4835	fixed-sign variable	0	15.3113	fixed-sign variable	0	35.4835	fixed-sign variable	0	55.7501	fixed-sign variable	8.33333	25.3113	fixed-sign variable
361	r_0466	Pentose phosphate pathway	6.62053	6.97947	fixed-sign variable	0	14.4821	fixed-sign variable	0	14.4821	fixed-sign variable	0	19.4048	fixed-sign variable	0	14.4821	fixed-sign variable	0	14.0236	fixed-sign variable	6.62053	6.97947	fixed-sign variable	0	32.5251	fixed-sign variable	0	31.9655	fixed-sign variable	0	19.4048	fixed-sign variable	0	31.9655	fixed-sign variable	0	44.3339	fixed-sign variable	0	19.4048	fixed-sign variable
362	r_0467	Gluconeogenesis	6.62053	6.97947	fixed-sign variable	0	14.4821	fixed-sign variable	-4.48214	10	sign variable	-9.4048	10	sign variable	0	14.4821	fixed-sign variable	0	14.0236	fixed-sign variable	6.62053	6.97947	fixed-sign variable	-12.5251	20	sign variable	-21.9655	10	sign variable	0	19.4048	fixed-sign variable	-21.9655	10	sign variable	-14.3339	30	sign variable	0	19.4048	fixed-sign variable
363	r_0468	Arginine and proline metabolism	0	0.03988	fixed-sign variable	0	2.70566	fixed-sign variable	0	2.70566	fixed-sign variable	0	5.25004	fixed-sign variable	0	2.70566	fixed-sign variable	0	3.37321	fixed-sign variable	0	0.03988	fixed-sign variable	0	11.9167	fixed-sign variable	0	11.9167	fixed-sign variable	0	5.25004	fixed-sign variable	0	11.9167	fixed-sign variable	0	17.9833	fixed-sign variable	0	5.25004	fixed-sign variable
364	r_0469	Alanine, aspartate and glutamate metabolism	0	0.05982	fixed-sign variable	0	2.10377	fixed-sign variable	0	2.10377	fixed-sign variable	0	4.1422	fixed-sign variable	0	2.10377	fixed-sign variable	0	3.09637	fixed-sign variable	0	0.05982	fixed-sign variable	0	6.87137	fixed-sign variable	0	6.50678	fixed-sign variable	0	4.00678	fixed-sign variable	0	6.50678	fixed-sign variable	0	9.73595	fixed-sign variable	0	4.00678	fixed-sign variable
365	r_0470	Arginine biosynthesis	0	0.11964	fixed-sign variable	0	5.41131	fixed-sign variable	0	5.41131	fixed-sign variable	0	15.7501	fixed-sign variable	0	5.41131	fixed-sign variable	0	10.1196	fixed-sign variable	0	0.11964	fixed-sign variable	0	35.7501	fixed-sign variable	0	35.4835	fixed-sign variable	0	15.3113	fixed-sign variable	0	35.4835	fixed-sign variable	0	55.7501	fixed-sign variable	0	15.3113	fixed-sign variable
366	r_0471	Arginine biosynthesis	0	0.11964	fixed-sign variable	0	5.41131	fixed-sign variable	0	5.41131	fixed-sign variable	0	17.1876	fixed-sign variable	0	5.41131	fixed-sign variable	0	10.1196	fixed-sign variable	0	0.11964	fixed-sign variable	0	37.1876	fixed-sign variable	0	35.4835	fixed-sign variable	0	15.3113	fixed-sign variable	0	35.4835	fixed-sign variable	0	57.2126	fixed-sign variable	0	15.3113	fixed-sign variable
367	r_0472	Alanine, aspartate and glutamate metabolism	0	0.11964	fixed-sign variable	0	5.41131	fixed-sign variable	0	5.41131	fixed-sign variable	0	17.1876	fixed-sign variable	0	5.41131	fixed-sign variable	0	10.1196	fixed-sign variable	0	0.11964	fixed-sign variable	0	37.1876	fixed-sign variable	0	35.4835	fixed-sign variable	0	15.3113	fixed-sign variable	0	35.4835	fixed-sign variable	0	57.2126	fixed-sign variable	0	15.3113	fixed-sign variable
368	r_0473	Arginine and proline metabolism	0	0.03988	fixed-sign variable	0	2.70566	fixed-sign variable	0	2.70566	fixed-sign variable	0	5.25004	fixed-sign variable	0	2.70566	fixed-sign variable	0	3.37321	fixed-sign variable	0	0.03988	fixed-sign variable	0	11.9167	fixed-sign variable	0	11.9167	fixed-sign variable	0	5.25004	fixed-sign variable	0	11.9167	fixed-sign variable	0	17.9833	fixed-sign variable	0	5.25004	fixed-sign variable
369	r_0475		0	0.11964	fixed-sign variable	0	5.41131	fixed-sign variable	0	5.41131	fixed-sign variable	0	15.7501	fixed-sign variable	0	5.41131	fixed-sign variable	0	10.1196	fixed-sign variable	0	0.11964	fixed-sign variable	0	35.7501	fixed-sign variable	0	35.4835	fixed-sign variable	0	15.3113	fixed-sign variable	0	35.4835	fixed-sign variable	0	55.7501	fixed-sign variable	0	15.3113	fixed-sign variable
370	r_0476	Arginine biosynthesis	0	0.11964	fixed-sign variable	0	5.41131	fixed-sign variable	0	5.41131	fixed-sign variable	0	17.1876	fixed-sign variable	0	5.41131	fixed-sign variable	0	10.1196	fixed-sign variable	0	0.11964	fixed-sign variable	0	37.1876	fixed-sign variable	0	35.4835	fixed-sign variable	0	15.3113	fixed-sign variable	0	35.4835	fixed-sign variable	0	57.2126	fixed-sign variable	0	15.3113	fixed-sign variable
371	r_0477	Alanine, aspartate and glutamate metabolism	0	0.11964	fixed-sign variable	0	5.41131	fixed-sign variable	0	5.41131	fixed-sign variable	0	15.7501	fixed-sign variable	0	5.41131	fixed-sign variable	0	10.1196	fixed-sign variable	0	0.11964	fixed-sign variable	0	35.7501	fixed-sign variable	0	35.4835	fixed-sign variable	0	15.3113	fixed-sign variable	0	35.4835	fixed-sign variable	0	55.7501	fixed-sign variable	0	15.3113	fixed-sign variable
372	r_0478	Aminoacyl-tRNA biosynthesis	0	0	blocked	0	0	blocked	0	0	blocked	0	0	blocked	0	0	blocked	0	0	blocked	0	0	blocked	0	0	blocked	0	0	blocked	0	0	blocked	0	0	blocked	0	0	blocked	0	0	blocked
373	r_0479	Porphyrin and chlorophyll metabolism	0	0	blocked	0	0	blocked	0	0	blocked	0	0	blocked	0	0	blocked	0	0	blocked	0	0	blocked	0	0	blocked	0	0	blocked	0	0	blocked	0	0	blocked	0	0	blocked	0	0	blocked
374	r_0480	Porphyrin and chlorophyll metabolism	0	0	blocked	0	0	blocked	0	0	blocked	0	0	blocked	0	0	blocked	0	0	blocked	0	0	blocked	0	0	blocked	0	0	blocked	0	0	blocked	0	0	blocked	0	0	blocked	0	0	blocked
375	r_0481	Glutathione metabolism	0	0	blocked	0	7	fixed-sign variable	0	7	fixed-sign variable	0	7	fixed-sign variable	0	7	fixed-sign variable	0	0	blocked	0	0	blocked	0	7	fixed-sign variable	0	7	fixed-sign variable	0	7	fixed-sign variable	0	7	fixed-sign variable	0	7	fixed-sign variable	0	7	fixed-sign variable
376	r_0482	Glutathione metabolism	0	0	blocked	0	0	blocked	0	0	blocked	0	0	blocked	0	0	blocked	0	0	blocked	0	0	blocked	0	0	blocked	0	0	blocked	0	0	blocked	0	0	blocked	0	0	blocked	0	0	blocked
377	r_0483	Glutathione metabolism	0	0	blocked	0	7	fixed-sign variable	0	7	fixed-sign variable	0	7	fixed-sign variable	0	7	fixed-sign variable	0	0	blocked	0	0	blocked	0	7	fixed-sign variable	0	7	fixed-sign variable	0	7	fixed-sign variable	0	7	fixed-sign variable	0	7	fixed-sign variable	0	7	fixed-sign variable
378	r_0484		0	0	blocked	0	0	blocked	0	0	blocked	0	0	blocked	0	0	blocked	0	0	blocked	0	0	blocked	0	0	blocked	0	0	blocked	0	0	blocked	0	0	blocked	0	0	blocked	0	0	blocked
379	r_0485	Cysteine and methionine metabolism	0	0.05982	fixed-sign variable	0	2.70566	fixed-sign variable	0	2.70566	fixed-sign variable	0	7.87507	fixed-sign variable	0	2.70566	fixed-sign variable	0	5.05982	fixed-sign variable	0	0.05982	fixed-sign variable	0	17.8751	fixed-sign variable	0	17.7417	fixed-sign variable	0	7.65564	fixed-sign variable	0	17.7417	fixed-sign variable	0	27.8751	fixed-sign variable	0	7.65564	fixed-sign variable
380	r_0486	Gluconeogenesis	14.3402	14.4598	fixed-sign variable	12.8707	20	fixed-sign variable	12.8707	20	fixed-sign variable	10.5589	20	fixed-sign variable	12.8707	20	fixed-sign variable	10.9948	16.6667	fixed-sign variable	14.3402	14.4598	fixed-sign variable	10.5589	40	fixed-sign variable	10.5589	40	fixed-sign variable	10.5589	20	fixed-sign variable	10.5589	40	fixed-sign variable	10.5589	60	fixed-sign variable	10.5589	20	fixed-sign variable
381	r_0487	Glycerolipid metabolism	17.7163	22.2196	fixed-sign variable	0	26.3196	fixed-sign variable	0	26.3196	fixed-sign variable	0	45.1752	fixed-sign variable	0	26.3196	fixed-sign variable	0	32.2196	fixed-sign variable	17.7163	22.2196	fixed-sign variable	0	66.35	fixed-sign variable	0	65.7333	fixed-sign variable	0	39.153	fixed-sign variable	0	65.7333	fixed-sign variable	0	86.35	fixed-sign variable	0	39.153	fixed-sign variable
382	r_0488	Glycerolipid metabolism	0	0.11964	fixed-sign variable	0	5.41131	fixed-sign variable	0	5.41131	fixed-sign variable	0	15.7501	fixed-sign variable	0	5.41131	fixed-sign variable	0	10.1196	fixed-sign variable	0	0.11964	fixed-sign variable	0	35.7501	fixed-sign variable	0	35.4835	fixed-sign variable	0	15.3113	fixed-sign variable	0	35.4835	fixed-sign variable	0	55.7501	fixed-sign variable	0	15.3113	fixed-sign variable
383	r_0489	Glycerolipid metabolism	17.7163	22.2196	fixed-sign variable	0	26.3196	fixed-sign variable	0	26.3196	fixed-sign variable	0	45.1752	fixed-sign variable	0	26.3196	fixed-sign variable	0	32.2196	fixed-sign variable	17.7163	22.2196	fixed-sign variable	0	66.35	fixed-sign variable	0	65.7333	fixed-sign variable	0	39.153	fixed-sign variable	0	65.7333	fixed-sign variable	0	86.35	fixed-sign variable	0	39.153	fixed-sign variable
384	r_0490	Glycerophospholipid metabolism	0	1000	fixed-sign variable	0	1000	fixed-sign variable	0	1000	fixed-sign variable	0	1000	fixed-sign variable	0	1000	fixed-sign variable	0	1000	fixed-sign variable	0	1000	fixed-sign variable	0	1000	fixed-sign variable	0	1000	fixed-sign variable	0	1000	fixed-sign variable	0	1000	fixed-sign variable	0	1000	fixed-sign variable	0	1000	fixed-sign variable
385	r_0491	Glycerophospholipid metabolism	0	1000	fixed-sign variable	0	1000	fixed-sign variable	0	1000	fixed-sign variable	0	1000	fixed-sign variable	0	1000	fixed-sign variable	0	1000	fixed-sign variable	0	1000	fixed-sign variable	0	1000	fixed-sign variable	0	1000	fixed-sign variable	0	1000	fixed-sign variable	0	1000	fixed-sign variable	0	1000	fixed-sign variable	0	1000	fixed-sign variable
386	r_0492	Glycerophospholipid metabolism	0	1000	fixed-sign variable	0	1000	fixed-sign variable	0	1000	fixed-sign variable	0	1000	fixed-sign variable	0	1000	fixed-sign variable	0	1000	fixed-sign variable	0	1000	fixed-sign variable	0	1000	fixed-sign variable	0	1000	fixed-sign variable	0	1000	fixed-sign variable	0	1000	fixed-sign variable	0	1000	fixed-sign variable	0	1000	fixed-sign variable
387	r_0497	Glycerophospholipid metabolism	0	0.02991	fixed-sign variable	0	1.35283	fixed-sign variable	0	1.35283	fixed-sign variable	0	2.98562	fixed-sign variable	0	1.35283	fixed-sign variable	0	2.20583	fixed-sign variable	0	0.02991	fixed-sign variable	0	6.1887	fixed-sign variable	0	6.1887	fixed-sign variable	0	2.93714	fixed-sign variable	0	6.1887	fixed-sign variable	0	9.04585	fixed-sign variable	0	2.93714	fixed-sign variable
388	r_0499	Purine metabolism	0	0	blocked	0	0.35484	fixed-sign variable	0	0.35484	fixed-sign variable	0	1.20126	fixed-sign variable	0	0.35484	fixed-sign variable	0	0	blocked	0	0	blocked	0	2.70126	fixed-sign variable	0	2.34892	fixed-sign variable	0	0.99591	fixed-sign variable	0	2.34892	fixed-sign variable	0	4.17823	fixed-sign variable	0	0.99591	fixed-sign variable
389	r_0500		0	0	blocked	0	0	blocked	0	0	blocked	0	0	blocked	0	0	blocked	0	0	blocked	0	0	blocked	0	0	blocked	0	0	blocked	0	0	blocked	0	0	blocked	0	0	blocked	0	0	blocked
390	r_0501	Gluconeogenesis	0	0.05982	fixed-sign variable	0	2.70566	fixed-sign variable	0	2.70566	fixed-sign variable	0	9.81729	fixed-sign variable	0	2.70566	fixed-sign variable	0	4.58653	fixed-sign variable	0	0.05982	fixed-sign variable	0	18.555	fixed-sign variable	0	15.2217	fixed-sign variable	0	6.76792	fixed-sign variable	0	15.2217	fixed-sign variable	0	29.8884	fixed-sign variable	0	6.76792	fixed-sign variable
391	r_0502	Glycine, serine and threonine metabolism	-0.05982	0.11964	sign variable	-2.6084	5.35147	sign variable	-2.6084	5.35147	sign variable	-5.06672	15.4173	sign variable	-2.6084	5.35147	sign variable	-2.92713	6.8532	sign variable	-0.05982	0.11964	sign variable	-15.5477	25.9716	sign variable	-15.5477	21.3562	sign variable	-5.06672	11.5262	sign variable	-15.5477	21.3562	sign variable	-25.5477	39.8177	sign variable	-5.06672	11.5262	sign variable
392	r_0503	Glycine, serine and threonine metabolism	-0.05982	0.02991	sign variable	-2.70566	2.35099	sign variable	-2.70566	2.35099	sign variable	-9.81729	4.78338	sign variable	-2.70566	2.35099	sign variable	-4.58653	2.52991	sign variable	-0.05982	0.02991	sign variable	-18.555	15.3667	sign variable	-15.2217	15.3667	sign variable	-6.76792	4.78338	sign variable	-15.2217	15.3667	sign variable	-29.8884	25.3667	sign variable	-6.76792	4.78338	sign variable
393	r_0504	Gluconeogenesis	0	0.05982	fixed-sign variable	0	2.70566	fixed-sign variable	0	2.70566	fixed-sign variable	0	9.81729	fixed-sign variable	0	2.70566	fixed-sign variable	0	4.58653	fixed-sign variable	0	0.05982	fixed-sign variable	0	18.555	fixed-sign variable	0	15.2217	fixed-sign variable	0	6.76792	fixed-sign variable	0	15.2217	fixed-sign variable	0	29.8884	fixed-sign variable	0	6.76792	fixed-sign variable
394	r_0505	Gluconeogenesis	0	0.05982	fixed-sign variable	0	2.70566	fixed-sign variable	0	2.70566	fixed-sign variable	0	9.81729	fixed-sign variable	0	2.70566	fixed-sign variable	0	4.58653	fixed-sign variable	0	0.05982	fixed-sign variable	0	18.555	fixed-sign variable	0	15.2217	fixed-sign variable	0	6.76792	fixed-sign variable	0	15.2217	fixed-sign variable	0	29.8884	fixed-sign variable	0	6.76792	fixed-sign variable
395	r_0506	Gluconeogenesis	0	0.05982	fixed-sign variable	0	2.70566	fixed-sign variable	0	2.70566	fixed-sign variable	0	9.81729	fixed-sign variable	0	2.70566	fixed-sign variable	0	4.58653	fixed-sign variable	0	0.05982	fixed-sign variable	0	18.555	fixed-sign variable	0	15.2217	fixed-sign variable	0	6.76792	fixed-sign variable	0	15.2217	fixed-sign variable	0	29.8884	fixed-sign variable	0	6.76792	fixed-sign variable
396	r_0507	Gluconeogenesis	0	0.05982	fixed-sign variable	0	2.70566	fixed-sign variable	0	2.70566	fixed-sign variable	0	9.81729	fixed-sign variable	0	2.70566	fixed-sign variable	0	4.58653	fixed-sign variable	0	0.05982	fixed-sign variable	0	18.555	fixed-sign variable	0	15.2217	fixed-sign variable	0	6.76792	fixed-sign variable	0	15.2217	fixed-sign variable	0	29.8884	fixed-sign variable	0	6.76792	fixed-sign variable
397	r_0508	Gluconeogenesis	0	0.05982	fixed-sign variable	0	2.70566	fixed-sign variable	0	2.70566	fixed-sign variable	0	9.81729	fixed-sign variable	0	2.70566	fixed-sign variable	0	4.58653	fixed-sign variable	0	0.05982	fixed-sign variable	0	18.555	fixed-sign variable	0	15.2217	fixed-sign variable	0	6.76792	fixed-sign variable	0	15.2217	fixed-sign variable	0	29.8884	fixed-sign variable	0	6.76792	fixed-sign variable
398	r_0509	Gluconeogenesis	0	0.05982	fixed-sign variable	0	2.70566	fixed-sign variable	0	2.70566	fixed-sign variable	0	9.81729	fixed-sign variable	0	2.70566	fixed-sign variable	0	4.58653	fixed-sign variable	0	0.05982	fixed-sign variable	0	18.555	fixed-sign variable	0	15.2217	fixed-sign variable	0	6.76792	fixed-sign variable	0	15.2217	fixed-sign variable	0	29.8884	fixed-sign variable	0	6.76792	fixed-sign variable
399	r_0510	Starch and sucrose metabolism	0	4.26409	fixed-sign variable	0	22.3085	fixed-sign variable	0	22.3085	fixed-sign variable	0	23.3209	fixed-sign variable	0	22.3085	fixed-sign variable	0	19.032	fixed-sign variable	0	4.26409	fixed-sign variable	0	43.3209	fixed-sign variable	0	43.3209	fixed-sign variable	0	23.3209	fixed-sign variable	0	43.3209	fixed-sign variable	0	63.3209	fixed-sign variable	0	23.3209	fixed-sign variable
400	r_0511	Starch and sucrose metabolism	0	4.26409	fixed-sign variable	0	22.3085	fixed-sign variable	0	22.3085	fixed-sign variable	0	23.3209	fixed-sign variable	0	22.3085	fixed-sign variable	0	19.032	fixed-sign variable	0	4.26409	fixed-sign variable	0	43.3209	fixed-sign variable	0	43.3209	fixed-sign variable	0	23.3209	fixed-sign variable	0	43.3209	fixed-sign variable	0	63.3209	fixed-sign variable	0	23.3209	fixed-sign variable
401	r_0512	Aminoacyl-tRNA biosynthesis	0	0	blocked	0	0	blocked	0	0	blocked	0	0	blocked	0	0	blocked	0	0	blocked	0	0	blocked	0	0	blocked	0	0	blocked	0	0	blocked	0	0	blocked	0	0	blocked	0	0	blocked
402	r_0514	Purine metabolism	0	0.03988	fixed-sign variable	0	1.80377	fixed-sign variable	0	1.80377	fixed-sign variable	0	4.10523	fixed-sign variable	0	1.80377	fixed-sign variable	0	3.03301	fixed-sign variable	0	0.03988	fixed-sign variable	0	8.66419	fixed-sign variable	0	8.66419	fixed-sign variable	0	4.03857	fixed-sign variable	0	8.66419	fixed-sign variable	0	12.6642	fixed-sign variable	0	4.03857	fixed-sign variable
403	r_0518	Glycosylphosphatidylinositol (GPI)-anchor biosynthesis	0	0	blocked	0	0	blocked	0	0	blocked	0	0	blocked	0	0	blocked	0	0	blocked	0	0	blocked	0	0	blocked	0	0	blocked	0	0	blocked	0	0	blocked	0	0	blocked	0	0	blocked
404	r_0519	Glycosylphosphatidylinositol (GPI)-anchor biosynthesis	0	0	blocked	0	0	blocked	0	0	blocked	0	0	blocked	0	0	blocked	0	0	blocked	0	0	blocked	0	0	blocked	0	0	blocked	0	0	blocked	0	0	blocked	0	0	blocked	0	0	blocked
405	r_0520	Glycosylphosphatidylinositol (GPI)-anchor biosynthesis	0	0	blocked	0	0	blocked	0	0	blocked	0	0	blocked	0	0	blocked	0	0	blocked	0	0	blocked	0	0	blocked	0	0	blocked	0	0	blocked	0	0	blocked	0	0	blocked	0	0	blocked
406	r_0521	Glycosylphosphatidylinositol (GPI)-anchor biosynthesis	0	0	blocked	0	0	blocked	0	0	blocked	0	0	blocked	0	0	blocked	0	0	blocked	0	0	blocked	0	0	blocked	0	0	blocked	0	0	blocked	0	0	blocked	0	0	blocked	0	0	blocked
407	r_0522	Glycosylphosphatidylinositol (GPI)-anchor biosynthesis	0	0	blocked	0	0	blocked	0	0	blocked	0	0	blocked	0	0	blocked	0	0	blocked	0	0	blocked	0	0	blocked	0	0	blocked	0	0	blocked	0	0	blocked	0	0	blocked	0	0	blocked
408	r_0523	Glycosylphosphatidylinositol (GPI)-anchor biosynthesis	0	0	blocked	0	0	blocked	0	0	blocked	0	0	blocked	0	0	blocked	0	0	blocked	0	0	blocked	0	0	blocked	0	0	blocked	0	0	blocked	0	0	blocked	0	0	blocked	0	0	blocked
409	r_0524	Folate biosynthesis	0	0	blocked	0	0	blocked	0	0	blocked	0	0	blocked	0	0	blocked	0	0	blocked	0	0	blocked	0	0	blocked	0	0	blocked	0	0	blocked	0	0	blocked	0	0	blocked	0	0	blocked
410	r_0525	Riboflavin metabolism	0	0	blocked	0	0	blocked	0	0	blocked	0	0	blocked	0	0	blocked	0	0	blocked	0	0	blocked	0	0	blocked	0	0	blocked	0	0	blocked	0	0	blocked	0	0	blocked	0	0	blocked
411	r_0526	Purine metabolism	0	0.03988	fixed-sign variable	0	1.80377	fixed-sign variable	0	1.80377	fixed-sign variable	0	4.10523	fixed-sign variable	0	1.80377	fixed-sign variable	0	3.03301	fixed-sign variable	0	0.03988	fixed-sign variable	0	8.66419	fixed-sign variable	0	8.66419	fixed-sign variable	0	4.03857	fixed-sign variable	0	8.66419	fixed-sign variable	0	12.6642	fixed-sign variable	0	4.03857	fixed-sign variable
412	r_0527	Purine metabolism	0	0.11964	fixed-sign variable	0	5.41131	fixed-sign variable	0	5.41131	fixed-sign variable	0	10.9473	fixed-sign variable	0	5.41131	fixed-sign variable	0	8.08803	fixed-sign variable	0	0.11964	fixed-sign variable	0	21.6605	fixed-sign variable	0	21.6605	fixed-sign variable	0	10.7695	fixed-sign variable	0	21.6605	fixed-sign variable	0	31.6605	fixed-sign variable	0	10.7695	fixed-sign variable
413	r_0528	Purine metabolism	0	0.11964	fixed-sign variable	0	5.41131	fixed-sign variable	0	5.41131	fixed-sign variable	0	15.7501	fixed-sign variable	0	5.41131	fixed-sign variable	0	10.1196	fixed-sign variable	0	0.11964	fixed-sign variable	0	35.7501	fixed-sign variable	0	35.4835	fixed-sign variable	0	15.3113	fixed-sign variable	0	35.4835	fixed-sign variable	0	55.7501	fixed-sign variable	0	15.3113	fixed-sign variable
414	r_0529	Purine metabolism	-0.11964	0.11964	sign variable	-5.41131	5.41131	sign variable	-5.41131	5.41131	sign variable	-15.7501	15.7501	sign variable	-5.41131	5.41131	sign variable	-10.1196	10.1196	sign variable	-0.11964	0.11964	sign variable	-35.7501	35.7501	sign variable	-35.4835	35.4835	sign variable	-15.3113	15.3113	sign variable	-35.4835	35.4835	sign variable	-55.7501	55.7501	sign variable	-15.3113	15.3113	sign variable
415	r_0530		0	0	blocked	0	0	blocked	0	0	blocked	0	0	blocked	0	0	blocked	0	0	blocked	0	0	blocked	0	0	blocked	0	0	blocked	0	0	blocked	0	0	blocked	0	0	blocked	0	0	blocked
416	r_0531	Oxidative phosphorylation	0	0	blocked	0	0	blocked	0	0	blocked	0	0	blocked	0	0	blocked	0	0	blocked	0	0	blocked	0	0	blocked	0	0	blocked	0	0	blocked	0	0	blocked	0	0	blocked	0	0	blocked
417	r_0532	Ubiquinone and other terpenoid-quinone biosynthesis	0	0	blocked	0	0	blocked	0	0	blocked	0	0	blocked	0	0	blocked	0	0	blocked	0	0	blocked	0	0	blocked	0	0	blocked	0	0	blocked	0	0	blocked	0	0	blocked	0	0	blocked
418	r_0533	Gluconeogenesis	0	0	blocked	4.58869	10	fixed-sign variable	0	0	blocked	0	0	blocked	0	0	blocked	0	0	blocked	0	0	blocked	0	0	blocked	0	10	fixed-sign variable	0	0	blocked	0	10	fixed-sign variable	0	0	blocked	0	0	blocked
419	r_0534	Gluconeogenesis	0	0.11964	fixed-sign variable	0	5.41131	fixed-sign variable	0	5.41131	fixed-sign variable	0	22.9234	fixed-sign variable	0	5.41131	fixed-sign variable	0	9.70564	fixed-sign variable	0	0.11964	fixed-sign variable	0	44.7001	fixed-sign variable	0	34.7001	fixed-sign variable	0	12.9234	fixed-sign variable	0	34.7001	fixed-sign variable	0	70.9234	fixed-sign variable	0	12.9234	fixed-sign variable
420	r_0535	Gluconeogenesis	0	0	blocked	0	0	blocked	0	0	blocked	0	0	blocked	8.33333	10	fixed-sign variable	0	0	blocked	0	0	blocked	0	0	blocked	0	0	blocked	0	0	blocked	0	0	blocked	0	0	blocked	0	0	blocked
421	r_0536	Histidine metabolism	0	0	blocked	0	0.4329	fixed-sign variable	0	0.4329	fixed-sign variable	0	1.39277	fixed-sign variable	0	0.4329	fixed-sign variable	0	0	blocked	0	0	blocked	0	3.08427	fixed-sign variable	0	2.8065	fixed-sign variable	0	1.19878	fixed-sign variable	0	2.8065	fixed-sign variable	0	4.7626	fixed-sign variable	0	1.19878	fixed-sign variable
422	r_0537	Histidine metabolism	0	0	blocked	0	0.4329	fixed-sign variable	0	0.4329	fixed-sign variable	0	1.39277	fixed-sign variable	0	0.4329	fixed-sign variable	0	0	blocked	0	0	blocked	0	3.08427	fixed-sign variable	0	2.8065	fixed-sign variable	0	1.19878	fixed-sign variable	0	2.8065	fixed-sign variable	0	4.7626	fixed-sign variable	0	1.19878	fixed-sign variable
423	r_0538	Histidine metabolism	0	0	blocked	0	0.4329	fixed-sign variable	0	0.4329	fixed-sign variable	0	1.39277	fixed-sign variable	0	0.4329	fixed-sign variable	0	0	blocked	0	0	blocked	0	3.08427	fixed-sign variable	0	2.8065	fixed-sign variable	0	1.19878	fixed-sign variable	0	2.8065	fixed-sign variable	0	4.7626	fixed-sign variable	0	1.19878	fixed-sign variable
424	r_0539	Aminoacyl-tRNA biosynthesis	0	0	blocked	0	0	blocked	0	0	blocked	0	0	blocked	0	0	blocked	0	0	blocked	0	0	blocked	0	0	blocked	0	0	blocked	0	0	blocked	0	0	blocked	0	0	blocked	0	0	blocked
425	r_0540	Aminoacyl-tRNA biosynthesis	0	0	blocked	0	0	blocked	0	0	blocked	0	0	blocked	0	0	blocked	0	0	blocked	0	0	blocked	0	0	blocked	0	0	blocked	0	0	blocked	0	0	blocked	0	0	blocked	0	0	blocked
426	r_0541		0	0	blocked	0	0	blocked	0	0	blocked	0	0	blocked	0	0	blocked	0	0	blocked	0	0	blocked	0	0	blocked	0	0	blocked	0	0	blocked	0	0	blocked	0	0	blocked	0	0	blocked
427	r_0542	Lysine biosynthesis	0	0	blocked	0	0.56961	fixed-sign variable	0	0.56961	fixed-sign variable	0	1.42857	fixed-sign variable	0	0.56961	fixed-sign variable	0	0	blocked	0	0	blocked	0	3.74959	fixed-sign variable	0	3.54235	fixed-sign variable	0	1.42857	fixed-sign variable	0	3.54235	fixed-sign variable	0	5.71787	fixed-sign variable	0	1.42857	fixed-sign variable
428	r_0543	Lysine biosynthesis	0	0	blocked	0	0	blocked	0	0	blocked	0	0	blocked	0	0	blocked	0	0	blocked	0	0	blocked	0	0	blocked	0	0	blocked	0	0	blocked	0	0	blocked	0	0	blocked	0	0	blocked
429	r_0544	Cysteine and methionine metabolism	0	0.05982	fixed-sign variable	0	2.70566	fixed-sign variable	0	2.70566	fixed-sign variable	0	6.56837	fixed-sign variable	0	2.70566	fixed-sign variable	0	4.85282	fixed-sign variable	0	0.05982	fixed-sign variable	0	14.4403	fixed-sign variable	0	14.4203	fixed-sign variable	0	6.46171	fixed-sign variable	0	14.4203	fixed-sign variable	0	21.107	fixed-sign variable	0	6.46171	fixed-sign variable
430	r_0545	Lysine biosynthesis	0	0	blocked	0	0.56961	fixed-sign variable	0	0.56961	fixed-sign variable	0	1.42857	fixed-sign variable	0	0.56961	fixed-sign variable	0	0	blocked	0	0	blocked	0	3.74959	fixed-sign variable	0	3.54235	fixed-sign variable	0	1.42857	fixed-sign variable	0	3.54235	fixed-sign variable	0	5.71787	fixed-sign variable	0	1.42857	fixed-sign variable
431	r_0546	Glycine, serine and threonine metabolism	0	0.05982	fixed-sign variable	0	2.34452	fixed-sign variable	0	2.34452	fixed-sign variable	0	8.64532	fixed-sign variable	0	2.34452	fixed-sign variable	0	4.01987	fixed-sign variable	0	0.05982	fixed-sign variable	0	18.8723	fixed-sign variable	0	16.0439	fixed-sign variable	0	6.20945	fixed-sign variable	0	16.0439	fixed-sign variable	0	30.3538	fixed-sign variable	0	6.20945	fixed-sign variable
432	r_0547	Glycine, serine and threonine metabolism	0	0.03988	fixed-sign variable	0	1.67466	fixed-sign variable	0	1.67466	fixed-sign variable	0	5.81045	fixed-sign variable	0	1.67466	fixed-sign variable	0	2.92354	fixed-sign variable	0	0.03988	fixed-sign variable	0	12.9961	fixed-sign variable	0	11.2053	fixed-sign variable	0	4.51596	fixed-sign variable	0	11.2053	fixed-sign variable	0	20.8908	fixed-sign variable	0	4.51596	fixed-sign variable
433	r_0548	Glycine, serine and threonine metabolism	0	0.05982	fixed-sign variable	0	2.34452	fixed-sign variable	0	2.34452	fixed-sign variable	0	8.64532	fixed-sign variable	0	2.34452	fixed-sign variable	0	4.01987	fixed-sign variable	0	0.05982	fixed-sign variable	0	18.8723	fixed-sign variable	0	16.0439	fixed-sign variable	0	6.20945	fixed-sign variable	0	16.0439	fixed-sign variable	0	30.3538	fixed-sign variable	0	6.20945	fixed-sign variable
434	r_0549	Cysteine and methionine metabolism	0	0	blocked	0	1.5902	fixed-sign variable	0	1.5902	fixed-sign variable	0	2.22222	fixed-sign variable	0	1.5902	fixed-sign variable	0	0	blocked	0	0	blocked	0	10.825	fixed-sign variable	0	10.7551	fixed-sign variable	0	2.22222	fixed-sign variable	0	10.7551	fixed-sign variable	0	15.9852	fixed-sign variable	0	2.22222	fixed-sign variable
435	r_0550		0	0	blocked	0	7	fixed-sign variable	0	7	fixed-sign variable	0	7	fixed-sign variable	0	7	fixed-sign variable	0	0	blocked	0	0	blocked	0	7	fixed-sign variable	0	7	fixed-sign variable	0	7	fixed-sign variable	0	7	fixed-sign variable	0	7	fixed-sign variable	0	7	fixed-sign variable
436	r_0551		0	0	blocked	0	0	blocked	0	0	blocked	0	0	blocked	0	0	blocked	0	0	blocked	0	0	blocked	0	0	blocked	0	0	blocked	0	0	blocked	0	0	blocked	0	0	blocked	0	0	blocked
437	r_0552	Sulfur relay system	0.86012	0.9	fixed-sign variable	0	0.9	fixed-sign variable	0	0.9	fixed-sign variable	0	0.9	fixed-sign variable	0	0.9	fixed-sign variable	0	0.9	fixed-sign variable	0.86012	0.9	fixed-sign variable	0	0.9	fixed-sign variable	0	0.9	fixed-sign variable	0	0.9	fixed-sign variable	0	0.9	fixed-sign variable	0	0.9	fixed-sign variable	0	0.9	fixed-sign variable
438	r_0553	Pyruvate metabolism	0	1000	fixed-sign variable	0	1000	fixed-sign variable	0	1000	fixed-sign variable	0	1000	fixed-sign variable	0	1000	fixed-sign variable	0	1000	fixed-sign variable	0	1000	fixed-sign variable	0	1000	fixed-sign variable	0	1000	fixed-sign variable	0	1000	fixed-sign variable	0	1000	fixed-sign variable	0	1000	fixed-sign variable	0	1000	fixed-sign variable
439	r_0554	Pyruvate metabolism	0	0	blocked	0	0	blocked	0	0	blocked	0	0	blocked	0	0	blocked	0	0	blocked	0	0	blocked	0	0	blocked	0	0	blocked	0	0	blocked	0	0	blocked	0	0	blocked	0	0	blocked
440	r_0555	Ubiquinone and other terpenoid-quinone biosynthesis	0	0	blocked	0	0	blocked	0	0	blocked	0	0	blocked	0	0	blocked	0	0	blocked	0	0	blocked	0	0	blocked	0	0	blocked	0	0	blocked	0	0	blocked	0	0	blocked	0	0	blocked
441	r_0556	Thiamine metabolism	0	0.05982	fixed-sign variable	0	2.70566	fixed-sign variable	0	2.70566	fixed-sign variable	0	6.56837	fixed-sign variable	0	2.70566	fixed-sign variable	0	4.85282	fixed-sign variable	0	0.05982	fixed-sign variable	0	14.4403	fixed-sign variable	0	14.4203	fixed-sign variable	0	6.46171	fixed-sign variable	0	14.4203	fixed-sign variable	0	21.107	fixed-sign variable	0	6.46171	fixed-sign variable
442	r_0557	Porphyrin and chlorophyll metabolism	0	0	blocked	0	0	blocked	0	0	blocked	0	0	blocked	0	0	blocked	0	0	blocked	0	0	blocked	0	0	blocked	0	0	blocked	0	0	blocked	0	0	blocked	0	0	blocked	0	0	blocked
443	r_0558	Terpenoid backbone biosynthesis	4.8	4.8	fixed	4.8	5.78387	fixed-sign variable	4.8	5.78387	fixed-sign variable	4.8	6.22857	fixed-sign variable	4.8	5.78387	fixed-sign variable	4.8	4.8	fixed	4.8	4.8	fixed	4.8	10.7749	fixed-sign variable	4.8	10.3336	fixed-sign variable	4.8	6.22857	fixed-sign variable	4.8	10.3336	fixed-sign variable	4.8	13.2863	fixed-sign variable	4.8	6.22857	fixed-sign variable
444	r_0559	Synthesis and degradation of ketone bodies	0	0.05982	fixed-sign variable	0	2.70566	fixed-sign variable	0	2.70566	fixed-sign variable	0	5.31406	fixed-sign variable	0	2.70566	fixed-sign variable	0	4.67746	fixed-sign variable	0	0.05982	fixed-sign variable	0	8.09402	fixed-sign variable	0	8.09402	fixed-sign variable	0	5.31406	fixed-sign variable	0	8.09402	fixed-sign variable	0	10.4019	fixed-sign variable	0	5.31406	fixed-sign variable
445	r_0560	Synthesis and degradation of ketone bodies	4.74018	4.8	fixed-sign variable	2.09434	5.78387	fixed-sign variable	2.09434	5.78387	fixed-sign variable	0	6.22857	fixed-sign variable	2.09434	5.78387	fixed-sign variable	0.12254	4.8	fixed-sign variable	4.74018	4.8	fixed-sign variable	0	10.7749	fixed-sign variable	0	10.3336	fixed-sign variable	0	6.22857	fixed-sign variable	0	10.3336	fixed-sign variable	0	13.2863	fixed-sign variable	0	6.22857	fixed-sign variable
446	r_0561	Thiamine metabolism	0	0.05982	fixed-sign variable	0	2.70566	fixed-sign variable	0	2.70566	fixed-sign variable	0	6.56837	fixed-sign variable	0	2.70566	fixed-sign variable	0	4.85282	fixed-sign variable	0	0.05982	fixed-sign variable	0	14.4403	fixed-sign variable	0	14.4203	fixed-sign variable	0	6.46171	fixed-sign variable	0	14.4203	fixed-sign variable	0	21.107	fixed-sign variable	0	6.46171	fixed-sign variable
447	r_0562	Purine metabolism	0	0.11964	fixed-sign variable	0	5.41131	fixed-sign variable	0	5.41131	fixed-sign variable	0	10.9473	fixed-sign variable	0	5.41131	fixed-sign variable	0	8.08803	fixed-sign variable	0	0.11964	fixed-sign variable	0	21.6605	fixed-sign variable	0	21.6605	fixed-sign variable	0	10.7695	fixed-sign variable	0	21.6605	fixed-sign variable	0	31.6605	fixed-sign variable	0	10.7695	fixed-sign variable
448	r_0563	Histidine metabolism	0	0	blocked	0	0.4329	fixed-sign variable	0	0.4329	fixed-sign variable	0	1.39277	fixed-sign variable	0	0.4329	fixed-sign variable	0	0	blocked	0	0	blocked	0	3.08427	fixed-sign variable	0	2.8065	fixed-sign variable	0	1.19878	fixed-sign variable	0	2.8065	fixed-sign variable	0	4.7626	fixed-sign variable	0	1.19878	fixed-sign variable
449	r_0564	Histidine metabolism	0	0	blocked	0	0.4329	fixed-sign variable	0	0.4329	fixed-sign variable	0	1.39277	fixed-sign variable	0	0.4329	fixed-sign variable	0	0	blocked	0	0	blocked	0	3.08427	fixed-sign variable	0	2.8065	fixed-sign variable	0	1.19878	fixed-sign variable	0	2.8065	fixed-sign variable	0	4.7626	fixed-sign variable	0	1.19878	fixed-sign variable
450	r_0565	Purine metabolism	0	0	blocked	0	0.30063	fixed-sign variable	0	0.30063	fixed-sign variable	0	0.97072	fixed-sign variable	0	0.30063	fixed-sign variable	0	0	blocked	0	0	blocked	0	2.17267	fixed-sign variable	0	1.94685	fixed-sign variable	0	0.85176	fixed-sign variable	0	1.94685	fixed-sign variable	0	3.35493	fixed-sign variable	0	0.85176	fixed-sign variable
451	r_0566	Phenylalanine, tyrosine and tryptophan biosynthesis	0	0	blocked	0	1.3435	fixed-sign variable	0	1.3435	fixed-sign variable	0	4.47319	fixed-sign variable	0	1.3435	fixed-sign variable	0	0	blocked	0	0	blocked	0	7.92008	fixed-sign variable	0	7.53602	fixed-sign variable	0	3.66194	fixed-sign variable	0	7.53602	fixed-sign variable	0	9.73827	fixed-sign variable	0	3.66194	fixed-sign variable
452	r_0567	Gluconeogenesis	0	0	blocked	0	0.42442	fixed-sign variable	0	0.42442	fixed-sign variable	0	0.90909	fixed-sign variable	0	0.42442	fixed-sign variable	0	0	blocked	0	0	blocked	0	3.36193	fixed-sign variable	0	3.17762	fixed-sign variable	0	0.90909	fixed-sign variable	0	3.17762	fixed-sign variable	0	5.20809	fixed-sign variable	0	0.90909	fixed-sign variable
453	r_0568	Oxidative phosphorylation	0	0.11964	fixed-sign variable	0	5.41131	fixed-sign variable	0	5.41131	fixed-sign variable	0	15.9835	fixed-sign variable	0	5.41131	fixed-sign variable	0	10.1196	fixed-sign variable	0	0.11964	fixed-sign variable	0	37.6501	fixed-sign variable	0	37.3835	fixed-sign variable	0	15.4113	fixed-sign variable	0	37.3835	fixed-sign variable	0	57.6501	fixed-sign variable	0	15.4113	fixed-sign variable
454	r_0569	Oxidative phosphorylation	5.58036	10.0239	fixed-sign variable	0	19.6449	fixed-sign variable	0	19.6449	fixed-sign variable	0	26.0615	fixed-sign variable	0	19.6449	fixed-sign variable	0	23.381	fixed-sign variable	5.58036	10.0239	fixed-sign variable	0	38.1901	fixed-sign variable	0	38.0301	fixed-sign variable	0	25.8949	fixed-sign variable	0	38.0301	fixed-sign variable	0	50.1901	fixed-sign variable	0	25.8949	fixed-sign variable
455	r_0570	Purine metabolism	0	0	blocked	0	0.4329	fixed-sign variable	0	0.4329	fixed-sign variable	0	1.39277	fixed-sign variable	0	0.4329	fixed-sign variable	0	0	blocked	0	0	blocked	0	3.08427	fixed-sign variable	0	2.8065	fixed-sign variable	0	1.19878	fixed-sign variable	0	2.8065	fixed-sign variable	0	4.7626	fixed-sign variable	0	1.19878	fixed-sign variable
456	r_0571	Inositol phosphate metabolism	0	0.05982	fixed-sign variable	0	5.41131	fixed-sign variable	0	5.41131	fixed-sign variable	0	7.87507	fixed-sign variable	0	5.41131	fixed-sign variable	0	5.05982	fixed-sign variable	0	0.05982	fixed-sign variable	0	17.8751	fixed-sign variable	0	17.8751	fixed-sign variable	0	7.87507	fixed-sign variable	0	17.8751	fixed-sign variable	0	27.8751	fixed-sign variable	0	7.87507	fixed-sign variable
457	r_0572	Inositol phosphate metabolism	0	0	blocked	0	0	blocked	0	0	blocked	0	0	blocked	0	0	blocked	0	0	blocked	0	0	blocked	0	0	blocked	0	0	blocked	0	0	blocked	0	0	blocked	0	0	blocked	0	0	blocked
458	r_0573	Inositol phosphate metabolism	0	0	blocked	0	0	blocked	0	0	blocked	0	0	blocked	0	0	blocked	0	0	blocked	0	0	blocked	0	0	blocked	0	0	blocked	0	0	blocked	0	0	blocked	0	0	blocked	0	0	blocked
459	r_0574	Inositol phosphate metabolism	0	0	blocked	0	0	blocked	0	0	blocked	0	0	blocked	0	0	blocked	0	0	blocked	0	0	blocked	0	0	blocked	0	0	blocked	0	0	blocked	0	0	blocked	0	0	blocked	0	0	blocked
460	r_0575	Inositol phosphate metabolism	0	0	blocked	0	0	blocked	0	0	blocked	0	0	blocked	0	0	blocked	0	0	blocked	0	0	blocked	0	0	blocked	0	0	blocked	0	0	blocked	0	0	blocked	0	0	blocked	0	0	blocked
461	r_0596	Sphingolipid metabolism	0	0	blocked	0	0	blocked	0	0	blocked	0	0	blocked	0	0	blocked	0	0	blocked	0	0	blocked	0	0	blocked	0	0	blocked	0	0	blocked	0	0	blocked	0	0	blocked	0	0	blocked
462	r_0597	Sphingolipid metabolism	0	0	blocked	0	0	blocked	0	0	blocked	0	0	blocked	0	0	blocked	0	0	blocked	0	0	blocked	0	0	blocked	0	0	blocked	0	0	blocked	0	0	blocked	0	0	blocked	0	0	blocked
463	r_0598	Sphingolipid metabolism	0	0	blocked	0	0	blocked	0	0	blocked	0	0	blocked	0	0	blocked	0	0	blocked	0	0	blocked	0	0	blocked	0	0	blocked	0	0	blocked	0	0	blocked	0	0	blocked	0	0	blocked
464	r_0599	Sphingolipid metabolism	0	0	blocked	0	0	blocked	0	0	blocked	0	0	blocked	0	0	blocked	0	0	blocked	0	0	blocked	0	0	blocked	0	0	blocked	0	0	blocked	0	0	blocked	0	0	blocked	0	0	blocked
465	r_0600	Sphingolipid metabolism	0	0	blocked	0	0	blocked	0	0	blocked	0	0	blocked	0	0	blocked	0	0	blocked	0	0	blocked	0	0	blocked	0	0	blocked	0	0	blocked	0	0	blocked	0	0	blocked	0	0	blocked
466	r_0601	Sphingolipid metabolism	0	0	blocked	0	0	blocked	0	0	blocked	0	0	blocked	0	0	blocked	0	0	blocked	0	0	blocked	0	0	blocked	0	0	blocked	0	0	blocked	0	0	blocked	0	0	blocked	0	0	blocked
467	r_0602	Sphingolipid metabolism	0	0	blocked	0	0	blocked	0	0	blocked	0	0	blocked	0	0	blocked	0	0	blocked	0	0	blocked	0	0	blocked	0	0	blocked	0	0	blocked	0	0	blocked	0	0	blocked	0	0	blocked
468	r_0603	Sphingolipid metabolism	0	0	blocked	0	0	blocked	0	0	blocked	0	0	blocked	0	0	blocked	0	0	blocked	0	0	blocked	0	0	blocked	0	0	blocked	0	0	blocked	0	0	blocked	0	0	blocked	0	0	blocked
469	r_0604	Sphingolipid metabolism	0	0	blocked	0	0	blocked	0	0	blocked	0	0	blocked	0	0	blocked	0	0	blocked	0	0	blocked	0	0	blocked	0	0	blocked	0	0	blocked	0	0	blocked	0	0	blocked	0	0	blocked
470	r_0605	Sphingolipid metabolism	0	0	blocked	0	0	blocked	0	0	blocked	0	0	blocked	0	0	blocked	0	0	blocked	0	0	blocked	0	0	blocked	0	0	blocked	0	0	blocked	0	0	blocked	0	0	blocked	0	0	blocked
471	r_0606	Sphingolipid metabolism	0	0	blocked	0	0	blocked	0	0	blocked	0	0	blocked	0	0	blocked	0	0	blocked	0	0	blocked	0	0	blocked	0	0	blocked	0	0	blocked	0	0	blocked	0	0	blocked	0	0	blocked
472	r_0607	Sphingolipid metabolism	0	0	blocked	0	0	blocked	0	0	blocked	0	0	blocked	0	0	blocked	0	0	blocked	0	0	blocked	0	0	blocked	0	0	blocked	0	0	blocked	0	0	blocked	0	0	blocked	0	0	blocked
473	r_0608	Sphingolipid metabolism	0	0	blocked	0	0	blocked	0	0	blocked	0	0	blocked	0	0	blocked	0	0	blocked	0	0	blocked	0	0	blocked	0	0	blocked	0	0	blocked	0	0	blocked	0	0	blocked	0	0	blocked
474	r_0609	Sphingolipid metabolism	0	0	blocked	0	0	blocked	0	0	blocked	0	0	blocked	0	0	blocked	0	0	blocked	0	0	blocked	0	0	blocked	0	0	blocked	0	0	blocked	0	0	blocked	0	0	blocked	0	0	blocked
475	r_0610	Sphingolipid metabolism	0	0	blocked	0	0	blocked	0	0	blocked	0	0	blocked	0	0	blocked	0	0	blocked	0	0	blocked	0	0	blocked	0	0	blocked	0	0	blocked	0	0	blocked	0	0	blocked	0	0	blocked
476	r_0611	Sphingolipid metabolism	0	0	blocked	0	0	blocked	0	0	blocked	0	0	blocked	0	0	blocked	0	0	blocked	0	0	blocked	0	0	blocked	0	0	blocked	0	0	blocked	0	0	blocked	0	0	blocked	0	0	blocked
477	r_0612	Sphingolipid metabolism	0	0	blocked	0	0	blocked	0	0	blocked	0	0	blocked	0	0	blocked	0	0	blocked	0	0	blocked	0	0	blocked	0	0	blocked	0	0	blocked	0	0	blocked	0	0	blocked	0	0	blocked
478	r_0613	Sphingolipid metabolism	0	0	blocked	0	0	blocked	0	0	blocked	0	0	blocked	0	0	blocked	0	0	blocked	0	0	blocked	0	0	blocked	0	0	blocked	0	0	blocked	0	0	blocked	0	0	blocked	0	0	blocked
479	r_0614	Sphingolipid metabolism	0	0	blocked	0	0	blocked	0	0	blocked	0	0	blocked	0	0	blocked	0	0	blocked	0	0	blocked	0	0	blocked	0	0	blocked	0	0	blocked	0	0	blocked	0	0	blocked	0	0	blocked
480	r_0615	Sphingolipid metabolism	0	0	blocked	0	0	blocked	0	0	blocked	0	0	blocked	0	0	blocked	0	0	blocked	0	0	blocked	0	0	blocked	0	0	blocked	0	0	blocked	0	0	blocked	0	0	blocked	0	0	blocked
481	r_0616	Sphingolipid metabolism	0	0	blocked	0	0	blocked	0	0	blocked	0	0	blocked	0	0	blocked	0	0	blocked	0	0	blocked	0	0	blocked	0	0	blocked	0	0	blocked	0	0	blocked	0	0	blocked	0	0	blocked
482	r_0617	Sphingolipid metabolism	0	0	blocked	0	0	blocked	0	0	blocked	0	0	blocked	0	0	blocked	0	0	blocked	0	0	blocked	0	0	blocked	0	0	blocked	0	0	blocked	0	0	blocked	0	0	blocked	0	0	blocked
483	r_0618	Sphingolipid metabolism	0	0	blocked	0	0	blocked	0	0	blocked	0	0	blocked	0	0	blocked	0	0	blocked	0	0	blocked	0	0	blocked	0	0	blocked	0	0	blocked	0	0	blocked	0	0	blocked	0	0	blocked
484	r_0619	Sphingolipid metabolism	0	0	blocked	0	0	blocked	0	0	blocked	0	0	blocked	0	0	blocked	0	0	blocked	0	0	blocked	0	0	blocked	0	0	blocked	0	0	blocked	0	0	blocked	0	0	blocked	0	0	blocked
485	r_0620	Sphingolipid metabolism	0	0	blocked	0	0	blocked	0	0	blocked	0	0	blocked	0	0	blocked	0	0	blocked	0	0	blocked	0	0	blocked	0	0	blocked	0	0	blocked	0	0	blocked	0	0	blocked	0	0	blocked
486	r_0621	Sphingolipid metabolism	0	0	blocked	0	0	blocked	0	0	blocked	0	0	blocked	0	0	blocked	0	0	blocked	0	0	blocked	0	0	blocked	0	0	blocked	0	0	blocked	0	0	blocked	0	0	blocked	0	0	blocked
487	r_0622	Sphingolipid metabolism	0	0	blocked	0	0	blocked	0	0	blocked	0	0	blocked	0	0	blocked	0	0	blocked	0	0	blocked	0	0	blocked	0	0	blocked	0	0	blocked	0	0	blocked	0	0	blocked	0	0	blocked
488	r_0623	Sphingolipid metabolism	0	0	blocked	0	0	blocked	0	0	blocked	0	0	blocked	0	0	blocked	0	0	blocked	0	0	blocked	0	0	blocked	0	0	blocked	0	0	blocked	0	0	blocked	0	0	blocked	0	0	blocked
489	r_0624	Sphingolipid metabolism	0	0	blocked	0	0	blocked	0	0	blocked	0	0	blocked	0	0	blocked	0	0	blocked	0	0	blocked	0	0	blocked	0	0	blocked	0	0	blocked	0	0	blocked	0	0	blocked	0	0	blocked
490	r_0625	Sphingolipid metabolism	0	0	blocked	0	0	blocked	0	0	blocked	0	0	blocked	0	0	blocked	0	0	blocked	0	0	blocked	0	0	blocked	0	0	blocked	0	0	blocked	0	0	blocked	0	0	blocked	0	0	blocked
491	r_0626	Sphingolipid metabolism	0	0	blocked	0	0	blocked	0	0	blocked	0	0	blocked	0	0	blocked	0	0	blocked	0	0	blocked	0	0	blocked	0	0	blocked	0	0	blocked	0	0	blocked	0	0	blocked	0	0	blocked
492	r_0627	Sphingolipid metabolism	0	0	blocked	0	0	blocked	0	0	blocked	0	0	blocked	0	0	blocked	0	0	blocked	0	0	blocked	0	0	blocked	0	0	blocked	0	0	blocked	0	0	blocked	0	0	blocked	0	0	blocked
493	r_0628	Sphingolipid metabolism	0	0	blocked	0	0	blocked	0	0	blocked	0	0	blocked	0	0	blocked	0	0	blocked	0	0	blocked	0	0	blocked	0	0	blocked	0	0	blocked	0	0	blocked	0	0	blocked	0	0	blocked
494	r_0629	Sphingolipid metabolism	0	0	blocked	0	0	blocked	0	0	blocked	0	0	blocked	0	0	blocked	0	0	blocked	0	0	blocked	0	0	blocked	0	0	blocked	0	0	blocked	0	0	blocked	0	0	blocked	0	0	blocked
495	r_0630	Sphingolipid metabolism	0	0	blocked	0	0	blocked	0	0	blocked	0	0	blocked	0	0	blocked	0	0	blocked	0	0	blocked	0	0	blocked	0	0	blocked	0	0	blocked	0	0	blocked	0	0	blocked	0	0	blocked
496	r_0631	Sphingolipid metabolism	0	0	blocked	0	0	blocked	0	0	blocked	0	0	blocked	0	0	blocked	0	0	blocked	0	0	blocked	0	0	blocked	0	0	blocked	0	0	blocked	0	0	blocked	0	0	blocked	0	0	blocked
497	r_0632	Sphingolipid metabolism	0	0	blocked	0	0	blocked	0	0	blocked	0	0	blocked	0	0	blocked	0	0	blocked	0	0	blocked	0	0	blocked	0	0	blocked	0	0	blocked	0	0	blocked	0	0	blocked	0	0	blocked
498	r_0633	Sphingolipid metabolism	0	0	blocked	0	0	blocked	0	0	blocked	0	0	blocked	0	0	blocked	0	0	blocked	0	0	blocked	0	0	blocked	0	0	blocked	0	0	blocked	0	0	blocked	0	0	blocked	0	0	blocked
499	r_0634	Sphingolipid metabolism	0	0	blocked	0	0	blocked	0	0	blocked	0	0	blocked	0	0	blocked	0	0	blocked	0	0	blocked	0	0	blocked	0	0	blocked	0	0	blocked	0	0	blocked	0	0	blocked	0	0	blocked
500	r_0635	Sphingolipid metabolism	0	0	blocked	0	0	blocked	0	0	blocked	0	0	blocked	0	0	blocked	0	0	blocked	0	0	blocked	0	0	blocked	0	0	blocked	0	0	blocked	0	0	blocked	0	0	blocked	0	0	blocked
501	r_0636	Sphingolipid metabolism	0	0	blocked	0	0	blocked	0	0	blocked	0	0	blocked	0	0	blocked	0	0	blocked	0	0	blocked	0	0	blocked	0	0	blocked	0	0	blocked	0	0	blocked	0	0	blocked	0	0	blocked
502	r_0637	Sphingolipid metabolism	0	0	blocked	0	0	blocked	0	0	blocked	0	0	blocked	0	0	blocked	0	0	blocked	0	0	blocked	0	0	blocked	0	0	blocked	0	0	blocked	0	0	blocked	0	0	blocked	0	0	blocked
503	r_0638	Sphingolipid metabolism	0	0	blocked	0	0	blocked	0	0	blocked	0	0	blocked	0	0	blocked	0	0	blocked	0	0	blocked	0	0	blocked	0	0	blocked	0	0	blocked	0	0	blocked	0	0	blocked	0	0	blocked
504	r_0639	Sphingolipid metabolism	0	0	blocked	0	0	blocked	0	0	blocked	0	0	blocked	0	0	blocked	0	0	blocked	0	0	blocked	0	0	blocked	0	0	blocked	0	0	blocked	0	0	blocked	0	0	blocked	0	0	blocked
505	r_0640	Sphingolipid metabolism	0	0	blocked	0	0	blocked	0	0	blocked	0	0	blocked	0	0	blocked	0	0	blocked	0	0	blocked	0	0	blocked	0	0	blocked	0	0	blocked	0	0	blocked	0	0	blocked	0	0	blocked
506	r_0641	Sphingolipid metabolism	0	0	blocked	0	0	blocked	0	0	blocked	0	0	blocked	0	0	blocked	0	0	blocked	0	0	blocked	0	0	blocked	0	0	blocked	0	0	blocked	0	0	blocked	0	0	blocked	0	0	blocked
507	r_0642	Sphingolipid metabolism	0	0	blocked	0	0	blocked	0	0	blocked	0	0	blocked	0	0	blocked	0	0	blocked	0	0	blocked	0	0	blocked	0	0	blocked	0	0	blocked	0	0	blocked	0	0	blocked	0	0	blocked
508	r_0643	Sphingolipid metabolism	0	0	blocked	0	0	blocked	0	0	blocked	0	0	blocked	0	0	blocked	0	0	blocked	0	0	blocked	0	0	blocked	0	0	blocked	0	0	blocked	0	0	blocked	0	0	blocked	0	0	blocked
509	r_0644	Sphingolipid metabolism	0	0	blocked	0	0	blocked	0	0	blocked	0	0	blocked	0	0	blocked	0	0	blocked	0	0	blocked	0	0	blocked	0	0	blocked	0	0	blocked	0	0	blocked	0	0	blocked	0	0	blocked
510	r_0645	Sphingolipid metabolism	0	0	blocked	0	0	blocked	0	0	blocked	0	0	blocked	0	0	blocked	0	0	blocked	0	0	blocked	0	0	blocked	0	0	blocked	0	0	blocked	0	0	blocked	0	0	blocked	0	0	blocked
511	r_0646	Sphingolipid metabolism	0	0.05982	fixed-sign variable	0	5.25469	fixed-sign variable	0	5.25469	fixed-sign variable	0	6.56837	fixed-sign variable	0	5.25469	fixed-sign variable	0	4.85282	fixed-sign variable	0	0.05982	fixed-sign variable	0	14.4403	fixed-sign variable	0	14.4403	fixed-sign variable	0	6.56837	fixed-sign variable	0	14.4403	fixed-sign variable	0	21.107	fixed-sign variable	0	6.56837	fixed-sign variable
512	r_0647	Sphingolipid metabolism	0	0.05982	fixed-sign variable	0	5.25469	fixed-sign variable	0	5.25469	fixed-sign variable	0	6.56837	fixed-sign variable	0	5.25469	fixed-sign variable	0	4.85282	fixed-sign variable	0	0.05982	fixed-sign variable	0	14.4403	fixed-sign variable	0	14.4403	fixed-sign variable	0	6.56837	fixed-sign variable	0	14.4403	fixed-sign variable	0	21.107	fixed-sign variable	0	6.56837	fixed-sign variable
513	r_0648	Sphingolipid metabolism	0	0.05982	fixed-sign variable	0	5.25469	fixed-sign variable	0	5.25469	fixed-sign variable	0	6.56837	fixed-sign variable	0	5.25469	fixed-sign variable	0	4.85282	fixed-sign variable	0	0.05982	fixed-sign variable	0	14.4403	fixed-sign variable	0	14.4403	fixed-sign variable	0	6.56837	fixed-sign variable	0	14.4403	fixed-sign variable	0	21.107	fixed-sign variable	0	6.56837	fixed-sign variable
514	r_0649	Sphingolipid metabolism	0	0.05982	fixed-sign variable	0	5.25469	fixed-sign variable	0	5.25469	fixed-sign variable	0	6.56837	fixed-sign variable	0	5.25469	fixed-sign variable	0	4.85282	fixed-sign variable	0	0.05982	fixed-sign variable	0	14.4403	fixed-sign variable	0	14.4403	fixed-sign variable	0	6.56837	fixed-sign variable	0	14.4403	fixed-sign variable	0	21.107	fixed-sign variable	0	6.56837	fixed-sign variable
515	r_0650	Sphingolipid metabolism	0	0.05982	fixed-sign variable	0	5.25469	fixed-sign variable	0	5.25469	fixed-sign variable	0	6.56837	fixed-sign variable	0	5.25469	fixed-sign variable	0	4.85282	fixed-sign variable	0	0.05982	fixed-sign variable	0	14.4403	fixed-sign variable	0	14.4403	fixed-sign variable	0	6.56837	fixed-sign variable	0	14.4403	fixed-sign variable	0	21.107	fixed-sign variable	0	6.56837	fixed-sign variable
516	r_0651	Sphingolipid metabolism	0	0.05982	fixed-sign variable	0	5.25469	fixed-sign variable	0	5.25469	fixed-sign variable	0	6.56837	fixed-sign variable	0	5.25469	fixed-sign variable	0	4.85282	fixed-sign variable	0	0.05982	fixed-sign variable	0	14.4403	fixed-sign variable	0	14.4403	fixed-sign variable	0	6.56837	fixed-sign variable	0	14.4403	fixed-sign variable	0	21.107	fixed-sign variable	0	6.56837	fixed-sign variable
517	r_0652	Sphingolipid metabolism	0	0.05982	fixed-sign variable	0	5.25469	fixed-sign variable	0	5.25469	fixed-sign variable	0	6.56837	fixed-sign variable	0	5.25469	fixed-sign variable	0	4.85282	fixed-sign variable	0	0.05982	fixed-sign variable	0	14.4403	fixed-sign variable	0	14.4403	fixed-sign variable	0	6.56837	fixed-sign variable	0	14.4403	fixed-sign variable	0	21.107	fixed-sign variable	0	6.56837	fixed-sign variable
518	r_0653	Sphingolipid metabolism	0	0.05982	fixed-sign variable	0	5.25469	fixed-sign variable	0	5.25469	fixed-sign variable	0	6.56837	fixed-sign variable	0	5.25469	fixed-sign variable	0	4.85282	fixed-sign variable	0	0.05982	fixed-sign variable	0	14.4403	fixed-sign variable	0	14.4403	fixed-sign variable	0	6.56837	fixed-sign variable	0	14.4403	fixed-sign variable	0	21.107	fixed-sign variable	0	6.56837	fixed-sign variable
519	r_0654	Sphingolipid metabolism	0	0.05982	fixed-sign variable	0	5.25469	fixed-sign variable	0	5.25469	fixed-sign variable	0	6.56837	fixed-sign variable	0	5.25469	fixed-sign variable	0	4.85282	fixed-sign variable	0	0.05982	fixed-sign variable	0	14.4403	fixed-sign variable	0	14.4403	fixed-sign variable	0	6.56837	fixed-sign variable	0	14.4403	fixed-sign variable	0	21.107	fixed-sign variable	0	6.56837	fixed-sign variable
520	r_0655	Sphingolipid metabolism	0	0.05982	fixed-sign variable	0	5.25469	fixed-sign variable	0	5.25469	fixed-sign variable	0	6.56837	fixed-sign variable	0	5.25469	fixed-sign variable	0	4.85282	fixed-sign variable	0	0.05982	fixed-sign variable	0	14.4403	fixed-sign variable	0	14.4403	fixed-sign variable	0	6.56837	fixed-sign variable	0	14.4403	fixed-sign variable	0	21.107	fixed-sign variable	0	6.56837	fixed-sign variable
521	r_0656		0	0.11964	fixed-sign variable	0	5.41131	fixed-sign variable	0	5.41131	fixed-sign variable	0	10.9473	fixed-sign variable	0	5.41131	fixed-sign variable	0	8.08803	fixed-sign variable	0	0.11964	fixed-sign variable	0	21.6605	fixed-sign variable	0	21.6605	fixed-sign variable	0	10.7695	fixed-sign variable	0	21.6605	fixed-sign variable	0	31.6605	fixed-sign variable	0	10.7695	fixed-sign variable
522	r_0657		0	0.11964	fixed-sign variable	0	5.41131	fixed-sign variable	0	5.41131	fixed-sign variable	0	10.9473	fixed-sign variable	0	5.41131	fixed-sign variable	0	8.08803	fixed-sign variable	0	0.11964	fixed-sign variable	0	21.6605	fixed-sign variable	0	21.6605	fixed-sign variable	0	10.7695	fixed-sign variable	0	21.6605	fixed-sign variable	0	31.6605	fixed-sign variable	0	10.7695	fixed-sign variable
523	r_0658	Citrate cycle (TCA cycle)	0	4.26409	fixed-sign variable	0	19.4419	fixed-sign variable	0	19.4419	fixed-sign variable	0	31.9333	fixed-sign variable	0	19.4419	fixed-sign variable	0	24.2641	fixed-sign variable	0	4.26409	fixed-sign variable	0	51.9333	fixed-sign variable	0	51.9333	fixed-sign variable	0	31.9333	fixed-sign variable	0	51.9333	fixed-sign variable	0	71.9333	fixed-sign variable	0	31.9333	fixed-sign variable
524	r_0659	Citrate cycle (TCA cycle)	-4.26409	0.05982	sign variable	-19.7419	2.00655	sign variable	-19.7419	2.00655	sign variable	-32.2333	4.38613	sign variable	-19.7419	2.00655	sign variable	-24.2641	3.09637	sign variable	-4.26409	0.05982	sign variable	-52.2333	8.83058	sign variable	-52.2333	8.83058	sign variable	-32.2333	4.38613	sign variable	-52.2333	8.83058	sign variable	-72.2333	13.275	sign variable	-32.2333	4.38613	sign variable
525	r_0661	Citrate cycle (TCA cycle)	0	0	blocked	0	0.6	fixed-sign variable	0	0.6	fixed-sign variable	0	0.6	fixed-sign variable	0	0.6	fixed-sign variable	0	0	blocked	0	0	blocked	0	0.6	fixed-sign variable	0	0.6	fixed-sign variable	0	0.6	fixed-sign variable	0	0.6	fixed-sign variable	0	0.6	fixed-sign variable	0	0.6	fixed-sign variable
526	r_0662	Glyoxylate and dicarboxylate metabolism	0	0.05982	fixed-sign variable	0	2.10377	fixed-sign variable	0	2.10377	fixed-sign variable	0	4.92557	fixed-sign variable	0	2.10377	fixed-sign variable	0	3.40706	fixed-sign variable	0	0.05982	fixed-sign variable	0	9.16182	fixed-sign variable	0	8.67571	fixed-sign variable	0	4.50648	fixed-sign variable	0	8.67571	fixed-sign variable	0	12.9813	fixed-sign variable	0	4.50648	fixed-sign variable
527	r_0663	Cysteine and methionine metabolism	13.3205	13.6196	fixed-sign variable	6.74553	18.7898	fixed-sign variable	6.74553	18.7898	fixed-sign variable	-1.32228	20.6975	sign variable	6.74553	18.7898	fixed-sign variable	0	17.48	fixed-sign variable	13.3205	13.6196	fixed-sign variable	-7.25958	34.3	sign variable	-7.18339	34.3	sign variable	-1.32228	20.6975	sign variable	-7.18339	34.3	sign variable	-12.9739	44.3	sign variable	-1.32228	20.6975	sign variable
528	r_0664	Cysteine and methionine metabolism	13.3205	13.6196	fixed-sign variable	6.74553	18.7898	fixed-sign variable	6.74553	18.7898	fixed-sign variable	0	20.6975	fixed-sign variable	6.74553	18.7898	fixed-sign variable	0	17.48	fixed-sign variable	13.3205	13.6196	fixed-sign variable	0	34.3	fixed-sign variable	0	34.3	fixed-sign variable	0	20.6975	fixed-sign variable	0	34.3	fixed-sign variable	0	44.3	fixed-sign variable	0	20.6975	fixed-sign variable
529	r_0665	Aminoacyl-tRNA biosynthesis	0	0	blocked	0	0	blocked	0	0	blocked	0	0	blocked	0	0	blocked	0	0	blocked	0	0	blocked	0	0	blocked	0	0	blocked	0	0	blocked	0	0	blocked	0	0	blocked	0	0	blocked
530	r_0666	Aminoacyl-tRNA biosynthesis	0	0	blocked	0	0	blocked	0	0	blocked	0	0	blocked	0	0	blocked	0	0	blocked	0	0	blocked	0	0	blocked	0	0	blocked	0	0	blocked	0	0	blocked	0	0	blocked	0	0	blocked
531	r_0667	Terpenoid backbone biosynthesis	1.6	1.6	fixed	1.6	1.6	fixed	1.6	1.6	fixed	1.6	1.6	fixed	1.6	1.6	fixed	1.6	1.6	fixed	1.6	1.6	fixed	1.6	1.6	fixed	1.6	1.6	fixed	1.6	1.6	fixed	1.6	1.6	fixed	1.6	1.6	fixed	1.6	1.6	fixed
532	r_0668	Citrate cycle (TCA cycle)	0	0	blocked	0	0	blocked	0	0	blocked	0	0	blocked	0	0	blocked	0	0	blocked	0	0	blocked	0	0	blocked	0	0	blocked	0	0	blocked	0	0	blocked	0	0	blocked	0	0	blocked
533	r_0669	Valine, leucine and isoleucine biosynthesis	0	0	blocked	0	1.42857	fixed-sign variable	0	1.42857	fixed-sign variable	0	1.42857	fixed-sign variable	0	1.42857	fixed-sign variable	0	0	blocked	0	0	blocked	0	10	fixed-sign variable	0	10	fixed-sign variable	0	1.42857	fixed-sign variable	0	10	fixed-sign variable	0	17.9819	fixed-sign variable	0	1.42857	fixed-sign variable
534	r_0670	Tryptophan metabolism	0	0	blocked	0	1.3435	fixed-sign variable	0	1.3435	fixed-sign variable	0	4.47319	fixed-sign variable	0	1.3435	fixed-sign variable	0	0	blocked	0	0	blocked	0	7	fixed-sign variable	0	7	fixed-sign variable	0	3.66194	fixed-sign variable	0	7	fixed-sign variable	0	7	fixed-sign variable	0	3.66194	fixed-sign variable
535	r_0671	Tryptophan metabolism	0	0	blocked	0	0	blocked	0	0	blocked	0	0	blocked	0	0	blocked	0	0	blocked	0	0	blocked	0	0	blocked	0	0	blocked	0	0	blocked	0	0	blocked	0	0	blocked	0	0	blocked
536	r_0672	Alanine, aspartate and glutamate metabolism	0	1000	fixed-sign variable	0	1000	fixed-sign variable	0	1000	fixed-sign variable	0	1000	fixed-sign variable	0	1000	fixed-sign variable	0	1000	fixed-sign variable	0	1000	fixed-sign variable	0	1000	fixed-sign variable	0	1000	fixed-sign variable	0	1000	fixed-sign variable	0	1000	fixed-sign variable	0	1000	fixed-sign variable	0	1000	fixed-sign variable
537	r_0673	Alanine, aspartate and glutamate metabolism	0	1000	fixed-sign variable	0	1000	fixed-sign variable	0	1000	fixed-sign variable	0	1000	fixed-sign variable	0	1000	fixed-sign variable	0	1000	fixed-sign variable	0	1000	fixed-sign variable	0	1000	fixed-sign variable	0	1000	fixed-sign variable	0	1000	fixed-sign variable	0	1000	fixed-sign variable	0	1000	fixed-sign variable	0	1000	fixed-sign variable
538	r_0674	Arginine biosynthesis	0	4.26409	fixed-sign variable	0	19.4419	fixed-sign variable	0	19.4419	fixed-sign variable	0	31.9333	fixed-sign variable	0	19.4419	fixed-sign variable	0	24.2641	fixed-sign variable	0	4.26409	fixed-sign variable	0	51.9333	fixed-sign variable	0	51.9333	fixed-sign variable	0	31.9333	fixed-sign variable	0	51.9333	fixed-sign variable	0	71.9333	fixed-sign variable	0	31.9333	fixed-sign variable
539	r_0675	Glycine, serine and threonine metabolism	0	0	blocked	0	0	blocked	0	0	blocked	0	0	blocked	0	0	blocked	0	0	blocked	0	0	blocked	0	0	blocked	0	0	blocked	0	0	blocked	0	0	blocked	0	0	blocked	0	0	blocked
540	r_0676	Pyrimidine metabolism	0	0	blocked	0	0	blocked	0	0	blocked	0	0	blocked	0	0	blocked	0	0	blocked	0	0	blocked	0	0	blocked	0	0	blocked	0	0	blocked	0	0	blocked	0	0	blocked	0	0	blocked
541	r_0678	Lysine biosynthesis	0	0	blocked	0	0.56961	fixed-sign variable	0	0.56961	fixed-sign variable	0	1.42857	fixed-sign variable	0	0.56961	fixed-sign variable	0	0	blocked	0	0	blocked	0	3.74959	fixed-sign variable	0	3.54235	fixed-sign variable	0	1.42857	fixed-sign variable	0	3.54235	fixed-sign variable	0	5.71787	fixed-sign variable	0	1.42857	fixed-sign variable
542	r_0679	Alanine, aspartate and glutamate metabolism	0	0.05982	fixed-sign variable	0	2.70566	fixed-sign variable	0	2.70566	fixed-sign variable	0	6.56837	fixed-sign variable	0	2.70566	fixed-sign variable	0	4.85282	fixed-sign variable	0	0.05982	fixed-sign variable	0	14.4403	fixed-sign variable	0	14.4203	fixed-sign variable	0	6.46171	fixed-sign variable	0	14.4203	fixed-sign variable	0	21.107	fixed-sign variable	0	6.46171	fixed-sign variable
543	r_0680		0	0.05982	fixed-sign variable	0	2.70566	fixed-sign variable	0	2.70566	fixed-sign variable	0	6.56837	fixed-sign variable	0	2.70566	fixed-sign variable	0	4.85282	fixed-sign variable	0	0.05982	fixed-sign variable	0	14.4403	fixed-sign variable	0	14.4203	fixed-sign variable	0	6.46171	fixed-sign variable	0	14.4203	fixed-sign variable	0	21.107	fixed-sign variable	0	6.46171	fixed-sign variable
544	r_0681	Arginine biosynthesis	0	0	blocked	0	0	blocked	0	0	blocked	0	0	blocked	0	0	blocked	0	0	blocked	0	0	blocked	0	0	blocked	0	0	blocked	0	0	blocked	0	0	blocked	0	0	blocked	0	0	blocked
545	r_0682	Arginine biosynthesis	0	0	blocked	0	0	blocked	0	0	blocked	0	0	blocked	0	0	blocked	0	0	blocked	0	0	blocked	0	0	blocked	0	0	blocked	0	0	blocked	0	0	blocked	0	0	blocked	0	0	blocked
546	r_0683	Arginine biosynthesis	0	0	blocked	0	0	blocked	0	0	blocked	0	0	blocked	0	0	blocked	0	0	blocked	0	0	blocked	0	0	blocked	0	0	blocked	0	0	blocked	0	0	blocked	0	0	blocked	0	0	blocked
547	r_0687	Arginine and proline metabolism	0	0	blocked	0	0	blocked	0	0	blocked	0	0	blocked	0	0	blocked	0	0	blocked	0	0	blocked	0	0	blocked	0	0	blocked	0	0	blocked	0	0	blocked	0	0	blocked	0	0	blocked
548	r_0688	Pentose and glucuronate interconversions	0	0.02805	fixed-sign variable	0	1.80377	fixed-sign variable	0	1.80377	fixed-sign variable	0	3.74673	fixed-sign variable	0	1.80377	fixed-sign variable	0	2.37216	fixed-sign variable	0	0.02805	fixed-sign variable	0	9.30024	fixed-sign variable	0	9.30024	fixed-sign variable	0	3.74673	fixed-sign variable	0	9.30024	fixed-sign variable	0	14.5032	fixed-sign variable	0	3.74673	fixed-sign variable
549	r_0689	Glycine, serine and threonine metabolism	0	0.05982	fixed-sign variable	0	2.70566	fixed-sign variable	0	2.70566	fixed-sign variable	0	7.87507	fixed-sign variable	0	2.70566	fixed-sign variable	0	5.05982	fixed-sign variable	0	0.05982	fixed-sign variable	0	17.8751	fixed-sign variable	0	17.7417	fixed-sign variable	0	7.65564	fixed-sign variable	0	17.7417	fixed-sign variable	0	27.8751	fixed-sign variable	0	7.65564	fixed-sign variable
550	r_0690	Pyrimidine metabolism	0	0	blocked	0	0	blocked	0	0	blocked	0	0	blocked	0	0	blocked	0	0	blocked	0	0	blocked	0	0	blocked	0	0	blocked	0	0	blocked	0	0	blocked	0	0	blocked	0	0	blocked
551	r_0691	Pentose and glucuronate interconversions	0	0	blocked	0	0	blocked	0	0	blocked	0	0	blocked	0	0	blocked	0	0	blocked	0	0	blocked	0	0	blocked	0	0	blocked	0	0	blocked	0	0	blocked	0	0	blocked	0	0	blocked
552	r_0692	Glycine, serine and threonine metabolism	0	0	blocked	0	1.5902	fixed-sign variable	0	1.5902	fixed-sign variable	0	2.22222	fixed-sign variable	0	1.5902	fixed-sign variable	0	0	blocked	0	0	blocked	0	11.9142	fixed-sign variable	0	11.8379	fixed-sign variable	0	2.22222	fixed-sign variable	0	11.8379	fixed-sign variable	0	19.4088	fixed-sign variable	0	2.22222	fixed-sign variable
553	r_0693	Glycine, serine and threonine metabolism	0	0	blocked	0	1.5902	fixed-sign variable	0	1.5902	fixed-sign variable	0	2.22222	fixed-sign variable	0	1.5902	fixed-sign variable	0	0	blocked	0	0	blocked	0	11.9142	fixed-sign variable	0	11.8379	fixed-sign variable	0	2.22222	fixed-sign variable	0	11.8379	fixed-sign variable	0	19.4088	fixed-sign variable	0	2.22222	fixed-sign variable
554	r_0694	Tryptophan metabolism	0	0	blocked	0	1.3435	fixed-sign variable	0	1.3435	fixed-sign variable	0	4.47319	fixed-sign variable	0	1.3435	fixed-sign variable	0	0	blocked	0	0	blocked	0	7	fixed-sign variable	0	7	fixed-sign variable	0	3.66194	fixed-sign variable	0	7	fixed-sign variable	0	7	fixed-sign variable	0	3.66194	fixed-sign variable
555	r_0695		0	0	blocked	0	0.53445	fixed-sign variable	0	0.53445	fixed-sign variable	0	0.97561	fixed-sign variable	0	0.53445	fixed-sign variable	0	0	blocked	0	0	blocked	0	4.50052	fixed-sign variable	0	3.82354	fixed-sign variable	0	0.97561	fixed-sign variable	0	3.82354	fixed-sign variable	0	6.9495	fixed-sign variable	0	0.97561	fixed-sign variable
556	r_0696		0	0.02805	fixed-sign variable	0	1.80377	fixed-sign variable	0	1.80377	fixed-sign variable	0	3.74673	fixed-sign variable	0	1.80377	fixed-sign variable	0	2.37216	fixed-sign variable	0	0.02805	fixed-sign variable	0	9.30024	fixed-sign variable	0	9.30024	fixed-sign variable	0	3.74673	fixed-sign variable	0	9.30024	fixed-sign variable	0	14.5032	fixed-sign variable	0	3.74673	fixed-sign variable
557	r_0697	Pyruvate metabolism	0	1000	fixed-sign variable	0	1000	fixed-sign variable	0	1000	fixed-sign variable	0	1000	fixed-sign variable	0	1000	fixed-sign variable	0	1000	fixed-sign variable	0	1000	fixed-sign variable	0	1000	fixed-sign variable	0	1000	fixed-sign variable	0	1000	fixed-sign variable	0	1000	fixed-sign variable	0	1000	fixed-sign variable	0	1000	fixed-sign variable
558	r_0698	Steroid biosynthesis	0.8	0.8	fixed	0.8	0.8	fixed	0.8	0.8	fixed	0.8	0.8	fixed	0.8	0.8	fixed	0.8	0.8	fixed	0.8	0.8	fixed	0.8	0.8	fixed	0.8	0.8	fixed	0.8	0.8	fixed	0.8	0.8	fixed	0.8	0.8	fixed	0.8	0.8	fixed
559	r_0699	Cysteine and methionine metabolism	0	0	blocked	0	1.33333	fixed-sign variable	0	1.33333	fixed-sign variable	0	1.33333	fixed-sign variable	0	1.33333	fixed-sign variable	0	0	blocked	0	0	blocked	0	7.83595	fixed-sign variable	0	7.64508	fixed-sign variable	0	1.33333	fixed-sign variable	0	7.64508	fixed-sign variable	0	11.4722	fixed-sign variable	0	1.33333	fixed-sign variable
560	r_0700	Cysteine and methionine metabolism	0	0	blocked	0	0	blocked	0	0	blocked	0	0	blocked	0	0	blocked	0	0	blocked	0	0	blocked	0	0	blocked	0	0	blocked	0	0	blocked	0	0	blocked	0	0	blocked	0	0	blocked
561	r_0701	Aminoacyl-tRNA biosynthesis	0	0	blocked	0	0	blocked	0	0	blocked	0	0	blocked	0	0	blocked	0	0	blocked	0	0	blocked	0	0	blocked	0	0	blocked	0	0	blocked	0	0	blocked	0	0	blocked	0	0	blocked
562	r_0702	Aminoacyl-tRNA biosynthesis	0	0	blocked	0	0	blocked	0	0	blocked	0	0	blocked	0	0	blocked	0	0	blocked	0	0	blocked	0	0	blocked	0	0	blocked	0	0	blocked	0	0	blocked	0	0	blocked	0	0	blocked
563	r_0703		0	0	blocked	0	0	blocked	0	0	blocked	0	0	blocked	0	0	blocked	0	0	blocked	0	0	blocked	0	0	blocked	0	0	blocked	0	0	blocked	0	0	blocked	0	0	blocked	0	0	blocked
564	r_0704		0	0	blocked	0	0	blocked	0	0	blocked	0	0	blocked	0	0	blocked	0	0	blocked	0	0	blocked	0	0	blocked	0	0	blocked	0	0	blocked	0	0	blocked	0	0	blocked	0	0	blocked
565	r_0705		0	0	blocked	0	0	blocked	0	0	blocked	0	0	blocked	0	0	blocked	0	0	blocked	0	0	blocked	0	0	blocked	0	0	blocked	0	0	blocked	0	0	blocked	0	0	blocked	0	0	blocked
566	r_0706		0	0	blocked	0	0	blocked	0	0	blocked	0	0	blocked	0	0	blocked	0	0	blocked	0	0	blocked	0	0	blocked	0	0	blocked	0	0	blocked	0	0	blocked	0	0	blocked	0	0	blocked
567	r_0707		0	0	blocked	0	0	blocked	0	0	blocked	0	0	blocked	0	0	blocked	0	0	blocked	0	0	blocked	0	0	blocked	0	0	blocked	0	0	blocked	0	0	blocked	0	0	blocked	0	0	blocked
568	r_0708		0	0	blocked	0	0	blocked	0	0	blocked	0	0	blocked	0	0	blocked	0	0	blocked	0	0	blocked	0	0	blocked	0	0	blocked	0	0	blocked	0	0	blocked	0	0	blocked	0	0	blocked
569	r_0711	Aminoacyl-tRNA biosynthesis	0	0	blocked	0	0	blocked	0	0	blocked	0	0	blocked	0	0	blocked	0	0	blocked	0	0	blocked	0	0	blocked	0	0	blocked	0	0	blocked	0	0	blocked	0	0	blocked	0	0	blocked
570	r_0712	Aminoacyl-tRNA biosynthesis	0	0	blocked	0	0	blocked	0	0	blocked	0	0	blocked	0	0	blocked	0	0	blocked	0	0	blocked	0	0	blocked	0	0	blocked	0	0	blocked	0	0	blocked	0	0	blocked	0	0	blocked
571	r_0713	Citrate cycle (TCA cycle)	-0.11964	987.579	sign variable	-5.41131	993.613	sign variable	-5.41131	993.613	sign variable	-15.5293	1000	sign variable	-5.41131	993.613	sign variable	-10.1196	1000	sign variable	-0.11964	987.579	sign variable	-33.3426	1000	sign variable	-33.1283	1000	sign variable	-15.2765	1000	sign variable	-33.1283	1000	sign variable	-44.3	1000	sign variable	-15.2765	1000	sign variable
572	r_0714	Citrate cycle (TCA cycle)	12.4205	1000	fixed-sign variable	6.3872	1000	fixed-sign variable	6.3872	1000	fixed-sign variable	-1000	4.14512	sign variable	6.3872	1000	fixed-sign variable	-1000	1.50982	sign variable	12.4205	1000	fixed-sign variable	-1000	14.6876	sign variable	-1000	14.6876	sign variable	-1000	3.98512	sign variable	-1000	14.6876	sign variable	-1000	24.6876	sign variable	-1000	3.98512	sign variable
573	r_0715	Citrate cycle (TCA cycle)	0.9	0.93988	fixed-sign variable	0.9	2.15807	fixed-sign variable	0.9	2.15807	fixed-sign variable	0.9	2.4	fixed-sign variable	0.9	2.15807	fixed-sign variable	0.9	1.8	fixed-sign variable	0.9	0.93988	fixed-sign variable	0.9	2.4	fixed-sign variable	0.9	2.4	fixed-sign variable	0.9	2.4	fixed-sign variable	0.9	2.4	fixed-sign variable	0.9	2.4	fixed-sign variable	0.9	2.4	fixed-sign variable
574	r_0716	Pyruvate metabolism	0	0.03988	fixed-sign variable	0	1.57783	fixed-sign variable	0	1.57783	fixed-sign variable	0	3.3396	fixed-sign variable	0	1.57783	fixed-sign variable	0	2.44505	fixed-sign variable	0	0.03988	fixed-sign variable	0	5.78641	fixed-sign variable	0	5.4794	fixed-sign variable	0	3.32085	fixed-sign variable	0	5.4794	fixed-sign variable	0	8.19869	fixed-sign variable	0	3.32085	fixed-sign variable
575	r_0717	Pyruvate metabolism	0	0.05982	fixed-sign variable	0	1.3893	fixed-sign variable	0	1.3893	fixed-sign variable	0	2.4	fixed-sign variable	0	1.3893	fixed-sign variable	0	2.05714	fixed-sign variable	0	0.05982	fixed-sign variable	0	2.4	fixed-sign variable	0	2.4	fixed-sign variable	0	2.4	fixed-sign variable	0	2.4	fixed-sign variable	0	2.4	fixed-sign variable	0	2.4	fixed-sign variable
576	r_0718	Pyruvate metabolism	13.3205	17.6444	fixed-sign variable	6.74553	27.3667	fixed-sign variable	6.74553	27.3667	fixed-sign variable	0	31.9333	fixed-sign variable	6.74553	27.3667	fixed-sign variable	0	27.6444	fixed-sign variable	13.3205	17.6444	fixed-sign variable	0	51.9333	fixed-sign variable	0	51.9333	fixed-sign variable	0	31.9333	fixed-sign variable	0	51.9333	fixed-sign variable	0	71.9333	fixed-sign variable	0	31.9333	fixed-sign variable
577	r_0719	Pyruvate metabolism	0	0.05982	fixed-sign variable	0	7.05298	fixed-sign variable	0	7.05298	fixed-sign variable	0	9.39172	fixed-sign variable	0	7.05298	fixed-sign variable	0	5.05982	fixed-sign variable	0	0.05982	fixed-sign variable	0	25.0278	fixed-sign variable	0	25.0278	fixed-sign variable	0	9.39172	fixed-sign variable	0	25.0278	fixed-sign variable	0	38.3611	fixed-sign variable	0	9.39172	fixed-sign variable
578	r_0721	Fatty acid biosynthesis	0	0	blocked	0	0	blocked	0	0	blocked	0	0	blocked	0	0	blocked	0	0	blocked	0	0	blocked	0	0	blocked	0	0	blocked	0	0	blocked	0	0	blocked	0	0	blocked	0	0	blocked
579	r_0722	Fructose and mannose metabolism	0	0	blocked	0	0	blocked	0	0	blocked	0	0	blocked	0	0	blocked	0	0	blocked	0	0	blocked	0	0	blocked	0	0	blocked	0	0	blocked	0	0	blocked	0	0	blocked	0	0	blocked
580	r_0723	Fructose and mannose metabolism	0	0	blocked	0	1.35283	fixed-sign variable	0	1.35283	fixed-sign variable	0	1.66667	fixed-sign variable	8.33333	10	fixed-sign variable	0	0	blocked	0	0	blocked	0	11.4959	fixed-sign variable	0	11.3528	fixed-sign variable	0	1.66667	fixed-sign variable	0	11.3528	fixed-sign variable	0	18.5834	fixed-sign variable	0	1.66667	fixed-sign variable
581	r_0724	One carbon pool by folate	0	0.02991	fixed-sign variable	0	2.35099	fixed-sign variable	0	2.35099	fixed-sign variable	0	4.78338	fixed-sign variable	0	2.35099	fixed-sign variable	0	2.52991	fixed-sign variable	0	0.02991	fixed-sign variable	0	15.3667	fixed-sign variable	0	15.3667	fixed-sign variable	0	4.78338	fixed-sign variable	0	15.3667	fixed-sign variable	0	25.3667	fixed-sign variable	0	4.78338	fixed-sign variable
582	r_0725	One carbon pool by folate	-0.05982	0.11964	sign variable	-2.6084	5.35147	sign variable	-2.6084	5.35147	sign variable	-5.06672	15.4173	sign variable	-2.6084	5.35147	sign variable	-2.92713	6.8532	sign variable	-0.05982	0.11964	sign variable	-15.5477	25.9716	sign variable	-15.5477	21.3562	sign variable	-5.06672	11.5262	sign variable	-15.5477	21.3562	sign variable	-25.5477	39.8177	sign variable	-5.06672	11.5262	sign variable
583	r_0726	Cysteine and methionine metabolism	0	0.05982	fixed-sign variable	0	2.70566	fixed-sign variable	0	2.70566	fixed-sign variable	0	6.56837	fixed-sign variable	0	2.70566	fixed-sign variable	0	4.85282	fixed-sign variable	0	0.05982	fixed-sign variable	0	14.4403	fixed-sign variable	0	14.4203	fixed-sign variable	0	6.46171	fixed-sign variable	0	14.4203	fixed-sign variable	0	21.107	fixed-sign variable	0	6.46171	fixed-sign variable
584	r_0727	Cysteine and methionine metabolism	0	0	blocked	0	1.47383	fixed-sign variable	0	1.47383	fixed-sign variable	0	3.20996	fixed-sign variable	0	1.47383	fixed-sign variable	0	0	blocked	0	0	blocked	0	6.82805	fixed-sign variable	0	6.82805	fixed-sign variable	0	3.20996	fixed-sign variable	0	6.82805	fixed-sign variable	0	10.4461	fixed-sign variable	0	3.20996	fixed-sign variable
585	r_0728	One carbon pool by folate	0	0	blocked	0	0	blocked	0	0	blocked	0	0	blocked	0	0	blocked	0	0	blocked	0	0	blocked	0	0	blocked	0	0	blocked	0	0	blocked	0	0	blocked	0	0	blocked	0	0	blocked
586	r_0729	Selenocompound metabolism	0	0	blocked	0	0	blocked	0	0	blocked	0	0	blocked	0	0	blocked	0	0	blocked	0	0	blocked	0	0	blocked	0	0	blocked	0	0	blocked	0	0	blocked	0	0	blocked	0	0	blocked
587	r_0730	Selenocompound metabolism	0	0	blocked	0	0	blocked	0	0	blocked	0	0	blocked	0	0	blocked	0	0	blocked	0	0	blocked	0	0	blocked	0	0	blocked	0	0	blocked	0	0	blocked	0	0	blocked	0	0	blocked
588	r_0731	One carbon pool by folate	0	0.11964	fixed-sign variable	0	5.41131	fixed-sign variable	0	5.41131	fixed-sign variable	0	15.7501	fixed-sign variable	0	5.41131	fixed-sign variable	0	10.1196	fixed-sign variable	0	0.11964	fixed-sign variable	0	35.7501	fixed-sign variable	0	35.4835	fixed-sign variable	0	15.3113	fixed-sign variable	0	35.4835	fixed-sign variable	0	55.7501	fixed-sign variable	0	15.3113	fixed-sign variable
589	r_0732	One carbon pool by folate	-0.11964	0.11964	sign variable	-5.41131	5.35147	sign variable	-5.41131	5.35147	sign variable	-15.7501	15.4173	sign variable	-5.41131	5.35147	sign variable	-10.1196	6.8532	sign variable	-0.11964	0.11964	sign variable	-35.7501	25.9716	sign variable	-35.4835	21.3562	sign variable	-15.3113	11.5262	sign variable	-35.4835	21.3562	sign variable	-55.7501	39.8177	sign variable	-15.3113	11.5262	sign variable
590	r_0733	One carbon pool by folate	0	0.02991	fixed-sign variable	0	2.35099	fixed-sign variable	0	2.35099	fixed-sign variable	0	4.78338	fixed-sign variable	0	2.35099	fixed-sign variable	0	2.52991	fixed-sign variable	0	0.02991	fixed-sign variable	0	15.3667	fixed-sign variable	0	15.3667	fixed-sign variable	0	4.78338	fixed-sign variable	0	15.3667	fixed-sign variable	0	25.3667	fixed-sign variable	0	4.78338	fixed-sign variable
591	r_0734	Glyoxylate and dicarboxylate metabolism	0	0	blocked	0	0	blocked	0	0	blocked	0	0	blocked	0	0	blocked	0	0	blocked	0	0	blocked	0	0	blocked	0	0	blocked	0	0	blocked	0	0	blocked	0	0	blocked	0	0	blocked
592	r_0735	Terpenoid backbone biosynthesis	0	4.8	fixed-sign variable	0	4.8	fixed-sign variable	0	4.8	fixed-sign variable	0	4.8	fixed-sign variable	0	4.8	fixed-sign variable	0	4.8	fixed-sign variable	0	4.8	fixed-sign variable	0	4.8	fixed-sign variable	0	4.8	fixed-sign variable	0	4.8	fixed-sign variable	0	4.8	fixed-sign variable	0	4.8	fixed-sign variable	0	4.8	fixed-sign variable
593	r_0736	Terpenoid backbone biosynthesis	0	4.8	fixed-sign variable	0	4.8	fixed-sign variable	0	4.8	fixed-sign variable	0	4.8	fixed-sign variable	0	4.8	fixed-sign variable	0	4.8	fixed-sign variable	0	4.8	fixed-sign variable	0	4.8	fixed-sign variable	0	4.8	fixed-sign variable	0	4.8	fixed-sign variable	0	4.8	fixed-sign variable	0	4.8	fixed-sign variable	0	4.8	fixed-sign variable
594	r_0737	Terpenoid backbone biosynthesis	0	4.8	fixed-sign variable	0	4.8	fixed-sign variable	0	4.8	fixed-sign variable	0	4.8	fixed-sign variable	0	4.8	fixed-sign variable	0	4.8	fixed-sign variable	0	4.8	fixed-sign variable	0	4.8	fixed-sign variable	0	4.8	fixed-sign variable	0	4.8	fixed-sign variable	0	4.8	fixed-sign variable	0	4.8	fixed-sign variable	0	4.8	fixed-sign variable
595	r_0738	Terpenoid backbone biosynthesis	0	4.8	fixed-sign variable	0	4.8	fixed-sign variable	0	4.8	fixed-sign variable	0	4.8	fixed-sign variable	0	4.8	fixed-sign variable	0	4.8	fixed-sign variable	0	4.8	fixed-sign variable	0	4.8	fixed-sign variable	0	4.8	fixed-sign variable	0	4.8	fixed-sign variable	0	4.8	fixed-sign variable	0	4.8	fixed-sign variable	0	4.8	fixed-sign variable
596	r_0739	Terpenoid backbone biosynthesis	4.8	4.8	fixed	4.8	4.8	fixed	4.8	4.8	fixed	4.8	4.8	fixed	4.8	4.8	fixed	4.8	4.8	fixed	4.8	4.8	fixed	4.8	4.8	fixed	4.8	4.8	fixed	4.8	4.8	fixed	4.8	4.8	fixed	4.8	4.8	fixed	4.8	4.8	fixed
597	r_0747		0	0	blocked	0	0	blocked	0	0	blocked	0	0	blocked	0	0	blocked	0	0	blocked	0	0	blocked	0	0	blocked	0	0	blocked	0	0	blocked	0	0	blocked	0	0	blocked	0	0	blocked
598	r_0748		0	0	blocked	0	0	blocked	0	0	blocked	0	0	blocked	0	0	blocked	0	0	blocked	0	0	blocked	0	0	blocked	0	0	blocked	0	0	blocked	0	0	blocked	0	0	blocked	0	0	blocked
599	r_0749		0	0	blocked	0	0	blocked	0	0	blocked	0	0	blocked	0	0	blocked	0	0	blocked	0	0	blocked	0	0	blocked	0	0	blocked	0	0	blocked	0	0	blocked	0	0	blocked	0	0	blocked
600	r_0750		0	0	blocked	0	0	blocked	0	0	blocked	0	0	blocked	0	0	blocked	0	0	blocked	0	0	blocked	0	0	blocked	0	0	blocked	0	0	blocked	0	0	blocked	0	0	blocked	0	0	blocked
601	r_0751		0	0	blocked	0	0	blocked	0	0	blocked	0	0	blocked	0	0	blocked	0	0	blocked	0	0	blocked	0	0	blocked	0	0	blocked	0	0	blocked	0	0	blocked	0	0	blocked	0	0	blocked
602	r_0752		0	0	blocked	0	0	blocked	0	0	blocked	0	0	blocked	0	0	blocked	0	0	blocked	0	0	blocked	0	0	blocked	0	0	blocked	0	0	blocked	0	0	blocked	0	0	blocked	0	0	blocked
603	r_0753		0	0	blocked	0	0	blocked	0	0	blocked	0	0	blocked	0	0	blocked	0	0	blocked	0	0	blocked	0	0	blocked	0	0	blocked	0	0	blocked	0	0	blocked	0	0	blocked	0	0	blocked
604	r_0754		0	0	blocked	0	0	blocked	0	0	blocked	0	0	blocked	0	0	blocked	0	0	blocked	0	0	blocked	0	0	blocked	0	0	blocked	0	0	blocked	0	0	blocked	0	0	blocked	0	0	blocked
605	r_0755		0	0	blocked	0	0	blocked	0	0	blocked	0	0	blocked	0	0	blocked	0	0	blocked	0	0	blocked	0	0	blocked	0	0	blocked	0	0	blocked	0	0	blocked	0	0	blocked	0	0	blocked
606	r_0756		0	0	blocked	0	0	blocked	0	0	blocked	0	0	blocked	0	0	blocked	0	0	blocked	0	0	blocked	0	0	blocked	0	0	blocked	0	0	blocked	0	0	blocked	0	0	blocked	0	0	blocked
607	r_0757	Inositol phosphate metabolism	0	0.05982	fixed-sign variable	0	5.25469	fixed-sign variable	0	5.25469	fixed-sign variable	0	6.56837	fixed-sign variable	0	5.25469	fixed-sign variable	0	4.85282	fixed-sign variable	0	0.05982	fixed-sign variable	0	14.4403	fixed-sign variable	0	14.4403	fixed-sign variable	0	6.56837	fixed-sign variable	0	14.4403	fixed-sign variable	0	21.107	fixed-sign variable	0	6.56837	fixed-sign variable
608	r_0758	Inositol phosphate metabolism	0	0	blocked	0	0.61844	fixed-sign variable	0	0.61844	fixed-sign variable	0	1.05263	fixed-sign variable	0	0.61844	fixed-sign variable	0	0	blocked	0	0	blocked	0	4.20242	fixed-sign variable	0	4.17165	fixed-sign variable	0	1.05263	fixed-sign variable	0	4.17165	fixed-sign variable	0	6.22829	fixed-sign variable	0	1.05263	fixed-sign variable
609	r_0759	Arginine biosynthesis	0	0.05982	fixed-sign variable	0	5.41131	fixed-sign variable	0	5.41131	fixed-sign variable	0	7.87507	fixed-sign variable	0	5.41131	fixed-sign variable	0	5.05982	fixed-sign variable	0	0.05982	fixed-sign variable	0	16.3583	fixed-sign variable	0	16.3583	fixed-sign variable	0	7.87507	fixed-sign variable	0	16.3583	fixed-sign variable	0	21.3583	fixed-sign variable	0	7.87507	fixed-sign variable
610	r_0760	Amino sugar and nucleotide sugar metabolism	0	0	blocked	0	0	blocked	0	0	blocked	0	0	blocked	0	0	blocked	0	0	blocked	0	0	blocked	0	0	blocked	0	0	blocked	0	0	blocked	0	0	blocked	0	0	blocked	0	0	blocked
611	r_0761	Arginine biosynthesis	0	0	blocked	0	0.65592	fixed-sign variable	0	0.65592	fixed-sign variable	0	1.53846	fixed-sign variable	0	0.65592	fixed-sign variable	0	0	blocked	0	0	blocked	0	5.00826	fixed-sign variable	0	4.26031	fixed-sign variable	0	1.53846	fixed-sign variable	0	4.26031	fixed-sign variable	0	7.19889	fixed-sign variable	0	1.53846	fixed-sign variable
612	r_0762	Tryptophan metabolism	0	0	blocked	0	1.3435	fixed-sign variable	0	1.3435	fixed-sign variable	0	4.47319	fixed-sign variable	0	1.3435	fixed-sign variable	0	0	blocked	0	0	blocked	0	7	fixed-sign variable	0	7	fixed-sign variable	0	3.66194	fixed-sign variable	0	7	fixed-sign variable	0	7	fixed-sign variable	0	3.66194	fixed-sign variable
613	r_0763	Fatty acid degradation	0	0	blocked	0	0.26723	fixed-sign variable	0	0.26723	fixed-sign variable	0	0.4878	fixed-sign variable	0	0.26723	fixed-sign variable	0	0	blocked	0	0	blocked	0	2.25026	fixed-sign variable	0	1.91177	fixed-sign variable	0	0.4878	fixed-sign variable	0	1.91177	fixed-sign variable	0	3.47475	fixed-sign variable	0	0.4878	fixed-sign variable
614	r_0764	Nicotinate and nicotinamide metabolism	0	0	blocked	0	0	blocked	0	0	blocked	0	0	blocked	0	0	blocked	0	0	blocked	0	0	blocked	0	0	blocked	0	0	blocked	0	0	blocked	0	0	blocked	0	0	blocked	0	0	blocked
615	r_0765	Nicotinate and nicotinamide metabolism	0	0	blocked	0	0	blocked	0	0	blocked	0	0	blocked	0	0	blocked	0	0	blocked	0	0	blocked	0	0	blocked	0	0	blocked	0	0	blocked	0	0	blocked	0	0	blocked	0	0	blocked
616	r_0766	Nicotinate and nicotinamide metabolism	0	0	blocked	0	0	blocked	0	0	blocked	0	0	blocked	0	0	blocked	0	0	blocked	0	0	blocked	0	0	blocked	0	0	blocked	0	0	blocked	0	0	blocked	0	0	blocked	0	0	blocked
617	r_0767	Nicotinate and nicotinamide metabolism	0	0	blocked	0	0	blocked	0	0	blocked	0	0	blocked	0	0	blocked	0	0	blocked	0	0	blocked	0	0	blocked	0	0	blocked	0	0	blocked	0	0	blocked	0	0	blocked	0	0	blocked
618	r_0768	Nicotinate and nicotinamide metabolism	0	0	blocked	0	0	blocked	0	0	blocked	0	0	blocked	0	0	blocked	0	0	blocked	0	0	blocked	0	0	blocked	0	0	blocked	0	0	blocked	0	0	blocked	0	0	blocked	0	0	blocked
619	r_0769	Nicotinate and nicotinamide metabolism	0	0	blocked	0	0	blocked	0	0	blocked	0	0	blocked	0	0	blocked	0	0	blocked	0	0	blocked	0	0	blocked	0	0	blocked	0	0	blocked	0	0	blocked	0	0	blocked	0	0	blocked
620	r_0770		0	1000	fixed-sign variable	0	1000	fixed-sign variable	0	1000	fixed-sign variable	0	1000	fixed-sign variable	0	1000	fixed-sign variable	0	1000	fixed-sign variable	0	1000	fixed-sign variable	0	1000	fixed-sign variable	0	1000	fixed-sign variable	0	1000	fixed-sign variable	0	1000	fixed-sign variable	0	1000	fixed-sign variable	0	1000	fixed-sign variable
621	r_0771	Nicotinate and nicotinamide metabolism	0	0	blocked	0	0	blocked	0	0	blocked	0	0	blocked	0	0	blocked	0	0	blocked	0	0	blocked	0	0	blocked	0	0	blocked	0	0	blocked	0	0	blocked	0	0	blocked	0	0	blocked
622	r_0772	Nicotinate and nicotinamide metabolism	0	0	blocked	0	0	blocked	0	0	blocked	0	0	blocked	0	0	blocked	0	0	blocked	0	0	blocked	0	0	blocked	0	0	blocked	0	0	blocked	0	0	blocked	0	0	blocked	0	0	blocked
623	r_0773		0	1000	fixed-sign variable	0	1000	fixed-sign variable	0	1000	fixed-sign variable	0	1000	fixed-sign variable	0	1000	fixed-sign variable	0	1000	fixed-sign variable	0	1000	fixed-sign variable	0	1000	fixed-sign variable	0	1000	fixed-sign variable	0	1000	fixed-sign variable	0	1000	fixed-sign variable	0	1000	fixed-sign variable	0	1000	fixed-sign variable
624	r_0774	Nicotinate and nicotinamide metabolism	0	0	blocked	0	0	blocked	0	0	blocked	0	0	blocked	0	0	blocked	0	0	blocked	0	0	blocked	0	0	blocked	0	0	blocked	0	0	blocked	0	0	blocked	0	0	blocked	0	0	blocked
625	r_0775	Nicotinate and nicotinamide metabolism	0	0	blocked	0	0	blocked	0	0	blocked	0	0	blocked	0	0	blocked	0	0	blocked	0	0	blocked	0	0	blocked	0	0	blocked	0	0	blocked	0	0	blocked	0	0	blocked	0	0	blocked
626	r_0781	Nicotinate and nicotinamide metabolism	0	0	blocked	0	0	blocked	0	0	blocked	0	0	blocked	0	0	blocked	0	0	blocked	0	0	blocked	0	0	blocked	0	0	blocked	0	0	blocked	0	0	blocked	0	0	blocked	0	0	blocked
627	r_0782		0	0	blocked	0	0	blocked	0	0	blocked	0	0	blocked	0	0	blocked	0	0	blocked	0	0	blocked	0	0	blocked	0	0	blocked	0	0	blocked	0	0	blocked	0	0	blocked	0	0	blocked
628	r_0783	Nicotinate and nicotinamide metabolism	0	0	blocked	0	0	blocked	0	0	blocked	0	0	blocked	0	0	blocked	0	0	blocked	0	0	blocked	0	0	blocked	0	0	blocked	0	0	blocked	0	0	blocked	0	0	blocked	0	0	blocked
629	r_0784	Nicotinate and nicotinamide metabolism	0	0	blocked	0	0	blocked	0	0	blocked	0	0	blocked	0	0	blocked	0	0	blocked	0	0	blocked	0	0	blocked	0	0	blocked	0	0	blocked	0	0	blocked	0	0	blocked	0	0	blocked
630	r_0785	Nicotinate and nicotinamide metabolism	0	0	blocked	0	0	blocked	0	0	blocked	0	0	blocked	0	0	blocked	0	0	blocked	0	0	blocked	0	0	blocked	0	0	blocked	0	0	blocked	0	0	blocked	0	0	blocked	0	0	blocked
631	r_0786	Nicotinate and nicotinamide metabolism	0	0	blocked	0	0	blocked	0	0	blocked	0	0	blocked	0	0	blocked	0	0	blocked	0	0	blocked	0	0	blocked	0	0	blocked	0	0	blocked	0	0	blocked	0	0	blocked	0	0	blocked
632	r_0787	Nicotinate and nicotinamide metabolism	0	0	blocked	0	0	blocked	0	0	blocked	0	0	blocked	0	0	blocked	0	0	blocked	0	0	blocked	0	0	blocked	0	0	blocked	0	0	blocked	0	0	blocked	0	0	blocked	0	0	blocked
633	r_0788	Purine metabolism	0	0.11964	fixed-sign variable	0	5.41131	fixed-sign variable	0	5.41131	fixed-sign variable	0	15.7501	fixed-sign variable	0	5.41131	fixed-sign variable	0	10.1196	fixed-sign variable	0	0.11964	fixed-sign variable	0	35.7501	fixed-sign variable	0	35.4835	fixed-sign variable	0	15.3113	fixed-sign variable	0	35.4835	fixed-sign variable	0	55.7501	fixed-sign variable	0	15.3113	fixed-sign variable
634	r_0789	Purine metabolism	0	0.11964	fixed-sign variable	0	5.41131	fixed-sign variable	0	5.41131	fixed-sign variable	0	15.7501	fixed-sign variable	0	5.41131	fixed-sign variable	0	10.1196	fixed-sign variable	0	0.11964	fixed-sign variable	0	35.7501	fixed-sign variable	0	35.4835	fixed-sign variable	0	15.3113	fixed-sign variable	0	35.4835	fixed-sign variable	0	55.7501	fixed-sign variable	0	15.3113	fixed-sign variable
635	r_0790	Purine metabolism	0	0.11964	fixed-sign variable	0	5.41131	fixed-sign variable	0	5.41131	fixed-sign variable	0	15.7501	fixed-sign variable	0	5.41131	fixed-sign variable	0	10.1196	fixed-sign variable	0	0.11964	fixed-sign variable	0	35.7501	fixed-sign variable	0	35.4835	fixed-sign variable	0	15.3113	fixed-sign variable	0	35.4835	fixed-sign variable	0	55.7501	fixed-sign variable	0	15.3113	fixed-sign variable
636	r_0791		0	0	blocked	0	0	blocked	0	0	blocked	0	0	blocked	0	0	blocked	0	0	blocked	0	0	blocked	0	0	blocked	0	0	blocked	0	0	blocked	0	0	blocked	0	0	blocked	0	0	blocked
637	r_0792	Purine metabolism	0	0.11964	fixed-sign variable	0	5.41131	fixed-sign variable	0	5.41131	fixed-sign variable	0	15.7501	fixed-sign variable	0	5.41131	fixed-sign variable	0	10.1196	fixed-sign variable	0	0.11964	fixed-sign variable	0	35.7501	fixed-sign variable	0	35.4835	fixed-sign variable	0	15.3113	fixed-sign variable	0	35.4835	fixed-sign variable	0	55.7501	fixed-sign variable	0	15.3113	fixed-sign variable
638	r_0793	Purine metabolism	0	0.03988	fixed-sign variable	0	1.80377	fixed-sign variable	0	1.80377	fixed-sign variable	0	5.25004	fixed-sign variable	0	1.80377	fixed-sign variable	0	3.37321	fixed-sign variable	0	0.03988	fixed-sign variable	0	11.9167	fixed-sign variable	0	11.8278	fixed-sign variable	0	5.10376	fixed-sign variable	0	11.8278	fixed-sign variable	0	18.5834	fixed-sign variable	0	5.10376	fixed-sign variable
639	r_0795	Purine metabolism	0	4.91964	fixed-sign variable	0	15.3094	fixed-sign variable	0	15.3094	fixed-sign variable	0	20.5501	fixed-sign variable	0	15.3094	fixed-sign variable	0	14.9196	fixed-sign variable	0	4.91964	fixed-sign variable	0	40.5501	fixed-sign variable	0	40.2835	fixed-sign variable	0	20.2835	fixed-sign variable	0	40.2835	fixed-sign variable	0	60.5501	fixed-sign variable	0	20.2835	fixed-sign variable
640	r_0796	Purine metabolism	0	0.11964	fixed-sign variable	0	5.41131	fixed-sign variable	0	5.41131	fixed-sign variable	0	15.7501	fixed-sign variable	0	5.41131	fixed-sign variable	0	10.1196	fixed-sign variable	0	0.11964	fixed-sign variable	0	35.7501	fixed-sign variable	0	35.4835	fixed-sign variable	0	15.3113	fixed-sign variable	0	35.4835	fixed-sign variable	0	55.7501	fixed-sign variable	0	15.3113	fixed-sign variable
641	r_0797	Purine metabolism	0	0.11964	fixed-sign variable	0	5.41131	fixed-sign variable	0	5.41131	fixed-sign variable	0	10.9473	fixed-sign variable	0	5.41131	fixed-sign variable	0	8.08803	fixed-sign variable	0	0.11964	fixed-sign variable	0	21.6605	fixed-sign variable	0	21.6605	fixed-sign variable	0	10.7695	fixed-sign variable	0	21.6605	fixed-sign variable	0	31.6605	fixed-sign variable	0	10.7695	fixed-sign variable
642	r_0798	Purine metabolism	0	0.11964	fixed-sign variable	0	5.41131	fixed-sign variable	0	5.41131	fixed-sign variable	0	15.7501	fixed-sign variable	0	5.41131	fixed-sign variable	0	10.1196	fixed-sign variable	0	0.11964	fixed-sign variable	0	35.7501	fixed-sign variable	0	35.4835	fixed-sign variable	0	15.3113	fixed-sign variable	0	35.4835	fixed-sign variable	0	55.7501	fixed-sign variable	0	15.3113	fixed-sign variable
643	r_0799	Purine metabolism	0	0.11964	fixed-sign variable	0	5.41131	fixed-sign variable	0	5.41131	fixed-sign variable	0	10.9473	fixed-sign variable	0	5.41131	fixed-sign variable	0	8.08803	fixed-sign variable	0	0.11964	fixed-sign variable	0	21.6605	fixed-sign variable	0	21.6605	fixed-sign variable	0	10.7695	fixed-sign variable	0	21.6605	fixed-sign variable	0	31.6605	fixed-sign variable	0	10.7695	fixed-sign variable
644	r_0800	Purine metabolism	0	4.91964	fixed-sign variable	0	10.2113	fixed-sign variable	0	10.2113	fixed-sign variable	0	20.5501	fixed-sign variable	0	10.2113	fixed-sign variable	0	14.9196	fixed-sign variable	0	4.91964	fixed-sign variable	0	40.5501	fixed-sign variable	0	40.2835	fixed-sign variable	0	20.1113	fixed-sign variable	0	40.2835	fixed-sign variable	0	60.5501	fixed-sign variable	0	20.1113	fixed-sign variable
645	r_0801	Purine metabolism	0	0.11964	fixed-sign variable	0	5.41131	fixed-sign variable	0	5.41131	fixed-sign variable	0	15.7501	fixed-sign variable	0	5.41131	fixed-sign variable	0	10.1196	fixed-sign variable	0	0.11964	fixed-sign variable	0	35.7501	fixed-sign variable	0	35.4835	fixed-sign variable	0	15.3113	fixed-sign variable	0	35.4835	fixed-sign variable	0	55.7501	fixed-sign variable	0	15.3113	fixed-sign variable
646	r_0802	Purine metabolism	0	0	blocked	0	0	blocked	0	0	blocked	0	0	blocked	0	0	blocked	0	0	blocked	0	0	blocked	0	0	blocked	0	0	blocked	0	0	blocked	0	0	blocked	0	0	blocked	0	0	blocked
647	r_0803	Purine metabolism	0	0.11964	fixed-sign variable	0	5.41131	fixed-sign variable	0	5.41131	fixed-sign variable	0	10.9473	fixed-sign variable	0	5.41131	fixed-sign variable	0	8.08803	fixed-sign variable	0	0.11964	fixed-sign variable	0	21.6605	fixed-sign variable	0	21.6605	fixed-sign variable	0	10.7695	fixed-sign variable	0	21.6605	fixed-sign variable	0	31.6605	fixed-sign variable	0	10.7695	fixed-sign variable
648	r_0804	Purine metabolism	0	0.11964	fixed-sign variable	0	5.41131	fixed-sign variable	0	5.41131	fixed-sign variable	0	15.7501	fixed-sign variable	0	5.41131	fixed-sign variable	0	10.1196	fixed-sign variable	0	0.11964	fixed-sign variable	0	35.7501	fixed-sign variable	0	35.4835	fixed-sign variable	0	15.3113	fixed-sign variable	0	35.4835	fixed-sign variable	0	55.7501	fixed-sign variable	0	15.3113	fixed-sign variable
649	r_0805	Purine metabolism	0	0.11964	fixed-sign variable	0	5.41131	fixed-sign variable	0	5.41131	fixed-sign variable	0	15.7501	fixed-sign variable	0	5.41131	fixed-sign variable	0	10.1196	fixed-sign variable	0	0.11964	fixed-sign variable	0	35.7501	fixed-sign variable	0	35.4835	fixed-sign variable	0	15.3113	fixed-sign variable	0	35.4835	fixed-sign variable	0	55.7501	fixed-sign variable	0	15.3113	fixed-sign variable
650	r_0806	Purine metabolism	0	0.11964	fixed-sign variable	0	5.41131	fixed-sign variable	0	5.41131	fixed-sign variable	0	15.7501	fixed-sign variable	0	5.41131	fixed-sign variable	0	10.1196	fixed-sign variable	0	0.11964	fixed-sign variable	0	35.7501	fixed-sign variable	0	35.4835	fixed-sign variable	0	15.3113	fixed-sign variable	0	35.4835	fixed-sign variable	0	55.7501	fixed-sign variable	0	15.3113	fixed-sign variable
651	r_0807	Purine metabolism	0	0.11964	fixed-sign variable	0	5.41131	fixed-sign variable	0	5.41131	fixed-sign variable	0	15.7501	fixed-sign variable	0	5.41131	fixed-sign variable	0	10.1196	fixed-sign variable	0	0.11964	fixed-sign variable	0	35.7501	fixed-sign variable	0	35.4835	fixed-sign variable	0	15.3113	fixed-sign variable	0	35.4835	fixed-sign variable	0	55.7501	fixed-sign variable	0	15.3113	fixed-sign variable
652	r_0810		0	0	blocked	0	0	blocked	0	0	blocked	0	0	blocked	0	0	blocked	0	0	blocked	0	0	blocked	0	0	blocked	0	0	blocked	0	0	blocked	0	0	blocked	0	0	blocked	0	0	blocked
653	r_0811	Purine metabolism	0	9.06409	fixed-sign variable	0	27.1085	fixed-sign variable	0	27.1085	fixed-sign variable	0	28.1209	fixed-sign variable	0	27.1085	fixed-sign variable	0	23.832	fixed-sign variable	0	9.06409	fixed-sign variable	0	48.1209	fixed-sign variable	0	48.1209	fixed-sign variable	0	28.1209	fixed-sign variable	0	48.1209	fixed-sign variable	0	68.1209	fixed-sign variable	0	28.1209	fixed-sign variable
654	r_0812	Cysteine and methionine metabolism	0	0	blocked	0	0	blocked	0	0	blocked	0	0	blocked	0	0	blocked	0	0	blocked	0	0	blocked	0	0	blocked	0	0	blocked	0	0	blocked	0	0	blocked	0	0	blocked	0	0	blocked
655	r_0813	Cysteine and methionine metabolism	0	0	blocked	0	1.37817	fixed-sign variable	0	1.37817	fixed-sign variable	0	2.22222	fixed-sign variable	0	1.37817	fixed-sign variable	0	0	blocked	0	0	blocked	0	10.6889	fixed-sign variable	0	9.75584	fixed-sign variable	0	2.22222	fixed-sign variable	0	9.75584	fixed-sign variable	0	15.9852	fixed-sign variable	0	2.22222	fixed-sign variable
656	r_0815	Glycine, serine and threonine metabolism	0	1000	fixed-sign variable	-1.76324	1000	sign variable	-1.76324	1000	sign variable	-2.22222	1000	sign variable	-1.76324	1000	sign variable	0	1000	fixed-sign variable	0	1000	fixed-sign variable	-10.825	1000	sign variable	-10.7617	1000	sign variable	-2.22222	1000	sign variable	-10.7617	1000	sign variable	-15.9852	1000	sign variable	-2.22222	1000	sign variable
657	r_0816	Arginine biosynthesis	0	0.02393	fixed-sign variable	0	1.08226	fixed-sign variable	0	1.08226	fixed-sign variable	0	2.95315	fixed-sign variable	0	1.08226	fixed-sign variable	0	2.02393	fixed-sign variable	0	0.02393	fixed-sign variable	0	6.62199	fixed-sign variable	0	6.5735	fixed-sign variable	0	2.90315	fixed-sign variable	0	6.5735	fixed-sign variable	0	10.2584	fixed-sign variable	0	2.90315	fixed-sign variable
658	r_0817	Arginine and proline metabolism	0	0	blocked	0	1.09762	fixed-sign variable	0	1.09762	fixed-sign variable	0	1.81818	fixed-sign variable	0	1.09762	fixed-sign variable	0	0	blocked	0	0	blocked	0	8.50868	fixed-sign variable	0	7.35164	fixed-sign variable	0	1.81818	fixed-sign variable	0	7.35164	fixed-sign variable	0	13.1241	fixed-sign variable	0	1.81818	fixed-sign variable
659	r_0818	Arginine biosynthesis	0	0.05982	fixed-sign variable	0	5.41131	fixed-sign variable	0	5.41131	fixed-sign variable	0	7.87507	fixed-sign variable	0	5.41131	fixed-sign variable	0	5.05982	fixed-sign variable	0	0.05982	fixed-sign variable	0	16.3583	fixed-sign variable	0	16.3583	fixed-sign variable	0	7.87507	fixed-sign variable	0	16.3583	fixed-sign variable	0	21.3583	fixed-sign variable	0	7.87507	fixed-sign variable
660	r_0819	Arginine and proline metabolism	0	0.05982	fixed-sign variable	0	5.41131	fixed-sign variable	0	5.41131	fixed-sign variable	0	7.87507	fixed-sign variable	0	5.41131	fixed-sign variable	0	5.05982	fixed-sign variable	0	0.05982	fixed-sign variable	0	16.3583	fixed-sign variable	0	16.3583	fixed-sign variable	0	7.87507	fixed-sign variable	0	16.3583	fixed-sign variable	0	21.3583	fixed-sign variable	0	7.87507	fixed-sign variable
661	r_0820	Pyrimidine metabolism	0	0	blocked	0	0.39355	fixed-sign variable	0	0.39355	fixed-sign variable	0	1.33333	fixed-sign variable	0	0.39355	fixed-sign variable	0	0	blocked	0	0	blocked	0	3.56198	fixed-sign variable	0	2.99068	fixed-sign variable	0	1.12082	fixed-sign variable	0	2.99068	fixed-sign variable	0	5.64209	fixed-sign variable	0	1.12082	fixed-sign variable
662	r_0821	Pyrimidine metabolism	0	0	blocked	0	0.39355	fixed-sign variable	0	0.39355	fixed-sign variable	0	1.33333	fixed-sign variable	0	0.39355	fixed-sign variable	0	0	blocked	0	0	blocked	0	3.56198	fixed-sign variable	0	2.99068	fixed-sign variable	0	1.12082	fixed-sign variable	0	2.99068	fixed-sign variable	0	5.64209	fixed-sign variable	0	1.12082	fixed-sign variable
663	r_0831	Gluconeogenesis	0	0.05982	fixed-sign variable	0	2.10377	fixed-sign variable	0	2.10377	fixed-sign variable	0	4.1422	fixed-sign variable	0	2.10377	fixed-sign variable	0	3.09637	fixed-sign variable	0	0.05982	fixed-sign variable	0	6.87137	fixed-sign variable	0	6.50678	fixed-sign variable	0	4.00678	fixed-sign variable	0	6.50678	fixed-sign variable	0	9.73595	fixed-sign variable	0	4.00678	fixed-sign variable
664	r_0832	Gluconeogenesis	0	0.05982	fixed-sign variable	0	2.10377	fixed-sign variable	0	2.10377	fixed-sign variable	0	4.1422	fixed-sign variable	0	2.10377	fixed-sign variable	0	3.09637	fixed-sign variable	0	0.05982	fixed-sign variable	0	6.87137	fixed-sign variable	0	6.50678	fixed-sign variable	0	4.00678	fixed-sign variable	0	6.50678	fixed-sign variable	0	9.73595	fixed-sign variable	0	4.00678	fixed-sign variable
665	r_0841	Pantothenate and CoA biosynthesis	0	0.02991	fixed-sign variable	0	1.35283	fixed-sign variable	0	1.35283	fixed-sign variable	0	3.99588	fixed-sign variable	0	1.35283	fixed-sign variable	0	2.52991	fixed-sign variable	0	0.02991	fixed-sign variable	0	9.75004	fixed-sign variable	0	9.67731	fixed-sign variable	0	3.85283	fixed-sign variable	0	9.67731	fixed-sign variable	0	14.9885	fixed-sign variable	0	3.85283	fixed-sign variable
666	r_0842	Pantothenate and CoA biosynthesis	0	0	blocked	0	0	blocked	0	0	blocked	0	0	blocked	0	0	blocked	0	0	blocked	0	0	blocked	0	0	blocked	0	0	blocked	0	0	blocked	0	0	blocked	0	0	blocked	0	0	blocked
667	r_0843	beta-Alanine metabolism	0	0	blocked	0	0.37284	fixed-sign variable	0	0.37284	fixed-sign variable	0	0.88889	fixed-sign variable	0	0.37284	fixed-sign variable	0	0	blocked	0	0	blocked	0	3.12564	fixed-sign variable	0	2.7295	fixed-sign variable	0	0.88889	fixed-sign variable	0	2.7295	fixed-sign variable	0	5.02437	fixed-sign variable	0	0.88889	fixed-sign variable
668	r_0844	Fatty acid elongation	0	0.11964	fixed-sign variable	0	5.41131	fixed-sign variable	0	5.41131	fixed-sign variable	0	10.9473	fixed-sign variable	0	5.41131	fixed-sign variable	0	8.08803	fixed-sign variable	0	0.11964	fixed-sign variable	0	21.6605	fixed-sign variable	0	21.6605	fixed-sign variable	0	10.7695	fixed-sign variable	0	21.6605	fixed-sign variable	0	31.6605	fixed-sign variable	0	10.7695	fixed-sign variable
669	r_0845	Fatty acid elongation	0	0.11964	fixed-sign variable	0	5.41131	fixed-sign variable	0	5.41131	fixed-sign variable	0	10.9473	fixed-sign variable	0	5.41131	fixed-sign variable	0	8.08803	fixed-sign variable	0	0.11964	fixed-sign variable	0	21.6605	fixed-sign variable	0	21.6605	fixed-sign variable	0	10.7695	fixed-sign variable	0	21.6605	fixed-sign variable	0	31.6605	fixed-sign variable	0	10.7695	fixed-sign variable
670	r_0847	Fatty acid elongation	0	0.11964	fixed-sign variable	0	5.41131	fixed-sign variable	0	5.41131	fixed-sign variable	0	10.9473	fixed-sign variable	0	5.41131	fixed-sign variable	0	8.08803	fixed-sign variable	0	0.11964	fixed-sign variable	0	21.6605	fixed-sign variable	0	21.6605	fixed-sign variable	0	10.7695	fixed-sign variable	0	21.6605	fixed-sign variable	0	31.6605	fixed-sign variable	0	10.7695	fixed-sign variable
671	r_0848	Fatty acid elongation	0	0.11964	fixed-sign variable	0	5.41131	fixed-sign variable	0	5.41131	fixed-sign variable	0	10.9473	fixed-sign variable	0	5.41131	fixed-sign variable	0	8.08803	fixed-sign variable	0	0.11964	fixed-sign variable	0	21.6605	fixed-sign variable	0	21.6605	fixed-sign variable	0	10.7695	fixed-sign variable	0	21.6605	fixed-sign variable	0	31.6605	fixed-sign variable	0	10.7695	fixed-sign variable
672	r_0849	Fatty acid elongation	0	0.11964	fixed-sign variable	0	5.41131	fixed-sign variable	0	5.41131	fixed-sign variable	0	10.9473	fixed-sign variable	0	5.41131	fixed-sign variable	0	8.08803	fixed-sign variable	0	0.11964	fixed-sign variable	0	21.6605	fixed-sign variable	0	21.6605	fixed-sign variable	0	10.7695	fixed-sign variable	0	21.6605	fixed-sign variable	0	31.6605	fixed-sign variable	0	10.7695	fixed-sign variable
673	r_0850	Fatty acid elongation	0	0.11964	fixed-sign variable	0	5.41131	fixed-sign variable	0	5.41131	fixed-sign variable	0	10.9473	fixed-sign variable	0	5.41131	fixed-sign variable	0	8.08803	fixed-sign variable	0	0.11964	fixed-sign variable	0	21.6605	fixed-sign variable	0	21.6605	fixed-sign variable	0	10.7695	fixed-sign variable	0	21.6605	fixed-sign variable	0	31.6605	fixed-sign variable	0	10.7695	fixed-sign variable
674	r_0851	Ubiquinone and other terpenoid-quinone biosynthesis	-1000	1000	sign variable	-1000	1000	sign variable	-1000	1000	sign variable	-1000	1000	sign variable	-1000	1000	sign variable	-1000	1000	sign variable	-1000	1000	sign variable	-1000	1000	sign variable	-1000	1000	sign variable	-1000	1000	sign variable	-1000	1000	sign variable	-1000	1000	sign variable	-1000	1000	sign variable
675	r_0852	Aminoacyl-tRNA biosynthesis	0	0	blocked	0	0	blocked	0	0	blocked	0	0	blocked	0	0	blocked	0	0	blocked	0	0	blocked	0	0	blocked	0	0	blocked	0	0	blocked	0	0	blocked	0	0	blocked	0	0	blocked
676	r_0853	Aminoacyl-tRNA biosynthesis	0	0	blocked	0	0	blocked	0	0	blocked	0	0	blocked	0	0	blocked	0	0	blocked	0	0	blocked	0	0	blocked	0	0	blocked	0	0	blocked	0	0	blocked	0	0	blocked	0	0	blocked
677	r_0854	Phenylalanine metabolism	0	0	blocked	0	0.77304	fixed-sign variable	0	0.77304	fixed-sign variable	0	1.05263	fixed-sign variable	0	0.77304	fixed-sign variable	0	0	blocked	0	0	blocked	0	6.24359	fixed-sign variable	0	6.19787	fixed-sign variable	0	1.05263	fixed-sign variable	0	6.19787	fixed-sign variable	0	9.67216	fixed-sign variable	0	1.05263	fixed-sign variable
678	r_0855	Purine metabolism	0	0	blocked	0	0.35484	fixed-sign variable	0	0.35484	fixed-sign variable	0	1.20126	fixed-sign variable	0	0.35484	fixed-sign variable	0	0	blocked	0	0	blocked	0	2.70126	fixed-sign variable	0	2.34892	fixed-sign variable	0	0.99591	fixed-sign variable	0	2.34892	fixed-sign variable	0	4.17823	fixed-sign variable	0	0.99591	fixed-sign variable
679	r_0882	Amino sugar and nucleotide sugar metabolism	0	0	blocked	0	0	blocked	0	0	blocked	0	0	blocked	0	0	blocked	0	0	blocked	0	0	blocked	0	0	blocked	0	0	blocked	0	0	blocked	0	0	blocked	0	0	blocked	0	0	blocked
680	r_0883	Sulfur metabolism	0	0	blocked	0	4.18342	fixed-sign variable	0	4.18342	fixed-sign variable	0	7.18342	fixed-sign variable	0	4.18342	fixed-sign variable	0	0	blocked	0	0	blocked	0	16.6654	fixed-sign variable	0	16.6654	fixed-sign variable	0	7.18342	fixed-sign variable	0	16.6654	fixed-sign variable	0	25.8962	fixed-sign variable	0	7.18342	fixed-sign variable
681	r_0884	Gluconeogenesis	0	0.11964	fixed-sign variable	0	5.41131	fixed-sign variable	0	5.41131	fixed-sign variable	0	15.7501	fixed-sign variable	0	5.41131	fixed-sign variable	0	10.1196	fixed-sign variable	0	0.11964	fixed-sign variable	0	35.7501	fixed-sign variable	0	35.4835	fixed-sign variable	0	15.3113	fixed-sign variable	0	35.4835	fixed-sign variable	0	55.7501	fixed-sign variable	0	15.3113	fixed-sign variable
682	r_0885	Phosphonate and phosphinate metabolism	0	0	blocked	0	0	blocked	0	0	blocked	0	0	blocked	0	0	blocked	0	0	blocked	0	0	blocked	0	0	blocked	0	0	blocked	0	0	blocked	0	0	blocked	0	0	blocked	0	0	blocked
683	r_0886	Gluconeogenesis	0	4.51964	fixed-sign variable	0	13.0946	fixed-sign variable	0	13.0946	fixed-sign variable	0	23.3001	fixed-sign variable	0	13.0946	fixed-sign variable	0	14.5196	fixed-sign variable	0	4.51964	fixed-sign variable	0	53.3001	fixed-sign variable	0	52.7946	fixed-sign variable	0	22.7946	fixed-sign variable	0	52.7946	fixed-sign variable	0	83.3001	fixed-sign variable	0	22.7946	fixed-sign variable
684	r_0887	Gluconeogenesis	0	4.51964	fixed-sign variable	0	13.0946	fixed-sign variable	0	13.0946	fixed-sign variable	0	23.3001	fixed-sign variable	0	13.0946	fixed-sign variable	0	14.5196	fixed-sign variable	0	4.51964	fixed-sign variable	0	53.3001	fixed-sign variable	0	52.7946	fixed-sign variable	0	22.7946	fixed-sign variable	0	52.7946	fixed-sign variable	0	83.3001	fixed-sign variable	0	22.7946	fixed-sign variable
685	r_0888	Gluconeogenesis	0	0.11964	fixed-sign variable	0	10.9473	fixed-sign variable	-10	0.94729	sign variable	0	10.9473	fixed-sign variable	0	10.9473	fixed-sign variable	0	8.08803	fixed-sign variable	0	0.11964	fixed-sign variable	0	21.6605	fixed-sign variable	0	21.6605	fixed-sign variable	0	10.9473	fixed-sign variable	0	21.6605	fixed-sign variable	0	31.6605	fixed-sign variable	0	10.9473	fixed-sign variable
686	r_0889	Pentose phosphate pathway	6.62053	6.97947	fixed-sign variable	0	14.4821	fixed-sign variable	0	14.4821	fixed-sign variable	0	19.4048	fixed-sign variable	0	14.4821	fixed-sign variable	0	14.0236	fixed-sign variable	6.62053	6.97947	fixed-sign variable	0	32.5251	fixed-sign variable	0	31.9655	fixed-sign variable	0	19.4048	fixed-sign variable	0	31.9655	fixed-sign variable	0	44.3339	fixed-sign variable	0	19.4048	fixed-sign variable
687	r_0890	Amino sugar and nucleotide sugar metabolism	0	0	blocked	0	0	blocked	0	0	blocked	0	0	blocked	0	0	blocked	0	0	blocked	0	0	blocked	0	0	blocked	0	0	blocked	0	0	blocked	0	0	blocked	0	0	blocked	0	0	blocked
688	r_0891	Glycine, serine and threonine metabolism	0	0.05982	fixed-sign variable	0	2.70566	fixed-sign variable	0	2.70566	fixed-sign variable	0	11.0063	fixed-sign variable	0	2.70566	fixed-sign variable	0	5.05982	fixed-sign variable	0	0.05982	fixed-sign variable	0	21.0063	fixed-sign variable	0	17.7417	fixed-sign variable	0	7.65564	fixed-sign variable	0	17.7417	fixed-sign variable	0	31.3238	fixed-sign variable	0	7.65564	fixed-sign variable
689	r_0892	Gluconeogenesis	14.3402	14.4598	fixed-sign variable	12.8707	20	fixed-sign variable	12.8707	20	fixed-sign variable	10.5589	20	fixed-sign variable	12.8707	20	fixed-sign variable	10.9948	16.6667	fixed-sign variable	14.3402	14.4598	fixed-sign variable	10.5589	40	fixed-sign variable	10.5589	40	fixed-sign variable	10.5589	20	fixed-sign variable	10.5589	40	fixed-sign variable	10.5589	60	fixed-sign variable	10.5589	20	fixed-sign variable
690	r_0893	Gluconeogenesis	14.3402	14.4598	fixed-sign variable	12.8707	19.7871	fixed-sign variable	12.8707	19.7871	fixed-sign variable	8.4124	20	fixed-sign variable	12.8707	19.7871	fixed-sign variable	9.34018	16.6667	fixed-sign variable	14.3402	14.4598	fixed-sign variable	8.4124	40	fixed-sign variable	8.4124	40	fixed-sign variable	8.4124	20	fixed-sign variable	8.4124	40	fixed-sign variable	8.4124	60	fixed-sign variable	8.4124	20	fixed-sign variable
691	r_0902	Fructose and mannose metabolism	0	0	blocked	0	1.35283	fixed-sign variable	0	1.35283	fixed-sign variable	0	1.66667	fixed-sign variable	0	1.35283	fixed-sign variable	0	0	blocked	0	0	blocked	0	11.4959	fixed-sign variable	0	11.3528	fixed-sign variable	0	1.66667	fixed-sign variable	0	11.3528	fixed-sign variable	0	18.5834	fixed-sign variable	0	1.66667	fixed-sign variable
692	r_0903	Thiamine metabolism	0	0.05982	fixed-sign variable	0	2.70566	fixed-sign variable	0	2.70566	fixed-sign variable	0	6.56837	fixed-sign variable	0	2.70566	fixed-sign variable	0	4.85282	fixed-sign variable	0	0.05982	fixed-sign variable	0	14.4403	fixed-sign variable	0	14.4203	fixed-sign variable	0	6.46171	fixed-sign variable	0	14.4203	fixed-sign variable	0	21.107	fixed-sign variable	0	6.46171	fixed-sign variable
693	r_0904	Terpenoid backbone biosynthesis	4.8	4.8	fixed	4.8	4.8	fixed	4.8	4.8	fixed	4.8	4.8	fixed	4.8	4.8	fixed	4.8	4.8	fixed	4.8	4.8	fixed	4.8	4.8	fixed	4.8	4.8	fixed	4.8	4.8	fixed	4.8	4.8	fixed	4.8	4.8	fixed	4.8	4.8	fixed
694	r_0905	Pantothenate and CoA biosynthesis	0	0	blocked	0	0	blocked	0	0	blocked	0	0	blocked	0	0	blocked	0	0	blocked	0	0	blocked	0	0	blocked	0	0	blocked	0	0	blocked	0	0	blocked	0	0	blocked	0	0	blocked
695	r_0906	Pantothenate and CoA biosynthesis	0	0	blocked	0	0	blocked	0	0	blocked	0	0	blocked	0	0	blocked	0	0	blocked	0	0	blocked	0	0	blocked	0	0	blocked	0	0	blocked	0	0	blocked	0	0	blocked	0	0	blocked
696	r_0907	Gluconeogenesis	-0.11964	0.11964	sign variable	-5.41131	5.41131	sign variable	-5.41131	5.41131	sign variable	-15.7501	10.9473	sign variable	-5.41131	5.41131	sign variable	-10.1196	8.08803	sign variable	-0.11964	0.11964	sign variable	-35.7501	21.6605	sign variable	-35.4835	21.6605	sign variable	-15.3113	10.7695	sign variable	-35.4835	21.6605	sign variable	-55.7501	31.6605	sign variable	-15.3113	10.7695	sign variable
697	r_0908	Purine metabolism	0	0	blocked	0	0.35484	fixed-sign variable	0	0.35484	fixed-sign variable	0	1.20126	fixed-sign variable	0	0.35484	fixed-sign variable	0	0	blocked	0	0	blocked	0	2.70126	fixed-sign variable	0	2.34892	fixed-sign variable	0	0.99591	fixed-sign variable	0	2.34892	fixed-sign variable	0	4.17823	fixed-sign variable	0	0.99591	fixed-sign variable
698	r_0909	Histidine metabolism	0	0	blocked	0	0.4329	fixed-sign variable	0	0.4329	fixed-sign variable	0	1.39277	fixed-sign variable	0	0.4329	fixed-sign variable	0	0	blocked	0	0	blocked	0	3.08427	fixed-sign variable	0	2.8065	fixed-sign variable	0	1.19878	fixed-sign variable	0	2.8065	fixed-sign variable	0	4.7626	fixed-sign variable	0	1.19878	fixed-sign variable
699	r_0910	Histidine metabolism	0	0	blocked	0	0.4329	fixed-sign variable	0	0.4329	fixed-sign variable	0	1.39277	fixed-sign variable	0	0.4329	fixed-sign variable	0	0	blocked	0	0	blocked	0	3.08427	fixed-sign variable	0	2.8065	fixed-sign variable	0	1.19878	fixed-sign variable	0	2.8065	fixed-sign variable	0	4.7626	fixed-sign variable	0	1.19878	fixed-sign variable
700	r_0911	Purine metabolism	0	0	blocked	0	0.35484	fixed-sign variable	0	0.35484	fixed-sign variable	0	1.20126	fixed-sign variable	0	0.35484	fixed-sign variable	0	0	blocked	0	0	blocked	0	2.70126	fixed-sign variable	0	2.34892	fixed-sign variable	0	0.99591	fixed-sign variable	0	2.34892	fixed-sign variable	0	4.17823	fixed-sign variable	0	0.99591	fixed-sign variable
701	r_0912	Purine metabolism	0	0	blocked	0	0.4329	fixed-sign variable	0	0.4329	fixed-sign variable	0	1.39277	fixed-sign variable	0	0.4329	fixed-sign variable	0	0	blocked	0	0	blocked	0	3.08427	fixed-sign variable	0	2.8065	fixed-sign variable	0	1.19878	fixed-sign variable	0	2.8065	fixed-sign variable	0	4.7626	fixed-sign variable	0	1.19878	fixed-sign variable
702	r_0913	Phenylalanine, tyrosine and tryptophan biosynthesis	0	0	blocked	0	1.3435	fixed-sign variable	0	1.3435	fixed-sign variable	0	4.47319	fixed-sign variable	0	1.3435	fixed-sign variable	0	0	blocked	0	0	blocked	0	7.92008	fixed-sign variable	0	7.53602	fixed-sign variable	0	3.66194	fixed-sign variable	0	7.53602	fixed-sign variable	0	9.73827	fixed-sign variable	0	3.66194	fixed-sign variable
703	r_0914	Purine metabolism	0	0	blocked	0	0.35484	fixed-sign variable	0	0.35484	fixed-sign variable	0	1.20126	fixed-sign variable	0	0.35484	fixed-sign variable	0	0	blocked	0	0	blocked	0	2.70126	fixed-sign variable	0	2.34892	fixed-sign variable	0	0.99591	fixed-sign variable	0	2.34892	fixed-sign variable	0	4.17823	fixed-sign variable	0	0.99591	fixed-sign variable
704	r_0915	Purine metabolism	0	0	blocked	0	0.35484	fixed-sign variable	0	0.35484	fixed-sign variable	0	1.20126	fixed-sign variable	0	0.35484	fixed-sign variable	0	0	blocked	0	0	blocked	0	2.70126	fixed-sign variable	0	2.34892	fixed-sign variable	0	0.99591	fixed-sign variable	0	2.34892	fixed-sign variable	0	4.17823	fixed-sign variable	0	0.99591	fixed-sign variable
705	r_0916	Pentose phosphate pathway	0	0.11964	fixed-sign variable	0	5.41131	fixed-sign variable	0	5.41131	fixed-sign variable	0	10.9473	fixed-sign variable	0	5.41131	fixed-sign variable	0	8.08803	fixed-sign variable	0	0.11964	fixed-sign variable	0	21.6605	fixed-sign variable	0	21.6605	fixed-sign variable	0	10.7695	fixed-sign variable	0	21.6605	fixed-sign variable	0	31.6605	fixed-sign variable	0	10.7695	fixed-sign variable
706	r_0917	Glycine, serine and threonine metabolism	0	0.05982	fixed-sign variable	0	2.70566	fixed-sign variable	0	2.70566	fixed-sign variable	0	11.0063	fixed-sign variable	0	2.70566	fixed-sign variable	0	5.05982	fixed-sign variable	0	0.05982	fixed-sign variable	0	21.0063	fixed-sign variable	0	17.7417	fixed-sign variable	0	7.65564	fixed-sign variable	0	17.7417	fixed-sign variable	0	31.3238	fixed-sign variable	0	7.65564	fixed-sign variable
707	r_0918	Glycine, serine and threonine metabolism	0	0.05982	fixed-sign variable	0	2.70566	fixed-sign variable	0	2.70566	fixed-sign variable	0	11.0063	fixed-sign variable	0	2.70566	fixed-sign variable	0	5.05982	fixed-sign variable	0	0.05982	fixed-sign variable	0	21.0063	fixed-sign variable	0	17.7417	fixed-sign variable	0	7.65564	fixed-sign variable	0	17.7417	fixed-sign variable	0	31.3238	fixed-sign variable	0	7.65564	fixed-sign variable
708	r_0919	Sphingolipid metabolism	0	1000	fixed-sign variable	0	1000	fixed-sign variable	0	1000	fixed-sign variable	0	1000	fixed-sign variable	0	1000	fixed-sign variable	0	1000	fixed-sign variable	0	1000	fixed-sign variable	0	1000	fixed-sign variable	0	1000	fixed-sign variable	0	1000	fixed-sign variable	0	1000	fixed-sign variable	0	1000	fixed-sign variable	0	1000	fixed-sign variable
709	r_0920	Fatty acid degradation	0	1000	fixed-sign variable	0	1000	fixed-sign variable	0	1000	fixed-sign variable	0	1000	fixed-sign variable	0	1000	fixed-sign variable	0	1000	fixed-sign variable	0	1000	fixed-sign variable	0	1000	fixed-sign variable	0	1000	fixed-sign variable	0	1000	fixed-sign variable	0	1000	fixed-sign variable	0	1000	fixed-sign variable	0	1000	fixed-sign variable
710	r_0921	Sphingolipid metabolism	0	0	blocked	0	0	blocked	0	0	blocked	0	0	blocked	0	0	blocked	0	0	blocked	0	0	blocked	0	0	blocked	0	0	blocked	0	0	blocked	0	0	blocked	0	0	blocked	0	0	blocked
711	r_0922	Sphingolipid metabolism	0	0	blocked	0	0	blocked	0	0	blocked	0	0	blocked	0	0	blocked	0	0	blocked	0	0	blocked	0	0	blocked	0	0	blocked	0	0	blocked	0	0	blocked	0	0	blocked	0	0	blocked
712	r_0929	Arginine and proline metabolism	0	0	blocked	0	0	blocked	0	0	blocked	0	0	blocked	0	0	blocked	0	0	blocked	0	0	blocked	0	0	blocked	0	0	blocked	0	0	blocked	0	0	blocked	0	0	blocked	0	0	blocked
713	r_0935	Porphyrin and chlorophyll metabolism	0	0	blocked	0	0	blocked	0	0	blocked	0	0	blocked	0	0	blocked	0	0	blocked	0	0	blocked	0	0	blocked	0	0	blocked	0	0	blocked	0	0	blocked	0	0	blocked	0	0	blocked
714	r_0936	Arginine and proline metabolism	0	0	blocked	0	0	blocked	0	0	blocked	0	0	blocked	0	0	blocked	0	0	blocked	0	0	blocked	0	0	blocked	0	0	blocked	0	0	blocked	0	0	blocked	0	0	blocked	0	0	blocked
715	r_0937	Arginine and proline metabolism	0	0	blocked	0	0.63559	fixed-sign variable	0	0.63559	fixed-sign variable	0	2.8333	fixed-sign variable	0	0.63559	fixed-sign variable	0	0	blocked	0	0	blocked	0	5.55002	fixed-sign variable	0	4.43883	fixed-sign variable	0	1.74405	fixed-sign variable	0	4.43883	fixed-sign variable	0	9.04317	fixed-sign variable	0	1.74405	fixed-sign variable
716	r_0938	Phenylalanine, tyrosine and tryptophan biosynthesis	0	0	blocked	0	0.77304	fixed-sign variable	0	0.77304	fixed-sign variable	0	1.05263	fixed-sign variable	0	0.77304	fixed-sign variable	0	0	blocked	0	0	blocked	0	6.24359	fixed-sign variable	0	6.19787	fixed-sign variable	0	1.05263	fixed-sign variable	0	6.19787	fixed-sign variable	0	9.67216	fixed-sign variable	0	1.05263	fixed-sign variable
717	r_0939	Phenylalanine, tyrosine and tryptophan biosynthesis	0	0	blocked	0	1.77383	fixed-sign variable	0	1.77383	fixed-sign variable	0	3.99788	fixed-sign variable	0	1.77383	fixed-sign variable	0	0	blocked	0	0	blocked	0	7.41882	fixed-sign variable	0	7.41882	fixed-sign variable	0	3.99788	fixed-sign variable	0	7.41882	fixed-sign variable	0	10.4957	fixed-sign variable	0	3.99788	fixed-sign variable
718	r_0940	Arginine and proline metabolism	0	0.05982	fixed-sign variable	0	5.41131	fixed-sign variable	0	5.41131	fixed-sign variable	0	7.87507	fixed-sign variable	0	5.41131	fixed-sign variable	0	5.05982	fixed-sign variable	0	0.05982	fixed-sign variable	0	16.8639	fixed-sign variable	0	16.8639	fixed-sign variable	0	7.87507	fixed-sign variable	0	16.8639	fixed-sign variable	0	23.5306	fixed-sign variable	0	7.87507	fixed-sign variable
719	r_0941	Aminoacyl-tRNA biosynthesis	0	0	blocked	0	0	blocked	0	0	blocked	0	0	blocked	0	0	blocked	0	0	blocked	0	0	blocked	0	0	blocked	0	0	blocked	0	0	blocked	0	0	blocked	0	0	blocked	0	0	blocked
720	r_0942	Porphyrin and chlorophyll metabolism	0	0	blocked	0	0	blocked	0	0	blocked	0	0	blocked	0	0	blocked	0	0	blocked	0	0	blocked	0	0	blocked	0	0	blocked	0	0	blocked	0	0	blocked	0	0	blocked	0	0	blocked
721	r_0943	Purine metabolism	0	0	blocked	0	0	blocked	0	0	blocked	0	0	blocked	0	0	blocked	0	0	blocked	0	0	blocked	0	0	blocked	0	0	blocked	0	0	blocked	0	0	blocked	0	0	blocked	0	0	blocked
722	r_0949	Purine metabolism	0	0.11964	fixed-sign variable	0	5.41131	fixed-sign variable	0	5.41131	fixed-sign variable	0	10.9473	fixed-sign variable	0	5.41131	fixed-sign variable	0	8.08803	fixed-sign variable	0	0.11964	fixed-sign variable	0	21.6605	fixed-sign variable	0	21.6605	fixed-sign variable	0	10.7695	fixed-sign variable	0	21.6605	fixed-sign variable	0	31.6605	fixed-sign variable	0	10.7695	fixed-sign variable
723	r_0950	Purine metabolism	0	0	blocked	0	0	blocked	0	0	blocked	0	0	blocked	0	0	blocked	0	0	blocked	0	0	blocked	0	0	blocked	0	0	blocked	0	0	blocked	0	0	blocked	0	0	blocked	0	0	blocked
724	r_0951	Purine metabolism	0	0.11964	fixed-sign variable	-0.51468	5.41131	sign variable	-0.51468	5.41131	sign variable	-2.30943	10.9473	sign variable	-0.51468	5.41131	sign variable	0	8.08803	fixed-sign variable	0	0.11964	fixed-sign variable	-4.52683	21.6605	sign variable	-3.58884	21.6605	sign variable	-1.43207	10.7695	sign variable	-3.58884	21.6605	sign variable	-7.37599	31.6605	sign variable	-1.43207	10.7695	sign variable
725	r_0953	Vitamin B metabolism	0	0	blocked	0	0	blocked	0	0	blocked	0	0	blocked	0	0	blocked	0	0	blocked	0	0	blocked	0	0	blocked	0	0	blocked	0	0	blocked	0	0	blocked	0	0	blocked	0	0	blocked
726	r_0954	Vitamin B metabolism	0	0	blocked	0	0	blocked	0	0	blocked	0	0	blocked	0	0	blocked	0	0	blocked	0	0	blocked	0	0	blocked	0	0	blocked	0	0	blocked	0	0	blocked	0	0	blocked	0	0	blocked
727	r_0955	Vitamin B metabolism	0	0	blocked	0	0	blocked	0	0	blocked	0	0	blocked	0	0	blocked	0	0	blocked	0	0	blocked	0	0	blocked	0	0	blocked	0	0	blocked	0	0	blocked	0	0	blocked	0	0	blocked
728	r_0956	Vitamin B metabolism	0	0	blocked	0	14	fixed-sign variable	0	14	fixed-sign variable	0	14	fixed-sign variable	0	14	fixed-sign variable	0	0	blocked	0	0	blocked	0	14	fixed-sign variable	0	14	fixed-sign variable	0	14	fixed-sign variable	0	14	fixed-sign variable	0	14	fixed-sign variable	0	14	fixed-sign variable
729	r_0957	Arginine and proline metabolism	0	0.05982	fixed-sign variable	0	5.41131	fixed-sign variable	0	5.41131	fixed-sign variable	0	7.87507	fixed-sign variable	0	5.41131	fixed-sign variable	0	5.05982	fixed-sign variable	0	0.05982	fixed-sign variable	0	16.8639	fixed-sign variable	0	16.8639	fixed-sign variable	0	7.87507	fixed-sign variable	0	16.8639	fixed-sign variable	0	23.5306	fixed-sign variable	0	7.87507	fixed-sign variable
730	r_0958	Citrate cycle (TCA cycle)	13.3205	17.6444	fixed-sign variable	7.2872	27.3667	fixed-sign variable	7.2872	27.3667	fixed-sign variable	0	34.1833	fixed-sign variable	7.2872	27.3667	fixed-sign variable	0	27.6444	fixed-sign variable	13.3205	17.6444	fixed-sign variable	0	57.8032	fixed-sign variable	0	54.0417	fixed-sign variable	0	33.9913	fixed-sign variable	0	54.0417	fixed-sign variable	0	79.2616	fixed-sign variable	0	33.9913	fixed-sign variable
731	r_0959	Gluconeogenesis	0.84018	1.07947	fixed-sign variable	0	9.8378	fixed-sign variable	0	9.8378	fixed-sign variable	0	20.0825	fixed-sign variable	0	9.8378	fixed-sign variable	0	14.9324	fixed-sign variable	0.84018	1.07947	fixed-sign variable	0	43.8838	fixed-sign variable	0	43.8838	fixed-sign variable	0	19.6399	fixed-sign variable	0	43.8838	fixed-sign variable	0	64.8838	fixed-sign variable	0	19.6399	fixed-sign variable
732	r_0960	Gluconeogenesis	0	0	blocked	0	1.81818	fixed-sign variable	0	1.81818	fixed-sign variable	0	1.81818	fixed-sign variable	0	1.81818	fixed-sign variable	0	0	blocked	0	0	blocked	0	12.7273	fixed-sign variable	0	12.7273	fixed-sign variable	0	1.81818	fixed-sign variable	0	12.7273	fixed-sign variable	0	23.6364	fixed-sign variable	0	1.81818	fixed-sign variable
733	r_0961	Gluconeogenesis	13.3205	13.6196	fixed-sign variable	5.38303	16.8607	fixed-sign variable	5.38303	16.8607	fixed-sign variable	0	20.5552	fixed-sign variable	5.38303	16.8607	fixed-sign variable	0	17.5886	fixed-sign variable	13.3205	13.6196	fixed-sign variable	0	31.4247	fixed-sign variable	0	30.1008	fixed-sign variable	0	20.3314	fixed-sign variable	0	30.1008	fixed-sign variable	0	38.9589	fixed-sign variable	0	20.3314	fixed-sign variable
734	r_0962	Gluconeogenesis	14.3402	14.5196	fixed-sign variable	11.1073	23.0946	fixed-sign variable	11.1073	23.0946	fixed-sign variable	3.59573	33.3001	fixed-sign variable	11.1073	23.0946	fixed-sign variable	9.34018	24.5196	fixed-sign variable	14.3402	14.5196	fixed-sign variable	3.59573	73.3001	fixed-sign variable	3.59573	72.7946	fixed-sign variable	3.59573	32.7946	fixed-sign variable	3.59573	72.7946	fixed-sign variable	3.59573	113.3	fixed-sign variable	3.59573	32.7946	fixed-sign variable
735	r_0963	Ubiquinone and other terpenoid-quinone biosynthesis	0	0	blocked	0	0	blocked	0	0	blocked	0	0	blocked	0	0	blocked	0	0	blocked	0	0	blocked	0	0	blocked	0	0	blocked	0	0	blocked	0	0	blocked	0	0	blocked	0	0	blocked
736	r_0965	Riboflavin metabolism	0	0.11964	fixed-sign variable	0	5.41131	fixed-sign variable	0	5.41131	fixed-sign variable	0	15.7501	fixed-sign variable	0	5.41131	fixed-sign variable	0	10.1196	fixed-sign variable	0	0.11964	fixed-sign variable	0	35.7501	fixed-sign variable	0	35.4835	fixed-sign variable	0	15.3113	fixed-sign variable	0	35.4835	fixed-sign variable	0	55.7501	fixed-sign variable	0	15.3113	fixed-sign variable
737	r_0966	Riboflavin metabolism	0	0	blocked	0	0	blocked	0	0	blocked	0	0	blocked	0	0	blocked	0	0	blocked	0	0	blocked	0	0	blocked	0	0	blocked	0	0	blocked	0	0	blocked	0	0	blocked	0	0	blocked
738	r_0967	Riboflavin metabolism	0	0	blocked	0	0	blocked	0	0	blocked	0	0	blocked	0	0	blocked	0	0	blocked	0	0	blocked	0	0	blocked	0	0	blocked	0	0	blocked	0	0	blocked	0	0	blocked	0	0	blocked
739	r_0968	Riboflavin metabolism	0	0	blocked	0	0	blocked	0	0	blocked	0	0	blocked	0	0	blocked	0	0	blocked	0	0	blocked	0	0	blocked	0	0	blocked	0	0	blocked	0	0	blocked	0	0	blocked	0	0	blocked
740	r_0969	Pentose phosphate pathway	0	0.11964	fixed-sign variable	0	5.41131	fixed-sign variable	0	5.41131	fixed-sign variable	0	15.7501	fixed-sign variable	0	5.41131	fixed-sign variable	10	20.1196	fixed-sign variable	0	0.11964	fixed-sign variable	0	35.7501	fixed-sign variable	0	35.4835	fixed-sign variable	0	15.3113	fixed-sign variable	0	35.4835	fixed-sign variable	0	55.7501	fixed-sign variable	0	15.3113	fixed-sign variable
741	r_0970		0	0	blocked	0	0	blocked	0	0	blocked	0	0	blocked	0	0	blocked	0	0	blocked	0	0	blocked	0	0	blocked	0	0	blocked	0	0	blocked	0	0	blocked	0	0	blocked	0	0	blocked
742	r_0971		0	0	blocked	0	0.34358	fixed-sign variable	0	0.34358	fixed-sign variable	0	1.05263	fixed-sign variable	0	0.34358	fixed-sign variable	0	0	blocked	0	0	blocked	0	2.54943	fixed-sign variable	0	2.34892	fixed-sign variable	0	0.96618	fixed-sign variable	0	2.34892	fixed-sign variable	0	3.93671	fixed-sign variable	0	0.96618	fixed-sign variable
743	r_0972		0	0	blocked	0	0	blocked	0	0	blocked	0	0	blocked	0	0	blocked	0	0	blocked	0	0	blocked	0	0	blocked	0	0	blocked	0	0	blocked	0	0	blocked	0	0	blocked	0	0	blocked
744	r_0973		0	0	blocked	0	0.36687	fixed-sign variable	0	0.36687	fixed-sign variable	0	1.05263	fixed-sign variable	0	0.36687	fixed-sign variable	0	0	blocked	0	0	blocked	0	2.73945	fixed-sign variable	0	2.5128	fixed-sign variable	0	1.02753	fixed-sign variable	0	2.5128	fixed-sign variable	0	4.23013	fixed-sign variable	0	1.02753	fixed-sign variable
745	r_0974	Purine metabolism	0	0	blocked	0	0	blocked	0	0	blocked	0	0	blocked	0	0	blocked	0	0	blocked	0	0	blocked	0	0	blocked	0	0	blocked	0	0	blocked	0	0	blocked	0	0	blocked	0	0	blocked
746	r_0975	Purine metabolism	0	0	blocked	0	0	blocked	0	0	blocked	0	0	blocked	0	0	blocked	0	0	blocked	0	0	blocked	0	0	blocked	0	0	blocked	0	0	blocked	0	0	blocked	0	0	blocked	0	0	blocked
747	r_0976	Purine metabolism	0	0	blocked	0	0.36687	fixed-sign variable	0	0.36687	fixed-sign variable	0	1.05263	fixed-sign variable	0	0.36687	fixed-sign variable	0	0	blocked	0	0	blocked	0	2.84343	fixed-sign variable	0	2.57263	fixed-sign variable	0	1.02753	fixed-sign variable	0	2.57263	fixed-sign variable	0	4.39388	fixed-sign variable	0	1.02753	fixed-sign variable
748	r_0977	Purine metabolism	0	0	blocked	0	0	blocked	0	0	blocked	0	0	blocked	0	0	blocked	0	0	blocked	0	0	blocked	0	0	blocked	0	0	blocked	0	0	blocked	0	0	blocked	0	0	blocked	0	0	blocked
749	r_0978	Purine metabolism	0	0	blocked	0	0	blocked	0	0	blocked	0	0	blocked	0	0	blocked	0	0	blocked	0	0	blocked	0	0	blocked	0	0	blocked	0	0	blocked	0	0	blocked	0	0	blocked	0	0	blocked
750	r_0979	Purine metabolism	0	0	blocked	0	0	blocked	0	0	blocked	0	0	blocked	0	0	blocked	0	0	blocked	0	0	blocked	0	0	blocked	0	0	blocked	0	0	blocked	0	0	blocked	0	0	blocked	0	0	blocked
751	r_0982	Pentose phosphate pathway	5.54018	5.65982	fixed-sign variable	0	4.82738	fixed-sign variable	0	4.82738	fixed-sign variable	0	6.86909	fixed-sign variable	0	4.82738	fixed-sign variable	1.99215	6.66667	fixed-sign variable	5.54018	5.65982	fixed-sign variable	0	10.8578	fixed-sign variable	0	10.6552	fixed-sign variable	0	6.86909	fixed-sign variable	0	10.6552	fixed-sign variable	0	14.778	fixed-sign variable	0	6.86909	fixed-sign variable
752	r_0983	Nicotinate and nicotinamide metabolism	0	0	blocked	0	0	blocked	0	0	blocked	0	0	blocked	0	0	blocked	0	0	blocked	0	0	blocked	0	0	blocked	0	0	blocked	0	0	blocked	0	0	blocked	0	0	blocked	0	0	blocked
753	r_0984	Pentose phosphate pathway	1.08036	1.31964	fixed-sign variable	-0.1713	9.65476	sign variable	-0.1713	9.65476	sign variable	-2.74019	12.9365	sign variable	-0.1713	9.65476	sign variable	6.66667	16.0157	fixed-sign variable	1.08036	1.31964	fixed-sign variable	-5.66259	21.6834	sign variable	-5.20269	21.3103	sign variable	-2.07979	12.9365	sign variable	-5.20269	21.3103	sign variable	-7.71134	29.556	sign variable	-2.07979	12.9365	sign variable
754	r_0985	Ubiquinone and other terpenoid-quinone biosynthesis	0	0	blocked	0	0	blocked	0	0	blocked	0	0	blocked	0	0	blocked	0	0	blocked	0	0	blocked	0	0	blocked	0	0	blocked	0	0	blocked	0	0	blocked	0	0	blocked	0	0	blocked
755	r_0986	Steroid biosynthesis	0	0	blocked	0	0.77778	fixed-sign variable	0	0.77778	fixed-sign variable	0	0.77778	fixed-sign variable	0	0.77778	fixed-sign variable	0	0	blocked	0	0	blocked	0	0.77778	fixed-sign variable	0	0.77778	fixed-sign variable	0	0.77778	fixed-sign variable	0	0.77778	fixed-sign variable	0	0.77778	fixed-sign variable	0	0.77778	fixed-sign variable
756	r_0987	Carbon metabolism	0	0	blocked	0	0	blocked	0	0	blocked	0	0	blocked	0	0	blocked	0	0	blocked	0	0	blocked	0	0	blocked	0	0	blocked	0	0	blocked	0	0	blocked	0	0	blocked	0	0	blocked
757	r_0988	Lysine biosynthesis	0	0	blocked	0	0.56961	fixed-sign variable	0	0.56961	fixed-sign variable	0	1.42857	fixed-sign variable	0	0.56961	fixed-sign variable	0	0	blocked	0	0	blocked	0	3.74959	fixed-sign variable	0	3.54235	fixed-sign variable	0	1.42857	fixed-sign variable	0	3.54235	fixed-sign variable	0	5.71787	fixed-sign variable	0	1.42857	fixed-sign variable
758	r_0989	Lysine biosynthesis	0	0	blocked	0	0.56961	fixed-sign variable	0	0.56961	fixed-sign variable	0	1.42857	fixed-sign variable	0	0.56961	fixed-sign variable	0	0	blocked	0	0	blocked	0	3.74959	fixed-sign variable	0	3.54235	fixed-sign variable	0	1.42857	fixed-sign variable	0	3.54235	fixed-sign variable	0	5.71787	fixed-sign variable	0	1.42857	fixed-sign variable
759	r_0990	Gluconeogenesis	-0.11964	4.51964	sign variable	-5.41131	13.0946	sign variable	-5.41131	13.0946	sign variable	-15.7501	23.3001	sign variable	-5.41131	13.0946	sign variable	-10.1196	14.5196	sign variable	-0.11964	4.51964	sign variable	-35.7501	53.3001	sign variable	-35.4835	52.7946	sign variable	-15.3113	22.7946	sign variable	-35.4835	52.7946	sign variable	-55.7501	83.3001	sign variable	-15.3113	22.7946	sign variable
760	r_0992		0	0.02991	fixed-sign variable	0	1.35283	fixed-sign variable	0	1.35283	fixed-sign variable	0	4.6917	fixed-sign variable	0	1.35283	fixed-sign variable	0	2.52991	fixed-sign variable	0	0.02991	fixed-sign variable	0	10.2886	fixed-sign variable	0	8.87087	fixed-sign variable	0	3.82782	fixed-sign variable	0	8.87087	fixed-sign variable	0	15.8302	fixed-sign variable	0	3.82782	fixed-sign variable
761	r_0993	Sphingolipid metabolism	0	0	blocked	0	0	blocked	0	0	blocked	0	0	blocked	0	0	blocked	0	0	blocked	0	0	blocked	0	0	blocked	0	0	blocked	0	0	blocked	0	0	blocked	0	0	blocked	0	0	blocked
762	r_0995	Aminoacyl-tRNA biosynthesis	0	0	blocked	0	0	blocked	0	0	blocked	0	0	blocked	0	0	blocked	0	0	blocked	0	0	blocked	0	0	blocked	0	0	blocked	0	0	blocked	0	0	blocked	0	0	blocked	0	0	blocked
763	r_0996	Phenylalanine, tyrosine and tryptophan biosynthesis	0	0	blocked	0	1.77383	fixed-sign variable	0	1.77383	fixed-sign variable	0	4.05122	fixed-sign variable	0	1.77383	fixed-sign variable	0	0	blocked	0	0	blocked	0	7.99512	fixed-sign variable	0	7.99512	fixed-sign variable	0	4.05122	fixed-sign variable	0	7.99512	fixed-sign variable	0	11.5245	fixed-sign variable	0	4.05122	fixed-sign variable
764	r_0997	Phenylalanine, tyrosine and tryptophan biosynthesis	0	0	blocked	0	1.77383	fixed-sign variable	0	1.77383	fixed-sign variable	0	4.05122	fixed-sign variable	0	1.77383	fixed-sign variable	0	0	blocked	0	0	blocked	0	7.99512	fixed-sign variable	0	7.99512	fixed-sign variable	0	4.05122	fixed-sign variable	0	7.99512	fixed-sign variable	0	11.5245	fixed-sign variable	0	4.05122	fixed-sign variable
765	r_0998	Porphyrin and chlorophyll metabolism	0	0	blocked	0	0	blocked	0	0	blocked	0	0	blocked	0	0	blocked	0	0	blocked	0	0	blocked	0	0	blocked	0	0	blocked	0	0	blocked	0	0	blocked	0	0	blocked	0	0	blocked
766	r_0999	Porphyrin and chlorophyll metabolism	0	0	blocked	0	0	blocked	0	0	blocked	0	0	blocked	0	0	blocked	0	0	blocked	0	0	blocked	0	0	blocked	0	0	blocked	0	0	blocked	0	0	blocked	0	0	blocked	0	0	blocked
767	r_1000		0	1000	fixed-sign variable	0	1000	fixed-sign variable	0	1000	fixed-sign variable	0	1000	fixed-sign variable	0	1000	fixed-sign variable	0	1000	fixed-sign variable	0	1000	fixed-sign variable	0	1000	fixed-sign variable	0	1000	fixed-sign variable	0	1000	fixed-sign variable	0	1000	fixed-sign variable	0	1000	fixed-sign variable	0	1000	fixed-sign variable
768	r_1001	Cysteine and methionine metabolism	0	0	blocked	0	0.35484	fixed-sign variable	0	0.35484	fixed-sign variable	0	0.95238	fixed-sign variable	0	0.35484	fixed-sign variable	0	0	blocked	0	0	blocked	0	3.12806	fixed-sign variable	0	2.56068	fixed-sign variable	0	0.95238	fixed-sign variable	0	2.56068	fixed-sign variable	0	5.05855	fixed-sign variable	0	0.95238	fixed-sign variable
769	r_1002	Cysteine and methionine metabolism	0	0	blocked	0	0.63559	fixed-sign variable	0	0.63559	fixed-sign variable	0	2.8333	fixed-sign variable	0	0.63559	fixed-sign variable	0	0	blocked	0	0	blocked	0	5.55002	fixed-sign variable	0	4.43883	fixed-sign variable	0	1.74405	fixed-sign variable	0	4.43883	fixed-sign variable	0	9.04317	fixed-sign variable	0	1.74405	fixed-sign variable
770	r_1003	Sphingolipid metabolism	0	0	blocked	0	0	blocked	0	0	blocked	0	0	blocked	0	0	blocked	0	0	blocked	0	0	blocked	0	0	blocked	0	0	blocked	0	0	blocked	0	0	blocked	0	0	blocked	0	0	blocked
771	r_1004	Sphingolipid metabolism	0	0.11964	fixed-sign variable	0	5.41131	fixed-sign variable	0	5.41131	fixed-sign variable	0	15.7501	fixed-sign variable	0	5.41131	fixed-sign variable	0	10.1196	fixed-sign variable	0	0.11964	fixed-sign variable	0	35.7501	fixed-sign variable	0	35.4835	fixed-sign variable	0	15.3113	fixed-sign variable	0	35.4835	fixed-sign variable	0	55.7501	fixed-sign variable	0	15.3113	fixed-sign variable
772	r_1005	Sphingolipid metabolism	0	0.11964	fixed-sign variable	0	5.41131	fixed-sign variable	0	5.41131	fixed-sign variable	0	15.7501	fixed-sign variable	0	5.41131	fixed-sign variable	0	10.1196	fixed-sign variable	0	0.11964	fixed-sign variable	0	35.7501	fixed-sign variable	0	35.4835	fixed-sign variable	0	15.3113	fixed-sign variable	0	35.4835	fixed-sign variable	0	55.7501	fixed-sign variable	0	15.3113	fixed-sign variable
773	r_1006	Sphingolipid metabolism	0	0.11964	fixed-sign variable	0	5.41131	fixed-sign variable	0	5.41131	fixed-sign variable	0	15.7501	fixed-sign variable	0	5.41131	fixed-sign variable	0	10.1196	fixed-sign variable	0	0.11964	fixed-sign variable	0	35.7501	fixed-sign variable	0	35.4835	fixed-sign variable	0	15.3113	fixed-sign variable	0	35.4835	fixed-sign variable	0	55.7501	fixed-sign variable	0	15.3113	fixed-sign variable
774	r_1007	Sphingolipid metabolism	0	0.11964	fixed-sign variable	0	5.41131	fixed-sign variable	0	5.41131	fixed-sign variable	0	15.7501	fixed-sign variable	0	5.41131	fixed-sign variable	0	10.1196	fixed-sign variable	0	0.11964	fixed-sign variable	0	35.7501	fixed-sign variable	0	35.4835	fixed-sign variable	0	15.3113	fixed-sign variable	0	35.4835	fixed-sign variable	0	55.7501	fixed-sign variable	0	15.3113	fixed-sign variable
775	r_1008		0	0	blocked	0	0	blocked	0	0	blocked	0	0	blocked	0	0	blocked	0	0	blocked	0	0	blocked	0	0	blocked	0	0	blocked	0	0	blocked	0	0	blocked	0	0	blocked	0	0	blocked
776	r_1009		0	0	blocked	0	0	blocked	0	0	blocked	0	0	blocked	0	0	blocked	0	0	blocked	0	0	blocked	0	0	blocked	0	0	blocked	0	0	blocked	0	0	blocked	0	0	blocked	0	0	blocked
777	r_1010	Steroid biosynthesis	0	0	blocked	0	0	blocked	0	0	blocked	0	0	blocked	0	0	blocked	0	0	blocked	0	0	blocked	0	0	blocked	0	0	blocked	0	0	blocked	0	0	blocked	0	0	blocked	0	0	blocked
778	r_1011	Steroid biosynthesis	0.8	0.8	fixed	0.8	0.8	fixed	0.8	0.8	fixed	0.8	0.8	fixed	0.8	0.8	fixed	0.8	0.8	fixed	0.8	0.8	fixed	0.8	0.8	fixed	0.8	0.8	fixed	0.8	0.8	fixed	0.8	0.8	fixed	0.8	0.8	fixed	0.8	0.8	fixed
779	r_1012	Steroid biosynthesis	0.8	0.8	fixed	0.8	0.8	fixed	0.8	0.8	fixed	0.8	0.8	fixed	0.8	0.8	fixed	0.8	0.8	fixed	0.8	0.8	fixed	0.8	0.8	fixed	0.8	0.8	fixed	0.8	0.8	fixed	0.8	0.8	fixed	0.8	0.8	fixed	0.8	0.8	fixed
780	r_1021	Citrate cycle (TCA cycle)	-1000	22.4	sign variable	-1000	22.4	sign variable	-1000	22.4	sign variable	-1000	22.4	sign variable	-1000	22.4	sign variable	-1000	22.4	sign variable	-1000	22.4	sign variable	-1000	22.4	sign variable	-1000	22.4	sign variable	-1000	22.4	sign variable	-1000	22.4	sign variable	-1000	22.4	sign variable	-1000	22.4	sign variable
781	r_1022	Citrate cycle (TCA cycle)	0	0.11964	fixed-sign variable	0	5.41131	fixed-sign variable	0	5.41131	fixed-sign variable	0	15.7501	fixed-sign variable	0	5.41131	fixed-sign variable	0	10.1196	fixed-sign variable	0	0.11964	fixed-sign variable	0	33.7126	fixed-sign variable	0	33.7126	fixed-sign variable	0	15.3113	fixed-sign variable	0	33.7126	fixed-sign variable	0	48.7126	fixed-sign variable	0	15.3113	fixed-sign variable
782	r_1023	Alanine, aspartate and glutamate metabolism	0	0.05982	fixed-sign variable	0	2.10377	fixed-sign variable	0	2.10377	fixed-sign variable	0	4.1422	fixed-sign variable	0	2.10377	fixed-sign variable	0	3.09637	fixed-sign variable	0	0.05982	fixed-sign variable	0	6.87137	fixed-sign variable	0	6.50678	fixed-sign variable	0	4.00678	fixed-sign variable	0	6.50678	fixed-sign variable	0	9.73595	fixed-sign variable	0	4.00678	fixed-sign variable
783	r_1024	Galactose metabolism	0	0	blocked	0	0	blocked	0	0	blocked	0	0	blocked	0	0	blocked	0	0	blocked	0	0	blocked	0	0	blocked	4.16667	10	fixed-sign variable	0	0	blocked	0	0	blocked	0	0	blocked	0	0	blocked
784	r_1025	Purine metabolism	0	0	blocked	0	4.18342	fixed-sign variable	0	4.18342	fixed-sign variable	0	6.29222	fixed-sign variable	0	4.18342	fixed-sign variable	0	0	blocked	0	0	blocked	0	13.7922	fixed-sign variable	0	13.7922	fixed-sign variable	0	6.29223	fixed-sign variable	0	13.7922	fixed-sign variable	0	20.1092	fixed-sign variable	0	6.29222	fixed-sign variable
785	r_1026	Purine metabolism	0	0	blocked	0	4.18342	fixed-sign variable	0	4.18342	fixed-sign variable	0	7.18342	fixed-sign variable	0	4.18342	fixed-sign variable	0	0	blocked	0	0	blocked	0	16.6654	fixed-sign variable	0	16.6654	fixed-sign variable	0	7.18342	fixed-sign variable	0	16.6654	fixed-sign variable	0	25.8962	fixed-sign variable	0	7.18342	fixed-sign variable
786	r_1027	Sulfur metabolism	0	0	blocked	0	3.93852	fixed-sign variable	0	3.93852	fixed-sign variable	0	4.76803	fixed-sign variable	0	3.93852	fixed-sign variable	0	0	blocked	0	0	blocked	0	8.62427	fixed-sign variable	0	8.62427	fixed-sign variable	0	4.76803	fixed-sign variable	0	8.62427	fixed-sign variable	0	12.2606	fixed-sign variable	0	4.76803	fixed-sign variable
787	r_1029		0	0	blocked	0	0	blocked	0	0	blocked	0	0	blocked	0	0	blocked	0	0	blocked	0	0	blocked	0	0	blocked	0	0	blocked	0	0	blocked	0	0	blocked	0	0	blocked	0	0	blocked
788	r_1030	Gluconeogenesis	0	0.11964	fixed-sign variable	0	5.41131	fixed-sign variable	0	5.41131	fixed-sign variable	0	15.7501	fixed-sign variable	0	5.41131	fixed-sign variable	0	10.1196	fixed-sign variable	0	0.11964	fixed-sign variable	0	33.7126	fixed-sign variable	0	33.7126	fixed-sign variable	0	15.3113	fixed-sign variable	0	33.7126	fixed-sign variable	0	46.7701	fixed-sign variable	0	15.3113	fixed-sign variable
789	r_1031	Folate biosynthesis	0	0	blocked	0	0	blocked	0	0	blocked	0	0	blocked	0	0	blocked	0	0	blocked	0	0	blocked	0	0	blocked	0	0	blocked	0	0	blocked	0	0	blocked	0	0	blocked	0	0	blocked
790	r_1032	Thiamine metabolism	0	0	blocked	0	0	blocked	0	0	blocked	0	0	blocked	0	0	blocked	0	0	blocked	0	0	blocked	0	0	blocked	0	0	blocked	0	0	blocked	0	0	blocked	0	0	blocked	0	0	blocked
791	r_1033	Thiamine metabolism	0	0	blocked	0	0	blocked	0	0	blocked	0	0	blocked	0	0	blocked	0	0	blocked	0	0	blocked	0	0	blocked	0	0	blocked	0	0	blocked	0	0	blocked	0	0	blocked	0	0	blocked
792	r_1034	Thiamine metabolism	0	0	blocked	0	0	blocked	0	0	blocked	0	0	blocked	0	0	blocked	0	0	blocked	0	0	blocked	0	0	blocked	0	0	blocked	0	0	blocked	0	0	blocked	0	0	blocked	0	0	blocked
793	r_1035	Thiamine metabolism	0	0	blocked	0	0	blocked	0	0	blocked	0	0	blocked	0	0	blocked	0	0	blocked	0	0	blocked	0	0	blocked	0	0	blocked	0	0	blocked	0	0	blocked	0	0	blocked	0	0	blocked
794	r_1036	Thiamine metabolism	0	0.05982	fixed-sign variable	0	2.70566	fixed-sign variable	0	2.70566	fixed-sign variable	0	6.56837	fixed-sign variable	0	2.70566	fixed-sign variable	0	4.85282	fixed-sign variable	0	0.05982	fixed-sign variable	0	14.4403	fixed-sign variable	0	14.4203	fixed-sign variable	0	6.46171	fixed-sign variable	0	14.4203	fixed-sign variable	0	21.107	fixed-sign variable	0	6.46171	fixed-sign variable
795	r_1037		0	0	blocked	0	0	blocked	0	0	blocked	0	0	blocked	0	0	blocked	0	0	blocked	0	0	blocked	0	0	blocked	0	0	blocked	0	0	blocked	0	0	blocked	0	0	blocked	0	0	blocked
796	r_1038	Selenocompound metabolism	0.86012	0.9	fixed-sign variable	0	10.089	fixed-sign variable	0	10.089	fixed-sign variable	0	14.5334	fixed-sign variable	0	10.089	fixed-sign variable	0	0.9	fixed-sign variable	0.86012	0.9	fixed-sign variable	0	24.1385	fixed-sign variable	0	24.1385	fixed-sign variable	0	14.5334	fixed-sign variable	0	24.1385	fixed-sign variable	0	33.3693	fixed-sign variable	0	14.5334	fixed-sign variable
797	r_1039	Selenocompound metabolism	0	0	blocked	0	0	blocked	0	0	blocked	0	0	blocked	0	0	blocked	0	0	blocked	0	0	blocked	0	0	blocked	0	0	blocked	0	0	blocked	0	0	blocked	0	0	blocked	0	0	blocked
798	r_1040	Glycine, serine and threonine metabolism	0	0.05982	fixed-sign variable	0	2.34452	fixed-sign variable	0	2.34452	fixed-sign variable	0	8.64532	fixed-sign variable	0	2.34452	fixed-sign variable	0	4.01987	fixed-sign variable	0	0.05982	fixed-sign variable	0	18.8723	fixed-sign variable	0	16.0439	fixed-sign variable	0	6.20945	fixed-sign variable	0	16.0439	fixed-sign variable	0	30.3538	fixed-sign variable	0	6.20945	fixed-sign variable
799	r_1041	Glycine, serine and threonine metabolism	0	0.05982	fixed-sign variable	0	2.34452	fixed-sign variable	0	2.34452	fixed-sign variable	0	8.64532	fixed-sign variable	0	2.34452	fixed-sign variable	0	4.01987	fixed-sign variable	0	0.05982	fixed-sign variable	0	18.8723	fixed-sign variable	0	16.0439	fixed-sign variable	0	6.20945	fixed-sign variable	0	16.0439	fixed-sign variable	0	30.3538	fixed-sign variable	0	6.20945	fixed-sign variable
800	r_1042	Aminoacyl-tRNA biosynthesis	0	0	blocked	0	0	blocked	0	0	blocked	0	0	blocked	0	0	blocked	0	0	blocked	0	0	blocked	0	0	blocked	0	0	blocked	0	0	blocked	0	0	blocked	0	0	blocked	0	0	blocked
801	r_1043	Aminoacyl-tRNA biosynthesis	0	0	blocked	0	0	blocked	0	0	blocked	0	0	blocked	0	0	blocked	0	0	blocked	0	0	blocked	0	0	blocked	0	0	blocked	0	0	blocked	0	0	blocked	0	0	blocked	0	0	blocked
802	r_1045	Pyrimidine metabolism	0	0	blocked	0	0.36687	fixed-sign variable	0	0.36687	fixed-sign variable	0	1.05263	fixed-sign variable	0	0.36687	fixed-sign variable	0	0	blocked	0	0	blocked	0	2.84343	fixed-sign variable	0	2.57263	fixed-sign variable	0	1.02753	fixed-sign variable	0	2.57263	fixed-sign variable	0	4.39388	fixed-sign variable	0	1.02753	fixed-sign variable
803	r_1046		0	0	blocked	0	0	blocked	0	0	blocked	0	0	blocked	0	0	blocked	0	0	blocked	0	0	blocked	0	0	blocked	0	0	blocked	0	0	blocked	0	0	blocked	0	0	blocked	0	0	blocked
804	r_1047	Terpenoid backbone biosynthesis	0	0	blocked	0	0	blocked	0	0	blocked	0	0	blocked	0	0	blocked	0	0	blocked	0	0	blocked	0	0	blocked	0	0	blocked	0	0	blocked	0	0	blocked	0	0	blocked	0	0	blocked
805	r_1048	Pentose phosphate pathway	1.08036	5.71964	fixed-sign variable	-10.778	8.65853	sign variable	-10.778	8.65853	sign variable	-23.3001	18.7919	sign variable	-10.778	8.65853	sign variable	-8.91964	15.7196	sign variable	1.08036	5.71964	fixed-sign variable	-53.3001	38.9168	sign variable	-50.4779	38.9168	sign variable	-20.4779	18.6585	sign variable	-50.4779	38.9168	sign variable	-83.3001	58.9168	sign variable	-20.4779	18.6585	sign variable
806	r_1049	Pentose phosphate pathway	5.54018	5.65982	fixed-sign variable	-0.08565	4.82738	sign variable	-0.08565	4.82738	sign variable	-1.3701	6.46827	sign variable	-0.08565	4.82738	sign variable	3.33333	8.00785	fixed-sign variable	5.54018	5.65982	fixed-sign variable	-2.72777	10.8417	sign variable	-2.52677	10.6552	sign variable	-1.0399	6.46827	sign variable	-2.52677	10.6552	sign variable	-3.52874	14.778	sign variable	-1.0399	6.46827	sign variable
807	r_1050	Pentose phosphate pathway	5.54018	5.65982	fixed-sign variable	-0.25232	4.82738	sign variable	-0.25232	4.82738	sign variable	-2.53891	6.46827	sign variable	-0.25232	4.82738	sign variable	3.33333	8.00785	fixed-sign variable	5.54018	5.65982	fixed-sign variable	-5.06341	10.8417	sign variable	-4.70786	10.6552	sign variable	-2.23693	6.46827	sign variable	-4.70786	10.6552	sign variable	-7.36049	14.778	sign variable	-2.23693	6.46827	sign variable
808	r_1051	Starch and sucrose metabolism	0	0.05982	fixed-sign variable	0	6.56837	fixed-sign variable	0	6.56837	fixed-sign variable	0	6.56837	fixed-sign variable	0	6.56837	fixed-sign variable	0	4.85282	fixed-sign variable	0	0.05982	fixed-sign variable	0	14.4403	fixed-sign variable	0	14.4403	fixed-sign variable	0	6.56837	fixed-sign variable	0	14.4403	fixed-sign variable	0	21.107	fixed-sign variable	0	6.56837	fixed-sign variable
809	r_1054	Gluconeogenesis	4.34018	4.45982	fixed-sign variable	3.4124	10	fixed-sign variable	3.4124	10	fixed-sign variable	0.66822	10	fixed-sign variable	3.4124	10	fixed-sign variable	0.99482	6.66667	fixed-sign variable	4.34018	4.45982	fixed-sign variable	-8.46274	20	sign variable	-8.46274	20	sign variable	0.66822	10	fixed-sign variable	-8.46274	20	sign variable	-14.8763	30	sign variable	0.66822	10	fixed-sign variable
810	r_1055	Glycine, serine and threonine metabolism	0	0	blocked	0	1.3435	fixed-sign variable	0	1.3435	fixed-sign variable	0	4.47319	fixed-sign variable	0	1.3435	fixed-sign variable	0	0	blocked	0	0	blocked	0	7.92008	fixed-sign variable	0	7.53602	fixed-sign variable	0	3.66194	fixed-sign variable	0	7.53602	fixed-sign variable	0	9.73827	fixed-sign variable	0	3.66194	fixed-sign variable
811	r_1056	Ubiquinone and other terpenoid-quinone biosynthesis	0	0	blocked	0	0.42442	fixed-sign variable	0	0.42442	fixed-sign variable	0	0.90909	fixed-sign variable	0	0.42442	fixed-sign variable	0	0	blocked	0	0	blocked	0	3.36193	fixed-sign variable	0	3.17762	fixed-sign variable	0	0.90909	fixed-sign variable	0	3.17762	fixed-sign variable	0	5.20809	fixed-sign variable	0	0.90909	fixed-sign variable
812	r_1057	Aminoacyl-tRNA biosynthesis	0	0	blocked	0	0	blocked	0	0	blocked	0	0	blocked	0	0	blocked	0	0	blocked	0	0	blocked	0	0	blocked	0	0	blocked	0	0	blocked	0	0	blocked	0	0	blocked	0	0	blocked
813	r_1058	Aminoacyl-tRNA biosynthesis	0	0	blocked	0	0	blocked	0	0	blocked	0	0	blocked	0	0	blocked	0	0	blocked	0	0	blocked	0	0	blocked	0	0	blocked	0	0	blocked	0	0	blocked	0	0	blocked	0	0	blocked
814	r_1063	Ubiquinone and other terpenoid-quinone biosynthesis	-1000	1000	sign variable	-1000	1000	sign variable	-1000	1000	sign variable	-1000	1000	sign variable	-1000	1000	sign variable	-1000	1000	sign variable	-1000	1000	sign variable	-1000	1000	sign variable	-1000	1000	sign variable	-1000	1000	sign variable	-1000	1000	sign variable	-1000	1000	sign variable	-1000	1000	sign variable
815	r_1065	Arginine biosynthesis	0	0	blocked	0	0	blocked	0	0	blocked	0	0	blocked	0	0	blocked	0	0	blocked	0	0	blocked	0	0	blocked	0	0	blocked	0	0	blocked	0	0	blocked	0	0	blocked	0	0	blocked
816	r_1066	Aminoacyl-tRNA biosynthesis	0	0	blocked	0	0	blocked	0	0	blocked	0	0	blocked	0	0	blocked	0	0	blocked	0	0	blocked	0	0	blocked	0	0	blocked	0	0	blocked	0	0	blocked	0	0	blocked	0	0	blocked
817	r_1067	Aminoacyl-tRNA biosynthesis	0	0	blocked	0	0	blocked	0	0	blocked	0	0	blocked	0	0	blocked	0	0	blocked	0	0	blocked	0	0	blocked	0	0	blocked	0	0	blocked	0	0	blocked	0	0	blocked	0	0	blocked
818	r_1068		0	0	blocked	0	0	blocked	0	0	blocked	0	0	blocked	0	0	blocked	0	0	blocked	0	0	blocked	0	0	blocked	0	0	blocked	0	0	blocked	0	0	blocked	0	0	blocked	0	0	blocked
819	r_1069	Amino sugar and nucleotide sugar metabolism	0	0	blocked	0	0	blocked	0	0	blocked	0	0	blocked	0	0	blocked	0	0	blocked	0	0	blocked	0	0	blocked	0	0	blocked	0	0	blocked	0	0	blocked	0	0	blocked	0	0	blocked
820	r_1070	Gluconeogenesis	0	0	blocked	0	0	blocked	8.33333	10	fixed-sign variable	0	0	blocked	0	0	blocked	0	0	blocked	0	0	blocked	0	0	blocked	0	0	blocked	0	0	blocked	0	0	blocked	0	0	blocked	0	0	blocked
821	r_1071	Galactose metabolism	0	1000	fixed-sign variable	0	1000	fixed-sign variable	-991.667	10	sign variable	0	1000	fixed-sign variable	0	1000	fixed-sign variable	0	1000	fixed-sign variable	0	1000	fixed-sign variable	0	1000	fixed-sign variable	0	1000	fixed-sign variable	0	1000	fixed-sign variable	0	1000	fixed-sign variable	0	1000	fixed-sign variable	0	1000	fixed-sign variable
822	r_1072	Pyrimidine metabolism	0	0.11964	fixed-sign variable	0	5.41131	fixed-sign variable	0	5.41131	fixed-sign variable	0	15.7501	fixed-sign variable	0	5.41131	fixed-sign variable	0	10.1196	fixed-sign variable	0	0.11964	fixed-sign variable	0	35.7501	fixed-sign variable	0	35.4835	fixed-sign variable	0	15.3113	fixed-sign variable	0	35.4835	fixed-sign variable	0	55.7501	fixed-sign variable	0	15.3113	fixed-sign variable
823	r_1073	Pyrimidine metabolism	0	0	blocked	0	0	blocked	0	0	blocked	0	0	blocked	0	0	blocked	0	0	blocked	0	0	blocked	0	0	blocked	0	0	blocked	0	0	blocked	0	0	blocked	0	0	blocked	0	0	blocked
824	r_1074	Pyrimidine metabolism	0	0.11964	fixed-sign variable	0	5.41131	fixed-sign variable	0	5.41131	fixed-sign variable	0	10.9473	fixed-sign variable	0	5.41131	fixed-sign variable	0	8.08803	fixed-sign variable	0	0.11964	fixed-sign variable	0	21.6605	fixed-sign variable	0	21.6605	fixed-sign variable	0	10.7695	fixed-sign variable	0	21.6605	fixed-sign variable	0	31.6605	fixed-sign variable	0	10.7695	fixed-sign variable
825	r_1075	Arginine biosynthesis	0	0.01994	fixed-sign variable	0	0.90189	fixed-sign variable	0	0.90189	fixed-sign variable	0	2.48686	fixed-sign variable	0	0.90189	fixed-sign variable	0	1.68661	fixed-sign variable	0	0.01994	fixed-sign variable	0	5.60322	fixed-sign variable	0	5.56219	fixed-sign variable	0	2.44476	fixed-sign variable	0	5.56219	fixed-sign variable	0	8.68014	fixed-sign variable	0	2.44476	fixed-sign variable
826	r_1076	Purine metabolism	0	0	blocked	0	0	blocked	0	0	blocked	0	0	blocked	0	0	blocked	0	0	blocked	0	0	blocked	0	0	blocked	0	0	blocked	0	0	blocked	0	0	blocked	0	0	blocked	0	0	blocked
827	r_1077	Pyrimidine metabolism	0	0.11964	fixed-sign variable	0	5.41131	fixed-sign variable	0	5.41131	fixed-sign variable	0	15.7501	fixed-sign variable	0	5.41131	fixed-sign variable	0	10.1196	fixed-sign variable	0	0.11964	fixed-sign variable	0	35.7501	fixed-sign variable	0	35.4835	fixed-sign variable	0	15.3113	fixed-sign variable	0	35.4835	fixed-sign variable	0	55.7501	fixed-sign variable	0	15.3113	fixed-sign variable
828	r_1078	Pyrimidine metabolism	0	0.11964	fixed-sign variable	0	5.41131	fixed-sign variable	0	5.41131	fixed-sign variable	0	15.7501	fixed-sign variable	0	5.41131	fixed-sign variable	0	10.1196	fixed-sign variable	0	0.11964	fixed-sign variable	0	35.7501	fixed-sign variable	0	35.4835	fixed-sign variable	0	15.3113	fixed-sign variable	0	35.4835	fixed-sign variable	0	55.7501	fixed-sign variable	0	15.3113	fixed-sign variable
829	r_1079	Pyrimidine metabolism	0	0.11964	fixed-sign variable	0	5.41131	fixed-sign variable	0	5.41131	fixed-sign variable	0	10.9473	fixed-sign variable	0	5.41131	fixed-sign variable	0	8.08803	fixed-sign variable	0	0.11964	fixed-sign variable	0	21.6605	fixed-sign variable	0	21.6605	fixed-sign variable	0	10.7695	fixed-sign variable	0	21.6605	fixed-sign variable	0	31.6605	fixed-sign variable	0	10.7695	fixed-sign variable
830	r_1080	Pyrimidine metabolism	0	0.11964	fixed-sign variable	0	5.41131	fixed-sign variable	0	5.41131	fixed-sign variable	0	10.9473	fixed-sign variable	0	5.41131	fixed-sign variable	0	8.08803	fixed-sign variable	0	0.11964	fixed-sign variable	0	21.6605	fixed-sign variable	0	21.6605	fixed-sign variable	0	10.7695	fixed-sign variable	0	21.6605	fixed-sign variable	0	31.6605	fixed-sign variable	0	10.7695	fixed-sign variable
831	r_1081	Porphyrin and chlorophyll metabolism	0	0	blocked	0	0	blocked	0	0	blocked	0	0	blocked	0	0	blocked	0	0	blocked	0	0	blocked	0	0	blocked	0	0	blocked	0	0	blocked	0	0	blocked	0	0	blocked	0	0	blocked
832	r_1082	Porphyrin and chlorophyll metabolism	0	0	blocked	0	0	blocked	0	0	blocked	0	0	blocked	0	0	blocked	0	0	blocked	0	0	blocked	0	0	blocked	0	0	blocked	0	0	blocked	0	0	blocked	0	0	blocked	0	0	blocked
833	r_1083	Porphyrin and chlorophyll metabolism	0	0	blocked	0	0	blocked	0	0	blocked	0	0	blocked	0	0	blocked	0	0	blocked	0	0	blocked	0	0	blocked	0	0	blocked	0	0	blocked	0	0	blocked	0	0	blocked	0	0	blocked
834	r_1084	Pentose and glucuronate interconversions	-1000	4.26409	sign variable	-1000	22.3085	sign variable	-1000	22.3085	sign variable	-1000	23.3209	sign variable	-1000	22.3085	sign variable	-1000	19.032	sign variable	-1000	4.26409	sign variable	-1000	43.3209	sign variable	-1000	43.3209	sign variable	-1000	23.3209	sign variable	-1000	43.3209	sign variable	-1000	63.3209	sign variable	-1000	23.3209	sign variable
835	r_1087	Cysteine and methionine metabolism	0	0	blocked	0	1.81818	fixed-sign variable	0	1.81818	fixed-sign variable	0	1.81818	fixed-sign variable	0	1.81818	fixed-sign variable	0	0	blocked	0	0	blocked	0	12.7273	fixed-sign variable	0	12.7273	fixed-sign variable	0	1.81818	fixed-sign variable	0	12.7273	fixed-sign variable	0	23.6364	fixed-sign variable	0	1.81818	fixed-sign variable
836	r_1088	Cysteine and methionine metabolism	0	0	blocked	0	1.81818	fixed-sign variable	0	1.81818	fixed-sign variable	0	1.81818	fixed-sign variable	0	1.81818	fixed-sign variable	0	0	blocked	0	0	blocked	0	12.7273	fixed-sign variable	0	12.7273	fixed-sign variable	0	1.81818	fixed-sign variable	0	12.7273	fixed-sign variable	0	23.6364	fixed-sign variable	0	1.81818	fixed-sign variable
837	r_1089	Aminoacyl-tRNA biosynthesis	0	0	blocked	0	0	blocked	0	0	blocked	0	0	blocked	0	0	blocked	0	0	blocked	0	0	blocked	0	0	blocked	0	0	blocked	0	0	blocked	0	0	blocked	0	0	blocked	0	0	blocked
838	r_1090	Aminoacyl-tRNA biosynthesis	0	0	blocked	0	0	blocked	0	0	blocked	0	0	blocked	0	0	blocked	0	0	blocked	0	0	blocked	0	0	blocked	0	0	blocked	0	0	blocked	0	0	blocked	0	0	blocked	0	0	blocked
839	r_1091		0	0.03988	fixed-sign variable	0	1.80377	fixed-sign variable	0	1.80377	fixed-sign variable	0	4.10523	fixed-sign variable	0	1.80377	fixed-sign variable	0	3.03301	fixed-sign variable	0	0.03988	fixed-sign variable	0	8.66419	fixed-sign variable	0	8.66419	fixed-sign variable	0	4.03857	fixed-sign variable	0	8.66419	fixed-sign variable	0	12.6642	fixed-sign variable	0	4.03857	fixed-sign variable
840	r_1092	Pentose and glucuronate interconversions	0	0	blocked	0	0	blocked	0	0	blocked	0	0	blocked	0	0	blocked	0	0	blocked	10	10	fixed	0	0	blocked	0	0	blocked	0	0	blocked	0	0	blocked	0	0	blocked	0	0	blocked
841	r_1093	Pentose and glucuronate interconversions	0	0	blocked	0	0	blocked	0	0	blocked	0	0	blocked	0	0	blocked	0	0	blocked	10	10	fixed	0	0	blocked	0	0	blocked	0	0	blocked	0	0	blocked	0	0	blocked	0	0	blocked
842	r_1094	Pentose and glucuronate interconversions	10	10	fixed	0	0	blocked	0	0	blocked	0	0	blocked	0	0	blocked	0	0	blocked	10	10	fixed	0	0	blocked	0	0	blocked	0	0	blocked	0	0	blocked	0	0	blocked	0	0	blocked
843	r_1095		0	0	blocked	0	0	blocked	0	0	blocked	0	0	blocked	0	0	blocked	0	0	blocked	0	0	blocked	0	0	blocked	0	0	blocked	0	0	blocked	0	0	blocked	0	0	blocked	0	0	blocked
844	r_1619		0	0.11964	fixed-sign variable	0	5.41131	fixed-sign variable	0	5.41131	fixed-sign variable	0	15.7501	fixed-sign variable	0	5.41131	fixed-sign variable	0	10.1196	fixed-sign variable	0	0.11964	fixed-sign variable	0	35.7501	fixed-sign variable	0	35.4835	fixed-sign variable	0	15.3113	fixed-sign variable	0	35.4835	fixed-sign variable	0	55.7501	fixed-sign variable	0	15.3113	fixed-sign variable
845	r_1838	Lysine biosynthesis	0	0	blocked	0	0.56961	fixed-sign variable	0	0.56961	fixed-sign variable	0	1.42857	fixed-sign variable	0	0.56961	fixed-sign variable	0	0	blocked	0	0	blocked	0	3.74959	fixed-sign variable	0	3.54235	fixed-sign variable	0	1.42857	fixed-sign variable	0	3.54235	fixed-sign variable	0	5.71787	fixed-sign variable	0	1.42857	fixed-sign variable
846	r_2029	Vitamin B metabolism	0	0	blocked	0	0	blocked	0	0	blocked	0	0	blocked	0	0	blocked	0	0	blocked	0	0	blocked	0	0	blocked	0	0	blocked	0	0	blocked	0	0	blocked	0	0	blocked	0	0	blocked
847	r_2112	Tryptophan metabolism	0	0	blocked	0	0	blocked	0	0	blocked	0	0	blocked	0	0	blocked	0	0	blocked	0	0	blocked	0	0	blocked	0	0	blocked	0	0	blocked	0	0	blocked	0	0	blocked	0	0	blocked
848	r_2113		0	0	blocked	0	0	blocked	0	0	blocked	0	0	blocked	0	0	blocked	0	0	blocked	0	0	blocked	0	0	blocked	0	0	blocked	0	0	blocked	0	0	blocked	0	0	blocked	0	0	blocked
849	r_2114		0	0	blocked	0	0	blocked	0	0	blocked	0	0	blocked	0	0	blocked	0	0	blocked	0	0	blocked	0	0	blocked	0	0	blocked	0	0	blocked	0	0	blocked	0	0	blocked	0	0	blocked
850	r_2115	Gluconeogenesis	0	1000	fixed-sign variable	0	1000	fixed-sign variable	0	1000	fixed-sign variable	0	1000	fixed-sign variable	0	1000	fixed-sign variable	0	1000	fixed-sign variable	0	1000	fixed-sign variable	0	1000	fixed-sign variable	0	1000	fixed-sign variable	0	1000	fixed-sign variable	0	1000	fixed-sign variable	0	1000	fixed-sign variable	0	1000	fixed-sign variable
851	r_2116	Gluconeogenesis	0	0.11964	fixed-sign variable	0	9.01697	fixed-sign variable	0	9.01697	fixed-sign variable	0	9.95012	fixed-sign variable	0	9.01697	fixed-sign variable	0	6.43179	fixed-sign variable	0	0.11964	fixed-sign variable	0	23.6101	fixed-sign variable	0	23.6101	fixed-sign variable	0	9.95012	fixed-sign variable	0	23.6101	fixed-sign variable	0	33.5304	fixed-sign variable	0	9.95012	fixed-sign variable
852	r_2117	Tyrosine metabolism	-1000	1000	sign variable	-1000	1000	sign variable	-1000	1000	sign variable	-1000	1000	sign variable	-1000	1000	sign variable	-1000	1000	sign variable	-1000	1000	sign variable	-1000	1000	sign variable	-1000	1000	sign variable	-1000	1000	sign variable	-1000	1000	sign variable	-1000	1000	sign variable	-1000	1000	sign variable
853	r_2118	Tyrosine metabolism	0	0	blocked	0	0.42442	fixed-sign variable	0	0.42442	fixed-sign variable	0	0.90909	fixed-sign variable	0	0.42442	fixed-sign variable	0	0	blocked	0	0	blocked	0	3.36193	fixed-sign variable	0	3.17762	fixed-sign variable	0	0.90909	fixed-sign variable	0	3.17762	fixed-sign variable	0	5.20809	fixed-sign variable	0	0.90909	fixed-sign variable
854	r_2119	Tyrosine metabolism	-1000	1000	sign variable	-1000	1000	sign variable	-1000	1000	sign variable	-1000	1000	sign variable	-1000	1000	sign variable	-1000	1000	sign variable	-1000	1000	sign variable	-1000	1000	sign variable	-1000	1000	sign variable	-1000	1000	sign variable	-1000	1000	sign variable	-1000	1000	sign variable	-1000	1000	sign variable
855	r_2126	Gluconeogenesis	0	0.11964	fixed-sign variable	0	5.41131	fixed-sign variable	0	5.41131	fixed-sign variable	0	15.7501	fixed-sign variable	0	5.41131	fixed-sign variable	0	10.1196	fixed-sign variable	0	0.11964	fixed-sign variable	0	35.7501	fixed-sign variable	0	35.4835	fixed-sign variable	0	15.3113	fixed-sign variable	0	35.4835	fixed-sign variable	0	55.7501	fixed-sign variable	0	15.3113	fixed-sign variable
856	r_2131	Citrate cycle (TCA cycle)	0	0.05982	fixed-sign variable	0	6.25452	fixed-sign variable	0	6.25452	fixed-sign variable	0	7.51337	fixed-sign variable	0	6.25452	fixed-sign variable	0	4.85282	fixed-sign variable	0	0.05982	fixed-sign variable	0	18.7708	fixed-sign variable	0	18.7708	fixed-sign variable	0	7.51337	fixed-sign variable	0	18.7708	fixed-sign variable	0	28.7708	fixed-sign variable	0	7.51337	fixed-sign variable
857	r_2140	Fatty acid biosynthesis	0	0.11964	fixed-sign variable	0	0.35979	fixed-sign variable	0	0.35979	fixed-sign variable	0	0.73478	fixed-sign variable	0	0.35979	fixed-sign variable	0	0.25714	fixed-sign variable	0	0.11964	fixed-sign variable	0	1.69462	fixed-sign variable	0	1.64915	fixed-sign variable	0	0.73478	fixed-sign variable	0	1.64915	fixed-sign variable	0	2.47349	fixed-sign variable	0	0.73478	fixed-sign variable
858	r_2141	Fatty acid biosynthesis	0	0.11279	fixed-sign variable	0	0.31417	fixed-sign variable	0	0.31417	fixed-sign variable	0	0.65	fixed-sign variable	0	0.31417	fixed-sign variable	0	0.225	fixed-sign variable	0	0.11279	fixed-sign variable	0	1.47894	fixed-sign variable	0	1.44301	fixed-sign variable	0	0.65	fixed-sign variable	0	1.44301	fixed-sign variable	0	2.15939	fixed-sign variable	0	0.65	fixed-sign variable
859	r_2142	Fatty acid biosynthesis	0	0	blocked	0	0	blocked	0	0	blocked	0	0	blocked	0	0	blocked	0	0	blocked	0	0	blocked	0	0	blocked	0	0	blocked	0	0	blocked	0	0	blocked	0	0	blocked	0	0	blocked
860	r_2143	Fatty acid biosynthesis	0	0	blocked	0	0	blocked	0	0	blocked	0	0	blocked	0	0	blocked	0	0	blocked	0	0	blocked	0	0	blocked	0	0	blocked	0	0	blocked	0	0	blocked	0	0	blocked	0	0	blocked
861	r_2144	Fatty acid biosynthesis	0	0	blocked	0	0	blocked	0	0	blocked	0	0	blocked	0	0	blocked	0	0	blocked	0	0	blocked	0	0	blocked	0	0	blocked	0	0	blocked	0	0	blocked	0	0	blocked	0	0	blocked
862	r_2145	Fatty acid biosynthesis	0	0	blocked	0	0	blocked	0	0	blocked	0	0	blocked	0	0	blocked	0	0	blocked	0	0	blocked	0	0	blocked	0	0	blocked	0	0	blocked	0	0	blocked	0	0	blocked	0	0	blocked
863	r_2146	Fatty acid biosynthesis	0	0	blocked	0	0	blocked	0	0	blocked	0	0	blocked	0	0	blocked	0	0	blocked	0	0	blocked	0	0	blocked	0	0	blocked	0	0	blocked	0	0	blocked	0	0	blocked	0	0	blocked
864	r_2147	Fatty acid biosynthesis	0	0	blocked	0	0	blocked	0	0	blocked	0	0	blocked	0	0	blocked	0	0	blocked	0	0	blocked	0	0	blocked	0	0	blocked	0	0	blocked	0	0	blocked	0	0	blocked	0	0	blocked
865	r_2148		0	0	blocked	0	0	blocked	0	0	blocked	0	0	blocked	0	0	blocked	0	0	blocked	0	0	blocked	0	0	blocked	0	0	blocked	0	0	blocked	0	0	blocked	0	0	blocked	0	0	blocked
866	r_2149		0	0	blocked	0	0	blocked	0	0	blocked	0	0	blocked	0	0	blocked	0	0	blocked	0	0	blocked	0	0	blocked	0	0	blocked	0	0	blocked	0	0	blocked	0	0	blocked	0	0	blocked
867	r_2150		0	0	blocked	0	0	blocked	0	0	blocked	0	0	blocked	0	0	blocked	0	0	blocked	0	0	blocked	0	0	blocked	0	0	blocked	0	0	blocked	0	0	blocked	0	0	blocked	0	0	blocked
868	r_2151	Fatty acid elongation	0	0	blocked	0	0	blocked	0	0	blocked	0	0	blocked	0	0	blocked	0	0	blocked	0	0	blocked	0	0	blocked	0	0	blocked	0	0	blocked	0	0	blocked	0	0	blocked	0	0	blocked
869	r_2152	Fatty acid elongation	0	0	blocked	0	0	blocked	0	0	blocked	0	0	blocked	0	0	blocked	0	0	blocked	0	0	blocked	0	0	blocked	0	0	blocked	0	0	blocked	0	0	blocked	0	0	blocked	0	0	blocked
870	r_2153	Fatty acid elongation	0	0	blocked	0	0	blocked	0	0	blocked	0	0	blocked	0	0	blocked	0	0	blocked	0	0	blocked	0	0	blocked	0	0	blocked	0	0	blocked	0	0	blocked	0	0	blocked	0	0	blocked
871	r_2154	Fatty acid elongation	0	0.93988	fixed-sign variable	0	1.8	fixed-sign variable	0	1.8	fixed-sign variable	0	1.8	fixed-sign variable	0	1.8	fixed-sign variable	0	1.8	fixed-sign variable	0	0.93988	fixed-sign variable	0	1.8	fixed-sign variable	0	1.8	fixed-sign variable	0	1.8	fixed-sign variable	0	1.8	fixed-sign variable	0	1.8	fixed-sign variable	0	1.8	fixed-sign variable
872	r_2155	Fatty acid elongation	0	0.93988	fixed-sign variable	0	1.8	fixed-sign variable	0	1.8	fixed-sign variable	0	1.8	fixed-sign variable	0	1.8	fixed-sign variable	0	1.8	fixed-sign variable	0	0.93988	fixed-sign variable	0	1.8	fixed-sign variable	0	1.8	fixed-sign variable	0	1.8	fixed-sign variable	0	1.8	fixed-sign variable	0	1.8	fixed-sign variable	0	1.8	fixed-sign variable
873	r_2156	Fatty acid elongation	0	0.93988	fixed-sign variable	0	1.88408	fixed-sign variable	0	1.88408	fixed-sign variable	0	2.18462	fixed-sign variable	0	1.88408	fixed-sign variable	0	1.8	fixed-sign variable	0	0.93988	fixed-sign variable	0	3.03167	fixed-sign variable	0	3.00015	fixed-sign variable	0	2.18462	fixed-sign variable	0	3.00015	fixed-sign variable	0	3.71495	fixed-sign variable	0	2.18462	fixed-sign variable
874	r_2157	Fatty acid elongation	0	0.05982	fixed-sign variable	0	1.56393	fixed-sign variable	0	1.56393	fixed-sign variable	0	1.8	fixed-sign variable	0	1.56393	fixed-sign variable	0	1.8	fixed-sign variable	0	0.05982	fixed-sign variable	0	1.8	fixed-sign variable	0	1.8	fixed-sign variable	0	1.8	fixed-sign variable	0	1.8	fixed-sign variable	0	1.8	fixed-sign variable	0	1.8	fixed-sign variable
875	r_2158	Fatty acid elongation	0	0.05982	fixed-sign variable	0	0.9	fixed-sign variable	0	0.9	fixed-sign variable	0	0.9	fixed-sign variable	0	0.9	fixed-sign variable	0	0.9	fixed-sign variable	0	0.05982	fixed-sign variable	0	0.9	fixed-sign variable	0	0.9	fixed-sign variable	0	0.9	fixed-sign variable	0	0.9	fixed-sign variable	0	0.9	fixed-sign variable	0	0.9	fixed-sign variable
876	r_2159	Fatty acid elongation	0	0.05982	fixed-sign variable	0	0.6	fixed-sign variable	0	0.6	fixed-sign variable	0	0.6	fixed-sign variable	0	0.6	fixed-sign variable	0	0.6	fixed-sign variable	0	0.05982	fixed-sign variable	0	0.6	fixed-sign variable	0	0.6	fixed-sign variable	0	0.6	fixed-sign variable	0	0.6	fixed-sign variable	0	0.6	fixed-sign variable	0	0.6	fixed-sign variable
877	r_2160	Fatty acid elongation	0	0.05982	fixed-sign variable	0	0.45	fixed-sign variable	0	0.45	fixed-sign variable	0	0.45	fixed-sign variable	0	0.45	fixed-sign variable	0	0.45	fixed-sign variable	0	0.05982	fixed-sign variable	0	0.45	fixed-sign variable	0	0.45	fixed-sign variable	0	0.45	fixed-sign variable	0	0.45	fixed-sign variable	0	0.45	fixed-sign variable	0	0.45	fixed-sign variable
878	r_2161	Fatty acid elongation	0	0.93988	fixed-sign variable	0	1.8	fixed-sign variable	0	1.8	fixed-sign variable	0	1.8	fixed-sign variable	0	1.8	fixed-sign variable	0	1.8	fixed-sign variable	0	0.93988	fixed-sign variable	0	1.8	fixed-sign variable	0	1.8	fixed-sign variable	0	1.8	fixed-sign variable	0	1.8	fixed-sign variable	0	1.8	fixed-sign variable	0	1.8	fixed-sign variable
879	r_2162	Fatty acid elongation	0	0.93988	fixed-sign variable	0	1.8	fixed-sign variable	0	1.8	fixed-sign variable	0	1.8	fixed-sign variable	0	1.8	fixed-sign variable	0	1.8	fixed-sign variable	0	0.93988	fixed-sign variable	0	1.8	fixed-sign variable	0	1.8	fixed-sign variable	0	1.8	fixed-sign variable	0	1.8	fixed-sign variable	0	1.8	fixed-sign variable	0	1.8	fixed-sign variable
880	r_2163	Fatty acid elongation	0	0.93988	fixed-sign variable	0	1.88408	fixed-sign variable	0	1.88408	fixed-sign variable	0	2.18462	fixed-sign variable	0	1.88408	fixed-sign variable	0	1.8	fixed-sign variable	0	0.93988	fixed-sign variable	0	3.03167	fixed-sign variable	0	3.00015	fixed-sign variable	0	2.18462	fixed-sign variable	0	3.00015	fixed-sign variable	0	3.71495	fixed-sign variable	0	2.18462	fixed-sign variable
881	r_2164	Fatty acid elongation	0	0.05982	fixed-sign variable	0	1.56393	fixed-sign variable	0	1.56393	fixed-sign variable	0	1.8	fixed-sign variable	0	1.56393	fixed-sign variable	0	1.8	fixed-sign variable	0	0.05982	fixed-sign variable	0	1.8	fixed-sign variable	0	1.8	fixed-sign variable	0	1.8	fixed-sign variable	0	1.8	fixed-sign variable	0	1.8	fixed-sign variable	0	1.8	fixed-sign variable
882	r_2165	Fatty acid elongation	0	0.05982	fixed-sign variable	0	0.9	fixed-sign variable	0	0.9	fixed-sign variable	0	0.9	fixed-sign variable	0	0.9	fixed-sign variable	0	0.9	fixed-sign variable	0	0.05982	fixed-sign variable	0	0.9	fixed-sign variable	0	0.9	fixed-sign variable	0	0.9	fixed-sign variable	0	0.9	fixed-sign variable	0	0.9	fixed-sign variable	0	0.9	fixed-sign variable
883	r_2166	Fatty acid elongation	0	0.05982	fixed-sign variable	0	0.6	fixed-sign variable	0	0.6	fixed-sign variable	0	0.6	fixed-sign variable	0	0.6	fixed-sign variable	0	0.6	fixed-sign variable	0	0.05982	fixed-sign variable	0	0.6	fixed-sign variable	0	0.6	fixed-sign variable	0	0.6	fixed-sign variable	0	0.6	fixed-sign variable	0	0.6	fixed-sign variable	0	0.6	fixed-sign variable
884	r_2167	Fatty acid elongation	0	0.05982	fixed-sign variable	0	0.45	fixed-sign variable	0	0.45	fixed-sign variable	0	0.45	fixed-sign variable	0	0.45	fixed-sign variable	0	0.45	fixed-sign variable	0	0.05982	fixed-sign variable	0	0.45	fixed-sign variable	0	0.45	fixed-sign variable	0	0.45	fixed-sign variable	0	0.45	fixed-sign variable	0	0.45	fixed-sign variable	0	0.45	fixed-sign variable
885	r_2168	Fatty acid elongation	0	0.93988	fixed-sign variable	0	1.8	fixed-sign variable	0	1.8	fixed-sign variable	0	1.8	fixed-sign variable	0	1.8	fixed-sign variable	0	1.8	fixed-sign variable	0	0.93988	fixed-sign variable	0	1.8	fixed-sign variable	0	1.8	fixed-sign variable	0	1.8	fixed-sign variable	0	1.8	fixed-sign variable	0	1.8	fixed-sign variable	0	1.8	fixed-sign variable
886	r_2169	Fatty acid elongation	0	0.93988	fixed-sign variable	0	1.8	fixed-sign variable	0	1.8	fixed-sign variable	0	1.8	fixed-sign variable	0	1.8	fixed-sign variable	0	1.8	fixed-sign variable	0	0.93988	fixed-sign variable	0	1.8	fixed-sign variable	0	1.8	fixed-sign variable	0	1.8	fixed-sign variable	0	1.8	fixed-sign variable	0	1.8	fixed-sign variable	0	1.8	fixed-sign variable
887	r_2170	Fatty acid elongation	0	0.93988	fixed-sign variable	0	1.88408	fixed-sign variable	0	1.88408	fixed-sign variable	0	2.18462	fixed-sign variable	0	1.88408	fixed-sign variable	0	1.8	fixed-sign variable	0	0.93988	fixed-sign variable	0	3.03167	fixed-sign variable	0	3.00015	fixed-sign variable	0	2.18462	fixed-sign variable	0	3.00015	fixed-sign variable	0	3.71495	fixed-sign variable	0	2.18462	fixed-sign variable
888	r_2171	Fatty acid elongation	0	0.05982	fixed-sign variable	0	1.56393	fixed-sign variable	0	1.56393	fixed-sign variable	0	1.8	fixed-sign variable	0	1.56393	fixed-sign variable	0	1.8	fixed-sign variable	0	0.05982	fixed-sign variable	0	1.8	fixed-sign variable	0	1.8	fixed-sign variable	0	1.8	fixed-sign variable	0	1.8	fixed-sign variable	0	1.8	fixed-sign variable	0	1.8	fixed-sign variable
889	r_2172	Fatty acid elongation	0	0.05982	fixed-sign variable	0	0.9	fixed-sign variable	0	0.9	fixed-sign variable	0	0.9	fixed-sign variable	0	0.9	fixed-sign variable	0	0.9	fixed-sign variable	0	0.05982	fixed-sign variable	0	0.9	fixed-sign variable	0	0.9	fixed-sign variable	0	0.9	fixed-sign variable	0	0.9	fixed-sign variable	0	0.9	fixed-sign variable	0	0.9	fixed-sign variable
890	r_2173	Fatty acid elongation	0	0.05982	fixed-sign variable	0	0.6	fixed-sign variable	0	0.6	fixed-sign variable	0	0.6	fixed-sign variable	0	0.6	fixed-sign variable	0	0.6	fixed-sign variable	0	0.05982	fixed-sign variable	0	0.6	fixed-sign variable	0	0.6	fixed-sign variable	0	0.6	fixed-sign variable	0	0.6	fixed-sign variable	0	0.6	fixed-sign variable	0	0.6	fixed-sign variable
891	r_2174	Fatty acid elongation	0	0.05982	fixed-sign variable	0	0.45	fixed-sign variable	0	0.45	fixed-sign variable	0	0.45	fixed-sign variable	0	0.45	fixed-sign variable	0	0.45	fixed-sign variable	0	0.05982	fixed-sign variable	0	0.45	fixed-sign variable	0	0.45	fixed-sign variable	0	0.45	fixed-sign variable	0	0.45	fixed-sign variable	0	0.45	fixed-sign variable	0	0.45	fixed-sign variable
892	r_2175	Fatty acid elongation	0	0.93988	fixed-sign variable	0	1.8	fixed-sign variable	0	1.8	fixed-sign variable	0	1.8	fixed-sign variable	0	1.8	fixed-sign variable	0	1.8	fixed-sign variable	0	0.93988	fixed-sign variable	0	1.8	fixed-sign variable	0	1.8	fixed-sign variable	0	1.8	fixed-sign variable	0	1.8	fixed-sign variable	0	1.8	fixed-sign variable	0	1.8	fixed-sign variable
893	r_2176	Fatty acid elongation	0	0.93988	fixed-sign variable	0	1.8	fixed-sign variable	0	1.8	fixed-sign variable	0	1.8	fixed-sign variable	0	1.8	fixed-sign variable	0	1.8	fixed-sign variable	0	0.93988	fixed-sign variable	0	1.8	fixed-sign variable	0	1.8	fixed-sign variable	0	1.8	fixed-sign variable	0	1.8	fixed-sign variable	0	1.8	fixed-sign variable	0	1.8	fixed-sign variable
894	r_2177	Fatty acid elongation	0	0.93988	fixed-sign variable	0	1.88408	fixed-sign variable	0	1.88408	fixed-sign variable	0	2.18462	fixed-sign variable	0	1.88408	fixed-sign variable	0	1.8	fixed-sign variable	0	0.93988	fixed-sign variable	0	3.03167	fixed-sign variable	0	3.00015	fixed-sign variable	0	2.18462	fixed-sign variable	0	3.00015	fixed-sign variable	0	3.71495	fixed-sign variable	0	2.18462	fixed-sign variable
895	r_2178	Fatty acid elongation	0	0.05982	fixed-sign variable	0	1.56393	fixed-sign variable	0	1.56393	fixed-sign variable	0	1.8	fixed-sign variable	0	1.56393	fixed-sign variable	0	1.8	fixed-sign variable	0	0.05982	fixed-sign variable	0	1.8	fixed-sign variable	0	1.8	fixed-sign variable	0	1.8	fixed-sign variable	0	1.8	fixed-sign variable	0	1.8	fixed-sign variable	0	1.8	fixed-sign variable
896	r_2179	Fatty acid elongation	0	0.05982	fixed-sign variable	0	0.9	fixed-sign variable	0	0.9	fixed-sign variable	0	0.9	fixed-sign variable	0	0.9	fixed-sign variable	0	0.9	fixed-sign variable	0	0.05982	fixed-sign variable	0	0.9	fixed-sign variable	0	0.9	fixed-sign variable	0	0.9	fixed-sign variable	0	0.9	fixed-sign variable	0	0.9	fixed-sign variable	0	0.9	fixed-sign variable
897	r_2180	Fatty acid elongation	0	0.05982	fixed-sign variable	0	0.6	fixed-sign variable	0	0.6	fixed-sign variable	0	0.6	fixed-sign variable	0	0.6	fixed-sign variable	0	0.6	fixed-sign variable	0	0.05982	fixed-sign variable	0	0.6	fixed-sign variable	0	0.6	fixed-sign variable	0	0.6	fixed-sign variable	0	0.6	fixed-sign variable	0	0.6	fixed-sign variable	0	0.6	fixed-sign variable
898	r_2181	Fatty acid elongation	0	0.05982	fixed-sign variable	0	0.45	fixed-sign variable	0	0.45	fixed-sign variable	0	0.45	fixed-sign variable	0	0.45	fixed-sign variable	0	0.45	fixed-sign variable	0	0.05982	fixed-sign variable	0	0.45	fixed-sign variable	0	0.45	fixed-sign variable	0	0.45	fixed-sign variable	0	0.45	fixed-sign variable	0	0.45	fixed-sign variable	0	0.45	fixed-sign variable
899	r_2182	Biosynthesis of unsaturated fatty acids	0	0	blocked	0	0.35979	fixed-sign variable	0	0.35979	fixed-sign variable	0	0.73478	fixed-sign variable	0	0.35979	fixed-sign variable	0	0	blocked	0	0	blocked	0	1.69462	fixed-sign variable	0	1.64915	fixed-sign variable	0	0.73478	fixed-sign variable	0	1.64915	fixed-sign variable	0	2.47349	fixed-sign variable	0	0.73478	fixed-sign variable
900	r_2183	Biosynthesis of unsaturated fatty acids	0	0	blocked	0	0.70435	fixed-sign variable	0	0.70435	fixed-sign variable	0	0.97308	fixed-sign variable	0	0.70435	fixed-sign variable	0	0	blocked	0	0	blocked	0	1.85349	fixed-sign variable	0	1.82158	fixed-sign variable	0	0.97308	fixed-sign variable	0	1.82158	fixed-sign variable	0	2.534	fixed-sign variable	0	0.97308	fixed-sign variable
901	r_2194	Fatty acid biosynthesis	-1000	1000	sign variable	-1000	1000	sign variable	-1000	1000	sign variable	-1000	1000	sign variable	-1000	1000	sign variable	-1000	1000	sign variable	-1000	1000	sign variable	-1000	1000	sign variable	-1000	1000	sign variable	-1000	1000	sign variable	-1000	1000	sign variable	-1000	1000	sign variable	-1000	1000	sign variable
902	r_2195	Fatty acid biosynthesis	-1000	1000	sign variable	-1000	1000	sign variable	-1000	1000	sign variable	-1000	1000	sign variable	-1000	1000	sign variable	-1000	1000	sign variable	-1000	1000	sign variable	-1000	1000	sign variable	-1000	1000	sign variable	-1000	1000	sign variable	-1000	1000	sign variable	-1000	1000	sign variable	-1000	1000	sign variable
903	r_2196	Fatty acid biosynthesis	-1000	1000	sign variable	-1000	1000	sign variable	-1000	1000	sign variable	-1000	1000	sign variable	-1000	1000	sign variable	-1000	1000	sign variable	-1000	1000	sign variable	-1000	1000	sign variable	-1000	1000	sign variable	-1000	1000	sign variable	-1000	1000	sign variable	-1000	1000	sign variable	-1000	1000	sign variable
904	r_2197	Fatty acid biosynthesis	-1000	1000	sign variable	-1000	1000	sign variable	-1000	1000	sign variable	-1000	1000	sign variable	-1000	1000	sign variable	-1000	1000	sign variable	-1000	1000	sign variable	-1000	1000	sign variable	-1000	1000	sign variable	-1000	1000	sign variable	-1000	1000	sign variable	-1000	1000	sign variable	-1000	1000	sign variable
905	r_2198	Fatty acid biosynthesis	-1000	1000	sign variable	-1000	1000	sign variable	-1000	1000	sign variable	-1000	1000	sign variable	-1000	1000	sign variable	-1000	1000	sign variable	-1000	1000	sign variable	-1000	1000	sign variable	-1000	1000	sign variable	-1000	1000	sign variable	-1000	1000	sign variable	-1000	1000	sign variable	-1000	1000	sign variable
906	r_2199	Fatty acid biosynthesis	-1000	1000	sign variable	-1000	1000	sign variable	-1000	1000	sign variable	-1000	1000	sign variable	-1000	1000	sign variable	-1000	1000	sign variable	-1000	1000	sign variable	-1000	1000	sign variable	-1000	1000	sign variable	-1000	1000	sign variable	-1000	1000	sign variable	-1000	1000	sign variable	-1000	1000	sign variable
907	r_2200	Fatty acid biosynthesis	-1000	1000	sign variable	-1000	1000	sign variable	-1000	1000	sign variable	-1000	1000	sign variable	-1000	1000	sign variable	-1000	1000	sign variable	-1000	1000	sign variable	-1000	1000	sign variable	-1000	1000	sign variable	-1000	1000	sign variable	-1000	1000	sign variable	-1000	1000	sign variable	-1000	1000	sign variable
908	r_2201	Fatty acid biosynthesis	-1000	1000	sign variable	-1000	1000	sign variable	-1000	1000	sign variable	-1000	1000	sign variable	-1000	1000	sign variable	-1000	1000	sign variable	-1000	1000	sign variable	-1000	1000	sign variable	-1000	1000	sign variable	-1000	1000	sign variable	-1000	1000	sign variable	-1000	1000	sign variable	-1000	1000	sign variable
909	r_2202	Fatty acid biosynthesis	-1000	1000	sign variable	-1000	1000	sign variable	-1000	1000	sign variable	-1000	1000	sign variable	-1000	1000	sign variable	-1000	1000	sign variable	-1000	1000	sign variable	-1000	1000	sign variable	-1000	1000	sign variable	-1000	1000	sign variable	-1000	1000	sign variable	-1000	1000	sign variable	-1000	1000	sign variable
910	r_2203	Fatty acid biosynthesis	-1000	1000	sign variable	-1000	1000	sign variable	-1000	1000	sign variable	-1000	1000	sign variable	-1000	1000	sign variable	-1000	1000	sign variable	-1000	1000	sign variable	-1000	1000	sign variable	-1000	1000	sign variable	-1000	1000	sign variable	-1000	1000	sign variable	-1000	1000	sign variable	-1000	1000	sign variable
911	r_2204	Fatty acid biosynthesis	-1000	1000	sign variable	-1000	1000	sign variable	-1000	1000	sign variable	-1000	1000	sign variable	-1000	1000	sign variable	-1000	1000	sign variable	-1000	1000	sign variable	-1000	1000	sign variable	-1000	1000	sign variable	-1000	1000	sign variable	-1000	1000	sign variable	-1000	1000	sign variable	-1000	1000	sign variable
912	r_2205	Fatty acid biosynthesis	-1000	1000	sign variable	-1000	1000	sign variable	-1000	1000	sign variable	-1000	1000	sign variable	-1000	1000	sign variable	-1000	1000	sign variable	-1000	1000	sign variable	-1000	1000	sign variable	-1000	1000	sign variable	-1000	1000	sign variable	-1000	1000	sign variable	-1000	1000	sign variable	-1000	1000	sign variable
913	r_2206	Fatty acid biosynthesis	-0.05982	0.11964	sign variable	-2.70566	5.41131	sign variable	-2.70566	5.41131	sign variable	-6.56837	10.9473	sign variable	-2.70566	5.41131	sign variable	-4.90425	8.08803	sign variable	-0.05982	0.11964	sign variable	-14.4403	21.6605	sign variable	-14.4203	21.6605	sign variable	-6.46171	10.7695	sign variable	-14.4203	21.6605	sign variable	-21.107	31.6605	sign variable	-6.46171	10.7695	sign variable
914	r_2207	Fatty acid biosynthesis	-0.05982	1.01964	sign variable	-2.70566	6.01964	sign variable	-2.70566	6.01964	sign variable	-6.56837	11.6473	sign variable	-2.70566	6.01964	sign variable	-4.90425	8.98803	sign variable	-0.05982	1.01964	sign variable	-14.4403	22.4105	sign variable	-14.4203	22.4105	sign variable	-6.46171	11.4695	sign variable	-14.4203	22.4105	sign variable	-21.107	32.4105	sign variable	-6.46171	11.4695	sign variable
915	r_2208	Fatty acid biosynthesis	-0.05982	0.11964	sign variable	-2.62232	5.71131	sign variable	-2.62232	5.71131	sign variable	-6.55123	11.2473	sign variable	-2.62232	5.71131	sign variable	-4.90425	8.08803	sign variable	-0.05982	0.11964	sign variable	-14.426	21.9605	sign variable	-14.4043	21.9605	sign variable	-6.44456	11.0695	sign variable	-14.4043	21.9605	sign variable	-21.0927	31.9605	sign variable	-6.44456	11.0695	sign variable
916	r_2209	Fatty acid biosynthesis	0	0	blocked	0	0	blocked	0	0	blocked	0	0	blocked	0	0	blocked	0	0	blocked	0	0	blocked	0	0	blocked	0	0	blocked	0	0	blocked	0	0	blocked	0	0	blocked	0	0	blocked
917	r_2210	Fatty acid biosynthesis	0	0	blocked	0	0	blocked	0	0	blocked	0	0	blocked	0	0	blocked	0	0	blocked	0	0	blocked	0	0	blocked	0	0	blocked	0	0	blocked	0	0	blocked	0	0	blocked	0	0	blocked
918	r_2211	Fatty acid biosynthesis	-1000	1000	sign variable	-1000	1000	sign variable	-1000	1000	sign variable	-1000	1000	sign variable	-1000	1000	sign variable	-1000	1000	sign variable	-1000	1000	sign variable	-1000	1000	sign variable	-1000	1000	sign variable	-1000	1000	sign variable	-1000	1000	sign variable	-1000	1000	sign variable	-1000	1000	sign variable
919	r_2212	Fatty acid biosynthesis	-1000	1000	sign variable	-1000	1000	sign variable	-1000	1000	sign variable	-1000	1000	sign variable	-1000	1000	sign variable	-1000	1000	sign variable	-1000	1000	sign variable	-1000	1000	sign variable	-1000	1000	sign variable	-1000	1000	sign variable	-1000	1000	sign variable	-1000	1000	sign variable	-1000	1000	sign variable
920	r_2213		0	0	blocked	0	0	blocked	0	0	blocked	0	0	blocked	0	0	blocked	0	0	blocked	0	0	blocked	0	0	blocked	0	0	blocked	0	0	blocked	0	0	blocked	0	0	blocked	0	0	blocked
921	r_2214		-1000	1000	sign variable	-1000	1000	sign variable	-1000	1000	sign variable	-1000	1000	sign variable	-1000	1000	sign variable	-1000	1000	sign variable	-1000	1000	sign variable	-1000	1000	sign variable	-1000	1000	sign variable	-1000	1000	sign variable	-1000	1000	sign variable	-1000	1000	sign variable	-1000	1000	sign variable
922	r_2215		-1000	1000	sign variable	-1000	1000	sign variable	-1000	1000	sign variable	-1000	1000	sign variable	-1000	1000	sign variable	-1000	1000	sign variable	-1000	1000	sign variable	-1000	1000	sign variable	-1000	1000	sign variable	-1000	1000	sign variable	-1000	1000	sign variable	-1000	1000	sign variable	-1000	1000	sign variable
923	r_2216		0	0	blocked	0	0	blocked	0	0	blocked	0	0	blocked	0	0	blocked	0	0	blocked	0	0	blocked	0	0	blocked	0	0	blocked	0	0	blocked	0	0	blocked	0	0	blocked	0	0	blocked
924	r_2217		-1000	1000	sign variable	-1000	1000	sign variable	-1000	1000	sign variable	-1000	1000	sign variable	-1000	1000	sign variable	-1000	1000	sign variable	-1000	1000	sign variable	-1000	1000	sign variable	-1000	1000	sign variable	-1000	1000	sign variable	-1000	1000	sign variable	-1000	1000	sign variable	-1000	1000	sign variable
925	r_2218		-1000	1000	sign variable	-1000	1000	sign variable	-1000	1000	sign variable	-1000	1000	sign variable	-1000	1000	sign variable	-1000	1000	sign variable	-1000	1000	sign variable	-1000	1000	sign variable	-1000	1000	sign variable	-1000	1000	sign variable	-1000	1000	sign variable	-1000	1000	sign variable	-1000	1000	sign variable
926	r_2232	Fatty acid elongation	0	0	blocked	0	0.33236	fixed-sign variable	0	0.33236	fixed-sign variable	0	0.36	fixed-sign variable	0	0.33236	fixed-sign variable	0	0	blocked	0	0	blocked	0	0.36	fixed-sign variable	0	0.36	fixed-sign variable	0	0.36	fixed-sign variable	0	0.36	fixed-sign variable	0	0.36	fixed-sign variable	0	0.36	fixed-sign variable
927	r_2233	Fatty acid elongation	0	0	blocked	0	0.32544	fixed-sign variable	0	0.32544	fixed-sign variable	0	0.45	fixed-sign variable	0	0.32544	fixed-sign variable	0	0	blocked	0	0	blocked	0	0.45	fixed-sign variable	0	0.45	fixed-sign variable	0	0.45	fixed-sign variable	0	0.45	fixed-sign variable	0	0.45	fixed-sign variable	0	0.45	fixed-sign variable
928	r_2234	Fatty acid elongation	0	0.11964	fixed-sign variable	0	5.41131	fixed-sign variable	0	5.41131	fixed-sign variable	0	10.9473	fixed-sign variable	0	5.41131	fixed-sign variable	0	8.08803	fixed-sign variable	0	0.11964	fixed-sign variable	0	21.6605	fixed-sign variable	0	21.6605	fixed-sign variable	0	10.7695	fixed-sign variable	0	21.6605	fixed-sign variable	0	31.6605	fixed-sign variable	0	10.7695	fixed-sign variable
929	r_2235	Fatty acid elongation	0	0.11964	fixed-sign variable	0	5.41131	fixed-sign variable	0	5.41131	fixed-sign variable	0	10.9473	fixed-sign variable	0	5.41131	fixed-sign variable	0	8.08803	fixed-sign variable	0	0.11964	fixed-sign variable	0	21.6605	fixed-sign variable	0	21.6605	fixed-sign variable	0	10.7695	fixed-sign variable	0	21.6605	fixed-sign variable	0	31.6605	fixed-sign variable	0	10.7695	fixed-sign variable
930	r_2236	Fatty acid degradation	0	0.11964	fixed-sign variable	0	0.3	fixed-sign variable	0	0.3	fixed-sign variable	0	0.3	fixed-sign variable	0	0.3	fixed-sign variable	0	0.25714	fixed-sign variable	0	0.11964	fixed-sign variable	0	0.3	fixed-sign variable	0	0.3	fixed-sign variable	0	0.3	fixed-sign variable	0	0.3	fixed-sign variable	0	0.3	fixed-sign variable	0	0.3	fixed-sign variable
931	r_2237	Fatty acid degradation	0	0.11964	fixed-sign variable	0	0.34195	fixed-sign variable	0	0.34195	fixed-sign variable	0	0.36	fixed-sign variable	0	0.34195	fixed-sign variable	0	0.25714	fixed-sign variable	0	0.11964	fixed-sign variable	0	0.36	fixed-sign variable	0	0.36	fixed-sign variable	0	0.36	fixed-sign variable	0	0.36	fixed-sign variable	0	0.36	fixed-sign variable	0	0.36	fixed-sign variable
932	r_2238	Fatty acid degradation	0	0.11964	fixed-sign variable	0	0.35033	fixed-sign variable	0	0.35033	fixed-sign variable	0	0.45	fixed-sign variable	0	0.35033	fixed-sign variable	0	0.25714	fixed-sign variable	0	0.11964	fixed-sign variable	0	0.45	fixed-sign variable	0	0.45	fixed-sign variable	0	0.45	fixed-sign variable	0	0.45	fixed-sign variable	0	0.45	fixed-sign variable	0	0.45	fixed-sign variable
933	r_2239	Fatty acid degradation	0	0.05982	fixed-sign variable	0	1.56393	fixed-sign variable	0	1.56393	fixed-sign variable	0	1.8	fixed-sign variable	0	1.56393	fixed-sign variable	0	1.8	fixed-sign variable	0	0.05982	fixed-sign variable	0	1.8	fixed-sign variable	0	1.8	fixed-sign variable	0	1.8	fixed-sign variable	0	1.8	fixed-sign variable	0	1.8	fixed-sign variable	0	1.8	fixed-sign variable
934	r_2240	Fatty acid degradation	0	0.05982	fixed-sign variable	0	0.9	fixed-sign variable	0	0.9	fixed-sign variable	0	0.9	fixed-sign variable	0	0.9	fixed-sign variable	0	0.9	fixed-sign variable	0	0.05982	fixed-sign variable	0	0.9	fixed-sign variable	0	0.9	fixed-sign variable	0	0.9	fixed-sign variable	0	0.9	fixed-sign variable	0	0.9	fixed-sign variable	0	0.9	fixed-sign variable
935	r_2241	Fatty acid degradation	0	0.05982	fixed-sign variable	0	0.6	fixed-sign variable	0	0.6	fixed-sign variable	0	0.6	fixed-sign variable	0	0.6	fixed-sign variable	0	0.6	fixed-sign variable	0	0.05982	fixed-sign variable	0	0.6	fixed-sign variable	0	0.6	fixed-sign variable	0	0.6	fixed-sign variable	0	0.6	fixed-sign variable	0	0.6	fixed-sign variable	0	0.6	fixed-sign variable
936	r_2242	Fatty acid degradation	0	0	blocked	0	0.35807	fixed-sign variable	0	0.35807	fixed-sign variable	0	0.6	fixed-sign variable	0	0.35807	fixed-sign variable	0	0	blocked	0	0	blocked	0	0.6	fixed-sign variable	0	0.6	fixed-sign variable	0	0.6	fixed-sign variable	0	0.6	fixed-sign variable	0	0.6	fixed-sign variable	0	0.6	fixed-sign variable
937	r_2243	Fatty acid degradation	0	0	blocked	0	0.35807	fixed-sign variable	0	0.35807	fixed-sign variable	0	0.6	fixed-sign variable	0	0.35807	fixed-sign variable	0	0	blocked	0	0	blocked	0	0.6	fixed-sign variable	0	0.6	fixed-sign variable	0	0.6	fixed-sign variable	0	0.6	fixed-sign variable	0	0.6	fixed-sign variable	0	0.6	fixed-sign variable
938	r_2244	Fatty acid degradation	0	0	blocked	0	0.35807	fixed-sign variable	0	0.35807	fixed-sign variable	0	0.6	fixed-sign variable	0	0.35807	fixed-sign variable	0	0	blocked	0	0	blocked	0	0.6	fixed-sign variable	0	0.6	fixed-sign variable	0	0.6	fixed-sign variable	0	0.6	fixed-sign variable	0	0.6	fixed-sign variable	0	0.6	fixed-sign variable
939	r_2245	Fatty acid degradation	0	0	blocked	0	0.6	fixed-sign variable	0	0.6	fixed-sign variable	0	0.6	fixed-sign variable	0	0.6	fixed-sign variable	0	0	blocked	0	0	blocked	0	0.6	fixed-sign variable	0	0.6	fixed-sign variable	0	0.6	fixed-sign variable	0	0.6	fixed-sign variable	0	0.6	fixed-sign variable	0	0.6	fixed-sign variable
940	r_2246	Fatty acid degradation	0	0	blocked	0	0.6	fixed-sign variable	0	0.6	fixed-sign variable	0	0.6	fixed-sign variable	0	0.6	fixed-sign variable	0	0	blocked	0	0	blocked	0	0.6	fixed-sign variable	0	0.6	fixed-sign variable	0	0.6	fixed-sign variable	0	0.6	fixed-sign variable	0	0.6	fixed-sign variable	0	0.6	fixed-sign variable
941	r_2247	Fatty acid degradation	0	0	blocked	0	0.6	fixed-sign variable	0	0.6	fixed-sign variable	0	0.6	fixed-sign variable	0	0.6	fixed-sign variable	0	0	blocked	0	0	blocked	0	0.6	fixed-sign variable	0	0.6	fixed-sign variable	0	0.6	fixed-sign variable	0	0.6	fixed-sign variable	0	0.6	fixed-sign variable	0	0.6	fixed-sign variable
942	r_2248		0	0.11964	fixed-sign variable	0	0.35807	fixed-sign variable	0	0.35807	fixed-sign variable	0	0.6	fixed-sign variable	0	0.35807	fixed-sign variable	0	0.25714	fixed-sign variable	0	0.11964	fixed-sign variable	0	0.6	fixed-sign variable	0	0.6	fixed-sign variable	0	0.6	fixed-sign variable	0	0.6	fixed-sign variable	0	0.6	fixed-sign variable	0	0.6	fixed-sign variable
943	r_2249		0	0.11964	fixed-sign variable	0	0.34895	fixed-sign variable	0	0.34895	fixed-sign variable	0	0.6	fixed-sign variable	0	0.34895	fixed-sign variable	0	0.25714	fixed-sign variable	0	0.11964	fixed-sign variable	0	0.6	fixed-sign variable	0	0.6	fixed-sign variable	0	0.6	fixed-sign variable	0	0.6	fixed-sign variable	0	0.6	fixed-sign variable	0	0.6	fixed-sign variable
944	r_2250		0	0.93988	fixed-sign variable	0	1.8	fixed-sign variable	0	1.8	fixed-sign variable	0	1.8	fixed-sign variable	0	1.8	fixed-sign variable	0	1.8	fixed-sign variable	0	0.93988	fixed-sign variable	0	1.8	fixed-sign variable	0	1.8	fixed-sign variable	0	1.8	fixed-sign variable	0	1.8	fixed-sign variable	0	1.8	fixed-sign variable	0	1.8	fixed-sign variable
945	r_2251		0	0.93988	fixed-sign variable	0	1.8	fixed-sign variable	0	1.8	fixed-sign variable	0	1.8	fixed-sign variable	0	1.8	fixed-sign variable	0	1.8	fixed-sign variable	0	0.93988	fixed-sign variable	0	1.8	fixed-sign variable	0	1.8	fixed-sign variable	0	1.8	fixed-sign variable	0	1.8	fixed-sign variable	0	1.8	fixed-sign variable	0	1.8	fixed-sign variable
946	r_2252		0	0.93988	fixed-sign variable	0	1.8	fixed-sign variable	0	1.8	fixed-sign variable	0	1.8	fixed-sign variable	0	1.8	fixed-sign variable	0	1.8	fixed-sign variable	0	0.93988	fixed-sign variable	0	1.8	fixed-sign variable	0	1.8	fixed-sign variable	0	1.8	fixed-sign variable	0	1.8	fixed-sign variable	0	1.8	fixed-sign variable	0	1.8	fixed-sign variable
947	r_2253		0	0.05982	fixed-sign variable	0	0.45	fixed-sign variable	0	0.45	fixed-sign variable	0	0.45	fixed-sign variable	0	0.45	fixed-sign variable	0	0.45	fixed-sign variable	0	0.05982	fixed-sign variable	0	0.45	fixed-sign variable	0	0.45	fixed-sign variable	0	0.45	fixed-sign variable	0	0.45	fixed-sign variable	0	0.45	fixed-sign variable	0	0.45	fixed-sign variable
948	r_2254		0	0.11964	fixed-sign variable	0	0.3	fixed-sign variable	0	0.3	fixed-sign variable	0	0.3	fixed-sign variable	0	0.3	fixed-sign variable	0	0.25714	fixed-sign variable	0	0.11964	fixed-sign variable	0	0.3	fixed-sign variable	0	0.3	fixed-sign variable	0	0.3	fixed-sign variable	0	0.3	fixed-sign variable	0	0.3	fixed-sign variable	0	0.3	fixed-sign variable
949	r_2255		0	0.11964	fixed-sign variable	0	0.34195	fixed-sign variable	0	0.34195	fixed-sign variable	0	0.36	fixed-sign variable	0	0.34195	fixed-sign variable	0	0.25714	fixed-sign variable	0	0.11964	fixed-sign variable	0	0.36	fixed-sign variable	0	0.36	fixed-sign variable	0	0.36	fixed-sign variable	0	0.36	fixed-sign variable	0	0.36	fixed-sign variable	0	0.36	fixed-sign variable
950	r_2256		0	0.11964	fixed-sign variable	0	0.35033	fixed-sign variable	0	0.35033	fixed-sign variable	0	0.45	fixed-sign variable	0	0.35033	fixed-sign variable	0	0.25714	fixed-sign variable	0	0.11964	fixed-sign variable	0	0.45	fixed-sign variable	0	0.45	fixed-sign variable	0	0.45	fixed-sign variable	0	0.45	fixed-sign variable	0	0.45	fixed-sign variable	0	0.45	fixed-sign variable
951	r_2257		0	0.05982	fixed-sign variable	0	1.56393	fixed-sign variable	0	1.56393	fixed-sign variable	0	1.8	fixed-sign variable	0	1.56393	fixed-sign variable	0	1.8	fixed-sign variable	0	0.05982	fixed-sign variable	0	1.8	fixed-sign variable	0	1.8	fixed-sign variable	0	1.8	fixed-sign variable	0	1.8	fixed-sign variable	0	1.8	fixed-sign variable	0	1.8	fixed-sign variable
952	r_2258		0	0.05982	fixed-sign variable	0	0.9	fixed-sign variable	0	0.9	fixed-sign variable	0	0.9	fixed-sign variable	0	0.9	fixed-sign variable	0	0.9	fixed-sign variable	0	0.05982	fixed-sign variable	0	0.9	fixed-sign variable	0	0.9	fixed-sign variable	0	0.9	fixed-sign variable	0	0.9	fixed-sign variable	0	0.9	fixed-sign variable	0	0.9	fixed-sign variable
953	r_2259		0	0.05982	fixed-sign variable	0	0.6	fixed-sign variable	0	0.6	fixed-sign variable	0	0.6	fixed-sign variable	0	0.6	fixed-sign variable	0	0.6	fixed-sign variable	0	0.05982	fixed-sign variable	0	0.6	fixed-sign variable	0	0.6	fixed-sign variable	0	0.6	fixed-sign variable	0	0.6	fixed-sign variable	0	0.6	fixed-sign variable	0	0.6	fixed-sign variable
954	r_2260		0	0	blocked	0	0.35807	fixed-sign variable	0	0.35807	fixed-sign variable	0	0.6	fixed-sign variable	0	0.35807	fixed-sign variable	0	0	blocked	0	0	blocked	0	0.6	fixed-sign variable	0	0.6	fixed-sign variable	0	0.6	fixed-sign variable	0	0.6	fixed-sign variable	0	0.6	fixed-sign variable	0	0.6	fixed-sign variable
955	r_2261		0	0	blocked	0	0.35807	fixed-sign variable	0	0.35807	fixed-sign variable	0	0.6	fixed-sign variable	0	0.35807	fixed-sign variable	0	0	blocked	0	0	blocked	0	0.6	fixed-sign variable	0	0.6	fixed-sign variable	0	0.6	fixed-sign variable	0	0.6	fixed-sign variable	0	0.6	fixed-sign variable	0	0.6	fixed-sign variable
956	r_2262		0	0	blocked	0	0.35807	fixed-sign variable	0	0.35807	fixed-sign variable	0	0.6	fixed-sign variable	0	0.35807	fixed-sign variable	0	0	blocked	0	0	blocked	0	0.6	fixed-sign variable	0	0.6	fixed-sign variable	0	0.6	fixed-sign variable	0	0.6	fixed-sign variable	0	0.6	fixed-sign variable	0	0.6	fixed-sign variable
957	r_2263		0	0	blocked	0	0.6	fixed-sign variable	0	0.6	fixed-sign variable	0	0.6	fixed-sign variable	0	0.6	fixed-sign variable	0	0	blocked	0	0	blocked	0	0.6	fixed-sign variable	0	0.6	fixed-sign variable	0	0.6	fixed-sign variable	0	0.6	fixed-sign variable	0	0.6	fixed-sign variable	0	0.6	fixed-sign variable
958	r_2264		0	0	blocked	0	0.6	fixed-sign variable	0	0.6	fixed-sign variable	0	0.6	fixed-sign variable	0	0.6	fixed-sign variable	0	0	blocked	0	0	blocked	0	0.6	fixed-sign variable	0	0.6	fixed-sign variable	0	0.6	fixed-sign variable	0	0.6	fixed-sign variable	0	0.6	fixed-sign variable	0	0.6	fixed-sign variable
959	r_2265		0	0	blocked	0	0.31319	fixed-sign variable	0	0.31319	fixed-sign variable	0	0.6	fixed-sign variable	0	0.31319	fixed-sign variable	0	0	blocked	0	0	blocked	0	0.6	fixed-sign variable	0	0.6	fixed-sign variable	0	0.6	fixed-sign variable	0	0.6	fixed-sign variable	0	0.6	fixed-sign variable	0	0.6	fixed-sign variable
960	r_2266		0	0.11964	fixed-sign variable	0	0.35807	fixed-sign variable	0	0.35807	fixed-sign variable	0	0.6	fixed-sign variable	0	0.35807	fixed-sign variable	0	0.25714	fixed-sign variable	0	0.11964	fixed-sign variable	0	0.6	fixed-sign variable	0	0.6	fixed-sign variable	0	0.6	fixed-sign variable	0	0.6	fixed-sign variable	0	0.6	fixed-sign variable	0	0.6	fixed-sign variable
961	r_2267		0	0.11964	fixed-sign variable	0	0.34895	fixed-sign variable	0	0.34895	fixed-sign variable	0	0.6	fixed-sign variable	0	0.34895	fixed-sign variable	0	0.25714	fixed-sign variable	0	0.11964	fixed-sign variable	0	0.6	fixed-sign variable	0	0.6	fixed-sign variable	0	0.6	fixed-sign variable	0	0.6	fixed-sign variable	0	0.6	fixed-sign variable	0	0.6	fixed-sign variable
962	r_2268		0	0.93988	fixed-sign variable	0	1.8	fixed-sign variable	0	1.8	fixed-sign variable	0	1.8	fixed-sign variable	0	1.8	fixed-sign variable	0	1.8	fixed-sign variable	0	0.93988	fixed-sign variable	0	1.8	fixed-sign variable	0	1.8	fixed-sign variable	0	1.8	fixed-sign variable	0	1.8	fixed-sign variable	0	1.8	fixed-sign variable	0	1.8	fixed-sign variable
963	r_2269		0	0.93988	fixed-sign variable	0	1.8	fixed-sign variable	0	1.8	fixed-sign variable	0	1.8	fixed-sign variable	0	1.8	fixed-sign variable	0	1.8	fixed-sign variable	0	0.93988	fixed-sign variable	0	1.8	fixed-sign variable	0	1.8	fixed-sign variable	0	1.8	fixed-sign variable	0	1.8	fixed-sign variable	0	1.8	fixed-sign variable	0	1.8	fixed-sign variable
964	r_2270		0	0.05982	fixed-sign variable	0	0.45	fixed-sign variable	0	0.45	fixed-sign variable	0	0.45	fixed-sign variable	0	0.45	fixed-sign variable	0	0.45	fixed-sign variable	0	0.05982	fixed-sign variable	0	0.45	fixed-sign variable	0	0.45	fixed-sign variable	0	0.45	fixed-sign variable	0	0.45	fixed-sign variable	0	0.45	fixed-sign variable	0	0.45	fixed-sign variable
965	r_2271		0	0.11964	fixed-sign variable	0	0.3	fixed-sign variable	0	0.3	fixed-sign variable	0	0.3	fixed-sign variable	0	0.3	fixed-sign variable	0	0.25714	fixed-sign variable	0	0.11964	fixed-sign variable	0	0.3	fixed-sign variable	0	0.3	fixed-sign variable	0	0.3	fixed-sign variable	0	0.3	fixed-sign variable	0	0.3	fixed-sign variable	0	0.3	fixed-sign variable
966	r_2272		0	0.11964	fixed-sign variable	0	0.34195	fixed-sign variable	0	0.34195	fixed-sign variable	0	0.36	fixed-sign variable	0	0.34195	fixed-sign variable	0	0.25714	fixed-sign variable	0	0.11964	fixed-sign variable	0	0.36	fixed-sign variable	0	0.36	fixed-sign variable	0	0.36	fixed-sign variable	0	0.36	fixed-sign variable	0	0.36	fixed-sign variable	0	0.36	fixed-sign variable
967	r_2273		0	0.11964	fixed-sign variable	0	0.35033	fixed-sign variable	0	0.35033	fixed-sign variable	0	0.45	fixed-sign variable	0	0.35033	fixed-sign variable	0	0.25714	fixed-sign variable	0	0.11964	fixed-sign variable	0	0.45	fixed-sign variable	0	0.45	fixed-sign variable	0	0.45	fixed-sign variable	0	0.45	fixed-sign variable	0	0.45	fixed-sign variable	0	0.45	fixed-sign variable
968	r_2274		0	0.05982	fixed-sign variable	0	1.56393	fixed-sign variable	0	1.56393	fixed-sign variable	0	1.8	fixed-sign variable	0	1.56393	fixed-sign variable	0	1.8	fixed-sign variable	0	0.05982	fixed-sign variable	0	1.8	fixed-sign variable	0	1.8	fixed-sign variable	0	1.8	fixed-sign variable	0	1.8	fixed-sign variable	0	1.8	fixed-sign variable	0	1.8	fixed-sign variable
969	r_2275		0	0.05982	fixed-sign variable	0	0.9	fixed-sign variable	0	0.9	fixed-sign variable	0	0.9	fixed-sign variable	0	0.9	fixed-sign variable	0	0.9	fixed-sign variable	0	0.05982	fixed-sign variable	0	0.9	fixed-sign variable	0	0.9	fixed-sign variable	0	0.9	fixed-sign variable	0	0.9	fixed-sign variable	0	0.9	fixed-sign variable	0	0.9	fixed-sign variable
970	r_2276		0	0.05982	fixed-sign variable	0	0.6	fixed-sign variable	0	0.6	fixed-sign variable	0	0.6	fixed-sign variable	0	0.6	fixed-sign variable	0	0.6	fixed-sign variable	0	0.05982	fixed-sign variable	0	0.6	fixed-sign variable	0	0.6	fixed-sign variable	0	0.6	fixed-sign variable	0	0.6	fixed-sign variable	0	0.6	fixed-sign variable	0	0.6	fixed-sign variable
971	r_2277		0	0	blocked	0	0.35807	fixed-sign variable	0	0.35807	fixed-sign variable	0	0.6	fixed-sign variable	0	0.35807	fixed-sign variable	0	0	blocked	0	0	blocked	0	0.6	fixed-sign variable	0	0.6	fixed-sign variable	0	0.6	fixed-sign variable	0	0.6	fixed-sign variable	0	0.6	fixed-sign variable	0	0.6	fixed-sign variable
972	r_2278		0	0	blocked	0	0.35807	fixed-sign variable	0	0.35807	fixed-sign variable	0	0.6	fixed-sign variable	0	0.35807	fixed-sign variable	0	0	blocked	0	0	blocked	0	0.6	fixed-sign variable	0	0.6	fixed-sign variable	0	0.6	fixed-sign variable	0	0.6	fixed-sign variable	0	0.6	fixed-sign variable	0	0.6	fixed-sign variable
973	r_2279		0	0	blocked	0	0.35807	fixed-sign variable	0	0.35807	fixed-sign variable	0	0.6	fixed-sign variable	0	0.35807	fixed-sign variable	0	0	blocked	0	0	blocked	0	0.6	fixed-sign variable	0	0.6	fixed-sign variable	0	0.6	fixed-sign variable	0	0.6	fixed-sign variable	0	0.6	fixed-sign variable	0	0.6	fixed-sign variable
974	r_2280		0	0	blocked	0	0.6	fixed-sign variable	0	0.6	fixed-sign variable	0	0.6	fixed-sign variable	0	0.6	fixed-sign variable	0	0	blocked	0	0	blocked	0	0.6	fixed-sign variable	0	0.6	fixed-sign variable	0	0.6	fixed-sign variable	0	0.6	fixed-sign variable	0	0.6	fixed-sign variable	0	0.6	fixed-sign variable
975	r_2281		0	0	blocked	0	0.6	fixed-sign variable	0	0.6	fixed-sign variable	0	0.6	fixed-sign variable	0	0.6	fixed-sign variable	0	0	blocked	0	0	blocked	0	0.6	fixed-sign variable	0	0.6	fixed-sign variable	0	0.6	fixed-sign variable	0	0.6	fixed-sign variable	0	0.6	fixed-sign variable	0	0.6	fixed-sign variable
976	r_2282		0	0	blocked	0	0.31319	fixed-sign variable	0	0.31319	fixed-sign variable	0	0.6	fixed-sign variable	0	0.31319	fixed-sign variable	0	0	blocked	0	0	blocked	0	0.6	fixed-sign variable	0	0.6	fixed-sign variable	0	0.6	fixed-sign variable	0	0.6	fixed-sign variable	0	0.6	fixed-sign variable	0	0.6	fixed-sign variable
977	r_2283	Fatty acid degradation	0	0.11964	fixed-sign variable	0	0.3	fixed-sign variable	0	0.3	fixed-sign variable	0	0.3	fixed-sign variable	0	0.3	fixed-sign variable	0	0.25714	fixed-sign variable	0	0.11964	fixed-sign variable	0	0.3	fixed-sign variable	0	0.3	fixed-sign variable	0	0.3	fixed-sign variable	0	0.3	fixed-sign variable	0	0.3	fixed-sign variable	0	0.3	fixed-sign variable
978	r_2284	Fatty acid degradation	0	0.11964	fixed-sign variable	0	0.34195	fixed-sign variable	0	0.34195	fixed-sign variable	0	0.36	fixed-sign variable	0	0.34195	fixed-sign variable	0	0.25714	fixed-sign variable	0	0.11964	fixed-sign variable	0	0.36	fixed-sign variable	0	0.36	fixed-sign variable	0	0.36	fixed-sign variable	0	0.36	fixed-sign variable	0	0.36	fixed-sign variable	0	0.36	fixed-sign variable
979	r_2285	Fatty acid degradation	0	0.11964	fixed-sign variable	0	0.35033	fixed-sign variable	0	0.35033	fixed-sign variable	0	0.45	fixed-sign variable	0	0.35033	fixed-sign variable	0	0.25714	fixed-sign variable	0	0.11964	fixed-sign variable	0	0.45	fixed-sign variable	0	0.45	fixed-sign variable	0	0.45	fixed-sign variable	0	0.45	fixed-sign variable	0	0.45	fixed-sign variable	0	0.45	fixed-sign variable
980	r_2286	Fatty acid degradation	0	0.05982	fixed-sign variable	0	1.56393	fixed-sign variable	0	1.56393	fixed-sign variable	0	1.8	fixed-sign variable	0	1.56393	fixed-sign variable	0	1.8	fixed-sign variable	0	0.05982	fixed-sign variable	0	1.8	fixed-sign variable	0	1.8	fixed-sign variable	0	1.8	fixed-sign variable	0	1.8	fixed-sign variable	0	1.8	fixed-sign variable	0	1.8	fixed-sign variable
981	r_2287	Fatty acid degradation	0	0.05982	fixed-sign variable	0	0.9	fixed-sign variable	0	0.9	fixed-sign variable	0	0.9	fixed-sign variable	0	0.9	fixed-sign variable	0	0.9	fixed-sign variable	0	0.05982	fixed-sign variable	0	0.9	fixed-sign variable	0	0.9	fixed-sign variable	0	0.9	fixed-sign variable	0	0.9	fixed-sign variable	0	0.9	fixed-sign variable	0	0.9	fixed-sign variable
982	r_2288	Fatty acid degradation	0	0.05982	fixed-sign variable	0	0.6	fixed-sign variable	0	0.6	fixed-sign variable	0	0.6	fixed-sign variable	0	0.6	fixed-sign variable	0	0.6	fixed-sign variable	0	0.05982	fixed-sign variable	0	0.6	fixed-sign variable	0	0.6	fixed-sign variable	0	0.6	fixed-sign variable	0	0.6	fixed-sign variable	0	0.6	fixed-sign variable	0	0.6	fixed-sign variable
983	r_2289	Fatty acid degradation	0	0	blocked	0	0.35807	fixed-sign variable	0	0.35807	fixed-sign variable	0	0.6	fixed-sign variable	0	0.35807	fixed-sign variable	0	0	blocked	0	0	blocked	0	0.6	fixed-sign variable	0	0.6	fixed-sign variable	0	0.6	fixed-sign variable	0	0.6	fixed-sign variable	0	0.6	fixed-sign variable	0	0.6	fixed-sign variable
984	r_2290	Fatty acid degradation	0	0	blocked	0	0.35807	fixed-sign variable	0	0.35807	fixed-sign variable	0	0.6	fixed-sign variable	0	0.35807	fixed-sign variable	0	0	blocked	0	0	blocked	0	0.6	fixed-sign variable	0	0.6	fixed-sign variable	0	0.6	fixed-sign variable	0	0.6	fixed-sign variable	0	0.6	fixed-sign variable	0	0.6	fixed-sign variable
985	r_2291	Fatty acid degradation	0	0	blocked	0	0.35807	fixed-sign variable	0	0.35807	fixed-sign variable	0	0.6	fixed-sign variable	0	0.35807	fixed-sign variable	0	0	blocked	0	0	blocked	0	0.6	fixed-sign variable	0	0.6	fixed-sign variable	0	0.6	fixed-sign variable	0	0.6	fixed-sign variable	0	0.6	fixed-sign variable	0	0.6	fixed-sign variable
986	r_2292	Fatty acid degradation	0	0	blocked	0	0.6	fixed-sign variable	0	0.6	fixed-sign variable	0	0.6	fixed-sign variable	0	0.6	fixed-sign variable	0	0	blocked	0	0	blocked	0	0.6	fixed-sign variable	0	0.6	fixed-sign variable	0	0.6	fixed-sign variable	0	0.6	fixed-sign variable	0	0.6	fixed-sign variable	0	0.6	fixed-sign variable
987	r_2293	Fatty acid degradation	0	0	blocked	0	0.6	fixed-sign variable	0	0.6	fixed-sign variable	0	0.6	fixed-sign variable	0	0.6	fixed-sign variable	0	0	blocked	0	0	blocked	0	0.6	fixed-sign variable	0	0.6	fixed-sign variable	0	0.6	fixed-sign variable	0	0.6	fixed-sign variable	0	0.6	fixed-sign variable	0	0.6	fixed-sign variable
988	r_2294	Fatty acid degradation	0	0	blocked	0	0.31319	fixed-sign variable	0	0.31319	fixed-sign variable	0	0.6	fixed-sign variable	0	0.31319	fixed-sign variable	0	0	blocked	0	0	blocked	0	0.6	fixed-sign variable	0	0.6	fixed-sign variable	0	0.6	fixed-sign variable	0	0.6	fixed-sign variable	0	0.6	fixed-sign variable	0	0.6	fixed-sign variable
989	r_2295	Fatty acid degradation	0	0	blocked	0	0.35807	fixed-sign variable	0	0.35807	fixed-sign variable	0	0.6	fixed-sign variable	0	0.35807	fixed-sign variable	0	0	blocked	0	0	blocked	0	0.6	fixed-sign variable	0	0.6	fixed-sign variable	0	0.6	fixed-sign variable	0	0.6	fixed-sign variable	0	0.6	fixed-sign variable	0	0.6	fixed-sign variable
990	r_2296	Fatty acid degradation	0	0	blocked	0	0.34895	fixed-sign variable	0	0.34895	fixed-sign variable	0	0.6	fixed-sign variable	0	0.34895	fixed-sign variable	0	0	blocked	0	0	blocked	0	0.6	fixed-sign variable	0	0.6	fixed-sign variable	0	0.6	fixed-sign variable	0	0.6	fixed-sign variable	0	0.6	fixed-sign variable	0	0.6	fixed-sign variable
991	r_2297	Fatty acid degradation	0	0	blocked	0	0.34895	fixed-sign variable	0	0.34895	fixed-sign variable	0	0.6	fixed-sign variable	0	0.34895	fixed-sign variable	0	0	blocked	0	0	blocked	0	0.6	fixed-sign variable	0	0.6	fixed-sign variable	0	0.6	fixed-sign variable	0	0.6	fixed-sign variable	0	0.6	fixed-sign variable	0	0.6	fixed-sign variable
992	r_2298	Fatty acid degradation	0	0	blocked	0	0.31319	fixed-sign variable	0	0.31319	fixed-sign variable	0	0.6	fixed-sign variable	0	0.31319	fixed-sign variable	0	0	blocked	0	0	blocked	0	0.6	fixed-sign variable	0	0.6	fixed-sign variable	0	0.6	fixed-sign variable	0	0.6	fixed-sign variable	0	0.6	fixed-sign variable	0	0.6	fixed-sign variable
993	r_2299	Fatty acid degradation	0	0	blocked	0	0.6	fixed-sign variable	0	0.6	fixed-sign variable	0	0.6	fixed-sign variable	0	0.6	fixed-sign variable	0	0	blocked	0	0	blocked	0	0.6	fixed-sign variable	0	0.6	fixed-sign variable	0	0.6	fixed-sign variable	0	0.6	fixed-sign variable	0	0.6	fixed-sign variable	0	0.6	fixed-sign variable
994	r_2300	Fatty acid degradation	0	0	blocked	0	0.6	fixed-sign variable	0	0.6	fixed-sign variable	0	0.6	fixed-sign variable	0	0.6	fixed-sign variable	0	0	blocked	0	0	blocked	0	0.6	fixed-sign variable	0	0.6	fixed-sign variable	0	0.6	fixed-sign variable	0	0.6	fixed-sign variable	0	0.6	fixed-sign variable	0	0.6	fixed-sign variable
995	r_2301		0	0	blocked	0	0.34895	fixed-sign variable	0	0.34895	fixed-sign variable	0	0.6	fixed-sign variable	0	0.34895	fixed-sign variable	0	0	blocked	0	0	blocked	0	0.6	fixed-sign variable	0	0.6	fixed-sign variable	0	0.6	fixed-sign variable	0	0.6	fixed-sign variable	0	0.6	fixed-sign variable	0	0.6	fixed-sign variable
996	r_2302		0	0	blocked	0	0.6	fixed-sign variable	0	0.6	fixed-sign variable	0	0.6	fixed-sign variable	0	0.6	fixed-sign variable	0	0	blocked	0	0	blocked	0	0.6	fixed-sign variable	0	0.6	fixed-sign variable	0	0.6	fixed-sign variable	0	0.6	fixed-sign variable	0	0.6	fixed-sign variable	0	0.6	fixed-sign variable
997	r_2303	Peroxisome	0	0	blocked	0	0.34895	fixed-sign variable	0	0.34895	fixed-sign variable	0	0.6	fixed-sign variable	0	0.34895	fixed-sign variable	0	0	blocked	0	0	blocked	0	0.6	fixed-sign variable	0	0.6	fixed-sign variable	0	0.6	fixed-sign variable	0	0.6	fixed-sign variable	0	0.6	fixed-sign variable	0	0.6	fixed-sign variable
998	r_2304	Peroxisome	0	0	blocked	0	0.6	fixed-sign variable	0	0.6	fixed-sign variable	0	0.6	fixed-sign variable	0	0.6	fixed-sign variable	0	0	blocked	0	0	blocked	0	0.6	fixed-sign variable	0	0.6	fixed-sign variable	0	0.6	fixed-sign variable	0	0.6	fixed-sign variable	0	0.6	fixed-sign variable	0	0.6	fixed-sign variable
999	r_2305	Citrate cycle (TCA cycle)	-1000	1000	sign variable	-1000	1000	sign variable	-1000	1000	sign variable	-1000	1000	sign variable	-1000	1000	sign variable	-1000	1000	sign variable	-1000	1000	sign variable	-1000	1000	sign variable	-1000	1000	sign variable	-1000	1000	sign variable	-1000	1000	sign variable	-1000	1000	sign variable	-1000	1000	sign variable
1000	r_2308	Glycerolipid metabolism	0	0.05982	fixed-sign variable	0	2.70566	fixed-sign variable	0	2.70566	fixed-sign variable	0	5.47364	fixed-sign variable	0	2.70566	fixed-sign variable	0	4.04401	fixed-sign variable	0	0.05982	fixed-sign variable	0	10.5696	fixed-sign variable	0	10.5696	fixed-sign variable	0	5.38476	fixed-sign variable	0	10.5696	fixed-sign variable	0	15.2449	fixed-sign variable	0	5.38476	fixed-sign variable
1001	r_2309	Glycerolipid metabolism	0	0.05982	fixed-sign variable	0	2.70566	fixed-sign variable	0	2.70566	fixed-sign variable	0	5.47364	fixed-sign variable	0	2.70566	fixed-sign variable	0	4.04401	fixed-sign variable	0	0.05982	fixed-sign variable	0	10.5696	fixed-sign variable	0	10.5696	fixed-sign variable	0	5.38476	fixed-sign variable	0	10.5696	fixed-sign variable	0	15.2449	fixed-sign variable	0	5.38476	fixed-sign variable
1002	r_2310	Glycerolipid metabolism	0	0.05982	fixed-sign variable	0	2.70566	fixed-sign variable	0	2.70566	fixed-sign variable	0	5.47364	fixed-sign variable	0	2.70566	fixed-sign variable	0	4.04401	fixed-sign variable	0	0.05982	fixed-sign variable	0	10.5696	fixed-sign variable	0	10.5696	fixed-sign variable	0	5.38476	fixed-sign variable	0	10.5696	fixed-sign variable	0	15.2449	fixed-sign variable	0	5.38476	fixed-sign variable
1003	r_2311	Glycerolipid metabolism	0	0.05982	fixed-sign variable	0	2.70566	fixed-sign variable	0	2.70566	fixed-sign variable	0	5.47364	fixed-sign variable	0	2.70566	fixed-sign variable	0	4.04401	fixed-sign variable	0	0.05982	fixed-sign variable	0	10.5696	fixed-sign variable	0	10.5696	fixed-sign variable	0	5.38476	fixed-sign variable	0	10.5696	fixed-sign variable	0	15.2449	fixed-sign variable	0	5.38476	fixed-sign variable
1004	r_2312	Glycerolipid metabolism	0	0.03988	fixed-sign variable	0	1.80377	fixed-sign variable	0	1.80377	fixed-sign variable	0	4.10523	fixed-sign variable	0	1.80377	fixed-sign variable	0	3.03301	fixed-sign variable	0	0.03988	fixed-sign variable	0	8.66419	fixed-sign variable	0	8.66419	fixed-sign variable	0	4.03857	fixed-sign variable	0	8.66419	fixed-sign variable	0	12.6642	fixed-sign variable	0	4.03857	fixed-sign variable
1005	r_2313	Glycerolipid metabolism	0	0.03988	fixed-sign variable	0	1.80377	fixed-sign variable	0	1.80377	fixed-sign variable	0	4.10523	fixed-sign variable	0	1.80377	fixed-sign variable	0	3.03301	fixed-sign variable	0	0.03988	fixed-sign variable	0	8.66419	fixed-sign variable	0	8.66419	fixed-sign variable	0	4.03857	fixed-sign variable	0	8.66419	fixed-sign variable	0	12.6642	fixed-sign variable	0	4.03857	fixed-sign variable
1006	r_2314	Glycerolipid metabolism	0	0.03988	fixed-sign variable	0	1.80377	fixed-sign variable	0	1.80377	fixed-sign variable	0	4.10523	fixed-sign variable	0	1.80377	fixed-sign variable	0	3.03301	fixed-sign variable	0	0.03988	fixed-sign variable	0	8.66419	fixed-sign variable	0	8.66419	fixed-sign variable	0	4.03857	fixed-sign variable	0	8.66419	fixed-sign variable	0	12.6642	fixed-sign variable	0	4.03857	fixed-sign variable
1007	r_2315	Glycerolipid metabolism	0	0.03988	fixed-sign variable	0	1.80377	fixed-sign variable	0	1.80377	fixed-sign variable	0	4.10523	fixed-sign variable	0	1.80377	fixed-sign variable	0	3.03301	fixed-sign variable	0	0.03988	fixed-sign variable	0	8.66419	fixed-sign variable	0	8.66419	fixed-sign variable	0	4.03857	fixed-sign variable	0	8.66419	fixed-sign variable	0	12.6642	fixed-sign variable	0	4.03857	fixed-sign variable
1008	r_2316	Glycerolipid metabolism	0	0.05982	fixed-sign variable	0	2.70566	fixed-sign variable	0	2.70566	fixed-sign variable	0	5.47364	fixed-sign variable	0	2.70566	fixed-sign variable	0	4.04401	fixed-sign variable	0	0.05982	fixed-sign variable	0	10.5696	fixed-sign variable	0	10.5696	fixed-sign variable	0	5.38476	fixed-sign variable	0	10.5696	fixed-sign variable	0	15.2449	fixed-sign variable	0	5.38476	fixed-sign variable
1009	r_2317	Glycerolipid metabolism	0	0.05982	fixed-sign variable	0	2.70566	fixed-sign variable	0	2.70566	fixed-sign variable	0	5.47364	fixed-sign variable	0	2.70566	fixed-sign variable	0	4.04401	fixed-sign variable	0	0.05982	fixed-sign variable	0	10.5696	fixed-sign variable	0	10.5696	fixed-sign variable	0	5.38476	fixed-sign variable	0	10.5696	fixed-sign variable	0	15.2449	fixed-sign variable	0	5.38476	fixed-sign variable
1010	r_2318	Glycerolipid metabolism	0	0.05982	fixed-sign variable	0	2.70566	fixed-sign variable	0	2.70566	fixed-sign variable	0	5.47364	fixed-sign variable	0	2.70566	fixed-sign variable	0	4.04401	fixed-sign variable	0	0.05982	fixed-sign variable	0	10.5696	fixed-sign variable	0	10.5696	fixed-sign variable	0	5.38476	fixed-sign variable	0	10.5696	fixed-sign variable	0	15.2449	fixed-sign variable	0	5.38476	fixed-sign variable
1011	r_2319	Glycerolipid metabolism	0	0.05982	fixed-sign variable	0	2.70566	fixed-sign variable	0	2.70566	fixed-sign variable	0	5.47364	fixed-sign variable	0	2.70566	fixed-sign variable	0	4.04401	fixed-sign variable	0	0.05982	fixed-sign variable	0	10.5696	fixed-sign variable	0	10.5696	fixed-sign variable	0	5.38476	fixed-sign variable	0	10.5696	fixed-sign variable	0	15.2449	fixed-sign variable	0	5.38476	fixed-sign variable
1012	r_2320	Glycerolipid metabolism	0	0.03988	fixed-sign variable	0	1.80377	fixed-sign variable	0	1.80377	fixed-sign variable	0	4.10523	fixed-sign variable	0	1.80377	fixed-sign variable	0	3.03301	fixed-sign variable	0	0.03988	fixed-sign variable	0	8.66419	fixed-sign variable	0	8.66419	fixed-sign variable	0	4.03857	fixed-sign variable	0	8.66419	fixed-sign variable	0	12.6642	fixed-sign variable	0	4.03857	fixed-sign variable
1013	r_2321	Glycerolipid metabolism	0	0.03988	fixed-sign variable	0	1.80377	fixed-sign variable	0	1.80377	fixed-sign variable	0	4.10523	fixed-sign variable	0	1.80377	fixed-sign variable	0	3.03301	fixed-sign variable	0	0.03988	fixed-sign variable	0	8.66419	fixed-sign variable	0	8.66419	fixed-sign variable	0	4.03857	fixed-sign variable	0	8.66419	fixed-sign variable	0	12.6642	fixed-sign variable	0	4.03857	fixed-sign variable
1014	r_2322	Glycerolipid metabolism	0	0.03988	fixed-sign variable	0	1.80377	fixed-sign variable	0	1.80377	fixed-sign variable	0	4.10523	fixed-sign variable	0	1.80377	fixed-sign variable	0	3.03301	fixed-sign variable	0	0.03988	fixed-sign variable	0	8.66419	fixed-sign variable	0	8.66419	fixed-sign variable	0	4.03857	fixed-sign variable	0	8.66419	fixed-sign variable	0	12.6642	fixed-sign variable	0	4.03857	fixed-sign variable
1015	r_2323	Glycerolipid metabolism	0	0.03988	fixed-sign variable	0	1.80377	fixed-sign variable	0	1.80377	fixed-sign variable	0	4.10523	fixed-sign variable	0	1.80377	fixed-sign variable	0	3.03301	fixed-sign variable	0	0.03988	fixed-sign variable	0	8.66419	fixed-sign variable	0	8.66419	fixed-sign variable	0	4.03857	fixed-sign variable	0	8.66419	fixed-sign variable	0	12.6642	fixed-sign variable	0	4.03857	fixed-sign variable
1016	r_2324	Glycerophospholipid metabolism	0	0.03988	fixed-sign variable	0	1.80377	fixed-sign variable	0	1.80377	fixed-sign variable	0	4.10523	fixed-sign variable	0	1.80377	fixed-sign variable	0	3.03301	fixed-sign variable	0	0.03988	fixed-sign variable	0	8.66419	fixed-sign variable	0	8.66419	fixed-sign variable	0	4.03857	fixed-sign variable	0	8.66419	fixed-sign variable	0	12.6642	fixed-sign variable	0	4.03857	fixed-sign variable
1017	r_2325	Glycerophospholipid metabolism	0	0.03988	fixed-sign variable	0	1.80377	fixed-sign variable	0	1.80377	fixed-sign variable	0	4.10523	fixed-sign variable	0	1.80377	fixed-sign variable	0	3.03301	fixed-sign variable	0	0.03988	fixed-sign variable	0	8.66419	fixed-sign variable	0	8.66419	fixed-sign variable	0	4.03857	fixed-sign variable	0	8.66419	fixed-sign variable	0	12.6642	fixed-sign variable	0	4.03857	fixed-sign variable
1018	r_2326	Glycerophospholipid metabolism	0	0.03988	fixed-sign variable	0	1.80377	fixed-sign variable	0	1.80377	fixed-sign variable	0	4.10523	fixed-sign variable	0	1.80377	fixed-sign variable	0	3.03301	fixed-sign variable	0	0.03988	fixed-sign variable	0	8.66419	fixed-sign variable	0	8.66419	fixed-sign variable	0	4.03857	fixed-sign variable	0	8.66419	fixed-sign variable	0	12.6642	fixed-sign variable	0	4.03857	fixed-sign variable
1019	r_2327	Glycerophospholipid metabolism	0	0.03988	fixed-sign variable	0	1.80377	fixed-sign variable	0	1.80377	fixed-sign variable	0	4.10523	fixed-sign variable	0	1.80377	fixed-sign variable	0	3.03301	fixed-sign variable	0	0.03988	fixed-sign variable	0	8.66419	fixed-sign variable	0	8.66419	fixed-sign variable	0	4.03857	fixed-sign variable	0	8.66419	fixed-sign variable	0	12.6642	fixed-sign variable	0	4.03857	fixed-sign variable
1020	r_2328	Glycerophospholipid metabolism	0	0.03988	fixed-sign variable	0	1.80377	fixed-sign variable	0	1.80377	fixed-sign variable	0	4.10523	fixed-sign variable	0	1.80377	fixed-sign variable	0	3.03301	fixed-sign variable	0	0.03988	fixed-sign variable	0	8.66419	fixed-sign variable	0	8.66419	fixed-sign variable	0	4.03857	fixed-sign variable	0	8.66419	fixed-sign variable	0	12.6642	fixed-sign variable	0	4.03857	fixed-sign variable
1021	r_2329	Glycerophospholipid metabolism	0	0.03988	fixed-sign variable	0	1.80377	fixed-sign variable	0	1.80377	fixed-sign variable	0	4.10523	fixed-sign variable	0	1.80377	fixed-sign variable	0	3.03301	fixed-sign variable	0	0.03988	fixed-sign variable	0	8.66419	fixed-sign variable	0	8.66419	fixed-sign variable	0	4.03857	fixed-sign variable	0	8.66419	fixed-sign variable	0	12.6642	fixed-sign variable	0	4.03857	fixed-sign variable
1022	r_2330	Glycerophospholipid metabolism	0	0.03988	fixed-sign variable	0	1.80377	fixed-sign variable	0	1.80377	fixed-sign variable	0	4.10523	fixed-sign variable	0	1.80377	fixed-sign variable	0	3.03301	fixed-sign variable	0	0.03988	fixed-sign variable	0	8.66419	fixed-sign variable	0	8.66419	fixed-sign variable	0	4.03857	fixed-sign variable	0	8.66419	fixed-sign variable	0	12.6642	fixed-sign variable	0	4.03857	fixed-sign variable
1023	r_2331	Glycerophospholipid metabolism	0	0.03988	fixed-sign variable	0	1.80377	fixed-sign variable	0	1.80377	fixed-sign variable	0	4.10523	fixed-sign variable	0	1.80377	fixed-sign variable	0	3.03301	fixed-sign variable	0	0.03988	fixed-sign variable	0	8.66419	fixed-sign variable	0	8.66419	fixed-sign variable	0	4.03857	fixed-sign variable	0	8.66419	fixed-sign variable	0	12.6642	fixed-sign variable	0	4.03857	fixed-sign variable
1024	r_2332	Glycerolipid metabolism	0	0.05982	fixed-sign variable	0	2.70566	fixed-sign variable	0	2.70566	fixed-sign variable	0	5.47364	fixed-sign variable	0	2.70566	fixed-sign variable	0	4.04401	fixed-sign variable	0	0.05982	fixed-sign variable	0	10.5696	fixed-sign variable	0	10.5696	fixed-sign variable	0	5.38476	fixed-sign variable	0	10.5696	fixed-sign variable	0	15.2449	fixed-sign variable	0	5.38476	fixed-sign variable
1025	r_2333	Glycerolipid metabolism	0	0.05982	fixed-sign variable	0	2.70566	fixed-sign variable	0	2.70566	fixed-sign variable	0	5.47364	fixed-sign variable	0	2.70566	fixed-sign variable	0	4.04401	fixed-sign variable	0	0.05982	fixed-sign variable	0	10.5696	fixed-sign variable	0	10.5696	fixed-sign variable	0	5.38476	fixed-sign variable	0	10.5696	fixed-sign variable	0	15.2449	fixed-sign variable	0	5.38476	fixed-sign variable
1026	r_2334	Glycerolipid metabolism	0	0.05982	fixed-sign variable	0	2.70566	fixed-sign variable	0	2.70566	fixed-sign variable	0	5.47364	fixed-sign variable	0	2.70566	fixed-sign variable	0	4.04401	fixed-sign variable	0	0.05982	fixed-sign variable	0	10.5696	fixed-sign variable	0	10.5696	fixed-sign variable	0	5.38476	fixed-sign variable	0	10.5696	fixed-sign variable	0	15.2449	fixed-sign variable	0	5.38476	fixed-sign variable
1027	r_2335	Glycerolipid metabolism	0	0.05982	fixed-sign variable	0	2.70566	fixed-sign variable	0	2.70566	fixed-sign variable	0	5.47364	fixed-sign variable	0	2.70566	fixed-sign variable	0	4.04401	fixed-sign variable	0	0.05982	fixed-sign variable	0	10.5696	fixed-sign variable	0	10.5696	fixed-sign variable	0	5.38476	fixed-sign variable	0	10.5696	fixed-sign variable	0	15.2449	fixed-sign variable	0	5.38476	fixed-sign variable
1028	r_2336	Glycerolipid metabolism	0	0.05982	fixed-sign variable	0	2.70566	fixed-sign variable	0	2.70566	fixed-sign variable	0	5.47364	fixed-sign variable	0	2.70566	fixed-sign variable	0	4.04401	fixed-sign variable	0	0.05982	fixed-sign variable	0	10.5696	fixed-sign variable	0	10.5696	fixed-sign variable	0	5.38476	fixed-sign variable	0	10.5696	fixed-sign variable	0	15.2449	fixed-sign variable	0	5.38476	fixed-sign variable
1029	r_2337	Glycerolipid metabolism	0	0.05982	fixed-sign variable	0	2.70566	fixed-sign variable	0	2.70566	fixed-sign variable	0	5.47364	fixed-sign variable	0	2.70566	fixed-sign variable	0	4.04401	fixed-sign variable	0	0.05982	fixed-sign variable	0	10.5696	fixed-sign variable	0	10.5696	fixed-sign variable	0	5.38476	fixed-sign variable	0	10.5696	fixed-sign variable	0	15.2449	fixed-sign variable	0	5.38476	fixed-sign variable
1030	r_2338	Glycerolipid metabolism	0	0.05982	fixed-sign variable	0	2.70566	fixed-sign variable	0	2.70566	fixed-sign variable	0	5.47364	fixed-sign variable	0	2.70566	fixed-sign variable	0	4.04401	fixed-sign variable	0	0.05982	fixed-sign variable	0	10.5696	fixed-sign variable	0	10.5696	fixed-sign variable	0	5.38476	fixed-sign variable	0	10.5696	fixed-sign variable	0	15.2449	fixed-sign variable	0	5.38476	fixed-sign variable
1031	r_2339	Glycerolipid metabolism	0	0.05982	fixed-sign variable	0	2.70566	fixed-sign variable	0	2.70566	fixed-sign variable	0	5.47364	fixed-sign variable	0	2.70566	fixed-sign variable	0	4.04401	fixed-sign variable	0	0.05982	fixed-sign variable	0	10.5696	fixed-sign variable	0	10.5696	fixed-sign variable	0	5.38476	fixed-sign variable	0	10.5696	fixed-sign variable	0	15.2449	fixed-sign variable	0	5.38476	fixed-sign variable
1032	r_2340	Steroid biosynthesis	0	0.05982	fixed-sign variable	0	2.70566	fixed-sign variable	0	2.70566	fixed-sign variable	0	5.47364	fixed-sign variable	0	2.70566	fixed-sign variable	0	4.04401	fixed-sign variable	0	0.05982	fixed-sign variable	0	10.5696	fixed-sign variable	0	10.5696	fixed-sign variable	0	5.38476	fixed-sign variable	0	10.5696	fixed-sign variable	0	15.2449	fixed-sign variable	0	5.38476	fixed-sign variable
1033	r_2341	Steroid biosynthesis	0	0.05982	fixed-sign variable	0	2.70566	fixed-sign variable	0	2.70566	fixed-sign variable	0	5.47364	fixed-sign variable	0	2.70566	fixed-sign variable	0	4.04401	fixed-sign variable	0	0.05982	fixed-sign variable	0	10.5696	fixed-sign variable	0	10.5696	fixed-sign variable	0	5.38476	fixed-sign variable	0	10.5696	fixed-sign variable	0	15.2449	fixed-sign variable	0	5.38476	fixed-sign variable
1034	r_2342	Steroid biosynthesis	0	0.05982	fixed-sign variable	0	2.70566	fixed-sign variable	0	2.70566	fixed-sign variable	0	5.47364	fixed-sign variable	0	2.70566	fixed-sign variable	0	4.04401	fixed-sign variable	0	0.05982	fixed-sign variable	0	10.5696	fixed-sign variable	0	10.5696	fixed-sign variable	0	5.38476	fixed-sign variable	0	10.5696	fixed-sign variable	0	15.2449	fixed-sign variable	0	5.38476	fixed-sign variable
1035	r_2343	Steroid biosynthesis	0	0.05982	fixed-sign variable	0	2.70566	fixed-sign variable	0	2.70566	fixed-sign variable	0	5.47364	fixed-sign variable	0	2.70566	fixed-sign variable	0	4.04401	fixed-sign variable	0	0.05982	fixed-sign variable	0	10.5696	fixed-sign variable	0	10.5696	fixed-sign variable	0	5.38476	fixed-sign variable	0	10.5696	fixed-sign variable	0	15.2449	fixed-sign variable	0	5.38476	fixed-sign variable
1036	r_2344	Glycerolipid metabolism	0	0.11964	fixed-sign variable	0	5.41131	fixed-sign variable	0	5.41131	fixed-sign variable	0	15.7501	fixed-sign variable	0	5.41131	fixed-sign variable	0	10.1196	fixed-sign variable	0	0.11964	fixed-sign variable	0	35.7501	fixed-sign variable	0	35.4835	fixed-sign variable	0	15.3113	fixed-sign variable	0	35.4835	fixed-sign variable	0	55.7501	fixed-sign variable	0	15.3113	fixed-sign variable
1037	r_2345	Glycerolipid metabolism	0	0.11964	fixed-sign variable	0	5.41131	fixed-sign variable	0	5.41131	fixed-sign variable	0	15.7501	fixed-sign variable	0	5.41131	fixed-sign variable	0	10.1196	fixed-sign variable	0	0.11964	fixed-sign variable	0	35.7501	fixed-sign variable	0	35.4835	fixed-sign variable	0	15.3113	fixed-sign variable	0	35.4835	fixed-sign variable	0	55.7501	fixed-sign variable	0	15.3113	fixed-sign variable
1038	r_2346	Glycerolipid metabolism	0	0.11964	fixed-sign variable	0	5.41131	fixed-sign variable	0	5.41131	fixed-sign variable	0	15.7501	fixed-sign variable	0	5.41131	fixed-sign variable	0	10.1196	fixed-sign variable	0	0.11964	fixed-sign variable	0	35.7501	fixed-sign variable	0	35.4835	fixed-sign variable	0	15.3113	fixed-sign variable	0	35.4835	fixed-sign variable	0	55.7501	fixed-sign variable	0	15.3113	fixed-sign variable
1039	r_2347	Glycerolipid metabolism	0	0.11964	fixed-sign variable	0	5.41131	fixed-sign variable	0	5.41131	fixed-sign variable	0	15.7501	fixed-sign variable	0	5.41131	fixed-sign variable	0	10.1196	fixed-sign variable	0	0.11964	fixed-sign variable	0	35.7501	fixed-sign variable	0	35.4835	fixed-sign variable	0	15.3113	fixed-sign variable	0	35.4835	fixed-sign variable	0	55.7501	fixed-sign variable	0	15.3113	fixed-sign variable
1040	r_2348	Glycerolipid metabolism	0	0.11964	fixed-sign variable	0	5.41131	fixed-sign variable	0	5.41131	fixed-sign variable	0	15.7501	fixed-sign variable	0	5.41131	fixed-sign variable	0	10.1196	fixed-sign variable	0	0.11964	fixed-sign variable	0	35.7501	fixed-sign variable	0	35.4835	fixed-sign variable	0	15.3113	fixed-sign variable	0	35.4835	fixed-sign variable	0	55.7501	fixed-sign variable	0	15.3113	fixed-sign variable
1041	r_2349	Glycerolipid metabolism	0	0.11964	fixed-sign variable	0	5.41131	fixed-sign variable	0	5.41131	fixed-sign variable	0	15.7501	fixed-sign variable	0	5.41131	fixed-sign variable	0	10.1196	fixed-sign variable	0	0.11964	fixed-sign variable	0	35.7501	fixed-sign variable	0	35.4835	fixed-sign variable	0	15.3113	fixed-sign variable	0	35.4835	fixed-sign variable	0	55.7501	fixed-sign variable	0	15.3113	fixed-sign variable
1042	r_2350	Glycerolipid metabolism	0	0.11964	fixed-sign variable	0	5.41131	fixed-sign variable	0	5.41131	fixed-sign variable	0	15.7501	fixed-sign variable	0	5.41131	fixed-sign variable	0	10.1196	fixed-sign variable	0	0.11964	fixed-sign variable	0	35.7501	fixed-sign variable	0	35.4835	fixed-sign variable	0	15.3113	fixed-sign variable	0	35.4835	fixed-sign variable	0	55.7501	fixed-sign variable	0	15.3113	fixed-sign variable
1043	r_2351	Glycerolipid metabolism	0	0.11964	fixed-sign variable	0	5.41131	fixed-sign variable	0	5.41131	fixed-sign variable	0	15.7501	fixed-sign variable	0	5.41131	fixed-sign variable	0	10.1196	fixed-sign variable	0	0.11964	fixed-sign variable	0	35.7501	fixed-sign variable	0	35.4835	fixed-sign variable	0	15.3113	fixed-sign variable	0	35.4835	fixed-sign variable	0	55.7501	fixed-sign variable	0	15.3113	fixed-sign variable
1044	r_2352	Glycerolipid metabolism	0	0	blocked	0	0	blocked	0	0	blocked	0	0	blocked	0	0	blocked	0	0	blocked	0	0	blocked	0	0	blocked	0	0	blocked	0	0	blocked	0	0	blocked	0	0	blocked	0	0	blocked
1045	r_2353	Glycerolipid metabolism	0	0	blocked	0	0	blocked	0	0	blocked	0	0	blocked	0	0	blocked	0	0	blocked	0	0	blocked	0	0	blocked	0	0	blocked	0	0	blocked	0	0	blocked	0	0	blocked	0	0	blocked
1046	r_2354	Glycerolipid metabolism	0	0	blocked	0	0	blocked	0	0	blocked	0	0	blocked	0	0	blocked	0	0	blocked	0	0	blocked	0	0	blocked	0	0	blocked	0	0	blocked	0	0	blocked	0	0	blocked	0	0	blocked
1047	r_2355	Glycerolipid metabolism	0	0	blocked	0	0	blocked	0	0	blocked	0	0	blocked	0	0	blocked	0	0	blocked	0	0	blocked	0	0	blocked	0	0	blocked	0	0	blocked	0	0	blocked	0	0	blocked	0	0	blocked
1048	r_2356	Glycerolipid metabolism	0	0	blocked	0	0	blocked	0	0	blocked	0	0	blocked	0	0	blocked	0	0	blocked	0	0	blocked	0	0	blocked	0	0	blocked	0	0	blocked	0	0	blocked	0	0	blocked	0	0	blocked
1049	r_2357	Glycerolipid metabolism	0	0	blocked	0	0	blocked	0	0	blocked	0	0	blocked	0	0	blocked	0	0	blocked	0	0	blocked	0	0	blocked	0	0	blocked	0	0	blocked	0	0	blocked	0	0	blocked	0	0	blocked
1050	r_2358	Glycerolipid metabolism	0	0	blocked	0	0	blocked	0	0	blocked	0	0	blocked	0	0	blocked	0	0	blocked	0	0	blocked	0	0	blocked	0	0	blocked	0	0	blocked	0	0	blocked	0	0	blocked	0	0	blocked
1051	r_2359	Glycerolipid metabolism	0	0	blocked	0	0	blocked	0	0	blocked	0	0	blocked	0	0	blocked	0	0	blocked	0	0	blocked	0	0	blocked	0	0	blocked	0	0	blocked	0	0	blocked	0	0	blocked	0	0	blocked
1052	r_2360		0	0.11964	fixed-sign variable	0	5.41131	fixed-sign variable	0	5.41131	fixed-sign variable	0	15.7501	fixed-sign variable	0	5.41131	fixed-sign variable	0	10.1196	fixed-sign variable	0	0.11964	fixed-sign variable	0	35.7501	fixed-sign variable	0	35.4835	fixed-sign variable	0	15.3113	fixed-sign variable	0	35.4835	fixed-sign variable	0	55.7501	fixed-sign variable	0	15.3113	fixed-sign variable
1053	r_2361		0	0.11964	fixed-sign variable	0	5.41131	fixed-sign variable	0	5.41131	fixed-sign variable	0	15.7501	fixed-sign variable	0	5.41131	fixed-sign variable	0	10.1196	fixed-sign variable	0	0.11964	fixed-sign variable	0	35.7501	fixed-sign variable	0	35.4835	fixed-sign variable	0	15.3113	fixed-sign variable	0	35.4835	fixed-sign variable	0	55.7501	fixed-sign variable	0	15.3113	fixed-sign variable
1054	r_2362		0	0.11964	fixed-sign variable	0	5.41131	fixed-sign variable	0	5.41131	fixed-sign variable	0	15.7501	fixed-sign variable	0	5.41131	fixed-sign variable	0	10.1196	fixed-sign variable	0	0.11964	fixed-sign variable	0	35.7501	fixed-sign variable	0	35.4835	fixed-sign variable	0	15.3113	fixed-sign variable	0	35.4835	fixed-sign variable	0	55.7501	fixed-sign variable	0	15.3113	fixed-sign variable
1055	r_2363		0	0.11964	fixed-sign variable	0	5.41131	fixed-sign variable	0	5.41131	fixed-sign variable	0	15.7501	fixed-sign variable	0	5.41131	fixed-sign variable	0	10.1196	fixed-sign variable	0	0.11964	fixed-sign variable	0	35.7501	fixed-sign variable	0	35.4835	fixed-sign variable	0	15.3113	fixed-sign variable	0	35.4835	fixed-sign variable	0	55.7501	fixed-sign variable	0	15.3113	fixed-sign variable
1056	r_2364		0	0.11964	fixed-sign variable	0	5.41131	fixed-sign variable	0	5.41131	fixed-sign variable	0	15.7501	fixed-sign variable	0	5.41131	fixed-sign variable	0	10.1196	fixed-sign variable	0	0.11964	fixed-sign variable	0	35.7501	fixed-sign variable	0	35.4835	fixed-sign variable	0	15.3113	fixed-sign variable	0	35.4835	fixed-sign variable	0	55.7501	fixed-sign variable	0	15.3113	fixed-sign variable
1057	r_2365		0	0.11964	fixed-sign variable	0	5.41131	fixed-sign variable	0	5.41131	fixed-sign variable	0	15.7501	fixed-sign variable	0	5.41131	fixed-sign variable	0	10.1196	fixed-sign variable	0	0.11964	fixed-sign variable	0	35.7501	fixed-sign variable	0	35.4835	fixed-sign variable	0	15.3113	fixed-sign variable	0	35.4835	fixed-sign variable	0	55.7501	fixed-sign variable	0	15.3113	fixed-sign variable
1058	r_2366		0	0.11964	fixed-sign variable	0	5.41131	fixed-sign variable	0	5.41131	fixed-sign variable	0	15.7501	fixed-sign variable	0	5.41131	fixed-sign variable	0	10.1196	fixed-sign variable	0	0.11964	fixed-sign variable	0	35.7501	fixed-sign variable	0	35.4835	fixed-sign variable	0	15.3113	fixed-sign variable	0	35.4835	fixed-sign variable	0	55.7501	fixed-sign variable	0	15.3113	fixed-sign variable
1059	r_2367		0	0.11964	fixed-sign variable	0	5.41131	fixed-sign variable	0	5.41131	fixed-sign variable	0	15.7501	fixed-sign variable	0	5.41131	fixed-sign variable	0	10.1196	fixed-sign variable	0	0.11964	fixed-sign variable	0	35.7501	fixed-sign variable	0	35.4835	fixed-sign variable	0	15.3113	fixed-sign variable	0	35.4835	fixed-sign variable	0	55.7501	fixed-sign variable	0	15.3113	fixed-sign variable
1060	r_2368	Steroid biosynthesis	0	0.11964	fixed-sign variable	0	5.41131	fixed-sign variable	0	5.41131	fixed-sign variable	0	10.9473	fixed-sign variable	0	5.41131	fixed-sign variable	0	8.08803	fixed-sign variable	0	0.11964	fixed-sign variable	0	21.6605	fixed-sign variable	0	21.6605	fixed-sign variable	0	10.7695	fixed-sign variable	0	21.6605	fixed-sign variable	0	31.6605	fixed-sign variable	0	10.7695	fixed-sign variable
1061	r_2369	Steroid biosynthesis	0	0.11964	fixed-sign variable	0	5.41131	fixed-sign variable	0	5.41131	fixed-sign variable	0	10.9473	fixed-sign variable	0	5.41131	fixed-sign variable	0	8.08803	fixed-sign variable	0	0.11964	fixed-sign variable	0	21.6605	fixed-sign variable	0	21.6605	fixed-sign variable	0	10.7695	fixed-sign variable	0	21.6605	fixed-sign variable	0	31.6605	fixed-sign variable	0	10.7695	fixed-sign variable
1062	r_2370	Steroid biosynthesis	0	0.11964	fixed-sign variable	0	5.41131	fixed-sign variable	0	5.41131	fixed-sign variable	0	10.9473	fixed-sign variable	0	5.41131	fixed-sign variable	0	8.08803	fixed-sign variable	0	0.11964	fixed-sign variable	0	21.6605	fixed-sign variable	0	21.6605	fixed-sign variable	0	10.7695	fixed-sign variable	0	21.6605	fixed-sign variable	0	31.6605	fixed-sign variable	0	10.7695	fixed-sign variable
1063	r_2371	Steroid biosynthesis	0	0.11964	fixed-sign variable	0	5.41131	fixed-sign variable	0	5.41131	fixed-sign variable	0	10.9473	fixed-sign variable	0	5.41131	fixed-sign variable	0	8.08803	fixed-sign variable	0	0.11964	fixed-sign variable	0	21.6605	fixed-sign variable	0	21.6605	fixed-sign variable	0	10.7695	fixed-sign variable	0	21.6605	fixed-sign variable	0	31.6605	fixed-sign variable	0	10.7695	fixed-sign variable
1064	r_2372	Steroid biosynthesis	0	0.11964	fixed-sign variable	0	5.41131	fixed-sign variable	0	5.41131	fixed-sign variable	0	10.9473	fixed-sign variable	0	5.41131	fixed-sign variable	0	8.08803	fixed-sign variable	0	0.11964	fixed-sign variable	0	21.6605	fixed-sign variable	0	21.6605	fixed-sign variable	0	10.7695	fixed-sign variable	0	21.6605	fixed-sign variable	0	31.6605	fixed-sign variable	0	10.7695	fixed-sign variable
1065	r_2373	Steroid biosynthesis	0	0.11964	fixed-sign variable	0	5.41131	fixed-sign variable	0	5.41131	fixed-sign variable	0	10.9473	fixed-sign variable	0	5.41131	fixed-sign variable	0	8.08803	fixed-sign variable	0	0.11964	fixed-sign variable	0	21.6605	fixed-sign variable	0	21.6605	fixed-sign variable	0	10.7695	fixed-sign variable	0	21.6605	fixed-sign variable	0	31.6605	fixed-sign variable	0	10.7695	fixed-sign variable
1066	r_2374	Steroid biosynthesis	0	0.11964	fixed-sign variable	0	5.41131	fixed-sign variable	0	5.41131	fixed-sign variable	0	10.9473	fixed-sign variable	0	5.41131	fixed-sign variable	0	8.08803	fixed-sign variable	0	0.11964	fixed-sign variable	0	21.6605	fixed-sign variable	0	21.6605	fixed-sign variable	0	10.7695	fixed-sign variable	0	21.6605	fixed-sign variable	0	31.6605	fixed-sign variable	0	10.7695	fixed-sign variable
1067	r_2375	Steroid biosynthesis	0	0.11964	fixed-sign variable	0	5.41131	fixed-sign variable	0	5.41131	fixed-sign variable	0	10.9473	fixed-sign variable	0	5.41131	fixed-sign variable	0	8.08803	fixed-sign variable	0	0.11964	fixed-sign variable	0	21.6605	fixed-sign variable	0	21.6605	fixed-sign variable	0	10.7695	fixed-sign variable	0	21.6605	fixed-sign variable	0	31.6605	fixed-sign variable	0	10.7695	fixed-sign variable
1068	r_2376	Steroid biosynthesis	0	0.11964	fixed-sign variable	0	5.41131	fixed-sign variable	0	5.41131	fixed-sign variable	0	10.9473	fixed-sign variable	0	5.41131	fixed-sign variable	0	8.08803	fixed-sign variable	0	0.11964	fixed-sign variable	0	21.6605	fixed-sign variable	0	21.6605	fixed-sign variable	0	10.7695	fixed-sign variable	0	21.6605	fixed-sign variable	0	31.6605	fixed-sign variable	0	10.7695	fixed-sign variable
1069	r_2377	Steroid biosynthesis	0	0.11964	fixed-sign variable	0	5.41131	fixed-sign variable	0	5.41131	fixed-sign variable	0	10.9473	fixed-sign variable	0	5.41131	fixed-sign variable	0	8.08803	fixed-sign variable	0	0.11964	fixed-sign variable	0	21.6605	fixed-sign variable	0	21.6605	fixed-sign variable	0	10.7695	fixed-sign variable	0	21.6605	fixed-sign variable	0	31.6605	fixed-sign variable	0	10.7695	fixed-sign variable
1070	r_2378	Steroid biosynthesis	0	0.11964	fixed-sign variable	0	5.41131	fixed-sign variable	0	5.41131	fixed-sign variable	0	10.9473	fixed-sign variable	0	5.41131	fixed-sign variable	0	8.08803	fixed-sign variable	0	0.11964	fixed-sign variable	0	21.6605	fixed-sign variable	0	21.6605	fixed-sign variable	0	10.7695	fixed-sign variable	0	21.6605	fixed-sign variable	0	31.6605	fixed-sign variable	0	10.7695	fixed-sign variable
1071	r_2379	Steroid biosynthesis	0	0.11964	fixed-sign variable	0	5.41131	fixed-sign variable	0	5.41131	fixed-sign variable	0	10.9473	fixed-sign variable	0	5.41131	fixed-sign variable	0	8.08803	fixed-sign variable	0	0.11964	fixed-sign variable	0	21.6605	fixed-sign variable	0	21.6605	fixed-sign variable	0	10.7695	fixed-sign variable	0	21.6605	fixed-sign variable	0	31.6605	fixed-sign variable	0	10.7695	fixed-sign variable
1072	r_2380	Steroid biosynthesis	0	0.11964	fixed-sign variable	0	5.41131	fixed-sign variable	0	5.41131	fixed-sign variable	0	10.9473	fixed-sign variable	0	5.41131	fixed-sign variable	0	8.08803	fixed-sign variable	0	0.11964	fixed-sign variable	0	21.6605	fixed-sign variable	0	21.6605	fixed-sign variable	0	10.7695	fixed-sign variable	0	21.6605	fixed-sign variable	0	31.6605	fixed-sign variable	0	10.7695	fixed-sign variable
1073	r_2381	Steroid biosynthesis	0	0.11964	fixed-sign variable	0	5.41131	fixed-sign variable	0	5.41131	fixed-sign variable	0	10.9473	fixed-sign variable	0	5.41131	fixed-sign variable	0	8.08803	fixed-sign variable	0	0.11964	fixed-sign variable	0	21.6605	fixed-sign variable	0	21.6605	fixed-sign variable	0	10.7695	fixed-sign variable	0	21.6605	fixed-sign variable	0	31.6605	fixed-sign variable	0	10.7695	fixed-sign variable
1074	r_2382	Steroid biosynthesis	0	0.11964	fixed-sign variable	0	5.41131	fixed-sign variable	0	5.41131	fixed-sign variable	0	10.9473	fixed-sign variable	0	5.41131	fixed-sign variable	0	8.08803	fixed-sign variable	0	0.11964	fixed-sign variable	0	21.6605	fixed-sign variable	0	21.6605	fixed-sign variable	0	10.7695	fixed-sign variable	0	21.6605	fixed-sign variable	0	31.6605	fixed-sign variable	0	10.7695	fixed-sign variable
1075	r_2383	Steroid biosynthesis	0	0.11964	fixed-sign variable	0	5.41131	fixed-sign variable	0	5.41131	fixed-sign variable	0	10.9473	fixed-sign variable	0	5.41131	fixed-sign variable	0	8.08803	fixed-sign variable	0	0.11964	fixed-sign variable	0	21.6605	fixed-sign variable	0	21.6605	fixed-sign variable	0	10.7695	fixed-sign variable	0	21.6605	fixed-sign variable	0	31.6605	fixed-sign variable	0	10.7695	fixed-sign variable
1076	r_2384	Steroid biosynthesis	0	0.11964	fixed-sign variable	0	5.41131	fixed-sign variable	0	5.41131	fixed-sign variable	0	10.9473	fixed-sign variable	0	5.41131	fixed-sign variable	0	8.08803	fixed-sign variable	0	0.11964	fixed-sign variable	0	21.6605	fixed-sign variable	0	21.6605	fixed-sign variable	0	10.7695	fixed-sign variable	0	21.6605	fixed-sign variable	0	31.6605	fixed-sign variable	0	10.7695	fixed-sign variable
1077	r_2385	Steroid biosynthesis	0	0.11964	fixed-sign variable	0	5.41131	fixed-sign variable	0	5.41131	fixed-sign variable	0	10.9473	fixed-sign variable	0	5.41131	fixed-sign variable	0	8.08803	fixed-sign variable	0	0.11964	fixed-sign variable	0	21.6605	fixed-sign variable	0	21.6605	fixed-sign variable	0	10.7695	fixed-sign variable	0	21.6605	fixed-sign variable	0	31.6605	fixed-sign variable	0	10.7695	fixed-sign variable
1078	r_2386	Steroid biosynthesis	0	0.11964	fixed-sign variable	0	5.41131	fixed-sign variable	0	5.41131	fixed-sign variable	0	10.9473	fixed-sign variable	0	5.41131	fixed-sign variable	0	8.08803	fixed-sign variable	0	0.11964	fixed-sign variable	0	21.6605	fixed-sign variable	0	21.6605	fixed-sign variable	0	10.7695	fixed-sign variable	0	21.6605	fixed-sign variable	0	31.6605	fixed-sign variable	0	10.7695	fixed-sign variable
1079	r_2387	Steroid biosynthesis	0	0.11964	fixed-sign variable	0	5.41131	fixed-sign variable	0	5.41131	fixed-sign variable	0	10.9473	fixed-sign variable	0	5.41131	fixed-sign variable	0	8.08803	fixed-sign variable	0	0.11964	fixed-sign variable	0	21.6605	fixed-sign variable	0	21.6605	fixed-sign variable	0	10.7695	fixed-sign variable	0	21.6605	fixed-sign variable	0	31.6605	fixed-sign variable	0	10.7695	fixed-sign variable
1080	r_2388	Steroid biosynthesis	0	0.11964	fixed-sign variable	0	5.41131	fixed-sign variable	0	5.41131	fixed-sign variable	0	10.9473	fixed-sign variable	0	5.41131	fixed-sign variable	0	8.08803	fixed-sign variable	0	0.11964	fixed-sign variable	0	21.6605	fixed-sign variable	0	21.6605	fixed-sign variable	0	10.7695	fixed-sign variable	0	21.6605	fixed-sign variable	0	31.6605	fixed-sign variable	0	10.7695	fixed-sign variable
1081	r_2389	Steroid biosynthesis	0	0.11964	fixed-sign variable	0	5.41131	fixed-sign variable	0	5.41131	fixed-sign variable	0	10.9473	fixed-sign variable	0	5.41131	fixed-sign variable	0	8.08803	fixed-sign variable	0	0.11964	fixed-sign variable	0	21.6605	fixed-sign variable	0	21.6605	fixed-sign variable	0	10.7695	fixed-sign variable	0	21.6605	fixed-sign variable	0	31.6605	fixed-sign variable	0	10.7695	fixed-sign variable
1082	r_2390	Steroid biosynthesis	0	0.11964	fixed-sign variable	0	5.41131	fixed-sign variable	0	5.41131	fixed-sign variable	0	10.9473	fixed-sign variable	0	5.41131	fixed-sign variable	0	8.08803	fixed-sign variable	0	0.11964	fixed-sign variable	0	21.6605	fixed-sign variable	0	21.6605	fixed-sign variable	0	10.7695	fixed-sign variable	0	21.6605	fixed-sign variable	0	31.6605	fixed-sign variable	0	10.7695	fixed-sign variable
1083	r_2391	Steroid biosynthesis	0	0.11964	fixed-sign variable	0	5.41131	fixed-sign variable	0	5.41131	fixed-sign variable	0	10.9473	fixed-sign variable	0	5.41131	fixed-sign variable	0	8.08803	fixed-sign variable	0	0.11964	fixed-sign variable	0	21.6605	fixed-sign variable	0	21.6605	fixed-sign variable	0	10.7695	fixed-sign variable	0	21.6605	fixed-sign variable	0	31.6605	fixed-sign variable	0	10.7695	fixed-sign variable
1084	r_2392	Steroid biosynthesis	0	0.11964	fixed-sign variable	0	5.41131	fixed-sign variable	0	5.41131	fixed-sign variable	0	10.9473	fixed-sign variable	0	5.41131	fixed-sign variable	0	8.08803	fixed-sign variable	0	0.11964	fixed-sign variable	0	21.6605	fixed-sign variable	0	21.6605	fixed-sign variable	0	10.7695	fixed-sign variable	0	21.6605	fixed-sign variable	0	31.6605	fixed-sign variable	0	10.7695	fixed-sign variable
1085	r_2393	Steroid biosynthesis	0	0.11964	fixed-sign variable	0	5.41131	fixed-sign variable	0	5.41131	fixed-sign variable	0	10.9473	fixed-sign variable	0	5.41131	fixed-sign variable	0	8.08803	fixed-sign variable	0	0.11964	fixed-sign variable	0	21.6605	fixed-sign variable	0	21.6605	fixed-sign variable	0	10.7695	fixed-sign variable	0	21.6605	fixed-sign variable	0	31.6605	fixed-sign variable	0	10.7695	fixed-sign variable
1086	r_2394	Steroid biosynthesis	0	0.11964	fixed-sign variable	0	5.41131	fixed-sign variable	0	5.41131	fixed-sign variable	0	10.9473	fixed-sign variable	0	5.41131	fixed-sign variable	0	8.08803	fixed-sign variable	0	0.11964	fixed-sign variable	0	21.6605	fixed-sign variable	0	21.6605	fixed-sign variable	0	10.7695	fixed-sign variable	0	21.6605	fixed-sign variable	0	31.6605	fixed-sign variable	0	10.7695	fixed-sign variable
1087	r_2395	Steroid biosynthesis	0	0.11964	fixed-sign variable	0	5.41131	fixed-sign variable	0	5.41131	fixed-sign variable	0	10.9473	fixed-sign variable	0	5.41131	fixed-sign variable	0	8.08803	fixed-sign variable	0	0.11964	fixed-sign variable	0	21.6605	fixed-sign variable	0	21.6605	fixed-sign variable	0	10.7695	fixed-sign variable	0	21.6605	fixed-sign variable	0	31.6605	fixed-sign variable	0	10.7695	fixed-sign variable
1088	r_2396	Steroid biosynthesis	0	0.11964	fixed-sign variable	0	5.41131	fixed-sign variable	0	5.41131	fixed-sign variable	0	10.9473	fixed-sign variable	0	5.41131	fixed-sign variable	0	8.08803	fixed-sign variable	0	0.11964	fixed-sign variable	0	21.6605	fixed-sign variable	0	21.6605	fixed-sign variable	0	10.7695	fixed-sign variable	0	21.6605	fixed-sign variable	0	31.6605	fixed-sign variable	0	10.7695	fixed-sign variable
1089	r_2397	Steroid biosynthesis	0	0.11964	fixed-sign variable	0	5.41131	fixed-sign variable	0	5.41131	fixed-sign variable	0	10.9473	fixed-sign variable	0	5.41131	fixed-sign variable	0	8.08803	fixed-sign variable	0	0.11964	fixed-sign variable	0	21.6605	fixed-sign variable	0	21.6605	fixed-sign variable	0	10.7695	fixed-sign variable	0	21.6605	fixed-sign variable	0	31.6605	fixed-sign variable	0	10.7695	fixed-sign variable
1090	r_2398	Steroid biosynthesis	0	0.11964	fixed-sign variable	0	5.41131	fixed-sign variable	0	5.41131	fixed-sign variable	0	10.9473	fixed-sign variable	0	5.41131	fixed-sign variable	0	8.08803	fixed-sign variable	0	0.11964	fixed-sign variable	0	21.6605	fixed-sign variable	0	21.6605	fixed-sign variable	0	10.7695	fixed-sign variable	0	21.6605	fixed-sign variable	0	31.6605	fixed-sign variable	0	10.7695	fixed-sign variable
1091	r_2399	Steroid biosynthesis	0	0.11964	fixed-sign variable	0	5.41131	fixed-sign variable	0	5.41131	fixed-sign variable	0	10.9473	fixed-sign variable	0	5.41131	fixed-sign variable	0	8.08803	fixed-sign variable	0	0.11964	fixed-sign variable	0	21.6605	fixed-sign variable	0	21.6605	fixed-sign variable	0	10.7695	fixed-sign variable	0	21.6605	fixed-sign variable	0	31.6605	fixed-sign variable	0	10.7695	fixed-sign variable
1092	r_2400	Glycerolipid metabolism	0	0.11964	fixed-sign variable	0	5.41131	fixed-sign variable	0	5.41131	fixed-sign variable	0	10.9473	fixed-sign variable	0	5.41131	fixed-sign variable	0	8.08803	fixed-sign variable	0	0.11964	fixed-sign variable	0	21.6605	fixed-sign variable	0	21.6605	fixed-sign variable	0	10.7695	fixed-sign variable	0	21.6605	fixed-sign variable	0	31.6605	fixed-sign variable	0	10.7695	fixed-sign variable
1093	r_2401	Glycerolipid metabolism	0	0.11964	fixed-sign variable	0	5.41131	fixed-sign variable	0	5.41131	fixed-sign variable	0	10.9473	fixed-sign variable	0	5.41131	fixed-sign variable	0	8.08803	fixed-sign variable	0	0.11964	fixed-sign variable	0	21.6605	fixed-sign variable	0	21.6605	fixed-sign variable	0	10.7695	fixed-sign variable	0	21.6605	fixed-sign variable	0	31.6605	fixed-sign variable	0	10.7695	fixed-sign variable
1094	r_2402	Glycerolipid metabolism	0	0.11964	fixed-sign variable	0	5.41131	fixed-sign variable	0	5.41131	fixed-sign variable	0	10.9473	fixed-sign variable	0	5.41131	fixed-sign variable	0	8.08803	fixed-sign variable	0	0.11964	fixed-sign variable	0	21.6605	fixed-sign variable	0	21.6605	fixed-sign variable	0	10.7695	fixed-sign variable	0	21.6605	fixed-sign variable	0	31.6605	fixed-sign variable	0	10.7695	fixed-sign variable
1095	r_2403	Glycerolipid metabolism	0	0.11964	fixed-sign variable	0	5.41131	fixed-sign variable	0	5.41131	fixed-sign variable	0	10.9473	fixed-sign variable	0	5.41131	fixed-sign variable	0	8.08803	fixed-sign variable	0	0.11964	fixed-sign variable	0	21.6605	fixed-sign variable	0	21.6605	fixed-sign variable	0	10.7695	fixed-sign variable	0	21.6605	fixed-sign variable	0	31.6605	fixed-sign variable	0	10.7695	fixed-sign variable
1096	r_2404	Glycerolipid metabolism	0	0.11964	fixed-sign variable	0	5.41131	fixed-sign variable	0	5.41131	fixed-sign variable	0	10.9473	fixed-sign variable	0	5.41131	fixed-sign variable	0	8.08803	fixed-sign variable	0	0.11964	fixed-sign variable	0	21.6605	fixed-sign variable	0	21.6605	fixed-sign variable	0	10.7695	fixed-sign variable	0	21.6605	fixed-sign variable	0	31.6605	fixed-sign variable	0	10.7695	fixed-sign variable
1097	r_2405	Glycerolipid metabolism	0	0.11964	fixed-sign variable	0	5.41131	fixed-sign variable	0	5.41131	fixed-sign variable	0	10.9473	fixed-sign variable	0	5.41131	fixed-sign variable	0	8.08803	fixed-sign variable	0	0.11964	fixed-sign variable	0	21.6605	fixed-sign variable	0	21.6605	fixed-sign variable	0	10.7695	fixed-sign variable	0	21.6605	fixed-sign variable	0	31.6605	fixed-sign variable	0	10.7695	fixed-sign variable
1098	r_2406	Glycerolipid metabolism	0	0.11964	fixed-sign variable	0	5.41131	fixed-sign variable	0	5.41131	fixed-sign variable	0	10.9473	fixed-sign variable	0	5.41131	fixed-sign variable	0	8.08803	fixed-sign variable	0	0.11964	fixed-sign variable	0	21.6605	fixed-sign variable	0	21.6605	fixed-sign variable	0	10.7695	fixed-sign variable	0	21.6605	fixed-sign variable	0	31.6605	fixed-sign variable	0	10.7695	fixed-sign variable
1099	r_2407	Glycerolipid metabolism	0	0.11964	fixed-sign variable	0	5.41131	fixed-sign variable	0	5.41131	fixed-sign variable	0	10.9473	fixed-sign variable	0	5.41131	fixed-sign variable	0	8.08803	fixed-sign variable	0	0.11964	fixed-sign variable	0	21.6605	fixed-sign variable	0	21.6605	fixed-sign variable	0	10.7695	fixed-sign variable	0	21.6605	fixed-sign variable	0	31.6605	fixed-sign variable	0	10.7695	fixed-sign variable
1100	r_2408	Glycerolipid metabolism	0	0.11964	fixed-sign variable	0	5.41131	fixed-sign variable	0	5.41131	fixed-sign variable	0	10.9473	fixed-sign variable	0	5.41131	fixed-sign variable	0	8.08803	fixed-sign variable	0	0.11964	fixed-sign variable	0	21.6605	fixed-sign variable	0	21.6605	fixed-sign variable	0	10.7695	fixed-sign variable	0	21.6605	fixed-sign variable	0	31.6605	fixed-sign variable	0	10.7695	fixed-sign variable
1101	r_2409	Glycerolipid metabolism	0	0.11964	fixed-sign variable	0	5.41131	fixed-sign variable	0	5.41131	fixed-sign variable	0	10.9473	fixed-sign variable	0	5.41131	fixed-sign variable	0	8.08803	fixed-sign variable	0	0.11964	fixed-sign variable	0	21.6605	fixed-sign variable	0	21.6605	fixed-sign variable	0	10.7695	fixed-sign variable	0	21.6605	fixed-sign variable	0	31.6605	fixed-sign variable	0	10.7695	fixed-sign variable
1102	r_2410	Glycerolipid metabolism	0	0.11964	fixed-sign variable	0	5.41131	fixed-sign variable	0	5.41131	fixed-sign variable	0	10.9473	fixed-sign variable	0	5.41131	fixed-sign variable	0	8.08803	fixed-sign variable	0	0.11964	fixed-sign variable	0	21.6605	fixed-sign variable	0	21.6605	fixed-sign variable	0	10.7695	fixed-sign variable	0	21.6605	fixed-sign variable	0	31.6605	fixed-sign variable	0	10.7695	fixed-sign variable
1103	r_2411	Glycerolipid metabolism	0	0.11964	fixed-sign variable	0	5.41131	fixed-sign variable	0	5.41131	fixed-sign variable	0	10.9473	fixed-sign variable	0	5.41131	fixed-sign variable	0	8.08803	fixed-sign variable	0	0.11964	fixed-sign variable	0	21.6605	fixed-sign variable	0	21.6605	fixed-sign variable	0	10.7695	fixed-sign variable	0	21.6605	fixed-sign variable	0	31.6605	fixed-sign variable	0	10.7695	fixed-sign variable
1104	r_2412	Glycerolipid metabolism	0	0.11964	fixed-sign variable	0	5.41131	fixed-sign variable	0	5.41131	fixed-sign variable	0	10.9473	fixed-sign variable	0	5.41131	fixed-sign variable	0	8.08803	fixed-sign variable	0	0.11964	fixed-sign variable	0	21.6605	fixed-sign variable	0	21.6605	fixed-sign variable	0	10.7695	fixed-sign variable	0	21.6605	fixed-sign variable	0	31.6605	fixed-sign variable	0	10.7695	fixed-sign variable
1105	r_2413	Glycerolipid metabolism	0	0.11964	fixed-sign variable	0	5.41131	fixed-sign variable	0	5.41131	fixed-sign variable	0	10.9473	fixed-sign variable	0	5.41131	fixed-sign variable	0	8.08803	fixed-sign variable	0	0.11964	fixed-sign variable	0	21.6605	fixed-sign variable	0	21.6605	fixed-sign variable	0	10.7695	fixed-sign variable	0	21.6605	fixed-sign variable	0	31.6605	fixed-sign variable	0	10.7695	fixed-sign variable
1106	r_2414	Glycerolipid metabolism	0	0.11964	fixed-sign variable	0	5.41131	fixed-sign variable	0	5.41131	fixed-sign variable	0	10.9473	fixed-sign variable	0	5.41131	fixed-sign variable	0	8.08803	fixed-sign variable	0	0.11964	fixed-sign variable	0	21.6605	fixed-sign variable	0	21.6605	fixed-sign variable	0	10.7695	fixed-sign variable	0	21.6605	fixed-sign variable	0	31.6605	fixed-sign variable	0	10.7695	fixed-sign variable
1107	r_2415	Glycerolipid metabolism	0	0.11964	fixed-sign variable	0	5.41131	fixed-sign variable	0	5.41131	fixed-sign variable	0	10.9473	fixed-sign variable	0	5.41131	fixed-sign variable	0	8.08803	fixed-sign variable	0	0.11964	fixed-sign variable	0	21.6605	fixed-sign variable	0	21.6605	fixed-sign variable	0	10.7695	fixed-sign variable	0	21.6605	fixed-sign variable	0	31.6605	fixed-sign variable	0	10.7695	fixed-sign variable
1108	r_2416	Glycerolipid metabolism	0	0.11964	fixed-sign variable	0	5.41131	fixed-sign variable	0	5.41131	fixed-sign variable	0	10.9473	fixed-sign variable	0	5.41131	fixed-sign variable	0	8.08803	fixed-sign variable	0	0.11964	fixed-sign variable	0	21.6605	fixed-sign variable	0	21.6605	fixed-sign variable	0	10.7695	fixed-sign variable	0	21.6605	fixed-sign variable	0	31.6605	fixed-sign variable	0	10.7695	fixed-sign variable
1109	r_2417	Glycerolipid metabolism	0	0.11964	fixed-sign variable	0	5.41131	fixed-sign variable	0	5.41131	fixed-sign variable	0	10.9473	fixed-sign variable	0	5.41131	fixed-sign variable	0	8.08803	fixed-sign variable	0	0.11964	fixed-sign variable	0	21.6605	fixed-sign variable	0	21.6605	fixed-sign variable	0	10.7695	fixed-sign variable	0	21.6605	fixed-sign variable	0	31.6605	fixed-sign variable	0	10.7695	fixed-sign variable
1110	r_2418	Glycerolipid metabolism	0	0.11964	fixed-sign variable	0	5.41131	fixed-sign variable	0	5.41131	fixed-sign variable	0	10.9473	fixed-sign variable	0	5.41131	fixed-sign variable	0	8.08803	fixed-sign variable	0	0.11964	fixed-sign variable	0	21.6605	fixed-sign variable	0	21.6605	fixed-sign variable	0	10.7695	fixed-sign variable	0	21.6605	fixed-sign variable	0	31.6605	fixed-sign variable	0	10.7695	fixed-sign variable
1111	r_2419	Glycerolipid metabolism	0	0.11964	fixed-sign variable	0	5.41131	fixed-sign variable	0	5.41131	fixed-sign variable	0	10.9473	fixed-sign variable	0	5.41131	fixed-sign variable	0	8.08803	fixed-sign variable	0	0.11964	fixed-sign variable	0	21.6605	fixed-sign variable	0	21.6605	fixed-sign variable	0	10.7695	fixed-sign variable	0	21.6605	fixed-sign variable	0	31.6605	fixed-sign variable	0	10.7695	fixed-sign variable
1112	r_2420	Glycerolipid metabolism	0	0.11964	fixed-sign variable	0	5.41131	fixed-sign variable	0	5.41131	fixed-sign variable	0	10.9473	fixed-sign variable	0	5.41131	fixed-sign variable	0	8.08803	fixed-sign variable	0	0.11964	fixed-sign variable	0	21.6605	fixed-sign variable	0	21.6605	fixed-sign variable	0	10.7695	fixed-sign variable	0	21.6605	fixed-sign variable	0	31.6605	fixed-sign variable	0	10.7695	fixed-sign variable
1113	r_2421	Glycerolipid metabolism	0	0.11964	fixed-sign variable	0	5.41131	fixed-sign variable	0	5.41131	fixed-sign variable	0	10.9473	fixed-sign variable	0	5.41131	fixed-sign variable	0	8.08803	fixed-sign variable	0	0.11964	fixed-sign variable	0	21.6605	fixed-sign variable	0	21.6605	fixed-sign variable	0	10.7695	fixed-sign variable	0	21.6605	fixed-sign variable	0	31.6605	fixed-sign variable	0	10.7695	fixed-sign variable
1114	r_2422	Glycerolipid metabolism	0	0.11964	fixed-sign variable	0	5.41131	fixed-sign variable	0	5.41131	fixed-sign variable	0	10.9473	fixed-sign variable	0	5.41131	fixed-sign variable	0	8.08803	fixed-sign variable	0	0.11964	fixed-sign variable	0	21.6605	fixed-sign variable	0	21.6605	fixed-sign variable	0	10.7695	fixed-sign variable	0	21.6605	fixed-sign variable	0	31.6605	fixed-sign variable	0	10.7695	fixed-sign variable
1115	r_2423	Glycerolipid metabolism	0	0.11964	fixed-sign variable	0	5.41131	fixed-sign variable	0	5.41131	fixed-sign variable	0	10.9473	fixed-sign variable	0	5.41131	fixed-sign variable	0	8.08803	fixed-sign variable	0	0.11964	fixed-sign variable	0	21.6605	fixed-sign variable	0	21.6605	fixed-sign variable	0	10.7695	fixed-sign variable	0	21.6605	fixed-sign variable	0	31.6605	fixed-sign variable	0	10.7695	fixed-sign variable
1116	r_2424	Glycerolipid metabolism	0	0.11964	fixed-sign variable	0	5.41131	fixed-sign variable	0	5.41131	fixed-sign variable	0	10.9473	fixed-sign variable	0	5.41131	fixed-sign variable	0	8.08803	fixed-sign variable	0	0.11964	fixed-sign variable	0	21.6605	fixed-sign variable	0	21.6605	fixed-sign variable	0	10.7695	fixed-sign variable	0	21.6605	fixed-sign variable	0	31.6605	fixed-sign variable	0	10.7695	fixed-sign variable
1117	r_2425	Glycerolipid metabolism	0	0.11964	fixed-sign variable	0	5.41131	fixed-sign variable	0	5.41131	fixed-sign variable	0	10.9473	fixed-sign variable	0	5.41131	fixed-sign variable	0	8.08803	fixed-sign variable	0	0.11964	fixed-sign variable	0	21.6605	fixed-sign variable	0	21.6605	fixed-sign variable	0	10.7695	fixed-sign variable	0	21.6605	fixed-sign variable	0	31.6605	fixed-sign variable	0	10.7695	fixed-sign variable
1118	r_2426	Glycerolipid metabolism	0	0.11964	fixed-sign variable	0	5.41131	fixed-sign variable	0	5.41131	fixed-sign variable	0	10.9473	fixed-sign variable	0	5.41131	fixed-sign variable	0	8.08803	fixed-sign variable	0	0.11964	fixed-sign variable	0	21.6605	fixed-sign variable	0	21.6605	fixed-sign variable	0	10.7695	fixed-sign variable	0	21.6605	fixed-sign variable	0	31.6605	fixed-sign variable	0	10.7695	fixed-sign variable
1119	r_2427	Glycerolipid metabolism	0	0.11964	fixed-sign variable	0	5.41131	fixed-sign variable	0	5.41131	fixed-sign variable	0	10.9473	fixed-sign variable	0	5.41131	fixed-sign variable	0	8.08803	fixed-sign variable	0	0.11964	fixed-sign variable	0	21.6605	fixed-sign variable	0	21.6605	fixed-sign variable	0	10.7695	fixed-sign variable	0	21.6605	fixed-sign variable	0	31.6605	fixed-sign variable	0	10.7695	fixed-sign variable
1120	r_2428	Glycerolipid metabolism	0	0.11964	fixed-sign variable	0	5.41131	fixed-sign variable	0	5.41131	fixed-sign variable	0	10.9473	fixed-sign variable	0	5.41131	fixed-sign variable	0	8.08803	fixed-sign variable	0	0.11964	fixed-sign variable	0	21.6605	fixed-sign variable	0	21.6605	fixed-sign variable	0	10.7695	fixed-sign variable	0	21.6605	fixed-sign variable	0	31.6605	fixed-sign variable	0	10.7695	fixed-sign variable
1121	r_2429	Glycerolipid metabolism	0	0.11964	fixed-sign variable	0	5.41131	fixed-sign variable	0	5.41131	fixed-sign variable	0	10.9473	fixed-sign variable	0	5.41131	fixed-sign variable	0	8.08803	fixed-sign variable	0	0.11964	fixed-sign variable	0	21.6605	fixed-sign variable	0	21.6605	fixed-sign variable	0	10.7695	fixed-sign variable	0	21.6605	fixed-sign variable	0	31.6605	fixed-sign variable	0	10.7695	fixed-sign variable
1122	r_2430	Glycerolipid metabolism	0	0.11964	fixed-sign variable	0	5.41131	fixed-sign variable	0	5.41131	fixed-sign variable	0	10.9473	fixed-sign variable	0	5.41131	fixed-sign variable	0	8.08803	fixed-sign variable	0	0.11964	fixed-sign variable	0	21.6605	fixed-sign variable	0	21.6605	fixed-sign variable	0	10.7695	fixed-sign variable	0	21.6605	fixed-sign variable	0	31.6605	fixed-sign variable	0	10.7695	fixed-sign variable
1123	r_2431	Glycerolipid metabolism	0	0.11964	fixed-sign variable	0	5.41131	fixed-sign variable	0	5.41131	fixed-sign variable	0	10.9473	fixed-sign variable	0	5.41131	fixed-sign variable	0	8.08803	fixed-sign variable	0	0.11964	fixed-sign variable	0	21.6605	fixed-sign variable	0	21.6605	fixed-sign variable	0	10.7695	fixed-sign variable	0	21.6605	fixed-sign variable	0	31.6605	fixed-sign variable	0	10.7695	fixed-sign variable
1124	r_2432	Glycerophospholipid metabolism	0	0.05982	fixed-sign variable	0	5.25469	fixed-sign variable	0	5.25469	fixed-sign variable	0	6.56837	fixed-sign variable	0	5.25469	fixed-sign variable	0	4.85282	fixed-sign variable	0	0.05982	fixed-sign variable	0	14.4403	fixed-sign variable	0	14.4403	fixed-sign variable	0	6.56837	fixed-sign variable	0	14.4403	fixed-sign variable	0	21.107	fixed-sign variable	0	6.56837	fixed-sign variable
1125	r_2433	Glycerophospholipid metabolism	0	0.05982	fixed-sign variable	0	5.25469	fixed-sign variable	0	5.25469	fixed-sign variable	0	6.56837	fixed-sign variable	0	5.25469	fixed-sign variable	0	4.85282	fixed-sign variable	0	0.05982	fixed-sign variable	0	14.4403	fixed-sign variable	0	14.4403	fixed-sign variable	0	6.56837	fixed-sign variable	0	14.4403	fixed-sign variable	0	21.107	fixed-sign variable	0	6.56837	fixed-sign variable
1126	r_2434	Glycerophospholipid metabolism	0	0.05982	fixed-sign variable	0	5.25469	fixed-sign variable	0	5.25469	fixed-sign variable	0	6.56837	fixed-sign variable	0	5.25469	fixed-sign variable	0	4.85282	fixed-sign variable	0	0.05982	fixed-sign variable	0	14.4403	fixed-sign variable	0	14.4403	fixed-sign variable	0	6.56837	fixed-sign variable	0	14.4403	fixed-sign variable	0	21.107	fixed-sign variable	0	6.56837	fixed-sign variable
1127	r_2435	Glycerophospholipid metabolism	0	0.05982	fixed-sign variable	0	5.25469	fixed-sign variable	0	5.25469	fixed-sign variable	0	6.56837	fixed-sign variable	0	5.25469	fixed-sign variable	0	4.85282	fixed-sign variable	0	0.05982	fixed-sign variable	0	14.4403	fixed-sign variable	0	14.4403	fixed-sign variable	0	6.56837	fixed-sign variable	0	14.4403	fixed-sign variable	0	21.107	fixed-sign variable	0	6.56837	fixed-sign variable
1128	r_2436	Glycerophospholipid metabolism	0	0.05982	fixed-sign variable	0	5.25469	fixed-sign variable	0	5.25469	fixed-sign variable	0	6.56837	fixed-sign variable	0	5.25469	fixed-sign variable	0	4.85282	fixed-sign variable	0	0.05982	fixed-sign variable	0	14.4403	fixed-sign variable	0	14.4403	fixed-sign variable	0	6.56837	fixed-sign variable	0	14.4403	fixed-sign variable	0	21.107	fixed-sign variable	0	6.56837	fixed-sign variable
1129	r_2437	Glycerophospholipid metabolism	0	0.05982	fixed-sign variable	0	5.25469	fixed-sign variable	0	5.25469	fixed-sign variable	0	6.56837	fixed-sign variable	0	5.25469	fixed-sign variable	0	4.85282	fixed-sign variable	0	0.05982	fixed-sign variable	0	14.4403	fixed-sign variable	0	14.4403	fixed-sign variable	0	6.56837	fixed-sign variable	0	14.4403	fixed-sign variable	0	21.107	fixed-sign variable	0	6.56837	fixed-sign variable
1130	r_2438	Glycerophospholipid metabolism	0	0.05982	fixed-sign variable	0	5.25469	fixed-sign variable	0	5.25469	fixed-sign variable	0	6.56837	fixed-sign variable	0	5.25469	fixed-sign variable	0	4.85282	fixed-sign variable	0	0.05982	fixed-sign variable	0	14.4403	fixed-sign variable	0	14.4403	fixed-sign variable	0	6.56837	fixed-sign variable	0	14.4403	fixed-sign variable	0	21.107	fixed-sign variable	0	6.56837	fixed-sign variable
1131	r_2439	Glycerophospholipid metabolism	0	0.05982	fixed-sign variable	0	5.25469	fixed-sign variable	0	5.25469	fixed-sign variable	0	6.56837	fixed-sign variable	0	5.25469	fixed-sign variable	0	4.85282	fixed-sign variable	0	0.05982	fixed-sign variable	0	14.4403	fixed-sign variable	0	14.4403	fixed-sign variable	0	6.56837	fixed-sign variable	0	14.4403	fixed-sign variable	0	21.107	fixed-sign variable	0	6.56837	fixed-sign variable
1132	r_2440	Glycerophospholipid metabolism	0	0.03988	fixed-sign variable	0	1.80377	fixed-sign variable	0	1.80377	fixed-sign variable	0	5.25004	fixed-sign variable	0	1.80377	fixed-sign variable	0	3.37321	fixed-sign variable	0	0.03988	fixed-sign variable	0	11.2375	fixed-sign variable	0	11.2375	fixed-sign variable	0	5.10376	fixed-sign variable	0	11.2375	fixed-sign variable	0	16.2375	fixed-sign variable	0	5.10376	fixed-sign variable
1133	r_2441	Glycerophospholipid metabolism	0	0.03988	fixed-sign variable	0	1.80377	fixed-sign variable	0	1.80377	fixed-sign variable	0	5.25004	fixed-sign variable	0	1.80377	fixed-sign variable	0	3.37321	fixed-sign variable	0	0.03988	fixed-sign variable	0	11.2375	fixed-sign variable	0	11.2375	fixed-sign variable	0	5.10376	fixed-sign variable	0	11.2375	fixed-sign variable	0	16.2375	fixed-sign variable	0	5.10376	fixed-sign variable
1134	r_2442	Glycerophospholipid metabolism	0	0.03988	fixed-sign variable	0	1.80377	fixed-sign variable	0	1.80377	fixed-sign variable	0	5.25004	fixed-sign variable	0	1.80377	fixed-sign variable	0	3.37321	fixed-sign variable	0	0.03988	fixed-sign variable	0	11.2375	fixed-sign variable	0	11.2375	fixed-sign variable	0	5.10376	fixed-sign variable	0	11.2375	fixed-sign variable	0	16.2375	fixed-sign variable	0	5.10376	fixed-sign variable
1135	r_2443	Glycerophospholipid metabolism	0	0.03988	fixed-sign variable	0	1.80377	fixed-sign variable	0	1.80377	fixed-sign variable	0	5.25004	fixed-sign variable	0	1.80377	fixed-sign variable	0	3.37321	fixed-sign variable	0	0.03988	fixed-sign variable	0	11.2375	fixed-sign variable	0	11.2375	fixed-sign variable	0	5.10376	fixed-sign variable	0	11.2375	fixed-sign variable	0	16.2375	fixed-sign variable	0	5.10376	fixed-sign variable
1136	r_2444	Glycerophospholipid metabolism	0	0.03988	fixed-sign variable	0	1.80377	fixed-sign variable	0	1.80377	fixed-sign variable	0	5.25004	fixed-sign variable	0	1.80377	fixed-sign variable	0	3.37321	fixed-sign variable	0	0.03988	fixed-sign variable	0	11.2375	fixed-sign variable	0	11.2375	fixed-sign variable	0	5.10376	fixed-sign variable	0	11.2375	fixed-sign variable	0	16.2375	fixed-sign variable	0	5.10376	fixed-sign variable
1137	r_2445	Glycerophospholipid metabolism	0	0.03988	fixed-sign variable	0	1.80377	fixed-sign variable	0	1.80377	fixed-sign variable	0	5.25004	fixed-sign variable	0	1.80377	fixed-sign variable	0	3.37321	fixed-sign variable	0	0.03988	fixed-sign variable	0	11.2375	fixed-sign variable	0	11.2375	fixed-sign variable	0	5.10376	fixed-sign variable	0	11.2375	fixed-sign variable	0	16.2375	fixed-sign variable	0	5.10376	fixed-sign variable
1138	r_2446	Glycine, serine and threonine metabolism	0	0	blocked	0	0.42645	fixed-sign variable	0	0.42645	fixed-sign variable	0	1.01031	fixed-sign variable	0	0.42645	fixed-sign variable	0	0	blocked	0	0	blocked	0	2.21634	fixed-sign variable	0	2.21634	fixed-sign variable	0	1.01031	fixed-sign variable	0	2.21634	fixed-sign variable	0	3.42237	fixed-sign variable	0	1.01031	fixed-sign variable
1139	r_2447	Glycine, serine and threonine metabolism	0	0	blocked	0	0.42645	fixed-sign variable	0	0.42645	fixed-sign variable	0	1.01031	fixed-sign variable	0	0.42645	fixed-sign variable	0	0	blocked	0	0	blocked	0	2.21634	fixed-sign variable	0	2.21634	fixed-sign variable	0	1.01031	fixed-sign variable	0	2.21634	fixed-sign variable	0	3.42237	fixed-sign variable	0	1.01031	fixed-sign variable
1140	r_2448	Glycine, serine and threonine metabolism	0	0	blocked	0	0.42645	fixed-sign variable	0	0.42645	fixed-sign variable	0	1.01031	fixed-sign variable	0	0.42645	fixed-sign variable	0	0	blocked	0	0	blocked	0	2.21634	fixed-sign variable	0	2.21634	fixed-sign variable	0	1.01031	fixed-sign variable	0	2.21634	fixed-sign variable	0	3.42237	fixed-sign variable	0	1.01031	fixed-sign variable
1141	r_2449	Glycine, serine and threonine metabolism	0	0	blocked	0	0.42645	fixed-sign variable	0	0.42645	fixed-sign variable	0	1.01031	fixed-sign variable	0	0.42645	fixed-sign variable	0	0	blocked	0	0	blocked	0	2.21634	fixed-sign variable	0	2.21634	fixed-sign variable	0	1.01031	fixed-sign variable	0	2.21634	fixed-sign variable	0	3.42237	fixed-sign variable	0	1.01031	fixed-sign variable
1142	r_2450	Glycine, serine and threonine metabolism	0	0	blocked	0	0.42645	fixed-sign variable	0	0.42645	fixed-sign variable	0	1.01031	fixed-sign variable	0	0.42645	fixed-sign variable	0	0	blocked	0	0	blocked	0	2.21634	fixed-sign variable	0	2.21634	fixed-sign variable	0	1.01031	fixed-sign variable	0	2.21634	fixed-sign variable	0	3.42237	fixed-sign variable	0	1.01031	fixed-sign variable
1143	r_2451	Glycine, serine and threonine metabolism	0	0	blocked	0	0.42645	fixed-sign variable	0	0.42645	fixed-sign variable	0	1.01031	fixed-sign variable	0	0.42645	fixed-sign variable	0	0	blocked	0	0	blocked	0	2.21634	fixed-sign variable	0	2.21634	fixed-sign variable	0	1.01031	fixed-sign variable	0	2.21634	fixed-sign variable	0	3.42237	fixed-sign variable	0	1.01031	fixed-sign variable
1144	r_2452	Glycine, serine and threonine metabolism	0	0	blocked	0	0.42645	fixed-sign variable	0	0.42645	fixed-sign variable	0	1.01031	fixed-sign variable	0	0.42645	fixed-sign variable	0	0	blocked	0	0	blocked	0	2.21634	fixed-sign variable	0	2.21634	fixed-sign variable	0	1.01031	fixed-sign variable	0	2.21634	fixed-sign variable	0	3.42237	fixed-sign variable	0	1.01031	fixed-sign variable
1145	r_2453	Glycine, serine and threonine metabolism	0	0	blocked	0	0.42645	fixed-sign variable	0	0.42645	fixed-sign variable	0	1.01031	fixed-sign variable	0	0.42645	fixed-sign variable	0	0	blocked	0	0	blocked	0	2.21634	fixed-sign variable	0	2.21634	fixed-sign variable	0	1.01031	fixed-sign variable	0	2.21634	fixed-sign variable	0	3.42237	fixed-sign variable	0	1.01031	fixed-sign variable
1146	r_2454	Inositol phosphate metabolism	0	0.05982	fixed-sign variable	0	5.25469	fixed-sign variable	0	5.25469	fixed-sign variable	0	6.56837	fixed-sign variable	0	5.25469	fixed-sign variable	0	4.85282	fixed-sign variable	0	0.05982	fixed-sign variable	0	14.4403	fixed-sign variable	0	14.4403	fixed-sign variable	0	6.56837	fixed-sign variable	0	14.4403	fixed-sign variable	0	21.107	fixed-sign variable	0	6.56837	fixed-sign variable
1147	r_2455	Inositol phosphate metabolism	0	0.05982	fixed-sign variable	0	5.25469	fixed-sign variable	0	5.25469	fixed-sign variable	0	6.56837	fixed-sign variable	0	5.25469	fixed-sign variable	0	4.85282	fixed-sign variable	0	0.05982	fixed-sign variable	0	14.4403	fixed-sign variable	0	14.4403	fixed-sign variable	0	6.56837	fixed-sign variable	0	14.4403	fixed-sign variable	0	21.107	fixed-sign variable	0	6.56837	fixed-sign variable
1148	r_2456	Inositol phosphate metabolism	0	0.05982	fixed-sign variable	0	5.25469	fixed-sign variable	0	5.25469	fixed-sign variable	0	6.56837	fixed-sign variable	0	5.25469	fixed-sign variable	0	4.85282	fixed-sign variable	0	0.05982	fixed-sign variable	0	14.4403	fixed-sign variable	0	14.4403	fixed-sign variable	0	6.56837	fixed-sign variable	0	14.4403	fixed-sign variable	0	21.107	fixed-sign variable	0	6.56837	fixed-sign variable
1149	r_2457	Inositol phosphate metabolism	0	0.05982	fixed-sign variable	0	5.25469	fixed-sign variable	0	5.25469	fixed-sign variable	0	6.56837	fixed-sign variable	0	5.25469	fixed-sign variable	0	4.85282	fixed-sign variable	0	0.05982	fixed-sign variable	0	14.4403	fixed-sign variable	0	14.4403	fixed-sign variable	0	6.56837	fixed-sign variable	0	14.4403	fixed-sign variable	0	21.107	fixed-sign variable	0	6.56837	fixed-sign variable
1150	r_2458	Inositol phosphate metabolism	0	0.05982	fixed-sign variable	0	5.25469	fixed-sign variable	0	5.25469	fixed-sign variable	0	6.56837	fixed-sign variable	0	5.25469	fixed-sign variable	0	4.85282	fixed-sign variable	0	0.05982	fixed-sign variable	0	14.4403	fixed-sign variable	0	14.4403	fixed-sign variable	0	6.56837	fixed-sign variable	0	14.4403	fixed-sign variable	0	21.107	fixed-sign variable	0	6.56837	fixed-sign variable
1151	r_2459	Inositol phosphate metabolism	0	0.05982	fixed-sign variable	0	5.25469	fixed-sign variable	0	5.25469	fixed-sign variable	0	6.56837	fixed-sign variable	0	5.25469	fixed-sign variable	0	4.85282	fixed-sign variable	0	0.05982	fixed-sign variable	0	14.4403	fixed-sign variable	0	14.4403	fixed-sign variable	0	6.56837	fixed-sign variable	0	14.4403	fixed-sign variable	0	21.107	fixed-sign variable	0	6.56837	fixed-sign variable
1152	r_2460	Inositol phosphate metabolism	0	0.05982	fixed-sign variable	0	5.25469	fixed-sign variable	0	5.25469	fixed-sign variable	0	6.56837	fixed-sign variable	0	5.25469	fixed-sign variable	0	4.85282	fixed-sign variable	0	0.05982	fixed-sign variable	0	14.4403	fixed-sign variable	0	14.4403	fixed-sign variable	0	6.56837	fixed-sign variable	0	14.4403	fixed-sign variable	0	21.107	fixed-sign variable	0	6.56837	fixed-sign variable
1153	r_2461	Inositol phosphate metabolism	0	0.05982	fixed-sign variable	0	5.25469	fixed-sign variable	0	5.25469	fixed-sign variable	0	6.56837	fixed-sign variable	0	5.25469	fixed-sign variable	0	4.85282	fixed-sign variable	0	0.05982	fixed-sign variable	0	14.4403	fixed-sign variable	0	14.4403	fixed-sign variable	0	6.56837	fixed-sign variable	0	14.4403	fixed-sign variable	0	21.107	fixed-sign variable	0	6.56837	fixed-sign variable
1154	r_2462		0	0	blocked	0	0	blocked	0	0	blocked	0	0	blocked	0	0	blocked	0	0	blocked	0	0	blocked	0	0	blocked	0	0	blocked	0	0	blocked	0	0	blocked	0	0	blocked	0	0	blocked
1155	r_2463		0	0	blocked	0	0	blocked	0	0	blocked	0	0	blocked	0	0	blocked	0	0	blocked	0	0	blocked	0	0	blocked	0	0	blocked	0	0	blocked	0	0	blocked	0	0	blocked	0	0	blocked
1156	r_2464	Glycerophospholipid metabolism	0	0	blocked	0	0.42645	fixed-sign variable	0	0.42645	fixed-sign variable	0	1.01031	fixed-sign variable	0	0.42645	fixed-sign variable	0	0	blocked	0	0	blocked	0	2.21634	fixed-sign variable	0	2.21634	fixed-sign variable	0	1.01031	fixed-sign variable	0	2.21634	fixed-sign variable	0	3.42237	fixed-sign variable	0	1.01031	fixed-sign variable
1157	r_2465	Glycerophospholipid metabolism	0	0	blocked	0	0.42645	fixed-sign variable	0	0.42645	fixed-sign variable	0	1.01031	fixed-sign variable	0	0.42645	fixed-sign variable	0	0	blocked	0	0	blocked	0	2.21634	fixed-sign variable	0	2.21634	fixed-sign variable	0	1.01031	fixed-sign variable	0	2.21634	fixed-sign variable	0	3.42237	fixed-sign variable	0	1.01031	fixed-sign variable
1158	r_2466	Glycerophospholipid metabolism	0	0	blocked	0	0.42645	fixed-sign variable	0	0.42645	fixed-sign variable	0	1.01031	fixed-sign variable	0	0.42645	fixed-sign variable	0	0	blocked	0	0	blocked	0	2.21634	fixed-sign variable	0	2.21634	fixed-sign variable	0	1.01031	fixed-sign variable	0	2.21634	fixed-sign variable	0	3.42237	fixed-sign variable	0	1.01031	fixed-sign variable
1159	r_2467	Glycerophospholipid metabolism	0	0	blocked	0	0.42645	fixed-sign variable	0	0.42645	fixed-sign variable	0	1.01031	fixed-sign variable	0	0.42645	fixed-sign variable	0	0	blocked	0	0	blocked	0	2.21634	fixed-sign variable	0	2.21634	fixed-sign variable	0	1.01031	fixed-sign variable	0	2.21634	fixed-sign variable	0	3.42237	fixed-sign variable	0	1.01031	fixed-sign variable
1160	r_2468	Glycerophospholipid metabolism	0	0	blocked	0	0.42645	fixed-sign variable	0	0.42645	fixed-sign variable	0	1.01031	fixed-sign variable	0	0.42645	fixed-sign variable	0	0	blocked	0	0	blocked	0	2.21634	fixed-sign variable	0	2.21634	fixed-sign variable	0	1.01031	fixed-sign variable	0	2.21634	fixed-sign variable	0	3.42237	fixed-sign variable	0	1.01031	fixed-sign variable
1161	r_2469	Glycerophospholipid metabolism	0	0	blocked	0	0.42645	fixed-sign variable	0	0.42645	fixed-sign variable	0	1.01031	fixed-sign variable	0	0.42645	fixed-sign variable	0	0	blocked	0	0	blocked	0	2.21634	fixed-sign variable	0	2.21634	fixed-sign variable	0	1.01031	fixed-sign variable	0	2.21634	fixed-sign variable	0	3.42237	fixed-sign variable	0	1.01031	fixed-sign variable
1162	r_2470	Glycerophospholipid metabolism	0	0	blocked	0	0.42645	fixed-sign variable	0	0.42645	fixed-sign variable	0	1.01031	fixed-sign variable	0	0.42645	fixed-sign variable	0	0	blocked	0	0	blocked	0	2.21634	fixed-sign variable	0	2.21634	fixed-sign variable	0	1.01031	fixed-sign variable	0	2.21634	fixed-sign variable	0	3.42237	fixed-sign variable	0	1.01031	fixed-sign variable
1163	r_2471	Glycerophospholipid metabolism	0	0	blocked	0	0.42645	fixed-sign variable	0	0.42645	fixed-sign variable	0	1.01031	fixed-sign variable	0	0.42645	fixed-sign variable	0	0	blocked	0	0	blocked	0	2.21634	fixed-sign variable	0	2.21634	fixed-sign variable	0	1.01031	fixed-sign variable	0	2.21634	fixed-sign variable	0	3.42237	fixed-sign variable	0	1.01031	fixed-sign variable
1164	r_2472	Glycerophospholipid metabolism	0	0	blocked	0	0.39894	fixed-sign variable	0	0.39894	fixed-sign variable	0	0.98074	fixed-sign variable	0	0.39894	fixed-sign variable	0	0	blocked	0	0	blocked	0	2.15147	fixed-sign variable	0	2.15147	fixed-sign variable	0	0.98074	fixed-sign variable	0	2.15147	fixed-sign variable	0	3.3222	fixed-sign variable	0	0.98074	fixed-sign variable
1165	r_2473	Glycerophospholipid metabolism	0	0	blocked	0	0.39894	fixed-sign variable	0	0.39894	fixed-sign variable	0	0.98074	fixed-sign variable	0	0.39894	fixed-sign variable	0	0	blocked	0	0	blocked	0	2.15147	fixed-sign variable	0	2.15147	fixed-sign variable	0	0.98074	fixed-sign variable	0	2.15147	fixed-sign variable	0	3.3222	fixed-sign variable	0	0.98074	fixed-sign variable
1166	r_2474	Glycerophospholipid metabolism	0	0	blocked	0	0.39894	fixed-sign variable	0	0.39894	fixed-sign variable	0	0.98074	fixed-sign variable	0	0.39894	fixed-sign variable	0	0	blocked	0	0	blocked	0	2.15147	fixed-sign variable	0	2.15147	fixed-sign variable	0	0.98074	fixed-sign variable	0	2.15147	fixed-sign variable	0	3.3222	fixed-sign variable	0	0.98074	fixed-sign variable
1167	r_2475	Glycerophospholipid metabolism	0	0	blocked	0	0.39894	fixed-sign variable	0	0.39894	fixed-sign variable	0	0.98074	fixed-sign variable	0	0.39894	fixed-sign variable	0	0	blocked	0	0	blocked	0	2.15147	fixed-sign variable	0	2.15147	fixed-sign variable	0	0.98074	fixed-sign variable	0	2.15147	fixed-sign variable	0	3.3222	fixed-sign variable	0	0.98074	fixed-sign variable
1168	r_2476	Glycerophospholipid metabolism	0	0	blocked	0	0.39894	fixed-sign variable	0	0.39894	fixed-sign variable	0	0.98074	fixed-sign variable	0	0.39894	fixed-sign variable	0	0	blocked	0	0	blocked	0	2.15147	fixed-sign variable	0	2.15147	fixed-sign variable	0	0.98074	fixed-sign variable	0	2.15147	fixed-sign variable	0	3.3222	fixed-sign variable	0	0.98074	fixed-sign variable
1169	r_2477	Glycerophospholipid metabolism	0	0	blocked	0	0.39894	fixed-sign variable	0	0.39894	fixed-sign variable	0	0.98074	fixed-sign variable	0	0.39894	fixed-sign variable	0	0	blocked	0	0	blocked	0	2.15147	fixed-sign variable	0	2.15147	fixed-sign variable	0	0.98074	fixed-sign variable	0	2.15147	fixed-sign variable	0	3.3222	fixed-sign variable	0	0.98074	fixed-sign variable
1170	r_2478	Glycerophospholipid metabolism	0	0	blocked	0	0.39894	fixed-sign variable	0	0.39894	fixed-sign variable	0	0.98074	fixed-sign variable	0	0.39894	fixed-sign variable	0	0	blocked	0	0	blocked	0	2.15147	fixed-sign variable	0	2.15147	fixed-sign variable	0	0.98074	fixed-sign variable	0	2.15147	fixed-sign variable	0	3.3222	fixed-sign variable	0	0.98074	fixed-sign variable
1171	r_2479	Glycerophospholipid metabolism	0	0	blocked	0	0.39894	fixed-sign variable	0	0.39894	fixed-sign variable	0	0.98074	fixed-sign variable	0	0.39894	fixed-sign variable	0	0	blocked	0	0	blocked	0	2.15147	fixed-sign variable	0	2.15147	fixed-sign variable	0	0.98074	fixed-sign variable	0	2.15147	fixed-sign variable	0	3.3222	fixed-sign variable	0	0.98074	fixed-sign variable
1172	r_2480	Glycerophospholipid metabolism	0	0	blocked	0	0.39894	fixed-sign variable	0	0.39894	fixed-sign variable	0	0.98074	fixed-sign variable	0	0.39894	fixed-sign variable	0	0	blocked	0	0	blocked	0	2.15147	fixed-sign variable	0	2.15147	fixed-sign variable	0	0.98074	fixed-sign variable	0	2.15147	fixed-sign variable	0	3.3222	fixed-sign variable	0	0.98074	fixed-sign variable
1173	r_2481	Glycerophospholipid metabolism	0	0	blocked	0	0.39894	fixed-sign variable	0	0.39894	fixed-sign variable	0	0.98074	fixed-sign variable	0	0.39894	fixed-sign variable	0	0	blocked	0	0	blocked	0	2.15147	fixed-sign variable	0	2.15147	fixed-sign variable	0	0.98074	fixed-sign variable	0	2.15147	fixed-sign variable	0	3.3222	fixed-sign variable	0	0.98074	fixed-sign variable
1174	r_2482	Glycerophospholipid metabolism	0	0	blocked	0	0.39894	fixed-sign variable	0	0.39894	fixed-sign variable	0	0.98074	fixed-sign variable	0	0.39894	fixed-sign variable	0	0	blocked	0	0	blocked	0	2.15147	fixed-sign variable	0	2.15147	fixed-sign variable	0	0.98074	fixed-sign variable	0	2.15147	fixed-sign variable	0	3.3222	fixed-sign variable	0	0.98074	fixed-sign variable
1175	r_2483	Glycerophospholipid metabolism	0	0	blocked	0	0.39894	fixed-sign variable	0	0.39894	fixed-sign variable	0	0.98074	fixed-sign variable	0	0.39894	fixed-sign variable	0	0	blocked	0	0	blocked	0	2.15147	fixed-sign variable	0	2.15147	fixed-sign variable	0	0.98074	fixed-sign variable	0	2.15147	fixed-sign variable	0	3.3222	fixed-sign variable	0	0.98074	fixed-sign variable
1176	r_2484	Glycerophospholipid metabolism	0	0	blocked	0	0.39894	fixed-sign variable	0	0.39894	fixed-sign variable	0	0.98074	fixed-sign variable	0	0.39894	fixed-sign variable	0	0	blocked	0	0	blocked	0	2.15147	fixed-sign variable	0	2.15147	fixed-sign variable	0	0.98074	fixed-sign variable	0	2.15147	fixed-sign variable	0	3.3222	fixed-sign variable	0	0.98074	fixed-sign variable
1177	r_2485	Glycerophospholipid metabolism	0	0	blocked	0	0.39894	fixed-sign variable	0	0.39894	fixed-sign variable	0	0.98074	fixed-sign variable	0	0.39894	fixed-sign variable	0	0	blocked	0	0	blocked	0	2.15147	fixed-sign variable	0	2.15147	fixed-sign variable	0	0.98074	fixed-sign variable	0	2.15147	fixed-sign variable	0	3.3222	fixed-sign variable	0	0.98074	fixed-sign variable
1178	r_2486	Glycerophospholipid metabolism	0	0	blocked	0	0.39894	fixed-sign variable	0	0.39894	fixed-sign variable	0	0.98074	fixed-sign variable	0	0.39894	fixed-sign variable	0	0	blocked	0	0	blocked	0	2.15147	fixed-sign variable	0	2.15147	fixed-sign variable	0	0.98074	fixed-sign variable	0	2.15147	fixed-sign variable	0	3.3222	fixed-sign variable	0	0.98074	fixed-sign variable
1179	r_2487	Glycerophospholipid metabolism	0	0	blocked	0	0.39894	fixed-sign variable	0	0.39894	fixed-sign variable	0	0.98074	fixed-sign variable	0	0.39894	fixed-sign variable	0	0	blocked	0	0	blocked	0	2.15147	fixed-sign variable	0	2.15147	fixed-sign variable	0	0.98074	fixed-sign variable	0	2.15147	fixed-sign variable	0	3.3222	fixed-sign variable	0	0.98074	fixed-sign variable
1180	r_2488	Glycerophospholipid metabolism	0	0	blocked	0	0.42645	fixed-sign variable	0	0.42645	fixed-sign variable	0	1.01031	fixed-sign variable	0	0.42645	fixed-sign variable	0	0	blocked	0	0	blocked	0	2.21634	fixed-sign variable	0	2.21634	fixed-sign variable	0	1.01031	fixed-sign variable	0	2.21634	fixed-sign variable	0	3.42237	fixed-sign variable	0	1.01031	fixed-sign variable
1181	r_2489	Glycerophospholipid metabolism	0	0	blocked	0	0.42645	fixed-sign variable	0	0.42645	fixed-sign variable	0	1.01031	fixed-sign variable	0	0.42645	fixed-sign variable	0	0	blocked	0	0	blocked	0	2.21634	fixed-sign variable	0	2.21634	fixed-sign variable	0	1.01031	fixed-sign variable	0	2.21634	fixed-sign variable	0	3.42237	fixed-sign variable	0	1.01031	fixed-sign variable
1182	r_2490	Glycerophospholipid metabolism	0	0	blocked	0	0.42645	fixed-sign variable	0	0.42645	fixed-sign variable	0	1.01031	fixed-sign variable	0	0.42645	fixed-sign variable	0	0	blocked	0	0	blocked	0	2.21634	fixed-sign variable	0	2.21634	fixed-sign variable	0	1.01031	fixed-sign variable	0	2.21634	fixed-sign variable	0	3.42237	fixed-sign variable	0	1.01031	fixed-sign variable
1183	r_2491	Glycerophospholipid metabolism	0	0	blocked	0	0.42645	fixed-sign variable	0	0.42645	fixed-sign variable	0	1.01031	fixed-sign variable	0	0.42645	fixed-sign variable	0	0	blocked	0	0	blocked	0	2.21634	fixed-sign variable	0	2.21634	fixed-sign variable	0	1.01031	fixed-sign variable	0	2.21634	fixed-sign variable	0	3.42237	fixed-sign variable	0	1.01031	fixed-sign variable
[truncated: 2,780 more rows]
