# Supplementary material for: Identification of flux trade-offs in metabolic networks
Source: Sci Rep. 2021 Dec 10;11:23776. doi: 10.1038/s41598-021-03224-9 (PMC8664830; doi:10.1038/s41598-021-03224-9)
Supplement: Supplementary file 4 — Supplementary Information 4. [file 41598_2021_3224_MOESM4_ESM.xlsx]

## Sheet: title
Table S4. Reactions grouped for fixed, fixed-sign variable, sign variable, and blocked. The table shows the reaction type for each model after applying the constraints and FVA.

## Sheet: Table S4
A. Thaliana
Biomass function	fixed	variable	reversible	blocked
Light limiting biomass	0.010929	0.857923	0.127505	0.00364299
Nitrogen limiting biomass	0.010929	0.857923	0.127505	0.00364299
Carbon limiting biomass	0.010929	0.857923	0.127505	0.00364299
E. coli
carbon Source	fixed	variable	reversible	blocked
'EX_glc__D_e'	0.00542005	0.58072	0.044909	0.368951
'EX_glcn_e'	0.00619435	0.579172	0.0445219	0.370112
'EX_glcr_e'	0.00696864	0.578784	0.0429733	0.371274
'EX_glcur_e'	0.00658149	0.581494	0.0437476	0.368177
'EX_gln__L_e'	0.0058072	0.57801	0.0445219	0.371661
'EX_glu__L_e'	0.0058072	0.576461	0.0452962	0.372435
'EX_glyc_e'	0.0058072	0.577236	0.0445219	0.372435
'EX_12ppd__S_e'	0.00658149	0.576849	0.0429733	0.373597
'EX_5dglcn_e'	0.00619435	0.579172	0.0445219	0.370112
'EX_ins_e'	0.0058072	0.576074	0.0456833	0.372435
'EX_acac_e'	0.00658149	0.577623	0.042199	0.373597
'EX_lac__L_e'	0.00619435	0.577236	0.0425861	0.373984
'EX_lcts_e'	0.00696864	0.583043	0.044909	0.365079
'EX_acgam_e'	0.00619435	0.576461	0.0452962	0.372048
'EX_acmana_e'	0.00658149	0.576461	0.0452962	0.371661
'EX_acnam_e'	0.00735579	0.575687	0.0452962	0.371661
'EX_adn_e'	0.0058072	0.576074	0.0456833	0.372435
'EX_lyx__L_e'	0.00774293	0.57801	0.0437476	0.370499
'EX_mal__D_e'	0.00658149	0.577623	0.042199	0.373597
'EX_akg_e'	0.00619435	0.577623	0.0441347	0.372048
'EX_ala__D_e'	0.0058072	0.576461	0.0433604	0.374371
'EX_ala__L_e'	0.0058072	0.576461	0.0433604	0.374371
'EX_all__D_e'	0.00735579	0.577623	0.0441347	0.370887
'EX_arab__L_e'	0.00696864	0.57801	0.0437476	0.371274
'EX_mal__L_e'	0.0058072	0.57801	0.042199	0.373984
'EX_malt_e'	0.00619435	0.578784	0.0456833	0.369338
'EX_malttr_e'	0.00658149	0.57801	0.0456833	0.369725
'EX_man_e'	0.00658149	0.577623	0.0441347	0.371661
'EX_melib_e'	0.00735579	0.57801	0.0445219	0.370112
'EX_asn__L_e'	0.0058072	0.576461	0.0437476	0.373984
'EX_asp__L_e'	0.0058072	0.576849	0.0433604	0.373984
'EX_but_e'	0.00658149	0.578784	0.0410376	0.373597
'EX_ocdcea_e'	0.0058072	0.588463	0.0332946	0.372435
'EX_pacald_e'	0.00967867	0.578397	0.0425861	0.369338
'EX_dad_2_e'	0.00619435	0.576849	0.044909	0.372048
'EX_dha_e'	0.00619435	0.577623	0.0441347	0.372048
'EX_xyl__D_e'	0.00658149	0.578784	0.0437476	0.370887
'EX_pyr_e'	0.00619435	0.577623	0.042199	0.373984
'EX_rib__D_e'	0.00619435	0.578397	0.0433604	0.372048
'EX_rmn_e'	0.00735579	0.577623	0.0441347	0.370887
'EX_sbt__D_e'	0.00658149	0.577623	0.0441347	0.371661
'EX_succ_e'	0.0058072	0.577236	0.0429733	0.373984
'EX_tartr__L_e'	0.00658149	0.579559	0.0406504	0.373209
'EX_thymd_e'	0.0058072	0.577623	0.0441347	0.372435
'EX_tre_e'	0.0058072	0.582656	0.0445219	0.367015
'EX_uri_e'	0.0058072	0.576074	0.0456833	0.372435
'EX_fru_e'	0.0058072	0.578784	0.0441347	0.371274
'EX_fuc__L_e'	0.00735579	0.577623	0.0441347	0.370887
'EX_fum_e'	0.0058072	0.578784	0.042199	0.373209
'EX_gal_e'	0.00696864	0.57801	0.0445219	0.370499
'EX_galct__D_e'	0.00696864	0.578784	0.0429733	0.371274
'EX_galt_e'	0.00735579	0.578397	0.0433604	0.370887
'EX_galur_e'	0.00735579	0.579559	0.0437476	0.369338
E. coli
conditions	fixed	variable	reversible	blocked
acetate,biomass=0.3	0.0398761	0.562524	0.0433604	0.354239
fructose,biomass=0.65	0.0398761	0.565621	0.0398761	0.354626
fumarate,biomass=0.42	0.0398761	0.560976	0.0456833	0.353465
galactose,biomass=0.26	0.0398761	0.559427	0.0456833	0.355014
glucosamine,biomass=0.46	0.0391018	0.563298	0.0460705	0.351529
glucose,biomass=0.11	0.0391018	0.563298	0.0460705	0.351529
glucose,biomass=0.12	0.0391018	0.563298	0.0460705	0.351529
glucose,biomass=0.21	0.0398761	0.564073	0.0460705	0.349981
glucose,biomass=0.22	0.0398761	0.564073	0.0460705	0.349981
glucose,biomass=0.26	0.0398761	0.564073	0.0460705	0.349981
glucose,biomass=0.31	0.0398761	0.564073	0.0460705	0.349981
glucose,biomass=0.35	0.0398761	0.56446	0.0456833	0.349981
glucose,biomass=0.36	0.0398761	0.56446	0.0456833	0.349981
glucose,biomass=0.4	0.0398761	0.56446	0.0456833	0.349981
glucose,biomass=0.41	0.0398761	0.564847	0.0452962	0.349981
glucose,biomass=0.46	0.0398761	0.564847	0.0452962	0.349981
glucose,biomass=0.49	0.0398761	0.564847	0.0452962	0.349981
glucose,biomass=0.5	0.0398761	0.564847	0.0452962	0.349981
glucose,biomass=0.51	0.0398761	0.566009	0.0441347	0.349981
glucose,biomass=0.55	0.0398761	0.566009	0.0441347	0.349981
glucose,biomass=0.63	0.0398761	0.566009	0.0441347	0.349981
glucose,biomass=0.66	0.0398761	0.566009	0.0441347	0.349981
glycerol,biomass=0.47	0.0398761	0.566009	0.0441347	0.349981
mannose,biomass=0.47	0.0398761	0.560588	0.0433604	0.356175
pyruvate,biomass=0.4	0.0398761	0.560976	0.0445219	0.354626
succinate,biomass=0.44	0	0	0	0
xylose,biomass=0.55	0.0398761	0.564073	0.0398761	0.356175
S. cerevisiae
conditions	fixed	variable	reversible	blocked
'D-arabinose exchange'	0.00656069	0.347212	0.136513	0.509715
'D-fructose exchange'	0.00454201	0.491042	0.14383	0.360585
'D-galactose exchange'	0.00454201	0.490033	0.144587	0.360838
'D-glucose exchange'	0.00454201	0.489276	0.14484	0.361342
'D-mannose exchange'	0.00454201	0.490537	0.14383	0.36109
'D-ribose exchange'	0.00580368	0.345445	0.138279	0.510472
'D-xylose exchange'	0.00656069	0.347212	0.136513	0.509715
'maltose exchange'	0.00454201	0.488771	0.145597	0.36109
'sucrose exchange'	0.00454201	0.49079	0.145597	0.359071
'D-tagatose exchange'	0.00454201	0.490033	0.144587	0.360838
'turanose exchange'	0.00454201	0.490285	0.145597	0.359576
'alpha-maltotriose exchange'	0.00454201	0.489276	0.146101	0.360081
'D-Glucosamine exchange'	0.00454201	0.489276	0.145092	0.36109
