# Supplementary material for: Identification of flux trade-offs in metabolic networks
Source: Sci Rep. 2021 Dec 10;11:23776. doi: 10.1038/s41598-021-03224-9 (PMC8664830; doi:10.1038/s41598-021-03224-9)
Supplement: Supplementary file 5 — Supplementary Information 5. [file 41598_2021_3224_MOESM5_ESM.xlsx]

## Sheet: title
Table S5. Reaction types based on FVA in A. thaliana under three different active biomass reactions. The minimum and the maximum range of each reaction flux, with the reaction type are shown for three different biomass reactions in A. thaliana.

## Sheet: Table s5
			Light limiting biomass			Nitrogen limiting biomass			Carbon limiting biomass
reaction #	reaction name	pathway	lower bound	upper bound	reaction type	lower bound	upper bound	reaction type	lower bound	upper bound	reaction type
1	PSII_h	light reactions	122.229	122.229	fixed	125	125	fixed	125	125	fixed
2	Cytb6f_h	light reactions	244.458	244.458	fixed	250	250	fixed	250	250	fixed
3	PSI_h	light reactions	488.916	488.916	fixed	499.999	499.999	fixed	499.999	499.999	fixed
4	Fd-NADPR_h	light reactions	0	244.458	fixed-sign variable	0	250	fixed-sign variable	0	250	fixed-sign variable
5	ATPase_h	light reactions	104.768	104.768	fixed	107.143	107.143	fixed	107.143	107.143	fixed
6	RBC_h	Calvin-Benson cycle	29.427	144.845	fixed-sign variable	29.1712	148.546	fixed-sign variable	28.0388	149.059	fixed-sign variable
7	PGAK_h	Calvin-Benson cycle, glycolysis	-24.0667	382.167	sign variable	-26.3461	399.379	sign variable	-26.2476	409.871	sign variable
8	GAPDH1_h	Calvin-Benson cycle	0	1000	fixed-sign variable	0	1000	fixed-sign variable	0	1000	fixed-sign variable
9	TPI_h	Calvin-Benson cycle, glycolysis	-980.382	1000	sign variable	-980.553	1000	sign variable	-981.307	1000	sign variable
10	FBPA_h	Calvin-Benson cycle, glycolysis	-251.246	168.7	sign variable	-258.918	178.768	sign variable	-261.345	186.43	sign variable
11	FBPase_h	Calvin-Benson cycle, glycolysis	0	276.469	fixed-sign variable	0	283.922	fixed-sign variable	0	285.378	fixed-sign variable
12	FTK_h	Calvin-Benson cycle, pentose phosphate pathway	9.80899	48.2816	fixed-sign variable	9.72374	49.5154	fixed-sign variable	9.34626	49.6863	fixed-sign variable
13	SBPA_h	Calvin-Benson cycle	0	276.469	fixed-sign variable	0	283.922	fixed-sign variable	0	285.378	fixed-sign variable
14	SBPase_h	Calvin-Benson cycle	0	276.469	fixed-sign variable	0	283.922	fixed-sign variable	0	285.378	fixed-sign variable
15	STK_h	Calvin-Benson cycle, pentose phosphate pathway	9.80899	48.2816	fixed-sign variable	9.72374	49.5154	fixed-sign variable	9.34626	49.6863	fixed-sign variable
16	Ru5PE_h	Calvin-Benson cycle, pentose phosphate pathway	19.618	96.5633	fixed-sign variable	19.4475	99.0307	fixed-sign variable	18.6925	99.3726	fixed-sign variable
17	R5PI_h	Calvin-Benson cycle, pentose phosphate pathway	8.02554	48.2816	fixed-sign variable	7.95579	49.5154	fixed-sign variable	7.64694	49.6863	fixed-sign variable
18	Ru5PK_h	Calvin-Benson cycle	29.427	144.845	fixed-sign variable	29.1712	148.546	fixed-sign variable	28.0388	149.059	fixed-sign variable
19	PGI_h	starch synthesis	-276.469	123.316	sign variable	-283.922	134.047	sign variable	-285.378	143.787	sign variable
20	PGM_h	starch synthesis	0	214.073	fixed-sign variable	0	228.523	fixed-sign variable	0	240.301	fixed-sign variable
21	AGPase_h	starch synthesis	0	251.246	fixed-sign variable	0	258.918	fixed-sign variable	0	261.345	fixed-sign variable
22	StS_h1	starch synthesis	0	78.4706	fixed-sign variable	0	85.5093	fixed-sign variable	0	91.9644	fixed-sign variable
23	StS_h2	starch synthesis	0	251.246	fixed-sign variable	0	258.918	fixed-sign variable	0	261.345	fixed-sign variable
24	StS_h3	starch synthesis	0	156.941	fixed-sign variable	0	171.019	fixed-sign variable	0	183.929	fixed-sign variable
25	bAMY1_h	starch degradation	0	78.4706	fixed-sign variable	0	85.5093	fixed-sign variable	0	91.9644	fixed-sign variable
26	bAMY2_h	starch degradation	0	156.941	fixed-sign variable	0	171.019	fixed-sign variable	0	183.929	fixed-sign variable
27	DPE11_h	starch degradation	0	78.4706	fixed-sign variable	0	85.5093	fixed-sign variable	0	91.9644	fixed-sign variable
28	DPE12_h	starch degradation	0	156.941	fixed-sign variable	0	171.019	fixed-sign variable	0	183.929	fixed-sign variable
29	DPE13_h	starch degradation	0	156.941	fixed-sign variable	0	171.019	fixed-sign variable	0	183.929	fixed-sign variable
30	DPE2_c	starch degradation	0	107.037	fixed-sign variable	0	114.262	fixed-sign variable	0	120.15	fixed-sign variable
31	HEXK_c	starch degradation, sucrose degradation	0	156.941	fixed-sign variable	0	171.019	fixed-sign variable	0	183.929	fixed-sign variable
32	StP1_h	starch degradation	0	251.246	fixed-sign variable	0	258.918	fixed-sign variable	0	261.345	fixed-sign variable
33	StP21_c	starch degradation	0	107.037	fixed-sign variable	0	114.262	fixed-sign variable	0	120.15	fixed-sign variable
34	TPI_c	sucrose synthesis, gluconeogenesis, glycolysis	-980.382	1000	sign variable	-980.553	1000	sign variable	-981.307	1000	sign variable
35	FBPA_c	sucrose synthesis, gluconeogenesis, glycolysis	-120.724	276.469	sign variable	-131.553	283.922	sign variable	-141.484	285.378	sign variable
36	FBPase_c	sucrose synthesis, gluconeogenesis, glycolysis	0	360.451	fixed-sign variable	0	386.339	fixed-sign variable	0	408.083	fixed-sign variable
37	F6PK2_c	sucrose synthesis	0	253.325	fixed-sign variable	0	275.217	fixed-sign variable	0	295.035	fixed-sign variable
38	F26BPPh_c	sucrose synthesis	0	253.325	fixed-sign variable	0	275.217	fixed-sign variable	0	295.035	fixed-sign variable
39	PGI_c	sucrose synthesis, sucrose degradation, gluconeogenesis	-120.724	276.469	sign variable	-131.553	283.922	sign variable	-141.484	285.378	sign variable
40	PGM_c	sucrose synthesis, sucrose degradation	-107.037	126.663	sign variable	-114.262	137.608	sign variable	-120.15	147.517	sign variable
41	UGPase_c	sucrose synthesis, sucrose degradation, pyrophosphate recycling	0	126.663	fixed-sign variable	0	137.608	fixed-sign variable	0	147.517	fixed-sign variable
42	S6PS_c	sucrose synthesis	0	253.325	fixed-sign variable	0	275.217	fixed-sign variable	0	295.035	fixed-sign variable
43	S6PPh_c	sucrose synthesis	0	253.325	fixed-sign variable	0	275.217	fixed-sign variable	0	295.035	fixed-sign variable
44	SucS_c	sucrose degradation	-126.663	253.325	sign variable	-137.608	275.217	sign variable	-147.517	295.035	sign variable
45	FrcFD_c	sucrose degradation	0	126.663	fixed-sign variable	0	137.608	fixed-sign variable	0	147.517	fixed-sign variable
46	FrcK_c	sucrose degradation	0	253.325	fixed-sign variable	0	275.217	fixed-sign variable	0	295.035	fixed-sign variable
47	TPS_c	trehalose synthesis	0	7.35674	fixed-sign variable	0	7.29281	fixed-sign variable	0	7.00969	fixed-sign variable
48	TPP_c	trehalose synthesis	0	7.35674	fixed-sign variable	0	7.29281	fixed-sign variable	0	7.00969	fixed-sign variable
49	CeS_c1	cellulose synthesis	0	4.90449	fixed-sign variable	0	4.86187	fixed-sign variable	0	4.67313	fixed-sign variable
50	CeS_c2	cellulose synthesis	0	4.90449	fixed-sign variable	0	4.86187	fixed-sign variable	0	4.67313	fixed-sign variable
51	CeS_c3	cellulose synthesis	0	4.90449	fixed-sign variable	0	4.86187	fixed-sign variable	0	4.67313	fixed-sign variable
52	MalDH1_c	gluconeogenesis	-153.046	1000	sign variable	-162.667	1000	sign variable	-170.217	1000	sign variable
53	PEPC1_c	gluconeogenesis	0	253.325	fixed-sign variable	0	275.217	fixed-sign variable	0	295.035	fixed-sign variable
54	PEPC2_c	gluconeogenesis	0	253.325	fixed-sign variable	0	275.217	fixed-sign variable	0	295.035	fixed-sign variable
55	Enol_c	gluconeogenesis, glycolysis	-1000	25.3258	sign variable	-1000	27.5086	sign variable	-1000	29.4829	sign variable
56	PGAM_c	gluconeogenesis, glycolysis	-1000	25.3258	sign variable	-1000	27.5086	sign variable	-1000	29.4829	sign variable
57	PGAK_c	gluconeogenesis, glycolysis	-261.753	197.041	sign variable	-282.75	215.745	sign variable	-301.236	233.122	sign variable
58	GAPDH2_c	gluconeogenesis, glycolysis	-197.041	261.753	sign variable	-215.745	282.75	sign variable	-233.122	301.236	sign variable
59	GAPDH3_c	glycolysis	0	253.325	fixed-sign variable	0	275.217	fixed-sign variable	0	295.035	fixed-sign variable
60	F6PK1_c	glycolysis	0	253.325	fixed-sign variable	0	275.217	fixed-sign variable	0	295.035	fixed-sign variable
61	F6PK1_h	glycolysis	0	251.246	fixed-sign variable	0	258.918	fixed-sign variable	0	261.345	fixed-sign variable
62	GAPDH2_h	glycolysis	-382.167	1000	sign variable	-399.379	1000	sign variable	-409.871	1000	sign variable
63	PGAM_h	glycolysis	-1000	58.2364	sign variable	-1000	60.349	sign variable	-1000	61.3215	sign variable
64	Enol_h	glycolysis	-1000	58.2364	sign variable	-1000	60.349	sign variable	-1000	61.3215	sign variable
65	PyrK_c	glycolysis	0	125.623	fixed-sign variable	0	129.459	fixed-sign variable	0	130.673	fixed-sign variable
66	PyrK_h	glycolysis	0	251.246	fixed-sign variable	0	258.918	fixed-sign variable	0	261.345	fixed-sign variable
67	PyrDH1_m	pyruvate decarboxylation	0	68.219	fixed-sign variable	0	72.6409	fixed-sign variable	0	74.67	fixed-sign variable
68	PyrDH2_m	pyruvate decarboxylation	0	68.219	fixed-sign variable	0	72.6409	fixed-sign variable	0	74.67	fixed-sign variable
69	DHLAcT_m	pyruvate decarboxylation	0	68.219	fixed-sign variable	0	72.6409	fixed-sign variable	0	74.67	fixed-sign variable
70	DHLDH2_m	pyruvate decarboxylation, tricarboxylic acid cycle	0	68.6555	fixed-sign variable	0	72.8044	fixed-sign variable	0	74.67	fixed-sign variable
71	CitS_m	tricarboxylic acid cycle, glyoxylate cycle	0	68.219	fixed-sign variable	0	72.6409	fixed-sign variable	0	74.67	fixed-sign variable
72	cACNDHA_m	tricarboxylic acid cycle, glyoxylate cycle	0	35.9982	fixed-sign variable	0	37.0934	fixed-sign variable	0	37.436	fixed-sign variable
73	cACNHA_m	tricarboxylic acid cycle, glyoxylate cycle	0	35.9982	fixed-sign variable	0	37.0934	fixed-sign variable	0	37.436	fixed-sign variable
74	iCitDHNAD_m	tricarboxylic acid cycle	0	32.7967	fixed-sign variable	0	33.7437	fixed-sign variable	0	33.9935	fixed-sign variable
75	KGDH_m	tricarboxylic acid cycle	0	32.4188	fixed-sign variable	0	33.4088	fixed-sign variable	0	33.7219	fixed-sign variable
76	DHLST_m	tricarboxylic acid cycle	0	32.4188	fixed-sign variable	0	33.4088	fixed-sign variable	0	33.7219	fixed-sign variable
77	SCACoAL_m	tricarboxylic acid cycle	0	32.4188	fixed-sign variable	0	33.4088	fixed-sign variable	0	33.7219	fixed-sign variable
78	cplx2_m	tricarboxylic acid cycle, oxidative phosphorylation	0	35.28	fixed-sign variable	0	36.759	fixed-sign variable	0	37.335	fixed-sign variable
79	FumHA_m	tricarboxylic acid cycle	0	35.28	fixed-sign variable	0	36.759	fixed-sign variable	0	37.335	fixed-sign variable
80	MalDH1_m	tricarboxylic acid cycle, glyoxylate cycle	-1000	1000	sign variable	-1000	1000	sign variable	-1000	1000	sign variable
81	cplx1_m	oxidative phosphorylation	0	67.8964	fixed-sign variable	0	74.9722	fixed-sign variable	0	81.767	fixed-sign variable
82	cplx3_m	oxidative phosphorylation	0	67.8964	fixed-sign variable	0	74.9722	fixed-sign variable	0	81.767	fixed-sign variable
83	cplx4_m	oxidative phosphorylation	0	33.9482	fixed-sign variable	0	37.4861	fixed-sign variable	0	40.8835	fixed-sign variable
84	cplx5_m	oxidative phosphorylation	0	169.741	fixed-sign variable	0	187.431	fixed-sign variable	0	204.418	fixed-sign variable
85	RBO_h	photorespiration	0	22.6321	fixed-sign variable	0	24.9907	fixed-sign variable	0	27.2557	fixed-sign variable
86	PGP_h	photorespiration	0	22.6321	fixed-sign variable	0	24.9907	fixed-sign variable	0	27.2557	fixed-sign variable
87	GCAO_p	photorespiration	0	22.6321	fixed-sign variable	0	24.9907	fixed-sign variable	0	27.2557	fixed-sign variable
88	CAT_p	photorespiration	0	11.3161	fixed-sign variable	0	12.4954	fixed-sign variable	0	13.6278	fixed-sign variable
89	GGAT_p	photorespiration, glycine synthesis	0	22.6321	fixed-sign variable	0	24.9907	fixed-sign variable	0	27.2557	fixed-sign variable
90	GlyDH_m	photorespiration	0	17.1952	fixed-sign variable	0	18.2694	fixed-sign variable	0	19.0556	fixed-sign variable
91	AMT_m	photorespiration	0	17.1952	fixed-sign variable	0	18.2694	fixed-sign variable	0	19.0556	fixed-sign variable
92	DHLDH1_m	photorespiration	0	17.1952	fixed-sign variable	0	18.2694	fixed-sign variable	0	19.0556	fixed-sign variable
93	GlyHMT_m	photorespiration	0	17.1952	fixed-sign variable	0	18.2694	fixed-sign variable	0	19.0556	fixed-sign variable
94	SGAT_p	photorespiration, glycine synthesis	0	22.6321	fixed-sign variable	0	24.9907	fixed-sign variable	0	27.2557	fixed-sign variable
95	GCEADH_p	photorespiration	0	22.6321	fixed-sign variable	0	24.9907	fixed-sign variable	0	27.2557	fixed-sign variable
96	MalDH1_p	photorespiration	0	22.6321	fixed-sign variable	0	24.9907	fixed-sign variable	0	27.2557	fixed-sign variable
97	GCEAK_h	photorespiration	0	22.6321	fixed-sign variable	0	24.9907	fixed-sign variable	0	27.2557	fixed-sign variable
98	G6PDH_h	pentose phosphate pathway	0	83.7485	fixed-sign variable	0	86.3061	fixed-sign variable	0	87.115	fixed-sign variable
99	6PGL_h	pentose phosphate pathway	0	83.7485	fixed-sign variable	0	86.3061	fixed-sign variable	0	87.115	fixed-sign variable
100	6PGDHNAD_h	pentose phosphate pathway	-1000	1000	sign variable	-1000	1000	sign variable	-1000	1000	sign variable
101	6PGDHNADP_h	pentose phosphate pathway	-1000	1000	sign variable	-1000	1000	sign variable	-1000	1000	sign variable
102	TA_h	pentose phosphate pathway	-48.2816	263.857	sign variable	-49.5154	271.42	sign variable	-49.6863	273.362	sign variable
103	DAHPS_h	Shikimate pathway	0	9.29273	fixed-sign variable	0	9.21197	fixed-sign variable	0	8.85435	fixed-sign variable
104	DHQS_h	Shikimate pathway	0	9.29273	fixed-sign variable	0	9.21197	fixed-sign variable	0	8.85435	fixed-sign variable
105	DHQDH_h	Shikimate pathway	0	9.29273	fixed-sign variable	0	9.21197	fixed-sign variable	0	8.85435	fixed-sign variable
106	SADH_h	Shikimate pathway	0	9.29273	fixed-sign variable	0	9.21197	fixed-sign variable	0	8.85435	fixed-sign variable
107	SAK_h	Shikimate pathway	0	9.29273	fixed-sign variable	0	9.21197	fixed-sign variable	0	8.85435	fixed-sign variable
108	EPSPS_h	Shikimate pathway	0	9.29273	fixed-sign variable	0	9.21197	fixed-sign variable	0	8.85435	fixed-sign variable
109	CHRS_h	Shikimate pathway	0	9.29273	fixed-sign variable	0	9.21197	fixed-sign variable	0	8.85435	fixed-sign variable
110	R5PDPK_h	PRPP synthesis	0	46.4484	fixed-sign variable	0	50.1906	fixed-sign variable	0	53.4909	fixed-sign variable
111	PyrPiDK_h	pyruvate metabolism	-41.0003	251.246	sign variable	-42.8846	258.918	sign variable	-43.3491	261.345	sign variable
112	MalDH2NADP_c	pyruvate metabolism	0	125.623	fixed-sign variable	0	129.459	fixed-sign variable	0	130.673	fixed-sign variable
113	MalDH2NADP_h	pyruvate metabolism	0	161.758	fixed-sign variable	0	175.684	fixed-sign variable	0	188.274	fixed-sign variable
114	MalDH1_h	pyruvate metabolism	0	1000	fixed-sign variable	0	1000	fixed-sign variable	0	1000	fixed-sign variable
115	MalDH3_c	pyruvate metabolism	0	1000	fixed-sign variable	0	1000	fixed-sign variable	0	1000	fixed-sign variable
116	MalDH3_h	pyruvate metabolism	0	1000	fixed-sign variable	0	1000	fixed-sign variable	0	1000	fixed-sign variable
117	MalDH3_m	pyruvate metabolism	0	1000	fixed-sign variable	0	1000	fixed-sign variable	0	1000	fixed-sign variable
118	CitS_c	pyruvate metabolism	0	253.325	fixed-sign variable	0	275.217	fixed-sign variable	0	295.035	fixed-sign variable
119	CitS_h	pyruvate metabolism	0	29.5714	fixed-sign variable	0	30.4252	fixed-sign variable	0	30.6505	fixed-sign variable
120	cACNDHA_c	pyruvate metabolism	0	35.9982	fixed-sign variable	0	37.0934	fixed-sign variable	0	37.436	fixed-sign variable
121	cACNDHA_h	pyruvate metabolism	0	29.5714	fixed-sign variable	0	30.4252	fixed-sign variable	0	30.6505	fixed-sign variable
122	cACNHA_c	pyruvate metabolism	0	35.9982	fixed-sign variable	0	37.0934	fixed-sign variable	0	37.436	fixed-sign variable
123	cACNHA_h	pyruvate metabolism	0	29.5714	fixed-sign variable	0	30.4252	fixed-sign variable	0	30.6505	fixed-sign variable
124	iCitDHNAD_c	pyruvate metabolism	0	32.7967	fixed-sign variable	0	33.7437	fixed-sign variable	0	33.9935	fixed-sign variable
125	iCitDHNADP_c	pyruvate metabolism	0	32.7967	fixed-sign variable	0	33.7437	fixed-sign variable	0	33.9935	fixed-sign variable
126	iCitDHNADP_h	pyruvate metabolism	0	29.5714	fixed-sign variable	0	30.4252	fixed-sign variable	0	30.6505	fixed-sign variable
127	iCitDHNADP_m	pyruvate metabolism	0	32.7967	fixed-sign variable	0	33.7437	fixed-sign variable	0	33.9935	fixed-sign variable
128	iCitL_c	pyruvate metabolism	0	33.8934	fixed-sign variable	0	36.2395	fixed-sign variable	0	37.335	fixed-sign variable
129	MalS_c	pyruvate metabolism	0	33.8934	fixed-sign variable	0	36.2395	fixed-sign variable	0	37.335	fixed-sign variable
130	ATPCitL_c	actyl-coenzyme A synthesis	0	253.325	fixed-sign variable	0	275.217	fixed-sign variable	0	295.035	fixed-sign variable
131	ACoAS_h	actyl-coenzyme A synthesis	0	35.8243	fixed-sign variable	0	37.2706	fixed-sign variable	0	37.6842	fixed-sign variable
132	ACoAC_h	fatty acid synthesis	0	26.5318	fixed-sign variable	0	27.1991	fixed-sign variable	0	27.2798	fixed-sign variable
133	ACPM_h	fatty acid synthesis	0	26.5318	fixed-sign variable	0	27.1991	fixed-sign variable	0	27.2798	fixed-sign variable
134	PPiase_h	pyrophosphate recycling	0	251.246	fixed-sign variable	0	258.918	fixed-sign variable	0	261.345	fixed-sign variable
135	PPIase_c	pyrophosphate recycling	0	360.451	fixed-sign variable	0	386.339	fixed-sign variable	0	408.083	fixed-sign variable
136	PPIF6PK_c	pyrophosphate recycling	-360.451	126.663	sign variable	-386.339	137.608	sign variable	-408.083	147.517	sign variable
137	ForDH_h	THF recycling	0	12.5808	fixed-sign variable	0	12.7794	fixed-sign variable	0	12.6733	fixed-sign variable
138	ForTHFL_h	THF recycling	0	12.5808	fixed-sign variable	0	12.7794	fixed-sign variable	0	12.6733	fixed-sign variable
139	DHFR_c	THF recycling	0	0.00307	fixed-sign variable	0	0.00245	fixed-sign variable	0	0.00315	fixed-sign variable
140	TRXR_c	TRX recycling	0	0.00951	fixed-sign variable	0	0.0076	fixed-sign variable	0	0.00977	fixed-sign variable
141	ADNK_c	ADN salvage	0	84.4418	fixed-sign variable	0	91.7388	fixed-sign variable	0	98.3449	fixed-sign variable
142	ADNN_c	ADN salvage	0	46.4484	fixed-sign variable	0	50.1906	fixed-sign variable	0	53.4909	fixed-sign variable
143	ADPRPPT_c	ADN salvage	0	46.4484	fixed-sign variable	0	50.1906	fixed-sign variable	0	53.4909	fixed-sign variable
144	RibK_h	ADN salvage	0	46.4484	fixed-sign variable	0	50.1906	fixed-sign variable	0	53.4909	fixed-sign variable
145	NO3R1_c	nitrate assimilation	0	1000	fixed-sign variable	0	1000	fixed-sign variable	0	1000	fixed-sign variable
146	NO3R2_c	nitrate assimilation	-1000	26.1573	sign variable	-1000	25.93	sign variable	-1000	24.9233	sign variable
147	NO2R_h	nitrate assimilation	0	26.1573	fixed-sign variable	0	25.93	fixed-sign variable	0	24.9233	fixed-sign variable
148	ATPSL_h	sulfur assimilation	0	20.772	fixed-sign variable	0	20.5915	fixed-sign variable	0	19.7921	fixed-sign variable
149	APSR_h	sulfur assimilation	0	20.772	fixed-sign variable	0	20.5915	fixed-sign variable	0	19.7921	fixed-sign variable
150	GSSGR_h	sulfur assimilation	0	20.772	fixed-sign variable	0	20.5915	fixed-sign variable	0	19.7921	fixed-sign variable
151	SO3R_h	sulfur assimilation	0	20.772	fixed-sign variable	0	20.5915	fixed-sign variable	0	19.7921	fixed-sign variable
152	HCO3DHA_c	carbon fixation	0	253.325	fixed-sign variable	0	275.217	fixed-sign variable	0	295.035	fixed-sign variable
153	HCO3DHA_h	carbon fixation	0	29.1099	fixed-sign variable	0	29.952	fixed-sign variable	0	30.1757	fixed-sign variable
154	AlaTA_h	alanine synthesis	0	215.352	fixed-sign variable	0	222.607	fixed-sign variable	0	225.519	fixed-sign variable
155	AlaTA_m	alanine synthesis	-1000	1000	sign variable	-1000	1000	sign variable	-1000	1000	sign variable
156	AlaTA_p	alanine synthesis	-1000	1000	sign variable	-1000	1000	sign variable	-1000	1000	sign variable
157	AGluK	arginine synthesis	0	29.1099	fixed-sign variable	0	29.952	fixed-sign variable	0	30.1757	fixed-sign variable
158	AGluPR_h	arginine synthesis	0	29.1099	fixed-sign variable	0	29.952	fixed-sign variable	0	30.1757	fixed-sign variable
159	AOrnTA_h	arginine synthesis	0	29.1099	fixed-sign variable	0	29.952	fixed-sign variable	0	30.1757	fixed-sign variable
160	AOrnAGluAcT_h	arginine synthesis	0	29.1099	fixed-sign variable	0	29.952	fixed-sign variable	0	30.1757	fixed-sign variable
161	CBPS_h	arginine synthesis, UMP synthesis	0	29.1099	fixed-sign variable	0	29.952	fixed-sign variable	0	30.1757	fixed-sign variable
162	OrnCMT_h	arginine synthesis	0	29.1099	fixed-sign variable	0	29.952	fixed-sign variable	0	30.1757	fixed-sign variable
163	ArgSCAS_h	arginine synthesis	0	29.1099	fixed-sign variable	0	29.952	fixed-sign variable	0	30.1757	fixed-sign variable
164	ArgSCAL_h	arginine synthesis	0	29.1099	fixed-sign variable	0	29.952	fixed-sign variable	0	30.1757	fixed-sign variable
165	FumHA_c	arginine synthesis, IMP synthesis, AMP synthesis	0	35.9982	fixed-sign variable	0	37.0934	fixed-sign variable	0	37.436	fixed-sign variable
166	AsnS_c	asparagine synthesis, lysine synthesis, methionine synthesis	0	84.4418	fixed-sign variable	0	91.7388	fixed-sign variable	0	98.3449	fixed-sign variable
167	AspAT_c	aspartate synthesis	-1000	1000	sign variable	-1000	1000	sign variable	-1000	1000	sign variable
168	AspAT_h	aspartate synthesis	0	36.8844	fixed-sign variable	0	37.659	fixed-sign variable	0	37.5835	fixed-sign variable
169	AspAT_m	aspartate synthesis	0	29.427	fixed-sign variable	0	29.1712	fixed-sign variable	0	28.0388	fixed-sign variable
170	AspAT_p	aspartate synthesis	-1000	1000	sign variable	-1000	1000	sign variable	-1000	1000	sign variable
171	Asnase_c	aspartate synthesis	0	84.4418	fixed-sign variable	0	91.7388	fixed-sign variable	0	98.3449	fixed-sign variable
172	SerAcT_c	cysteine synthesis	0	20.1121	fixed-sign variable	0	20.5003	fixed-sign variable	0	20.2793	fixed-sign variable
173	SerAcT_h	cysteine synthesis	0	29.2321	fixed-sign variable	0	29.5256	fixed-sign variable	0	29.0726	fixed-sign variable
174	SerAcT_m	cysteine synthesis	0	20.2219	fixed-sign variable	0	20.5003	fixed-sign variable	0	20.2793	fixed-sign variable
175	CysS_c	cysteine synthesis	0	20.1121	fixed-sign variable	0	20.5003	fixed-sign variable	0	20.2793	fixed-sign variable
176	CysS_h	cysteine synthesis	0	29.2321	fixed-sign variable	0	29.5256	fixed-sign variable	0	29.0726	fixed-sign variable
177	CysS_m	cysteine synthesis	0	20.2219	fixed-sign variable	0	20.5003	fixed-sign variable	0	20.2793	fixed-sign variable
178	GluSNADP_h	glutamate synthesis	-1000	215.352	sign variable	-1000	222.607	sign variable	-1000	225.519	sign variable
179	GluDH3NADP_c	glutamate synthesis	-1000	1000	sign variable	-1000	1000	sign variable	-1000	1000	sign variable
180	Glnase_c	glutamate synthesis	0	253.325	fixed-sign variable	0	275.217	fixed-sign variable	0	295.035	fixed-sign variable
181	GluSNAD_h	glutamate synthesis	0	1000	fixed-sign variable	0	1000	fixed-sign variable	0	1000	fixed-sign variable
182	GluSFd_h	glutamate synthesis	0	244.458	fixed-sign variable	0	250	fixed-sign variable	0	250	fixed-sign variable
183	GluDH1NAD_m	glutamate synthesis	0	1000	fixed-sign variable	0	1000	fixed-sign variable	0	1000	fixed-sign variable
184	GluDH1NADP_m	glutamate synthesis	-1000	408.791	sign variable	-1000	447.264	sign variable	-1000	483.107	sign variable
185	GluDH2NAD_m	glutamate degradation	0	1000	fixed-sign variable	0	1000	fixed-sign variable	0	1000	fixed-sign variable
186	GluDC_c	glutamate degradation	0	32.4188	fixed-sign variable	0	33.4088	fixed-sign variable	0	33.7219	fixed-sign variable
187	GABATA1_m	glutamate degradation	-1000	32.4188	sign variable	-1000	33.4088	sign variable	-1000	33.7219	sign variable
188	GABATA2_m	glutamate degradation	0	1000	fixed-sign variable	0	1000	fixed-sign variable	0	1000	fixed-sign variable
189	SCASeADH_m	glutamate degradation	0	32.4188	fixed-sign variable	0	33.4088	fixed-sign variable	0	33.7219	fixed-sign variable
190	GlnS_c	glutamine synthesis	0	253.325	fixed-sign variable	0	275.217	fixed-sign variable	0	295.035	fixed-sign variable
191	GlnS_h	glutamine synthesis	0	215.352	fixed-sign variable	0	222.607	fixed-sign variable	0	225.519	fixed-sign variable
192	GlnS_m	glutamine synthesis	0	18.7248	fixed-sign variable	0	19.0206	fixed-sign variable	0	18.6925	fixed-sign variable
193	ThrA_c	glycine synthesis	0	29.102	fixed-sign variable	0	29.8865	fixed-sign variable	0	30.0398	fixed-sign variable
194	ACDOxRed_c	glycine synthesis	0	29.102	fixed-sign variable	0	29.8865	fixed-sign variable	0	30.0398	fixed-sign variable
195	GCAO_h	glycine synthesis	0	22.6321	fixed-sign variable	0	24.9907	fixed-sign variable	0	27.2557	fixed-sign variable
196	CAT_h	glycine synthesis	0	11.3161	fixed-sign variable	0	12.4954	fixed-sign variable	0	13.6278	fixed-sign variable
197	SGAT_h	glycine synthesis	0	22.1044	fixed-sign variable	0	24.0871	fixed-sign variable	0	25.9055	fixed-sign variable
198	GCEADH_h	glycine synthesis	0	22.1044	fixed-sign variable	0	24.0871	fixed-sign variable	0	25.9055	fixed-sign variable
199	GGAT_h	glycine synthesis	0	22.6321	fixed-sign variable	0	24.9907	fixed-sign variable	0	27.2557	fixed-sign variable
200	ATPPRT_h	histidine synthesis	0	12.5808	fixed-sign variable	0	12.7794	fixed-sign variable	0	12.6733	fixed-sign variable
201	PrATPDP_h	histidine synthesis	0	12.5808	fixed-sign variable	0	12.7794	fixed-sign variable	0	12.6733	fixed-sign variable
202	PrAMPCy_h	histidine synthesis	0	12.5808	fixed-sign variable	0	12.7794	fixed-sign variable	0	12.6733	fixed-sign variable
203	PAICARPI_h	histidine synthesis	0	12.5808	fixed-sign variable	0	12.7794	fixed-sign variable	0	12.6733	fixed-sign variable
204	IGPS_h	histidine synthesis	0	12.5808	fixed-sign variable	0	12.7794	fixed-sign variable	0	12.6733	fixed-sign variable
205	IGPDA_h	histidine synthesis	0	12.5808	fixed-sign variable	0	12.7794	fixed-sign variable	0	12.6733	fixed-sign variable
206	HisolPTA_h	histidine synthesis	0	12.5808	fixed-sign variable	0	12.7794	fixed-sign variable	0	12.6733	fixed-sign variable
207	HisolPP_h	histidine synthesis	0	12.5808	fixed-sign variable	0	12.7794	fixed-sign variable	0	12.6733	fixed-sign variable
208	HisolPDH_h	histidine synthesis	0	12.5808	fixed-sign variable	0	12.7794	fixed-sign variable	0	12.6733	fixed-sign variable
209	HisalPDH_h	histidine synthesis	0	12.5808	fixed-sign variable	0	12.7794	fixed-sign variable	0	12.6733	fixed-sign variable
210	ThrDA_h	isoleucine synthesis	0	11.7708	fixed-sign variable	0	11.6685	fixed-sign variable	0	11.2155	fixed-sign variable
211	ALS1_h	isoleucine synthesis, leucine synthesis, valine synthesis	0	14.7135	fixed-sign variable	0	14.5856	fixed-sign variable	0	14.0194	fixed-sign variable
212	ALS2_h	isoleucine synthesis	0	11.7708	fixed-sign variable	0	11.6685	fixed-sign variable	0	11.2155	fixed-sign variable
213	KARI1_h	isoleucine synthesis	0	11.7708	fixed-sign variable	0	11.6685	fixed-sign variable	0	11.2155	fixed-sign variable
214	KARI2_h	isoleucine synthesis	0	11.7708	fixed-sign variable	0	11.6685	fixed-sign variable	0	11.2155	fixed-sign variable
215	DHADA1_h	isoleucine synthesis	0	11.7708	fixed-sign variable	0	11.6685	fixed-sign variable	0	11.2155	fixed-sign variable
216	BAATA1_h	isoleucine synthesis	0	11.7708	fixed-sign variable	0	11.6685	fixed-sign variable	0	11.2155	fixed-sign variable
217	ALS3_h	leucine synthesis, valine synthesis	0	14.7135	fixed-sign variable	0	14.5856	fixed-sign variable	0	14.0194	fixed-sign variable
218	KARI3_h	leucine synthesis, valine synthesis	0	14.7135	fixed-sign variable	0	14.5856	fixed-sign variable	0	14.0194	fixed-sign variable
219	KARI4_h	leucine synthesis, valine synthesis	0	14.7135	fixed-sign variable	0	14.5856	fixed-sign variable	0	14.0194	fixed-sign variable
220	DHADA2_h	leucine synthesis, valine synthesis	0	14.7135	fixed-sign variable	0	14.5856	fixed-sign variable	0	14.0194	fixed-sign variable
221	2IPMS_h	leucine synthesis	0	11.7708	fixed-sign variable	0	11.6685	fixed-sign variable	0	11.2155	fixed-sign variable
222	3IPMDA1_h	leucine synthesis	0	11.7708	fixed-sign variable	0	11.6685	fixed-sign variable	0	11.2155	fixed-sign variable
223	3IPMDA2_h	leucine synthesis	0	11.7708	fixed-sign variable	0	11.6685	fixed-sign variable	0	11.2155	fixed-sign variable
224	3IPMDH_h	leucine synthesis	0	11.7708	fixed-sign variable	0	11.6685	fixed-sign variable	0	11.2155	fixed-sign variable
225	IPODC_h	leucine synthesis	0	11.7708	fixed-sign variable	0	11.6685	fixed-sign variable	0	11.2155	fixed-sign variable
226	BAATA2_h	leucine synthesis	0	11.7708	fixed-sign variable	0	11.6685	fixed-sign variable	0	11.2155	fixed-sign variable
227	AspK_h	lysine synthesis, methionine synthesis, threonine synthesis	0	33.859	fixed-sign variable	0	34.6022	fixed-sign variable	0	34.5724	fixed-sign variable
228	Asp-SeADH_h	lysine synthesis	0	33.859	fixed-sign variable	0	34.6022	fixed-sign variable	0	34.5724	fixed-sign variable
229	DHDS_h	lysine synthesis	0	12.6116	fixed-sign variable	0	12.502	fixed-sign variable	0	12.0166	fixed-sign variable
230	DHDRNAD_h	lysine synthesis	0	12.6116	fixed-sign variable	0	12.502	fixed-sign variable	0	12.0166	fixed-sign variable
231	DHDRNADP_h	lysine synthesis	0	12.6116	fixed-sign variable	0	12.502	fixed-sign variable	0	12.0166	fixed-sign variable
232	DAPAT_h	lysine synthesis	0	12.6116	fixed-sign variable	0	12.502	fixed-sign variable	0	12.0166	fixed-sign variable
233	DAPE_h	lysine synthesis	0	12.6116	fixed-sign variable	0	12.502	fixed-sign variable	0	12.0166	fixed-sign variable
234	DAPDC_h	lysine synthesis	0	12.6116	fixed-sign variable	0	12.502	fixed-sign variable	0	12.0166	fixed-sign variable
235	HSerDHNADP_h	methionine synthesis, threonine synthesis	0	33.859	fixed-sign variable	0	34.6022	fixed-sign variable	0	34.5724	fixed-sign variable
236	HSerDHNAD_h	methionine synthesis, threonine synthesis	0	33.859	fixed-sign variable	0	34.6022	fixed-sign variable	0	34.5724	fixed-sign variable
237	HSerK_h	methionine synthesis, threonine synthesis	0	33.859	fixed-sign variable	0	34.6022	fixed-sign variable	0	34.5724	fixed-sign variable
238	CTHS_h	methionine synthesis	0	15.3853	fixed-sign variable	0	15.5398	fixed-sign variable	0	15.2939	fixed-sign variable
239	CTHL_h	methionine synthesis	0	15.3853	fixed-sign variable	0	15.5398	fixed-sign variable	0	15.2939	fixed-sign variable
240	5M-THFOR_c	methionine synthesis, THF recycling	0	15.3853	fixed-sign variable	0	15.5398	fixed-sign variable	0	15.2939	fixed-sign variable
241	MetS_c	methionine synthesis	0	15.3853	fixed-sign variable	0	15.5398	fixed-sign variable	0	15.2939	fixed-sign variable
242	GlyHMT_c	methionine synthesis, THF recycling	0	15.3853	fixed-sign variable	0	15.5398	fixed-sign variable	0	15.2939	fixed-sign variable
243	MetAdT_h	methionine synthesis	0	84.4418	fixed-sign variable	0	91.7388	fixed-sign variable	0	98.3449	fixed-sign variable
244	HCysMT_c	methionine synthesis	0	84.4418	fixed-sign variable	0	91.7388	fixed-sign variable	0	98.3449	fixed-sign variable
245	Cysase_c	methionine synthesis	0	84.4418	fixed-sign variable	0	91.7388	fixed-sign variable	0	98.3449	fixed-sign variable
246	CHRM_c	phenylalanine synthesis, tyrosine synthesis	0	9.29273	fixed-sign variable	0	9.21197	fixed-sign variable	0	8.85435	fixed-sign variable
247	GPAT_h	phenylalanine synthesis, tyrosine synthesis	0	9.29273	fixed-sign variable	0	9.21197	fixed-sign variable	0	8.85435	fixed-sign variable
248	AGNDA_h	phenylalanine synthesis	0	8.82809	fixed-sign variable	0	8.75137	fixed-sign variable	0	8.41163	fixed-sign variable
249	Arginase_m	proline synthesis	0	27.9162	fixed-sign variable	0	28.7687	fixed-sign variable	0	29.0383	fixed-sign variable
250	Urease_m	proline synthesis	0	27.9162	fixed-sign variable	0	28.7687	fixed-sign variable	0	29.0383	fixed-sign variable
251	OrnAT_m	proline synthesis	0	27.9162	fixed-sign variable	0	28.7687	fixed-sign variable	0	29.0383	fixed-sign variable
252	GluK_c	proline synthesis	0	207.023	fixed-sign variable	0	225.62	fixed-sign variable	0	242.684	fixed-sign variable
253	GluK_h	proline synthesis	0	251.246	fixed-sign variable	0	258.918	fixed-sign variable	0	261.345	fixed-sign variable
254	GluK_m	proline synthesis	0	169.741	fixed-sign variable	0	187.431	fixed-sign variable	0	204.418	fixed-sign variable
255	GluSeADH_c	proline synthesis	0	207.023	fixed-sign variable	0	225.62	fixed-sign variable	0	242.684	fixed-sign variable
256	GluSeADH_h	proline synthesis	0	251.246	fixed-sign variable	0	258.918	fixed-sign variable	0	261.345	fixed-sign variable
257	GluSeADH_m	proline synthesis	0	169.741	fixed-sign variable	0	187.431	fixed-sign variable	0	204.418	fixed-sign variable
258	GluSeADA_c	proline synthesis	0	207.023	fixed-sign variable	0	225.62	fixed-sign variable	0	242.684	fixed-sign variable
259	GluSeADA_h	proline synthesis	0	251.246	fixed-sign variable	0	258.918	fixed-sign variable	0	261.345	fixed-sign variable
260	GluSeADA_m	proline synthesis	0	189.418	fixed-sign variable	0	208.345	fixed-sign variable	0	226.238	fixed-sign variable
261	P5CRNAD_c	proline synthesis	0	210.5	fixed-sign variable	0	229.068	fixed-sign variable	0	245.998	fixed-sign variable
262	ProDHNAD_m	proline degradation	0	202.538	fixed-sign variable	0	221.174	fixed-sign variable	0	238.411	fixed-sign variable
263	ProDHNADP_m	proline degradation	0	202.538	fixed-sign variable	0	221.174	fixed-sign variable	0	238.411	fixed-sign variable
264	P5CDHNAD_h	proline degradation	0	251.246	fixed-sign variable	0	258.918	fixed-sign variable	0	261.345	fixed-sign variable
265	P5CDHNAD_m	proline degradation	0	208.197	fixed-sign variable	0	227.743	fixed-sign variable	0	245.938	fixed-sign variable
266	P5CDHNADP_m	proline degradation	0	208.197	fixed-sign variable	0	227.743	fixed-sign variable	0	245.938	fixed-sign variable
267	PGADH_h	serine synthesis	0	84.2969	fixed-sign variable	0	86.8497	fixed-sign variable	0	87.6375	fixed-sign variable
268	PSerAT_h	serine synthesis	0	84.2969	fixed-sign variable	0	86.8497	fixed-sign variable	0	87.6375	fixed-sign variable
269	PSerP_h	serine synthesis	0	84.2969	fixed-sign variable	0	86.8497	fixed-sign variable	0	87.6375	fixed-sign variable
270	SerRM_c	serine racemization	0	83.7485	fixed-sign variable	0	86.3061	fixed-sign variable	0	87.115	fixed-sign variable
271	ThrS_h	threonine synthesis	0	33.859	fixed-sign variable	0	34.6022	fixed-sign variable	0	34.5724	fixed-sign variable
272	ANTS_h	tryptophan synthesis	0	7.38687	fixed-sign variable	0	7.50352	fixed-sign variable	0	7.31446	fixed-sign variable
273	ANTPRT_h	tryptophan synthesis	0	7.38687	fixed-sign variable	0	7.50352	fixed-sign variable	0	7.31446	fixed-sign variable
274	PRANTI_h	tryptophan synthesis	0	7.38687	fixed-sign variable	0	7.50352	fixed-sign variable	0	7.31446	fixed-sign variable
275	IndGPS_h	tryptophan synthesis	0	7.38687	fixed-sign variable	0	7.50352	fixed-sign variable	0	7.31446	fixed-sign variable
276	IndGPL_h	tryptophan synthesis	0	7.38687	fixed-sign variable	0	7.50352	fixed-sign variable	0	7.31446	fixed-sign variable
277	TrpS_h	tryptophan synthesis	0	7.38687	fixed-sign variable	0	7.50352	fixed-sign variable	0	7.31446	fixed-sign variable
278	AGNDH_h	tyrosine synthesis	0	9.29273	fixed-sign variable	0	9.21197	fixed-sign variable	0	8.85435	fixed-sign variable
279	BAATA3_h	valine synthesis	0	14.7135	fixed-sign variable	0	14.5856	fixed-sign variable	0	14.0194	fixed-sign variable
280	ATase_h	IMP synthesis	0	0.00904	fixed-sign variable	0	0.00723	fixed-sign variable	0	0.00928	fixed-sign variable
281	PRAGlyL_h	IMP synthesis	0	0.00904	fixed-sign variable	0	0.00723	fixed-sign variable	0	0.00928	fixed-sign variable
282	GARFT_h	IMP synthesis	0	0.00904	fixed-sign variable	0	0.00723	fixed-sign variable	0	0.00928	fixed-sign variable
283	FGAMS_h	IMP synthesis	0	0.00904	fixed-sign variable	0	0.00723	fixed-sign variable	0	0.00928	fixed-sign variable
284	FGAMCL_h	IMP synthesis	0	0.00904	fixed-sign variable	0	0.00723	fixed-sign variable	0	0.00928	fixed-sign variable
285	AIRC_h	IMP synthesis	0	0.00904	fixed-sign variable	0	0.00723	fixed-sign variable	0	0.00928	fixed-sign variable
286	SAICARS_h	IMP synthesis	0	0.00904	fixed-sign variable	0	0.00723	fixed-sign variable	0	0.00928	fixed-sign variable
287	DCAMPL1_h	IMP synthesis	0	0.00904	fixed-sign variable	0	0.00723	fixed-sign variable	0	0.00928	fixed-sign variable
288	AICARFT_h	IMP synthesis	0	12.5808	fixed-sign variable	0	12.7794	fixed-sign variable	0	12.6733	fixed-sign variable
289	IMPCH_h	IMP synthesis	0	12.5808	fixed-sign variable	0	12.7794	fixed-sign variable	0	12.6733	fixed-sign variable
290	AMPDA_c	GMP synthesis	0	0.00343	fixed-sign variable	0	0.00275	fixed-sign variable	0	0.00353	fixed-sign variable
291	IMPDH_c	GMP synthesis	0	0.00343	fixed-sign variable	0	0.00275	fixed-sign variable	0	0.00353	fixed-sign variable
292	GMPS_c	GMP synthesis	0	0.00343	fixed-sign variable	0	0.00275	fixed-sign variable	0	0.00353	fixed-sign variable
293	DCAMPS_h	AMP synthesis	0	12.5808	fixed-sign variable	0	12.7794	fixed-sign variable	0	12.6733	fixed-sign variable
294	DCAMPL2_h	AMP synthesis	0	12.5808	fixed-sign variable	0	12.7794	fixed-sign variable	0	12.6733	fixed-sign variable
295	AspCT_h	UMP synthesis	0	0.00976	fixed-sign variable	0	0.00781	fixed-sign variable	0	0.01003	fixed-sign variable
296	DHOase_h	UMP synthesis	0	0.00976	fixed-sign variable	0	0.00781	fixed-sign variable	0	0.01003	fixed-sign variable
297	DHODH_m	UMP synthesis	0	0.00976	fixed-sign variable	0	0.00781	fixed-sign variable	0	0.01003	fixed-sign variable
298	OROPRT_c	UMP synthesis	0	0.00976	fixed-sign variable	0	0.00781	fixed-sign variable	0	0.01003	fixed-sign variable
299	OMPDC_c	UMP synthesis	0	0.00976	fixed-sign variable	0	0.00781	fixed-sign variable	0	0.01003	fixed-sign variable
300	CTPS_c	CTP synthesis	0	0.00398	fixed-sign variable	0	0.00318	fixed-sign variable	0	0.00409	fixed-sign variable
301	AMPK_c	nucleotide metabolism	0	185.794	fixed-sign variable	0	200.762	fixed-sign variable	0	213.964	fixed-sign variable
302	AMPK_h	nucleotide metabolism	0	251.246	fixed-sign variable	0	258.918	fixed-sign variable	0	261.345	fixed-sign variable
303	GMPK_c	nucleotide metabolism	0	0.00343	fixed-sign variable	0	0.00275	fixed-sign variable	0	0.00353	fixed-sign variable
304	NMPK_c	nucleotide metabolism	0	0.00976	fixed-sign variable	0	0.00781	fixed-sign variable	0	0.01003	fixed-sign variable
305	CTPP_c	nucleotide metabolism	0	0.00179	fixed-sign variable	0	0.00143	fixed-sign variable	0	0.00183	fixed-sign variable
306	ADPR_c	nucleotide metabolism	0	0.00301	fixed-sign variable	0	0.00241	fixed-sign variable	0	0.00309	fixed-sign variable
307	CDPR_c	nucleotide metabolism	0	0.00179	fixed-sign variable	0	0.00143	fixed-sign variable	0	0.00183	fixed-sign variable
308	GDPR_c	nucleotide metabolism	0	0.00164	fixed-sign variable	0	0.00131	fixed-sign variable	0	0.00169	fixed-sign variable
309	UDPR_c	nucleotide metabolism	0	0.00307	fixed-sign variable	0	0.00245	fixed-sign variable	0	0.00315	fixed-sign variable
310	dUTPP_c	nucleotide metabolism	0	0.00307	fixed-sign variable	0	0.00245	fixed-sign variable	0	0.00315	fixed-sign variable
311	dTMPS_c	nucleotide metabolism	0	0.00307	fixed-sign variable	0	0.00245	fixed-sign variable	0	0.00315	fixed-sign variable
312	dTMPK_c	nucleotide metabolism	0	0.00307	fixed-sign variable	0	0.00245	fixed-sign variable	0	0.00315	fixed-sign variable
313	GDPK_c	nucleotide metabolism	0	0.00179	fixed-sign variable	0	0.00143	fixed-sign variable	0	0.00184	fixed-sign variable
314	GDPK_h	nucleotide metabolism	0	12.5808	fixed-sign variable	0	12.7794	fixed-sign variable	0	12.6733	fixed-sign variable
315	UDPK_c	nucleotide metabolism	0	126.663	fixed-sign variable	0	137.608	fixed-sign variable	0	147.517	fixed-sign variable
316	dADPK_c	nucleotide metabolism	0	0.00301	fixed-sign variable	0	0.00241	fixed-sign variable	0	0.00309	fixed-sign variable
317	dCDPK_c	nucleotide metabolism	0	0.00179	fixed-sign variable	0	0.00143	fixed-sign variable	0	0.00183	fixed-sign variable
318	dGDPK_c	nucleotide metabolism	0	0.00164	fixed-sign variable	0	0.00131	fixed-sign variable	0	0.00169	fixed-sign variable
319	dTDPK_c	nucleotide metabolism	0	0.00307	fixed-sign variable	0	0.00245	fixed-sign variable	0	0.00315	fixed-sign variable
320	dUDPK_c	nucleotide metabolism	0	0.00307	fixed-sign variable	0	0.00245	fixed-sign variable	0	0.00315	fixed-sign variable
321	Tr_SO4	transport	0	20.772	fixed-sign variable	0	20.5915	fixed-sign variable	0	19.7921	fixed-sign variable
322	Tr_NO2	transport	0	26.1573	fixed-sign variable	0	25.93	fixed-sign variable	0	24.9233	fixed-sign variable
323	Tr_NTT	transport	0	427.243	fixed-sign variable	0	463.32	fixed-sign variable	0	495.708	fixed-sign variable
324	Tr_AAC	transport	0	169.741	fixed-sign variable	0	187.431	fixed-sign variable	0	204.418	fixed-sign variable
325	Tr_BT11	transport	0	0.00904	fixed-sign variable	0	0.00723	fixed-sign variable	0	0.00928	fixed-sign variable
326	Tr_BT12	transport	0	0.00904	fixed-sign variable	0	0.00723	fixed-sign variable	0	0.00928	fixed-sign variable
327	Tr_BT13	transport	0	0.00904	fixed-sign variable	0	0.00723	fixed-sign variable	0	0.00928	fixed-sign variable
328	Tr_NDT1	transport	-0.01808	139.345	sign variable	-0.01446	150.572	sign variable	-0.01857	160.473	sign variable
329	Tr_NDT2	transport	-139.345	0.01808	sign variable	-150.572	0.01446	sign variable	-160.473	0.01857	sign variable
330	Tr_TPT1	transport	-103.209	1000	sign variable	-109.978	1000	sign variable	-115.414	1000	sign variable
331	Tr_TPT2	transport	-1000	1000	sign variable	-1000	1000	sign variable	-1000	1000	sign variable
332	Tr_TPT3	transport	-1000	1000	sign variable	-1000	1000	sign variable	-1000	1000	sign variable
333	Tr_PPT	transport	0	1000	fixed-sign variable	0	1000	fixed-sign variable	0	1000	fixed-sign variable
334	Tr_GCA1	transport	0	22.6321	fixed-sign variable	0	24.9907	fixed-sign variable	0	27.2557	fixed-sign variable
335	Tr_GCEA1	transport	0	22.6321	fixed-sign variable	0	24.9907	fixed-sign variable	0	27.2557	fixed-sign variable
336	Tr_GPT1	transport	0	276.469	fixed-sign variable	0	283.922	fixed-sign variable	0	285.378	fixed-sign variable
337	Tr_pGlc	transport	0	156.941	fixed-sign variable	0	171.019	fixed-sign variable	0	183.929	fixed-sign variable
338	Tr_Mex1	transport	0	107.037	fixed-sign variable	0	114.262	fixed-sign variable	0	120.15	fixed-sign variable
339	Tr_PLT5	transport	0	46.4484	fixed-sign variable	0	50.1906	fixed-sign variable	0	53.4909	fixed-sign variable
340	Tr_DIC1	transport	-1000	1000	sign variable	-1000	1000	sign variable	-1000	1000	sign variable
341	Tr_DIC2	transport	-1000	1000	sign variable	-1000	1000	sign variable	-1000	1000	sign variable
342	Tr_DIT1	transport	0	215.352	fixed-sign variable	0	222.607	fixed-sign variable	0	225.519	fixed-sign variable
343	Tr_DIT2	transport	0	251.246	fixed-sign variable	0	258.918	fixed-sign variable	0	261.345	fixed-sign variable
344	Tr_DTC1A	transport	-1000	1000	sign variable	-1000	1000	sign variable	-1000	1000	sign variable
345	Tr_DTC1B	transport	-1000	1000	sign variable	-1000	1000	sign variable	-1000	1000	sign variable
346	Tr_DTC1C	transport	-1000	1000	sign variable	-1000	1000	sign variable	-1000	1000	sign variable
347	Tr_DTC2A	transport	-1000	1000	sign variable	-1000	1000	sign variable	-1000	1000	sign variable
348	Tr_DTC2B	transport	-1000	1000	sign variable	-1000	1000	sign variable	-1000	1000	sign variable
349	Tr_DTC2C	transport	-1000	1000	sign variable	-1000	1000	sign variable	-1000	1000	sign variable
350	Tr_DTC3A	transport	-1000	1000	sign variable	-1000	1000	sign variable	-1000	1000	sign variable
351	Tr_DTC3B	transport	-1000	1000	sign variable	-1000	1000	sign variable	-1000	1000	sign variable
352	Tr_DTC3C	transport	-1000	1000	sign variable	-1000	1000	sign variable	-1000	1000	sign variable
353	Tr_DTC4A	transport	-1000	1000	sign variable	-1000	1000	sign variable	-1000	1000	sign variable
354	Tr_DTC4B	transport	-1000	1000	sign variable	-1000	1000	sign variable	-1000	1000	sign variable
355	Tr_DTC4C	transport	-1000	1000	sign variable	-1000	1000	sign variable	-1000	1000	sign variable
356	Tr_SFC	transport	0	35.28	fixed-sign variable	0	36.759	fixed-sign variable	0	37.335	fixed-sign variable
357	Tr_BAT11	transport	-1000	1000	sign variable	-1000	1000	sign variable	-1000	1000	sign variable
358	Tr_BAT12	transport	-1000	29.1099	sign variable	-1000	29.952	sign variable	-1000	30.1757	sign variable
359	Tr_BAT13	transport	-208.197	211.236	sign variable	-227.743	229.797	sign variable	-245.938	246.699	sign variable
360	Tr_BAT14	transport	0	1000	fixed-sign variable	0	1000	fixed-sign variable	0	1000	fixed-sign variable
361	Tr_BAT15	transport	0	32.4188	fixed-sign variable	0	33.4088	fixed-sign variable	0	33.7219	fixed-sign variable
362	Tr_BAC1	transport	0	1000	fixed-sign variable	0	1000	fixed-sign variable	0	1000	fixed-sign variable
363	Tr_BAC2	transport	0	1000	fixed-sign variable	0	1000	fixed-sign variable	0	1000	fixed-sign variable
364	Tr_ProU	transport	0	210.5	fixed-sign variable	0	229.068	fixed-sign variable	0	245.998	fixed-sign variable
365	Tr_ProA	transport	0	210.5	fixed-sign variable	0	229.068	fixed-sign variable	0	245.998	fixed-sign variable
366	Tr_P5C1	transport	0	179.616	fixed-sign variable	0	195.046	fixed-sign variable	0	208.986	fixed-sign variable
367	Tr_P5C2	transport	0	210.5	fixed-sign variable	0	229.068	fixed-sign variable	0	245.998	fixed-sign variable
368	Tr_PRPP	transport	0	46.4484	fixed-sign variable	0	50.1906	fixed-sign variable	0	53.4909	fixed-sign variable
369	Tr_Fum	transport	0	29.1099	fixed-sign variable	0	29.952	fixed-sign variable	0	30.1757	fixed-sign variable
370	Tr_HCys	transport	0	15.3853	fixed-sign variable	0	15.5398	fixed-sign variable	0	15.2939	fixed-sign variable
371	Tr_ORO	transport	0	0.00976	fixed-sign variable	0	0.00781	fixed-sign variable	0	0.01003	fixed-sign variable
372	Tr_DHO1	transport	0	0.00976	fixed-sign variable	0	0.00781	fixed-sign variable	0	0.01003	fixed-sign variable
373	Tr_DHO2	transport	0	0.00976	fixed-sign variable	0	0.00781	fixed-sign variable	0	0.01003	fixed-sign variable
374	Tr_GlySer	transport	0	35.6111	fixed-sign variable	0	37.5927	fixed-sign variable	0	39.0338	fixed-sign variable
375	Tr_O2h	transport	88.2809	122.229	fixed-sign variable	87.5137	125	fixed-sign variable	84.1163	125	fixed-sign variable
376	Tr_O2m	transport	0	33.9482	fixed-sign variable	0	37.4861	fixed-sign variable	0	40.8835	fixed-sign variable
377	Tr_O2p	transport	0	11.3161	fixed-sign variable	0	12.4954	fixed-sign variable	0	13.6278	fixed-sign variable
378	Tr_CO2h	transport	-100.221	140.177	sign variable	-115.411	143.548	sign variable	-131.266	143.785	sign variable
379	Tr_CO2m	transport	0	94.2171	fixed-sign variable	0	97.0944	fixed-sign variable	0	98.0044	fixed-sign variable
380	Tr_H2Oh	transport	-229.182	1000	sign variable	-237.719	1000	sign variable	-240.969	1000	sign variable
381	Tr_H2Om	transport	-1000	1000	sign variable	-1000	1000	sign variable	-1000	1000	sign variable
382	Tr_H2Op	transport	0	22.6321	fixed-sign variable	0	24.9907	fixed-sign variable	0	27.2557	fixed-sign variable
383	Tr_Hp	transport	0	29.427	fixed-sign variable	0	29.1712	fixed-sign variable	0	28.0388	fixed-sign variable
384	Tr_NH41	transport	-25.2231	194.674	sign variable	-25.0039	203.763	sign variable	-24.0332	207.407	sign variable
385	Tr_NH42	transport	-1000	1000	sign variable	-1000	1000	sign variable	-1000	1000	sign variable
386	Tr_H2S1	transport	-19.5021	27.7644	sign variable	-19.587	28.2029	sign variable	-19.1486	27.9686	sign variable
387	Tr_H2S2	transport	0	20.2219	fixed-sign variable	0	20.5003	fixed-sign variable	0	20.2793	fixed-sign variable
388	Tr_AC1	transport	0	29.5714	fixed-sign variable	0	30.4252	fixed-sign variable	0	30.6505	fixed-sign variable
389	Tr_AC2	transport	0	20.2219	fixed-sign variable	0	20.5003	fixed-sign variable	0	20.2793	fixed-sign variable
390	Tr_Pyr1	transport	-77.1894	215.352	sign variable	-79.3346	222.607	sign variable	-79.82	225.519	sign variable
391	Tr_Pyr2	transport	-1000	1000	sign variable	-1000	1000	sign variable	-1000	1000	sign variable
392	Tr_Pyr3	transport	-1000	1000	sign variable	-1000	1000	sign variable	-1000	1000	sign variable
393	Tr_GCA2	transport	0	22.6321	fixed-sign variable	0	24.9907	fixed-sign variable	0	27.2557	fixed-sign variable
394	Tr_GCEA2	transport	0	22.6321	fixed-sign variable	0	24.9907	fixed-sign variable	0	27.2557	fixed-sign variable
395	Tr_Mal	transport	0	22.6321	fixed-sign variable	0	24.9907	fixed-sign variable	0	27.2557	fixed-sign variable
396	Tr_OAA	transport	-1000	1000	sign variable	-1000	1000	sign variable	-1000	1000	sign variable
397	Tr_KG	transport	-1000	1000	sign variable	-1000	1000	sign variable	-1000	1000	sign variable
398	Tr_Ala1	transport	-1000	1000	sign variable	-1000	1000	sign variable	-1000	1000	sign variable
399	Tr_Arg1	transport	0	13.1995	fixed-sign variable	0	13.4079	fixed-sign variable	0	13.2965	fixed-sign variable
400	Tr_Asn1	transport	0	29.427	fixed-sign variable	0	29.1712	fixed-sign variable	0	28.0388	fixed-sign variable
401	Tr_Asp	transport	-1000	1000	sign variable	-1000	1000	sign variable	-1000	1000	sign variable
402	Tr_Cys	transport	0	20.1121	fixed-sign variable	0	20.5003	fixed-sign variable	0	20.2793	fixed-sign variable
403	Tr_Glu1	transport	-1000	1000	sign variable	-1000	1000	sign variable	-1000	1000	sign variable
404	Tr_Gln	transport	0	18.7248	fixed-sign variable	0	19.0206	fixed-sign variable	0	18.6925	fixed-sign variable
405	Tr_Gly	transport	-22.6321	27.7644	sign variable	-24.9907	28.2029	sign variable	-27.2557	27.9686	sign variable
406	Tr_His1	transport	0	12.5808	fixed-sign variable	0	12.7794	fixed-sign variable	0	12.6733	fixed-sign variable
407	Tr_Ile1	transport	0	11.7708	fixed-sign variable	0	11.6685	fixed-sign variable	0	11.2155	fixed-sign variable
408	Tr_Leu1	transport	0	11.7708	fixed-sign variable	0	11.6685	fixed-sign variable	0	11.2155	fixed-sign variable
409	Tr_Lys1	transport	0	12.6116	fixed-sign variable	0	12.502	fixed-sign variable	0	12.0166	fixed-sign variable
410	Tr_Met1	transport	0	15.3853	fixed-sign variable	0	15.5398	fixed-sign variable	0	15.2939	fixed-sign variable
411	Tr_Phe1	transport	0	8.82809	fixed-sign variable	0	8.75137	fixed-sign variable	0	8.41163	fixed-sign variable
412	Tr_Pro1	transport	0	16.0511	fixed-sign variable	0	15.9116	fixed-sign variable	0	15.2939	fixed-sign variable
413	Tr_Ser1	transport	0	42.0183	fixed-sign variable	0	43.6993	fixed-sign variable	0	44.5934	fixed-sign variable
414	Tr_Thr1	transport	0	22.0702	fixed-sign variable	0	21.8784	fixed-sign variable	0	21.0291	fixed-sign variable
415	Tr_Trp1	transport	0	7.38687	fixed-sign variable	0	7.50352	fixed-sign variable	0	7.31446	fixed-sign variable
416	Tr_Tyr1	transport	0	9.29273	fixed-sign variable	0	9.21197	fixed-sign variable	0	8.85435	fixed-sign variable
417	Tr_Val1	transport	0	14.7135	fixed-sign variable	0	14.5856	fixed-sign variable	0	14.0194	fixed-sign variable
418	Tr_Ala2	transport	0	215.352	fixed-sign variable	0	222.607	fixed-sign variable	0	225.519	fixed-sign variable
419	Tr_Arg2	transport	0	29.1099	fixed-sign variable	0	29.952	fixed-sign variable	0	30.1757	fixed-sign variable
420	Tr_Asn2	transport	0	29.427	fixed-sign variable	0	29.1712	fixed-sign variable	0	28.0388	fixed-sign variable
421	Tr_Asn3	transport	0	29.427	fixed-sign variable	0	29.1712	fixed-sign variable	0	28.0388	fixed-sign variable
422	Tr_Glu2	transport	0	241.533	fixed-sign variable	0	256.591	fixed-sign variable	0	261.345	fixed-sign variable
423	Tr_His2	transport	0	12.5808	fixed-sign variable	0	12.7794	fixed-sign variable	0	12.6733	fixed-sign variable
424	Tr_His3	transport	0	1000	fixed-sign variable	0	1000	fixed-sign variable	0	1000	fixed-sign variable
425	Tr_Ile2	transport	0	11.7708	fixed-sign variable	0	11.6685	fixed-sign variable	0	11.2155	fixed-sign variable
426	Tr_Ile3	transport	0	11.7708	fixed-sign variable	0	11.6685	fixed-sign variable	0	11.2155	fixed-sign variable
427	Tr_Leu2	transport	0	11.7708	fixed-sign variable	0	11.6685	fixed-sign variable	0	11.2155	fixed-sign variable
428	Tr_Leu3	transport	0	11.7708	fixed-sign variable	0	11.6685	fixed-sign variable	0	11.2155	fixed-sign variable
429	Tr_Lys2	transport	0	12.6116	fixed-sign variable	0	12.502	fixed-sign variable	0	12.0166	fixed-sign variable
430	Tr_Met2	transport	0	15.3853	fixed-sign variable	0	15.5398	fixed-sign variable	0	15.2939	fixed-sign variable
431	Tr_Met3	transport	0	15.3853	fixed-sign variable	0	15.5398	fixed-sign variable	0	15.2939	fixed-sign variable
432	Tr_Phe2	transport	0	8.82809	fixed-sign variable	0	8.75137	fixed-sign variable	0	8.41163	fixed-sign variable
433	Tr_Phe3	transport	0	8.82809	fixed-sign variable	0	8.75137	fixed-sign variable	0	8.41163	fixed-sign variable
434	Tr_Pro2	transport	0	16.0511	fixed-sign variable	0	15.9116	fixed-sign variable	0	15.2939	fixed-sign variable
435	Tr_Ser2	transport	0	83.7485	fixed-sign variable	0	86.3061	fixed-sign variable	0	87.115	fixed-sign variable
436	Tr_Ser3	transport	0	35.9686	fixed-sign variable	0	36.9267	fixed-sign variable	0	37.1019	fixed-sign variable
437	Tr_Thr2	transport	0	33.859	fixed-sign variable	0	34.6022	fixed-sign variable	0	34.5724	fixed-sign variable
438	Tr_Thr3	transport	0	22.0702	fixed-sign variable	0	21.8784	fixed-sign variable	0	21.0291	fixed-sign variable
439	Tr_Trp2	transport	0	7.38687	fixed-sign variable	0	7.50352	fixed-sign variable	0	7.31446	fixed-sign variable
440	Tr_Trp3	transport	0	7.38687	fixed-sign variable	0	7.50352	fixed-sign variable	0	7.31446	fixed-sign variable
441	Tr_Tyr2	transport	0	9.29273	fixed-sign variable	0	9.21197	fixed-sign variable	0	8.85435	fixed-sign variable
442	Tr_Tyr3	transport	0	9.29273	fixed-sign variable	0	9.21197	fixed-sign variable	0	8.85435	fixed-sign variable
443	Tr_Val2	transport	0	14.7135	fixed-sign variable	0	14.5856	fixed-sign variable	0	14.0194	fixed-sign variable
444	Tr_Val3	transport	0	14.7135	fixed-sign variable	0	14.5856	fixed-sign variable	0	14.0194	fixed-sign variable
445	Si_H	im-/export	-88.2809	92.9273	sign variable	-87.5137	92.1197	sign variable	-84.1163	88.5435	sign variable
446	Im_hnu	import	977.833	977.833	fixed	999.999	999.999	fixed	999.999	999.999	fixed
447	Im_CO2	import	39.236	121.372	fixed-sign variable	38.895	121.047	fixed-sign variable	37.385	117.272	fixed-sign variable
448	Im_H2O	import	0	88.2809	fixed-sign variable	0	87.5137	fixed-sign variable	0	84.1163	fixed-sign variable
449	Im_Pi	import	0	0.05639	fixed-sign variable	0	0.0451	fixed-sign variable	0	0.05793	fixed-sign variable
450	Im_NO3	import	0	26.1573	fixed-sign variable	0	25.93	fixed-sign variable	0	24.9233	fixed-sign variable
451	Im_NH4	import	0	60.7936	fixed-sign variable	0	60.6518	fixed-sign variable	0	58.7865	fixed-sign variable
452	Im_SO4	import	0	20.772	fixed-sign variable	0	20.5915	fixed-sign variable	0	19.7921	fixed-sign variable
453	Im_H2S	import	0	27.7644	fixed-sign variable	0	28.2029	fixed-sign variable	0	27.9686	fixed-sign variable
454	Ex_O2	export	88.2809	88.2809	fixed	87.5137	87.5137	fixed	84.1163	84.1163	fixed
455	Ex_Ala_c	export	0	29.427	fixed-sign variable	0	29.1712	fixed-sign variable	0	28.0388	fixed-sign variable
456	Ex_Ala_h	export	0	29.427	fixed-sign variable	0	29.1712	fixed-sign variable	0	28.0388	fixed-sign variable
457	Ex_Ala_m	export	0	29.427	fixed-sign variable	0	29.1712	fixed-sign variable	0	28.0388	fixed-sign variable
458	Ex_Ala_p	export	0	29.427	fixed-sign variable	0	29.1712	fixed-sign variable	0	28.0388	fixed-sign variable
459	Ex_Arg_c	export	0	13.1995	fixed-sign variable	0	13.4079	fixed-sign variable	0	13.2965	fixed-sign variable
460	Ex_Arg_h	export	0	13.1995	fixed-sign variable	0	13.4079	fixed-sign variable	0	13.2965	fixed-sign variable
461	Ex_Arg_m	export	0	13.1995	fixed-sign variable	0	13.4079	fixed-sign variable	0	13.2965	fixed-sign variable
462	Ex_Arg_p	export	0	13.1995	fixed-sign variable	0	13.4079	fixed-sign variable	0	13.2965	fixed-sign variable
463	Ex_Asn_c	export	0	29.427	fixed-sign variable	0	29.1712	fixed-sign variable	0	28.0388	fixed-sign variable
464	Ex_Asn_h	export	0	29.427	fixed-sign variable	0	29.1712	fixed-sign variable	0	28.0388	fixed-sign variable
465	Ex_Asn_m	export	0	29.427	fixed-sign variable	0	29.1712	fixed-sign variable	0	28.0388	fixed-sign variable
466	Ex_Asn_p	export	0	29.427	fixed-sign variable	0	29.1712	fixed-sign variable	0	28.0388	fixed-sign variable
467	Ex_Asp_c	export	0	29.427	fixed-sign variable	0	29.1712	fixed-sign variable	0	28.0388	fixed-sign variable
468	Ex_Asp_h	export	0	29.427	fixed-sign variable	0	29.1712	fixed-sign variable	0	28.0388	fixed-sign variable
469	Ex_Asp_m	export	0	29.427	fixed-sign variable	0	29.1712	fixed-sign variable	0	28.0388	fixed-sign variable
470	Ex_Asp_p	export	0	29.427	fixed-sign variable	0	29.1712	fixed-sign variable	0	28.0388	fixed-sign variable
471	Ex_Cys_c	export	0	20.1121	fixed-sign variable	0	20.5003	fixed-sign variable	0	20.2793	fixed-sign variable
472	Ex_Cys_h	export	0	29.2321	fixed-sign variable	0	29.5256	fixed-sign variable	0	29.0726	fixed-sign variable
473	Ex_Cys_m	export	0	20.2219	fixed-sign variable	0	20.5003	fixed-sign variable	0	20.2793	fixed-sign variable
474	Ex_Cys_p	export	0	20.1121	fixed-sign variable	0	20.5003	fixed-sign variable	0	20.2793	fixed-sign variable
475	Ex_Gln_c	export	0	18.7248	fixed-sign variable	0	19.0206	fixed-sign variable	0	18.6925	fixed-sign variable
476	Ex_Gln_h	export	0	17.8926	fixed-sign variable	0	18.1752	fixed-sign variable	0	18.0242	fixed-sign variable
477	Ex_Gln_m	export	0	18.7248	fixed-sign variable	0	19.0206	fixed-sign variable	0	18.6925	fixed-sign variable
478	Ex_Gln_p	export	0	18.7248	fixed-sign variable	0	19.0206	fixed-sign variable	0	18.6925	fixed-sign variable
479	Ex_Glu_c	export	0	18.7248	fixed-sign variable	0	19.0206	fixed-sign variable	0	18.6925	fixed-sign variable
480	Ex_Glu_h	export	0	18.7248	fixed-sign variable	0	19.0206	fixed-sign variable	0	18.6925	fixed-sign variable
481	Ex_Glu_m	export	0	18.7248	fixed-sign variable	0	19.0206	fixed-sign variable	0	18.6925	fixed-sign variable
482	Ex_Glu_p	export	0	18.7248	fixed-sign variable	0	19.0206	fixed-sign variable	0	18.6925	fixed-sign variable
483	Ex_Gly_c	export	0	30.7573	fixed-sign variable	0	32.2827	fixed-sign variable	0	33.2991	fixed-sign variable
484	Ex_Gly_h	export	0	22.6321	fixed-sign variable	0	24.9907	fixed-sign variable	0	27.2557	fixed-sign variable
485	Ex_Gly_m	export	0	30.7573	fixed-sign variable	0	32.2827	fixed-sign variable	0	33.2991	fixed-sign variable
486	Ex_Gly_p	export	0	30.7573	fixed-sign variable	0	32.2827	fixed-sign variable	0	33.2991	fixed-sign variable
487	Ex_His_c	export	0	12.5808	fixed-sign variable	0	12.7794	fixed-sign variable	0	12.6733	fixed-sign variable
488	Ex_His_h	export	0	12.5808	fixed-sign variable	0	12.7794	fixed-sign variable	0	12.6733	fixed-sign variable
489	Ex_His_m	export	0	12.5808	fixed-sign variable	0	12.7794	fixed-sign variable	0	12.6733	fixed-sign variable
490	Ex_His_p	export	0	12.5808	fixed-sign variable	0	12.7794	fixed-sign variable	0	12.6733	fixed-sign variable
491	Ex_Ile_c	export	0	11.7708	fixed-sign variable	0	11.6685	fixed-sign variable	0	11.2155	fixed-sign variable
492	Ex_Ile_h	export	0	11.7708	fixed-sign variable	0	11.6685	fixed-sign variable	0	11.2155	fixed-sign variable
493	Ex_Ile_m	export	0	11.7708	fixed-sign variable	0	11.6685	fixed-sign variable	0	11.2155	fixed-sign variable
494	Ex_Ile_p	export	0	11.7708	fixed-sign variable	0	11.6685	fixed-sign variable	0	11.2155	fixed-sign variable
495	Ex_Leu_c	export	0	11.7708	fixed-sign variable	0	11.6685	fixed-sign variable	0	11.2155	fixed-sign variable
496	Ex_Leu_h	export	0	11.7708	fixed-sign variable	0	11.6685	fixed-sign variable	0	11.2155	fixed-sign variable
497	Ex_Leu_m	export	0	11.7708	fixed-sign variable	0	11.6685	fixed-sign variable	0	11.2155	fixed-sign variable
498	Ex_Leu_p	export	0	11.7708	fixed-sign variable	0	11.6685	fixed-sign variable	0	11.2155	fixed-sign variable
499	Ex_Lys_c	export	0	12.6116	fixed-sign variable	0	12.502	fixed-sign variable	0	12.0166	fixed-sign variable
500	Ex_Lys_h	export	0	12.6116	fixed-sign variable	0	12.502	fixed-sign variable	0	12.0166	fixed-sign variable
501	Ex_Lys_m	export	0	12.6116	fixed-sign variable	0	12.502	fixed-sign variable	0	12.0166	fixed-sign variable
502	Ex_Lys_p	export	0	12.6116	fixed-sign variable	0	12.502	fixed-sign variable	0	12.0166	fixed-sign variable
503	Ex_Met_c	export	0	15.3853	fixed-sign variable	0	15.5398	fixed-sign variable	0	15.2939	fixed-sign variable
504	Ex_Met_h	export	0	15.3853	fixed-sign variable	0	15.5398	fixed-sign variable	0	15.2939	fixed-sign variable
505	Ex_Met_m	export	0	15.3853	fixed-sign variable	0	15.5398	fixed-sign variable	0	15.2939	fixed-sign variable
506	Ex_Met_p	export	0	15.3853	fixed-sign variable	0	15.5398	fixed-sign variable	0	15.2939	fixed-sign variable
507	Ex_Phe_c	export	0	8.82809	fixed-sign variable	0	8.75137	fixed-sign variable	0	8.41163	fixed-sign variable
508	Ex_Phe_h	export	0	8.82809	fixed-sign variable	0	8.75137	fixed-sign variable	0	8.41163	fixed-sign variable
509	Ex_Phe_m	export	0	8.82809	fixed-sign variable	0	8.75137	fixed-sign variable	0	8.41163	fixed-sign variable
510	Ex_Phe_p	export	0	8.82809	fixed-sign variable	0	8.75137	fixed-sign variable	0	8.41163	fixed-sign variable
511	Ex_Pro_c	export	0	16.0511	fixed-sign variable	0	15.9116	fixed-sign variable	0	15.2939	fixed-sign variable
512	Ex_Pro_h	export	0	16.0511	fixed-sign variable	0	15.9116	fixed-sign variable	0	15.2939	fixed-sign variable
513	Ex_Pro_m	export	0	16.0511	fixed-sign variable	0	15.9116	fixed-sign variable	0	15.2939	fixed-sign variable
514	Ex_Pro_p	export	0	16.0511	fixed-sign variable	0	15.9116	fixed-sign variable	0	15.2939	fixed-sign variable
515	Ex_Ser_c	export	0	32.2067	fixed-sign variable	0	32.7153	fixed-sign variable	0	32.4436	fixed-sign variable
516	Ex_Ser_h	export	0	32.2067	fixed-sign variable	0	32.7153	fixed-sign variable	0	32.4436	fixed-sign variable
517	Ex_Ser_m	export	0	32.2067	fixed-sign variable	0	32.7153	fixed-sign variable	0	32.4436	fixed-sign variable
518	Ex_Ser_p	export	0	32.2067	fixed-sign variable	0	32.7153	fixed-sign variable	0	32.4436	fixed-sign variable
519	Ex_Thr_c	export	0	22.0702	fixed-sign variable	0	21.8784	fixed-sign variable	0	21.0291	fixed-sign variable
520	Ex_Thr_h	export	0	22.0702	fixed-sign variable	0	21.8784	fixed-sign variable	0	21.0291	fixed-sign variable
521	Ex_Thr_m	export	0	22.0702	fixed-sign variable	0	21.8784	fixed-sign variable	0	21.0291	fixed-sign variable
522	Ex_Thr_p	export	0	22.0702	fixed-sign variable	0	21.8784	fixed-sign variable	0	21.0291	fixed-sign variable
523	Ex_Trp_c	export	0	7.38687	fixed-sign variable	0	7.50352	fixed-sign variable	0	7.31446	fixed-sign variable
524	Ex_Trp_h	export	0	7.38687	fixed-sign variable	0	7.50352	fixed-sign variable	0	7.31446	fixed-sign variable
525	Ex_Trp_m	export	0	7.38687	fixed-sign variable	0	7.50352	fixed-sign variable	0	7.31446	fixed-sign variable
526	Ex_Trp_p	export	0	7.38687	fixed-sign variable	0	7.50352	fixed-sign variable	0	7.31446	fixed-sign variable
527	Ex_Tyr_c	export	0	9.29273	fixed-sign variable	0	9.21197	fixed-sign variable	0	8.85435	fixed-sign variable
528	Ex_Tyr_h	export	0	9.29273	fixed-sign variable	0	9.21197	fixed-sign variable	0	8.85435	fixed-sign variable
529	Ex_Tyr_m	export	0	9.29273	fixed-sign variable	0	9.21197	fixed-sign variable	0	8.85435	fixed-sign variable
530	Ex_Tyr_p	export	0	9.29273	fixed-sign variable	0	9.21197	fixed-sign variable	0	8.85435	fixed-sign variable
531	Ex_Val_c	export	0	14.7135	fixed-sign variable	0	14.5856	fixed-sign variable	0	14.0194	fixed-sign variable
532	Ex_Val_h	export	0	14.7135	fixed-sign variable	0	14.5856	fixed-sign variable	0	14.0194	fixed-sign variable
533	Ex_Val_m	export	0	14.7135	fixed-sign variable	0	14.5856	fixed-sign variable	0	14.0194	fixed-sign variable
534	Ex_Val_p	export	0	14.7135	fixed-sign variable	0	14.5856	fixed-sign variable	0	14.0194	fixed-sign variable
535	Ex_starch	export	0	4.90449	fixed-sign variable	0	4.86187	fixed-sign variable	0	4.67313	fixed-sign variable
536	Ex_Glc	export	0	14.7135	fixed-sign variable	0	14.5856	fixed-sign variable	0	14.0194	fixed-sign variable
537	Ex_Frc	export	0	14.7135	fixed-sign variable	0	14.5856	fixed-sign variable	0	14.0194	fixed-sign variable
538	Ex_Suc	export	0	7.35674	fixed-sign variable	0	7.29281	fixed-sign variable	0	7.00969	fixed-sign variable
539	Ex_cellulose	export	0	4.90449	fixed-sign variable	0	4.86187	fixed-sign variable	0	4.67313	fixed-sign variable
540	Ex_Mas	export	0	7.35674	fixed-sign variable	0	7.29281	fixed-sign variable	0	7.00969	fixed-sign variable
541	Ex_MACP	export	0	26.5318	fixed-sign variable	0	27.1991	fixed-sign variable	0	27.2798	fixed-sign variable
542	Ex_Tre	export	0	7.35674	fixed-sign variable	0	7.29281	fixed-sign variable	0	7.00969	fixed-sign variable
543	NGAM_c	maintenance	0	253.325	fixed-sign variable	0	275.217	fixed-sign variable	0	295.035	fixed-sign variable
544	NGAM_h	maintenance	0	251.246	fixed-sign variable	0	258.918	fixed-sign variable	0	261.345	fixed-sign variable
545	NGAM_m	maintenance	0	169.741	fixed-sign variable	0	187.431	fixed-sign variable	0	204.418	fixed-sign variable
546	Bio_AA	biomass reaction	0	0.80992	fixed-sign variable	0	0.80288	fixed-sign variable	0	0.77171	fixed-sign variable
547	Bio_CLim	biomass reaction	0	0	blocked	0	0	blocked	0	0.00454	fixed-sign variable
548	Bio_NLim	biomass reaction	0	0	blocked	0	0.00334	fixed-sign variable	0	0	blocked
549	Bio_opt	biomass reaction	0	0.00442	fixed-sign variable	0	0	blocked	0	0	blocked
