# Supplementary material for: Identification of flux trade-offs in metabolic networks
Source: Sci Rep. 2021 Dec 10;11:23776. doi: 10.1038/s41598-021-03224-9 (PMC8664830; doi:10.1038/s41598-021-03224-9)
Supplement: Supplementary file 7 — Supplementary Information 7. [file 41598_2021_3224_MOESM7_ESM.xlsx]

## Sheet: tilte
Table S7. Reactions in the identified trade-offs in the model of E. coli under 26 growth conditions/carbon sources. The table shows the reactions that are participating in the identified trade-offs for 26 growth conditions/carbon sources in E. coli. Included are the number of trade-offs in which a reaction participates

## Sheet: Table S7
reaction name	fructose,biomass=0.65	fumarate,biomass=0.42	galactose,biomass=0.26	glucosamine,biomass=0.46	glucose,biomass=0.11	glucose,biomass=0.12	glucose,biomass=0.2	glucose,biomass=0.21	glucose,biomass=0.22	glucose,biomass=0.26	glucose,biomass=0.31	glucose,biomass=0.35	glucose,biomass=0.36	glucose,biomass=0.4	glucose,biomass=0.41	glucose,biomass=0.46	glucose,biomass=0.49	glucose,biomass=0.5	glucose,biomass=0.51	glucose,biomass=0.55	glucose,biomass=0.58	glucose,biomass=0.63	glucose,biomass=0.66	glycerol,biomass=0.47	mannose,biomass=0.47	succinate,biomass=0.44
ASPO3	0	0	0	0	0	0	0	23	23	23	23	0	0	0	0	0	0	0	0	0	0	0	0	0	0	0
ASPO4	0	0	0	0	0	0	0	23	23	23	23	0	0	0	0	0	0	0	0	0	0	0	0	0	0	0
ASPO5	0	0	0	0	0	0	0	23	23	23	23	0	0	0	0	0	0	0	0	0	0	0	0	0	0	0
ASPO6	0	0	0	0	0	0	0	23	23	23	23	0	0	0	0	0	0	0	0	0	0	0	0	0	0	0
DMPPS	1	0	1	1	2	2	2	0	0	0	0	0	0	0	0	0	0	0	0	0	0	0	0	0	1	0
IPDPS	1	0	1	1	2	2	2	0	0	0	0	0	0	0	0	0	0	0	0	0	0	0	0	0	1	0
L_LACD2	0	0	0	0	2	2	2	0	0	0	0	0	0	0	0	0	0	0	0	0	0	0	0	0	0	0
I2FE2SS	6	24	6	6	6	6	6	24	24	24	24	24	24	24	24	24	24	24	24	24	24	24	24	24	6	24
I2FE2SS2	4	8	4	4	3	3	3	11	11	11	11	8	8	8	8	8	8	8	8	8	8	8	8	8	4	8
I2FE2ST	4	12	4	4	0	0	0	23	23	23	23	12	12	12	12	12	12	12	12	12	12	12	12	12	4	12
I4FE4SR	5	8	5	5	3	3	3	12	12	12	12	8	8	8	8	8	8	8	8	8	8	8	8	8	5	8
I4FE4ST	5	8	5	5	2	2	2	12	12	12	12	8	8	8	8	8	8	8	8	8	8	8	8	8	5	8
ICHORT	1	0	1	1	0	0	0	0	0	0	0	0	0	0	0	0	0	0	0	0	0	0	0	0	1	0
ICL	1	0	1	1	1	1	1	0	0	0	0	0	0	0	0	0	0	0	0	0	0	0	0	0	1	0
ICYSDS	1	12	1	1	6	6	6	23	23	23	23	12	12	12	12	12	12	12	12	12	12	12	12	12	1	12
LPLIPAL2E161	0	0	0	0	1	1	1	0	0	0	0	0	0	0	0	0	0	0	0	0	0	0	0	0	0	0
OMMBLHX	0	0	0	0	1	1	1	0	0	0	0	0	0	0	0	0	0	0	0	0	0	0	0	0	0	0
OMMBLHX3	0	0	0	0	1	1	1	0	0	0	0	0	0	0	0	0	0	0	0	0	0	0	0	0	0	0
OMPHHX	0	0	0	0	1	1	1	0	0	0	0	0	0	0	0	0	0	0	0	0	0	0	0	0	0	0
OMPHHX3	0	0	0	0	1	1	1	0	0	0	0	0	0	0	0	0	0	0	0	0	0	0	0	0	0	0
PDH	0	0	0	0	2	2	2	0	0	0	0	0	0	0	0	0	0	0	0	0	0	0	0	0	0	0
PDX5PO2	0	0	0	0	2	2	2	0	0	0	0	0	0	0	0	0	0	0	0	0	0	0	0	0	0	0
PDX5POi	0	0	0	0	2	2	2	0	0	0	0	0	0	0	0	0	0	0	0	0	0	0	0	0	0	0
OPHHX	0	0	0	0	1	1	1	0	0	0	0	0	0	0	0	0	0	0	0	0	0	0	0	0	0	0
OPHHX3	0	0	0	0	1	1	1	0	0	0	0	0	0	0	0	0	0	0	0	0	0	0	0	0	0	0
PGP140abcpp	0	0	0	0	1	1	1	0	0	0	0	0	0	0	0	0	0	0	0	0	0	0	0	0	0	0
S2FE2SS	2	24	2	2	3	3	3	24	24	24	24	24	24	24	24	24	24	24	24	24	24	24	24	24	2	24
S2FE2SS2	4	8	4	4	6	6	6	12	12	12	12	8	8	8	8	8	8	8	8	8	8	8	8	8	4	8
PSD141	0	0	0	0	2	2	2	0	0	0	0	0	0	0	0	0	0	0	0	0	0	0	0	0	0	0
S2FE2ST	6	12	6	6	0	0	0	23	23	23	23	12	12	12	12	12	12	12	12	12	12	12	12	12	6	12
S4FE4SR	4	8	4	4	3	3	3	12	12	12	12	8	8	8	8	8	8	8	8	8	8	8	8	8	4	8
S4FE4ST	4	8	4	4	3	3	3	11	11	11	11	8	8	8	8	8	8	8	8	8	8	8	8	8	4	8
SCYSDS	1	12	1	1	3	3	3	23	23	23	23	12	12	12	12	12	12	12	12	12	12	12	12	12	1	12
PSSA140	0	0	0	0	1	1	1	0	0	0	0	0	0	0	0	0	0	0	0	0	0	0	0	0	0	0
