# Supplementary material for: Identification of flux trade-offs in metabolic networks
Source: Sci Rep. 2021 Dec 10;11:23776. doi: 10.1038/s41598-021-03224-9 (PMC8664830; doi:10.1038/s41598-021-03224-9)
Supplement: Supplementary file 9 — Supplementary Information 9. [file 41598_2021_3224_MOESM9_ESM.xlsx]

## Sheet: title
Table S9. Reactions in trade-off with biomass reaction in the model of E. coli under 53 different carbon sources. The table shows the reactions that are participating with biomass reaction in at least one trade-off for 53 different carbon sources in the model of E. coli.

## Sheet: Table S9
carbon source	rxn name	rxn name	rxn name	rxn name	rxn name	rxn name	rxn name	rxn name	rxn name	rxn name	rxn name	rxn name
'EX_glc__D_e'	1-deoxy-D-xylulose 5-phosphate synthase	1-deoxy-D-xylulose reductoisomerase	2-C-methyl-D-erythritol 2,4-cyclodiphosphate synthase	2-C-methyl-D-erythritol 4-phosphate cytidylyltransferase	2C-methyl-D-erythritol 2,4 cyclodiphosphate dehydratase	4-(cytidine 5'-diphospho)-2-C-methyl-D-erythritol kinase	L-Histidine exchange	L-histidine transport via diffusion (extracellular to periplasm)	Nicotinate-nucleotide diphosphorylase (carboxylating)	Quinolinate synthase
'EX_glcn_e'	1-deoxy-D-xylulose 5-phosphate synthase	1-deoxy-D-xylulose reductoisomerase	2-C-methyl-D-erythritol 2,4-cyclodiphosphate synthase	2-C-methyl-D-erythritol 4-phosphate cytidylyltransferase	2C-methyl-D-erythritol 2,4 cyclodiphosphate dehydratase	4-(cytidine 5'-diphospho)-2-C-methyl-D-erythritol kinase	L-Histidine exchange	L-histidine transport via diffusion (extracellular to periplasm)	Nicotinate-nucleotide diphosphorylase (carboxylating)	Quinolinate synthase
'EX_glcr_e'	1-deoxy-D-xylulose 5-phosphate synthase	1-deoxy-D-xylulose reductoisomerase	2-C-methyl-D-erythritol 2,4-cyclodiphosphate synthase	2-C-methyl-D-erythritol 4-phosphate cytidylyltransferase	2C-methyl-D-erythritol 2,4 cyclodiphosphate dehydratase	4-(cytidine 5'-diphospho)-2-C-methyl-D-erythritol kinase	Calcium (Ca+2) transport via diffusion (extracellular to periplasm)	Calcium exchange	L-Histidine exchange	L-histidine transport via diffusion (extracellular to periplasm)	Nicotinate-nucleotide diphosphorylase (carboxylating)	Quinolinate synthase
'EX_glcur_e'
'EX_gln__L_e'	L-Histidine exchange	L-histidine transport via diffusion (extracellular to periplasm)
'EX_glu__L_e'	L-Histidine exchange	L-histidine transport via diffusion (extracellular to periplasm)
'EX_glyc_e'	1-deoxy-D-xylulose 5-phosphate synthase	1-deoxy-D-xylulose reductoisomerase	2-C-methyl-D-erythritol 2,4-cyclodiphosphate synthase	2-C-methyl-D-erythritol 4-phosphate cytidylyltransferase	2C-methyl-D-erythritol 2,4 cyclodiphosphate dehydratase	4-(cytidine 5'-diphospho)-2-C-methyl-D-erythritol kinase	Calcium (Ca+2) transport via diffusion (extracellular to periplasm)	Calcium exchange	L-Histidine exchange	L-histidine transport via diffusion (extracellular to periplasm)	Nicotinate-nucleotide diphosphorylase (carboxylating)	Quinolinate synthase
'EX_12ppd__S_e'	L-Histidine exchange	L-histidine transport via diffusion (extracellular to periplasm)
'EX_glyc3p_e'
'EX_5dglcn_e'	1-deoxy-D-xylulose 5-phosphate synthase	1-deoxy-D-xylulose reductoisomerase	2-C-methyl-D-erythritol 2,4-cyclodiphosphate synthase	2-C-methyl-D-erythritol 4-phosphate cytidylyltransferase	2C-methyl-D-erythritol 2,4 cyclodiphosphate dehydratase	4-(cytidine 5'-diphospho)-2-C-methyl-D-erythritol kinase	L-Histidine exchange	L-histidine transport via diffusion (extracellular to periplasm)
'EX_ins_e'	1-deoxy-D-xylulose 5-phosphate synthase	1-deoxy-D-xylulose reductoisomerase	2-C-methyl-D-erythritol 2,4-cyclodiphosphate synthase	2-C-methyl-D-erythritol 4-phosphate cytidylyltransferase	2C-methyl-D-erythritol 2,4 cyclodiphosphate dehydratase	4-(cytidine 5'-diphospho)-2-C-methyl-D-erythritol kinase	L-Histidine exchange	L-histidine transport via diffusion (extracellular to periplasm)
'EX_ac_e'
'EX_acac_e'	L-Histidine exchange	L-histidine transport via diffusion (extracellular to periplasm)
'EX_lac__L_e'	L-Histidine exchange	L-histidine transport via diffusion (extracellular to periplasm)
'EX_lcts_e'	Calcium (Ca+2) transport via diffusion (extracellular to periplasm)	Calcium exchange	L-Histidine exchange	L-histidine transport via diffusion (extracellular to periplasm)	Magnesium (Mg+2) transport via diffusion (extracellular to periplasm)	Mg exchange
'EX_acgam_e'	L-Histidine exchange	L-histidine transport via diffusion (extracellular to periplasm)
'EX_acmana_e'
'EX_acnam_e'	L-Histidine exchange	L-histidine transport via diffusion (extracellular to periplasm)
'EX_adn_e'	1-deoxy-D-xylulose 5-phosphate synthase	1-deoxy-D-xylulose reductoisomerase	2-C-methyl-D-erythritol 2,4-cyclodiphosphate synthase	2-C-methyl-D-erythritol 4-phosphate cytidylyltransferase	2C-methyl-D-erythritol 2,4 cyclodiphosphate dehydratase	4-(cytidine 5'-diphospho)-2-C-methyl-D-erythritol kinase	Calcium (Ca+2) transport via diffusion (extracellular to periplasm)	Calcium exchange	L-Histidine exchange	L-histidine transport via diffusion (extracellular to periplasm)	Nicotinate-nucleotide diphosphorylase (carboxylating)	Quinolinate synthase
'EX_lyx__L_e'	1-deoxy-D-xylulose 5-phosphate synthase	1-deoxy-D-xylulose reductoisomerase	2-C-methyl-D-erythritol 2,4-cyclodiphosphate synthase	2-C-methyl-D-erythritol 4-phosphate cytidylyltransferase	2C-methyl-D-erythritol 2,4 cyclodiphosphate dehydratase	4-(cytidine 5'-diphospho)-2-C-methyl-D-erythritol kinase	L-Histidine exchange	L-aspartate oxidase	L-histidine transport via diffusion (extracellular to periplasm)	Nicotinate-nucleotide diphosphorylase (carboxylating)	Quinolinate synthase
'EX_mal__D_e'	L-Histidine exchange	L-histidine transport via diffusion (extracellular to periplasm)
'EX_akg_e'	1-deoxy-D-xylulose 5-phosphate synthase	1-deoxy-D-xylulose reductoisomerase	2-C-methyl-D-erythritol 2,4-cyclodiphosphate synthase	2-C-methyl-D-erythritol 4-phosphate cytidylyltransferase	2C-methyl-D-erythritol 2,4 cyclodiphosphate dehydratase	4-(cytidine 5'-diphospho)-2-C-methyl-D-erythritol kinase	L-Histidine exchange	L-histidine transport via diffusion (extracellular to periplasm)	Nicotinate-nucleotide diphosphorylase (carboxylating)	Quinolinate synthase
'EX_ala__D_e'	L-Histidine exchange	L-histidine transport via diffusion (extracellular to periplasm)
'EX_ala__L_e'	L-Histidine exchange	L-histidine transport via diffusion (extracellular to periplasm)
'EX_all__D_e'	1-deoxy-D-xylulose 5-phosphate synthase	1-deoxy-D-xylulose reductoisomerase	2-C-methyl-D-erythritol 2,4-cyclodiphosphate synthase	2-C-methyl-D-erythritol 4-phosphate cytidylyltransferase	2C-methyl-D-erythritol 2,4 cyclodiphosphate dehydratase	4-(cytidine 5'-diphospho)-2-C-methyl-D-erythritol kinase	L-Histidine exchange	L-histidine transport via diffusion (extracellular to periplasm)
'EX_arab__L_e'	1-deoxy-D-xylulose 5-phosphate synthase	1-deoxy-D-xylulose reductoisomerase	2-C-methyl-D-erythritol 2,4-cyclodiphosphate synthase	2-C-methyl-D-erythritol 4-phosphate cytidylyltransferase	2C-methyl-D-erythritol 2,4 cyclodiphosphate dehydratase	4-(cytidine 5'-diphospho)-2-C-methyl-D-erythritol kinase	L-Histidine exchange	L-histidine transport via diffusion (extracellular to periplasm)
'EX_mal__L_e'	L-Histidine exchange	L-histidine transport via diffusion (extracellular to periplasm)
'EX_malt_e'	L-Histidine exchange	L-histidine transport via diffusion (extracellular to periplasm)	Magnesium (Mg+2) transport via diffusion (extracellular to periplasm)	Mg exchange
'EX_malttr_e'	L-Histidine exchange	L-histidine transport via diffusion (extracellular to periplasm)
'EX_man_e'	L-Histidine exchange	L-histidine transport via diffusion (extracellular to periplasm)
'EX_melib_e'	L-Histidine exchange	L-histidine transport via diffusion (extracellular to periplasm)
'EX_asn__L_e'	L-Histidine exchange	L-histidine transport via diffusion (extracellular to periplasm)
'EX_asp__L_e'	L-Histidine exchange	L-histidine transport via diffusion (extracellular to periplasm)
'EX_but_e'	L-Histidine exchange	L-histidine transport via diffusion (extracellular to periplasm)
'EX_mnl_e'
'EX_ocdcea_e'	L-Histidine exchange	L-histidine transport via diffusion (extracellular to periplasm)
'EX_pacald_e'	L-Histidine exchange	L-histidine transport via diffusion (extracellular to periplasm)
'EX_dad_2_e'	1-deoxy-D-xylulose 5-phosphate synthase	1-deoxy-D-xylulose reductoisomerase	2-C-methyl-D-erythritol 2,4-cyclodiphosphate synthase	2-C-methyl-D-erythritol 4-phosphate cytidylyltransferase	2C-methyl-D-erythritol 2,4 cyclodiphosphate dehydratase	4-(cytidine 5'-diphospho)-2-C-methyl-D-erythritol kinase	L-Histidine exchange	L-histidine transport via diffusion (extracellular to periplasm)	Nicotinate-nucleotide diphosphorylase (carboxylating)	Quinolinate synthase
'EX_ppa_e'
'EX_dha_e'	K+ exchange	L-Histidine exchange	L-histidine transport via diffusion (extracellular to periplasm)	Magnesium (Mg+2) transport via diffusion (extracellular to periplasm)	Mg exchange	Potassium transport via diffusion (extracellular to periplasm)
'EX_xyl__D_e'	L-Histidine exchange	L-histidine transport via diffusion (extracellular to periplasm)
'EX_pyr_e'	L-Histidine exchange	L-histidine transport via diffusion (extracellular to periplasm)
'EX_rib__D_e'
'EX_rmn_e'	L-Histidine exchange	L-histidine transport via diffusion (extracellular to periplasm)
'EX_sbt__D_e'	K+ exchange	L-Histidine exchange	L-histidine transport via diffusion (extracellular to periplasm)	Potassium transport via diffusion (extracellular to periplasm)
'EX_succ_e'	L-Histidine exchange	L-histidine transport via diffusion (extracellular to periplasm)
'EX_tartr__L_e'	L-Histidine exchange	L-histidine transport via diffusion (extracellular to periplasm)
'EX_thymd_e'	1-deoxy-D-xylulose 5-phosphate synthase	1-deoxy-D-xylulose reductoisomerase	2-C-methyl-D-erythritol 2,4-cyclodiphosphate synthase	2-C-methyl-D-erythritol 4-phosphate cytidylyltransferase	2C-methyl-D-erythritol 2,4 cyclodiphosphate dehydratase	4-(cytidine 5'-diphospho)-2-C-methyl-D-erythritol kinase	L-Histidine exchange	L-aspartate oxidase	L-histidine transport via diffusion (extracellular to periplasm)	Nicotinate-nucleotide diphosphorylase (carboxylating)	Quinolinate synthase
'EX_tre_e'	1-deoxy-D-xylulose reductoisomerase	2-C-methyl-D-erythritol 2,4-cyclodiphosphate synthase	2-C-methyl-D-erythritol 4-phosphate cytidylyltransferase	2C-methyl-D-erythritol 2,4 cyclodiphosphate dehydratase	4-(cytidine 5'-diphospho)-2-C-methyl-D-erythritol kinase	L-Histidine exchange	L-histidine transport via diffusion (extracellular to periplasm)	Magnesium (Mg+2) transport via diffusion (extracellular to periplasm)	Mg exchange
'EX_f6p_e'
'EX_uri_e'	L-Histidine exchange	L-histidine transport via diffusion (extracellular to periplasm)
'EX_fru_e'	L-Histidine exchange	L-histidine transport via diffusion (extracellular to periplasm)
'EX_fuc__L_e'	L-Histidine exchange	L-histidine transport via diffusion (extracellular to periplasm)	Magnesium (Mg+2) transport via diffusion (extracellular to periplasm)	Mg exchange
'EX_fum_e'	L-Histidine exchange	L-histidine transport via diffusion (extracellular to periplasm)
'EX_g1p_e'
'EX_g6p_e'
'EX_gal_e'
'EX_galct__D_e'	1-deoxy-D-xylulose 5-phosphate synthase	1-deoxy-D-xylulose reductoisomerase	2-C-methyl-D-erythritol 2,4-cyclodiphosphate synthase	2-C-methyl-D-erythritol 4-phosphate cytidylyltransferase	2C-methyl-D-erythritol 2,4 cyclodiphosphate dehydratase	4-(cytidine 5'-diphospho)-2-C-methyl-D-erythritol kinase	Calcium (Ca+2) transport via diffusion (extracellular to periplasm)	Calcium exchange	L-Histidine exchange	L-histidine transport via diffusion (extracellular to periplasm)	Nicotinate-nucleotide diphosphorylase (carboxylating)	Quinolinate synthase
'EX_galt_e'	1-deoxy-D-xylulose 5-phosphate synthase	1-deoxy-D-xylulose reductoisomerase	2-C-methyl-D-erythritol 2,4-cyclodiphosphate synthase	2-C-methyl-D-erythritol 4-phosphate cytidylyltransferase	2C-methyl-D-erythritol 2,4 cyclodiphosphate dehydratase	4-(cytidine 5'-diphospho)-2-C-methyl-D-erythritol kinase	L-Histidine exchange	L-aspartate oxidase	L-histidine transport via diffusion (extracellular to periplasm)	Nicotinate-nucleotide diphosphorylase (carboxylating)	Quinolinate synthase
'EX_galur_e'	L-Histidine exchange	L-histidine transport via diffusion (extracellular to periplasm)
'EX_gam_e'
