# Supplementary material for: Identification of flux trade-offs in metabolic networks
Source: Sci Rep. 2021 Dec 10;11:23776. doi: 10.1038/s41598-021-03224-9 (PMC8664830; doi:10.1038/s41598-021-03224-9)
Supplement: Supplementary file 10 — Supplementary Information 10. [file 41598_2021_3224_MOESM10_ESM.xlsx]

## Sheet: title
Table S10. Reactions in the identified trade-offs for E. coli under 53 different carbon sources. The table shows the reactions that are participating in the identified trade-offs for 53 different carbon sources in E. coli. The numbers represent the number of times a reaction participates in identified trade-offs.

## Sheet: Table S10
reaction name	'EX_glc__D_e'	'EX_glcn_e'	'EX_glcr_e'	'EX_glcur_e'	'EX_gln__L_e'	'EX_glu__L_e'	'EX_glyc_e'	'EX_12ppd__S_e'	'EX_5dglcn_e'	'EX_ins_e'	'EX_acac_e'	'EX_lac__L_e'	'EX_lcts_e'	'EX_acgam_e'	'EX_acmana_e'	'EX_acnam_e'	'EX_adn_e'	'EX_lyx__L_e'	'EX_mal__D_e'	'EX_akg_e'	'EX_ala__D_e'	'EX_ala__L_e'	'EX_all__D_e'	'EX_arab__L_e'	'EX_mal__L_e'	'EX_malt_e'	'EX_malttr_e'	'EX_man_e'	'EX_melib_e'	'EX_asn__L_e'	'EX_asp__L_e'	'EX_but_e'	'EX_ocdcea_e'	'EX_pacald_e'	'EX_dad_2_e'	'EX_dha_e'	'EX_xyl__D_e'	'EX_pyr_e'	'EX_rib__D_e'	'EX_rmn_e'	'EX_sbt__D_e'	'EX_succ_e'	'EX_tartr__L_e'	'EX_thymd_e'	'EX_tre_e'	'EX_uri_e'	'EX_fru_e'	'EX_fuc__L_e'	'EX_fum_e'
DM_4crsol_c	568	0	230	0	66	1186	0	8	362	936	26	2	0	714	0	4	4	50	12	50	12	16	0	0	338	4	0	18	100	8	408	0	20	854	0	8	170	0	1296	144	0	928	2080	230	16	64	1720	4	582
BIOMASS_Ec_iJO1366_WT_53p95M	16	16	42	0	2	2	38	2	12	12	2	2	8	2	0	2	20	18	2	16	2	2	10	10	2	4	2	2	2	2	2	2	2	2	22	8	2	2	0	2	4	2	2	16	20	2	2	4	2
EX_his__L_e	6095	3729	6811	0	1811	3559	5819	227	3233	2748	1201	3592	6024	7384	4	661	893	2462	2002	1764	713	1188	5531	3693	4569	276	1308	1623	616	924	3516	218	747	5175	5146	736	6696	1346	2612	370	4102	2383	6927	6523	1444	6885	7078	964	1710
EX_2ddglcn_e	0	0	0	0	0	0	0	0	0	0	0	0	0	0	0	0	0	0	0	0	0	0	0	0	0	0	0	0	0	0	0	0	0	0	0	0	0	0	0	0	0	0	0	0	0	0	0	0	0
EX_idon__L_e	1	1	0	0	0	0	0	0	2	0	0	0	1	0	0	0	0	0	0	0	0	0	0	0	0	0	0	0	0	0	0	0	0	0	0	0	0	0	0	0	0	0	0	0	1	0	0	0	0
EX_k_e	2	2	2	0	2	2	2	2	2	2	2	2	0	2	2	2	2	2	2	2	2	2	2	2	2	4	2	2	0	2	2	2	2	2	2	78	2	2	2	2	34	2	2	2	0	2	2	2	2
EX_cu2_e	556	46	230	0	40	620	552	140	20	8	24	1994	0	714	0	38	46	50	350	50	26	222	0	0	1238	4	110	24	368	126	210	2	318	1372	4600	4	104	14	4	320	56	180	244	322	92	1142	2042	4	28
EX_mg2_e	2	2	2	1	2	2	2	2	2	2	2	2	6024	2	2	2	2	2	2	2	2	2	2	2	2	182	2	2	588	2	2	2	2	2	2	658	2	2	2610	2	4068	2	2	2	1440	2	2	962	2
EX_mn2_e	234	2498	230	0	146	596	184	4	112	110	24	4	3780	14	0	52	4	50	406	50	226	242	2070	230	470	4	70	16	8	254	330	2	64	2030	4600	4	1424	644	2592	32	3996	28	230	230	92	1178	6200	4	14
EX_mobd_e	466	310	590	1	2	2	504	2	168	176	2	2	144	2	0	2	60	190	2	140	2	2	480	320	2	12	2	2	2	2	2	2	2	2	446	4	2	2	224	2	320	2	2	566	108	2	2	4	2
EX_ca2_e	696	2	980	1	2	116	1440	2	896	2	2	2	120	2	0	2	182	190	2	142	2	2	2	2	2	2	2	2	2	2	2	2	2	2	2	40	2	2	0	332	0	2	2	2	2	2	2	0	2
EX_cbl1_e	466	310	590	1	2	2	504	2	168	176	2	2	144	2	0	2	60	190	2	140	2	2	480	320	2	12	2	2	2	2	2	2	2	2	446	8	2	2	224	2	324	2	2	566	108	2	2	4	2
EX_ni2_e	100	56	230	0	698	1632	0	16	20	1472	56	2	0	14	0	14	46	98	12	50	12	2	0	0	204	4	0	4	20	14	70	0	34	826	0	8	452	0	0	0	0	14	40	230	32	1120	0	4	588
EX_cl_e	466	310	590	1	2	2	504	2	168	176	2	2	144	2	0	2	60	190	2	140	2	2	480	320	2	12	2	2	2	2	2	2	2	2	446	8	2	2	224	2	324	2	2	566	108	2	2	4	2
EX_zn2_e	480	2560	138	0	490	24	46	96	434	8	112	2	0	714	0	14	4	50	12	50	12	2	0	2300	68	4	124	24	116	32	140	18	56	994	230	8	118	126	4	288	56	14	596	46	144	4476	2640	4	12
EX_fruur_e	0	0	0	7	0	0	0	0	0	0	0	0	0	0	0	0	0	0	0	0	0	0	0	0	0	0	0	0	0	0	0	0	0	0	0	0	0	0	0	0	0	0	0	0	0	0	0	0	0
5DGLCNR	1	1	0	0	0	0	0	0	3	0	0	0	1	0	0	0	0	0	0	0	0	0	0	0	0	0	0	0	0	0	0	0	0	0	0	0	0	0	0	0	0	0	0	0	1	0	0	0	0
ADCL	50	16	138	2	90	270	92	2	56	122	126	2	108	1386	0	2	10	50	2	50	2	2	46	460	2	4	20	30	4	2	2	2	40	2	920	4	596	2	0	2	760	2	2	322	4	1176	1400	4	2
ADCS	50	16	138	2	90	270	92	2	56	122	126	2	108	1386	0	2	10	50	2	50	2	2	46	460	2	4	20	30	4	2	2	2	40	2	920	4	596	2	0	2	760	2	2	322	4	1176	1400	4	2
AMALT3	0	0	0	0	0	0	0	0	0	0	0	0	0	0	0	0	0	0	0	0	0	0	0	0	0	2	2	0	0	0	0	0	0	0	0	0	0	0	0	0	0	0	0	0	0	0	0	0	0
AMALT4	0	0	0	0	0	0	0	0	0	0	0	0	0	0	0	0	0	0	0	0	0	0	0	0	0	2	2	0	0	0	0	0	0	0	0	0	0	0	0	0	0	0	0	0	0	0	0	0	0
AMMQLT8	8164	111	230	0	94	120	0	192	70	0	0	48	0	140	0	4	46	50	1008	50	4	732	0	0	828	50	209	4	32	8	70	18	20	0	0	95	1210	0	0	0	0	3973	1918	46	0	24	0	132	336
AMPMS2	1212	0	46	0	804	104	1610	192	20	0	136	2	0	70	0	4	4	50	12	50	12	16	0	0	1522	3	69	4	127	4	74	0	40	1161	0	8	477	0	0	0	0	684	22	0	28	4	100	68	64
AMALT1	0	0	0	0	0	0	0	0	0	0	0	0	0	0	0	0	0	0	0	0	0	0	0	0	0	1	1	0	0	0	0	0	0	0	0	0	0	0	0	0	0	0	0	0	0	0	0	0	0
AMALT2	0	0	0	0	0	0	0	0	0	0	0	0	0	0	0	0	0	0	0	0	0	0	0	0	0	2	2	0	0	0	0	0	0	0	0	0	0	0	0	0	0	0	0	0	0	0	0	0	0
ASP1DC	4	552	230	0	34	396	0	0	20	0	24	2	1144	14	0	18	46	50	12	50	12	2	1150	230	16	4	70	4	24	26	76	28	46	770	0	60	178	252	0	64	0	14	400	230	184	1064	0	152	12
ASPO3	223	0	1	0	277	0	0	69	0	0	401	10	1655	0	0	57	3	199	595	3	29	501	0	0	53	3	0	199	0	2	97	1	141	0	0	7	0	0	0	0	0	12	105	47	0	82	0	312	9
ASPO4	223	0	1	0	277	0	0	69	0	0	401	10	1655	0	0	57	3	199	595	3	29	501	0	0	53	3	0	199	0	2	97	1	141	0	0	7	0	0	0	0	0	12	105	47	0	82	0	312	9
ASPO5	223	0	1	0	277	0	0	69	0	0	401	10	1655	0	0	57	3	199	595	3	29	501	0	0	53	3	0	199	0	2	97	1	141	0	0	7	0	0	0	0	0	12	105	47	0	82	0	312	9
ASPO6	223	0	1	0	277	0	0	69	0	0	401	10	1655	0	0	57	3	199	595	3	29	501	0	0	53	3	0	199	0	2	97	1	141	0	0	7	0	0	0	0	0	12	105	47	0	82	0	312	9
CBL1abcpp	466	310	590	1	2	2	504	2	168	176	2	2	144	2	0	2	60	190	2	140	2	2	480	320	2	12	2	2	2	2	2	2	2	2	446	8	2	2	224	2	324	2	2	566	108	2	2	4	2
CBL1tonex	466	310	590	1	2	2	504	2	168	176	2	2	144	2	0	2	60	190	2	140	2	2	480	320	2	12	2	2	2	2	2	2	2	2	446	8	2	2	224	2	324	2	2	566	108	2	2	4	2
CBLAT	466	310	590	1	2	2	504	2	168	176	2	2	144	2	0	2	60	190	2	140	2	2	480	320	2	12	2	2	2	2	2	2	2	2	446	8	2	2	224	2	324	2	2	566	108	2	2	4	2
BMOCOS	466	310	590	1	2	2	504	2	168	176	2	2	144	2	0	2	60	190	2	140	2	2	480	320	2	12	0	2	2	2	2	2	2	2	446	4	2	2	224	2	320	2	2	566	108	2	2	4	2
BMOGDS1	466	310	590	1	2	2	504	2	168	176	2	2	144	2	0	2	60	190	2	140	2	2	480	320	2	12	2	2	2	2	2	2	2	2	446	4	2	2	224	2	320	2	2	566	108	2	2	4	2
BMOGDS2	466	310	590	1	2	2	504	2	168	176	2	2	144	2	0	2	60	190	2	140	2	2	480	320	2	12	0	2	2	2	2	2	0	2	446	4	2	2	224	2	320	2	2	566	108	2	2	4	2
CDPMEK	52	68	2260	0	276	528	1754	18	530	308	240	810	1520	2796	0	166	48	52	120	52	120	342	2118	1474	858	4	482	44	4	126	1048	14	160	490	2028	56	2120	434	0	4	0	626	2116	2302	100	342	2554	112	392
CA2tex	696	2	980	1	2	116	1439	2	896	2	2	2	120	2	0	2	181	190	2	141	2	2	2	2	2	2	2	2	2	2	2	2	2	2	2	39	2	2	0	331	0	2	2	2	2	2	2	0	2
CHRPL	368	1656	230	0	28	816	1794	4	20	24	20	62	2880	714	0	4	4	50	556	50	96	394	2070	0	684	46	70	24	180	8	70	0	20	1050	0	96	334	0	0	0	80	1316	108	46	0	24	400	4	492
CLt3_2pp	466	310	590	1	2	2	504	2	168	176	2	2	144	2	0	2	60	190	2	140	2	2	480	320	2	12	2	2	2	2	2	2	2	2	446	8	2	2	224	2	324	2	2	566	108	2	2	4	2
CLtex	466	310	590	1	2	2	504	2	168	176	2	2	144	2	0	2	60	190	2	140	2	2	480	320	2	12	2	2	2	2	2	2	2	2	446	8	2	2	224	2	324	2	2	566	108	2	2	4	2
CPMPS	466	310	590	1	2	2	504	2	168	176	2	2	144	2	0	2	60	190	2	140	2	2	480	320	2	12	2	2	2	2	2	2	2	2	446	8	2	2	224	2	324	2	2	566	108	2	2	4	2
APRAUR	50	250	230	0	152	218	230	2	490	96	92	348	184	2040	0	20	6	50	170	50	28	12	0	0	30	4	336	376	4	46	886	12	36	1466	0	4	1032	372	736	0	72	28	26	230	36	32	12	4	14
CU2tex	556	46	230	0	40	620	551	140	20	8	24	1994	0	713	0	38	46	50	350	50	26	222	0	0	1238	4	110	24	368	126	209	2	317	1371	4599	4	104	14	4	319	55	180	244	322	92	1141	2042	4	28
DDGLCNt2rpp	0	0	0	3	0	0	0	0	0	0	0	0	0	0	0	0	0	0	0	0	0	0	0	0	0	0	0	0	0	0	0	0	0	0	0	0	0	0	0	0	0	0	0	0	0	0	0	0	0
DDGLCNtex	0	0	0	3	0	0	0	0	0	0	0	0	0	0	0	0	0	0	0	0	0	0	0	0	0	0	0	0	0	0	0	0	0	0	0	0	0	0	0	0	0	0	0	0	0	0	0	0	0
DDGLK	0	0	0	9	0	0	0	0	0	0	0	0	0	0	0	0	0	0	0	0	0	0	0	0	0	0	0	0	0	0	0	0	0	0	0	0	0	0	0	0	0	0	0	0	0	0	0	0	0
DB4PS	50	250	230	0	152	218	230	2	490	96	92	348	184	2040	0	20	6	50	170	50	28	12	0	0	30	4	336	376	4	46	886	12	36	1466	0	4	1032	372	736	0	72	28	26	230	36	32	12	4	14
DHFS	50	16	138	2	90	270	92	2	56	122	126	2	108	1386	0	2	10	50	2	50	2	2	46	460	2	4	20	30	4	2	2	2	40	2	920	4	596	2	0	2	760	2	2	322	4	1176	1400	4	2
DNMPPA	50	16	138	2	90	270	92	2	56	122	126	2	108	1386	0	2	10	50	2	50	2	2	46	460	2	4	20	30	4	2	2	2	40	2	920	4	596	2	0	2	760	2	2	322	4	1176	1400	4	2
DHNAOT4	1108	0	230	0	208	360	920	10	20	4	24	896	1080	714	0	68	8	50	222	50	22	132	0	0	134	4	70	354	76	22	70	18	20	574	0	36	1214	0	0	0	56	22	1376	230	0	64	1600	32	4
DHNCOAS	1108	0	230	0	208	360	920	10	20	4	24	896	1080	714	0	68	8	50	222	50	22	132	0	0	134	4	70	354	76	22	70	18	20	574	0	36	1214	0	0	0	56	22	1376	230	0	64	1600	32	4
DNTPPA	50	16	138	2	90	270	92	2	56	122	126	2	108	1386	0	2	10	50	2	50	2	2	46	460	2	4	20	30	4	2	2	2	40	2	920	4	596	2	0	2	760	2	2	322	4	1176	1400	4	2
DHNCOAT	1108	0	230	0	208	360	920	10	20	4	24	896	1080	714	0	68	8	50	222	50	22	132	0	0	134	4	70	354	76	22	70	18	20	574	0	36	1214	0	0	0	56	22	1376	230	0	64	1600	32	4
DHNPA2r	50	16	138	2	90	270	92	2	56	122	126	2	108	1386	0	2	10	50	2	50	2	2	46	460	2	4	20	30	4	2	2	2	40	2	920	4	596	2	0	2	760	2	2	322	4	1176	1400	4	2
DPCOAK	4	552	230	0	34	396	0	0	20	0	24	2	1144	14	0	18	46	50	12	50	12	2	1150	230	16	4	70	4	24	26	76	28	46	770	0	60	178	252	0	64	0	14	400	230	184	1064	0	152	12
DPR	4	552	230	0	34	396	0	0	20	0	24	2	1144	14	0	18	46	50	12	50	12	2	1150	230	16	4	70	4	24	26	76	28	46	770	0	60	178	252	0	64	0	14	400	230	184	1064	0	152	12
DHPPDA2	50	250	230	0	152	218	230	2	490	96	92	348	184	2040	0	20	6	50	170	50	28	12	0	0	30	4	336	376	4	46	886	12	36	1466	0	4	1032	372	736	0	72	28	26	230	36	32	12	4	14
DHPS2	50	16	138	2	90	270	92	2	56	122	126	2	108	1386	0	2	10	50	2	50	2	2	46	460	2	4	20	30	4	2	2	2	40	2	920	4	596	2	0	2	760	2	2	322	4	1176	1400	4	2
DXPRIi	52	68	2260	0	276	528	1754	18	530	308	240	810	1520	2796	0	166	48	52	120	52	120	342	2118	1474	858	4	482	44	4	126	1048	14	160	490	2028	56	2120	434	0	4	0	626	2116	2302	100	342	2554	112	392
DXPS	107	96	1072	2	861	394	516	365	52	172	918	686	16	790	0	178	82	52	122	52	122	578	700	240	732	4	34	44	4	82	276	277	44	8245	48	64	6343	1344	4	24	0	1042	2576	659	20	212	38	40	169
DMATT	50	102	138	12	140	8	92	2	216	1818	90	2	0	2	0	2	8	50	2	50	2	2	0	0	2	4	2	26	4	2	2	2	2	2	46	36	2	2	0	32	0	2	2	230	0	2	2	84	2
DMQMT	0	0	230	0	226	16	0	0	20	0	304	154	0	14	0	77	4	50	0	50	4	14	0	0	394	4	0	4	0	4	70	0	20	0	0	80	370	0	0	0	0	3811	18	230	828	4	0	991	1021
E4PD	50	322	230	0	132	48	46	4	342	836	224	2	8	114	0	86	46	50	156	50	12	2	0	0	1116	4	70	4	44	100	70	18	44	420	0	8	664	70	4	0	1848	4	18	0	56	4	320	4	92
FMNAT	48	0	230	0	36	16	0	0	20	0	168	2	0	14	0	96	4	50	12	50	12	16	0	0	1772	8	0	4	32	244	1944	0	24	392	0	80	438	1385	0	0	0	2881	262	230	0	64	0	867	322
FRUK	0	0	0	0	0	0	0	0	0	0	0	0	0	0	0	0	0	0	0	0	0	0	0	0	0	0	0	0	0	0	0	0	0	0	0	0	0	0	0	0	0	0	0	0	0	0	1	0	0
FRUURt2rpp	0	0	0	9	0	0	0	0	0	0	0	0	0	0	0	0	0	0	0	0	0	0	0	0	0	0	0	0	0	0	0	0	0	0	0	0	0	0	0	0	0	0	0	0	0	0	0	0	0
FRUURtex	0	0	0	10	0	0	0	0	0	0	0	0	0	0	0	0	0	0	0	0	0	0	0	0	0	0	0	0	0	0	0	0	0	0	0	0	0	0	0	0	0	0	0	0	0	0	0	0	0
FRUpts2pp	0	0	0	0	0	0	0	0	0	0	0	0	0	0	0	0	0	0	0	0	0	0	0	0	0	0	0	0	0	0	0	0	0	0	0	0	0	0	0	0	0	0	0	0	0	0	2	0	0
FRUptspp	0	0	0	0	0	0	0	0	0	0	0	0	0	0	0	0	0	0	0	0	0	0	0	0	0	0	0	0	0	0	0	0	0	0	0	0	0	0	0	0	0	0	0	0	0	0	1	0	0
FUMt2_2pp	0	0	0	0	0	0	0	0	0	0	0	0	0	0	0	0	0	0	0	0	0	0	0	0	0	0	0	0	0	0	0	0	0	0	0	0	0	0	0	0	0	0	0	0	0	0	0	0	1
FUMt2_3pp	0	0	0	0	0	0	0	0	0	0	0	0	0	0	0	0	0	0	0	0	0	0	0	0	0	0	0	0	0	0	0	0	0	0	0	0	0	0	0	0	0	0	0	0	0	0	0	0	1
GLCDpp	1	0	0	0	0	0	0	0	0	0	0	0	1	0	0	0	0	0	0	0	0	0	0	0	0	0	0	0	0	0	0	0	0	0	0	0	0	0	0	0	0	0	0	0	1	0	0	0	0
GLCNt2rpp	1	0	0	0	0	0	0	0	0	0	0	0	1	0	0	0	0	0	0	0	0	0	0	0	0	0	0	0	0	0	0	0	0	0	0	0	0	0	0	0	0	0	0	0	1	0	0	0	0
GLCabcpp	6	0	0	0	0	0	0	0	0	0	0	0	6	0	0	0	0	0	0	0	0	0	0	0	0	0	0	0	0	0	0	0	0	0	0	0	0	0	0	0	0	0	0	0	5	0	0	0	0
GLCptspp	6	0	0	0	0	0	0	0	0	0	0	0	6	0	0	0	0	0	0	0	0	0	0	0	0	0	0	0	0	0	0	0	0	0	0	0	0	0	0	0	0	0	0	0	5	0	0	0	0
GLCt2pp	6	0	0	0	0	0	0	0	0	0	0	0	6	0	0	0	0	0	0	0	0	0	0	0	0	0	0	0	0	0	0	0	0	0	0	0	0	0	0	0	0	0	0	0	5	0	0	0	0
GALabcpp	0	0	0	0	0	0	0	0	0	0	0	0	1	0	0	0	0	0	0	0	0	0	0	0	0	0	0	0	0	0	0	0	0	0	0	0	0	0	0	0	0	0	0	0	0	0	0	0	0
GLNabcpp	0	0	0	0	1	0	0	0	0	0	0	0	0	0	0	0	0	0	0	0	0	0	0	0	0	0	0	0	0	0	0	0	0	0	0	0	0	0	0	0	0	0	0	0	0	0	0	0	0
GALt2pp	0	0	0	0	0	0	0	0	0	0	0	0	1	0	0	0	0	0	0	0	0	0	0	0	0	0	0	0	0	0	0	0	0	0	0	0	0	0	0	0	0	0	0	0	0	0	0	0	0
GLUNpp	0	0	0	0	1	0	0	0	0	0	0	0	0	0	0	0	0	0	0	0	0	0	0	0	0	0	0	0	0	0	0	0	0	0	0	0	0	0	0	0	0	0	0	0	0	0	0	0	0
GCALDD	50	16	138	2	90	270	92	2	56	122	126	2	108	1386	0	2	10	50	2	50	2	2	46	460	2	4	20	30	4	2	2	2	40	2	920	4	596	2	0	2	760	2	2	322	4	1176	1400	4	2
HBZOPT	368	1656	230	0	28	816	1794	4	20	24	20	62	2880	714	0	4	4	50	556	50	96	394	2070	0	684	46	70	24	180	8	70	0	20	1050	0	96	334	0	0	0	80	1316	108	46	0	24	400	4	492
HEMEOS	466	310	590	1	2	2	504	2	168	176	2	2	144	2	0	2	60	190	2	140	2	2	480	320	2	12	2	2	2	2	2	2	2	2	446	8	2	2	224	2	324	2	2	566	108	2	2	4	2
GNK	4	4	0	0	0	0	0	0	3	0	0	0	4	0	0	0	0	0	0	0	0	0	0	0	0	0	0	0	0	0	0	0	0	0	0	0	0	0	0	0	0	0	0	0	3	0	0	0	0
HIStex	6094	3728	6810	55	1810	3558	5818	226	3232	2747	1200	3591	6023	7383	3	660	892	2461	2001	1763	712	1187	5530	3692	4568	275	1307	1622	615	923	3515	217	746	5174	5145	735	6695	1345	2611	369	4101	2382	6926	6522	1444	6884	7077	963	1709
GRTT	50	101	138	11	140	8	92	2	216	1818	90	2	0	2	0	2	8	50	2	50	2	2	0	0	2	4	2	26	4	2	2	2	2	2	46	36	2	2	0	32	0	2	2	230	0	2	2	84	2
HPPK2	50	16	138	2	90	270	92	2	56	122	126	2	108	1386	0	2	10	50	2	50	2	2	46	460	2	4	20	30	4	2	2	2	40	2	920	4	596	2	0	2	760	2	2	322	4	1176	1400	4	2
GTPCI	50	16	138	1	90	270	92	2	56	121	125	2	108	1385	0	2	10	50	2	50	2	2	46	460	2	4	20	30	4	2	2	2	40	2	919	4	596	2	0	2	760	2	2	322	4	1176	1399	4	2
GTPCII2	50	250	230	0	152	218	230	2	490	96	92	348	184	2040	0	20	6	50	170	50	28	12	0	0	30	4	336	376	4	46	886	12	36	1466	0	4	1032	372	736	0	72	28	26	230	36	32	12	4	14
Ktex	2	2	2	2	2	2	2	2	2	2	2	2	0	2	2	2	2	2	2	2	2	2	2	2	2	4	2	2	0	2	2	2	2	2	2	78	2	2	2	2	34	2	2	2	0	2	2	2	2
I2FE2SS	4464	0	0	0	0	0	0	48	480	0	24	1680	0	0	0	144	48	672	816	0	180	384	0	0	1956	0	0	1176	0	264	924	0	0	0	0	0	0	0	0	0	0	1020	2904	0	0	5520	0	432	588
I2FE2SS2	1488	0	0	0	0	0	0	48	160	0	24	1680	0	0	0	48	16	224	816	0	180	384	0	0	1956	0	0	392	0	264	924	0	0	0	0	0	0	0	0	0	0	1020	2904	0	0	1840	0	144	588
I4FE4SR	1488	0	0	0	0	0	0	48	160	0	24	1680	0	0	0	48	16	224	816	0	180	384	0	0	1956	0	0	392	0	264	924	0	0	0	0	0	0	0	0	0	0	1020	2904	0	0	1840	0	144	588
I4FE4ST	1488	0	0	0	0	0	0	48	160	0	24	1679	0	0	0	48	16	224	815	0	180	383	0	0	1956	0	0	392	0	263	924	0	0	0	0	0	0	0	0	0	0	1019	2903	0	0	1840	0	144	588
ICYSDS	4464	0	0	0	0	0	0	32	480	0	16	1120	0	0	0	144	48	672	544	0	120	256	0	0	1304	0	0	1176	0	176	616	0	0	0	0	0	0	0	0	0	0	680	1936	0	0	5520	0	432	392
IDONt2rpp	1	1	0	0	0	0	0	0	2	0	0	0	1	0	0	0	0	0	0	0	0	0	0	0	0	0	0	0	0	0	0	0	0	0	0	0	0	0	0	0	0	0	0	0	1	0	0	0	0
LACZ	0	0	0	0	0	0	0	0	0	0	0	0	8	0	0	0	0	0	0	0	0	0	0	0	0	0	0	0	0	0	0	0	0	0	0	0	0	0	0	0	0	0	0	0	0	0	0	0	0
LACZpp	0	0	0	0	0	0	0	0	0	0	0	0	1	0	0	0	0	0	0	0	0	0	0	0	0	0	0	0	0	0	0	0	0	0	0	0	0	0	0	0	0	0	0	0	0	0	0	0	0
IDONtex	1	1	0	0	0	0	0	0	2	0	0	0	1	0	0	0	0	0	0	0	0	0	0	0	0	0	0	0	0	0	0	0	0	0	0	0	0	0	0	0	0	0	0	0	0	0	0	0	0
MEPCT	52	68	2260	0	276	528	1754	18	530	308	240	810	1520	2796	0	166	48	52	120	52	120	342	2118	1474	858	4	482	44	4	126	1048	14	160	490	2028	56	2120	434	0	4	0	626	2116	2302	100	342	2554	112	392
MANAO	0	0	0	9	0	0	0	0	0	0	0	0	0	0	0	0	0	0	0	0	0	0	0	0	0	0	0	0	0	0	0	0	0	0	0	0	0	0	0	0	0	0	0	0	0	0	0	0	0
MG2tex	2	2	2	1	2	2	2	2	2	2	2	2	6023	2	1	2	2	2	2	2	2	2	2	2	2	181	2	2	587	2	2	2	2	2	2	657	2	2	2609	2	4067	2	2	2	1440	2	2	961	2
MLTG2	0	0	0	0	0	0	0	0	0	0	0	0	0	0	0	0	0	0	0	0	0	0	0	0	0	1	1	0	0	0	0	0	0	0	0	0	0	0	0	0	0	0	0	0	0	0	0	0	0
MECDPDH5	52	68	2260	0	276	528	1754	18	530	308	240	810	1520	2796	0	166	48	52	120	52	120	342	2118	1474	858	4	482	44	4	126	1048	14	160	490	2028	56	2120	434	0	4	0	626	2116	2302	100	342	2554	112	392
MECDPS	52	68	2260	0	276	527	1754	17	529	307	239	810	1520	2795	0	166	48	52	120	52	120	341	2117	1473	858	4	481	44	4	126	1048	14	160	490	2027	56	2120	433	0	4	0	625	2116	2302	100	341	2553	112	392
MOADSUx	466	310	590	1	2	2	504	2	168	176	2	2	144	2	0	2	60	190	2	140	2	2	480	320	2	12	2	2	2	2	2	2	2	2	446	8	2	2	224	2	324	2	2	566	108	2	2	4	2
MOBDabcpp	466	310	590	1	2	2	504	2	168	176	2	2	144	2	0	2	60	190	2	140	2	2	480	320	2	12	2	2	2	2	2	2	2	2	446	4	2	2	224	2	320	2	2	566	108	2	2	4	2
MOBDtex	466	310	590	1	2	2	504	2	168	176	2	2	144	2	0	2	60	190	2	140	2	2	480	320	2	12	2	2	2	2	2	2	2	2	446	4	2	2	224	2	320	2	2	566	108	2	2	4	2
MOCOS	466	310	590	1	2	2	504	2	168	176	2	2	144	2	0	2	60	190	2	140	2	2	480	320	2	12	2	2	2	2	2	2	2	2	446	4	2	2	224	2	320	2	2	566	108	2	2	4	2
MOHMT	4	552	230	0	34	396	0	0	20	0	24	2	1144	14	0	18	46	50	12	50	12	2	1150	230	16	4	70	4	24	26	76	28	46	770	0	60	178	252	0	64	0	14	400	230	184	1064	0	152	12
MPTAT	466	310	590	1	2	2	504	2	168	176	2	2	144	2	0	2	60	190	2	140	2	2	480	320	2	12	2	2	2	2	2	2	2	2	446	8	2	2	224	2	324	2	2	566	108	2	2	4	2
MNNH	0	0	0	8	0	0	0	0	0	0	0	0	0	0	0	0	0	0	0	0	0	0	0	0	0	0	0	0	0	0	0	0	0	0	0	0	0	0	0	0	0	0	0	0	0	0	0	0	0
MNtex	234	2498	230	0	146	596	184	4	112	110	24	4	3780	14	0	52	4	50	406	50	225	241	2070	230	469	4	70	16	8	253	330	2	64	2029	4599	4	1424	643	2591	32	3996	28	230	230	92	1178	6199	4	14
MPTS	466	310	590	1	2	2	504	2	168	176	2	2	144	2	0	2	60	190	2	140	2	2	480	320	2	12	2	2	2	2	2	2	2	2	446	8	2	2	224	2	324	2	2	566	108	2	2	4	2
MPTSS	466	310	590	1	2	2	504	2	168	176	2	2	144	2	0	2	60	190	2	140	2	2	480	320	2	12	2	2	2	2	2	2	2	2	446	8	2	2	224	2	324	2	2	566	108	2	2	4	2
NI2tex	99	55	230	0	698	1632	0	16	20	1472	56	2	0	14	0	14	46	98	12	50	12	2	0	0	204	4	0	4	20	14	70	0	34	826	0	8	451	0	0	0	0	14	40	230	32	1120	0	4	588
NNDPR	52	48	144	3	1202	2718	188	2	372	580	514	2	1584	2	0	2	86	54	2	52	2	2	0	2	2	4	2	100	2	2	2	2	2	2	240	40	2	2	0	32	0	2	2	600	2	2	2	184	2
PANTS	4	552	230	0	34	396	0	0	20	0	24	2	1144	14	0	18	46	50	12	50	12	2	1150	230	16	4	70	4	24	26	76	28	46	770	0	60	178	252	0	64	0	14	400	230	184	1064	0	152	12
OCTDPS	4	322	230	0	104	2435	276	2	20	4	40	2	7744	224	0	67	46	97	50	50	50	2	0	0	538	4	98	40	204	82	88	2	97	434	0	60	524	28	36	0	367	48	758	230	28	60	104	12	1174
OHPBAT	50	322	230	0	132	48	46	4	342	836	224	2	8	114	0	86	46	50	156	50	12	2	0	0	1116	4	70	4	44	100	70	18	44	420	0	8	664	70	4	0	1848	4	18	0	56	4	320	4	92
OHPHM	0	0	46	0	32	0	0	0	20	799	8	2365	0	714	0	70	4	50	28	50	96	14	0	0	1298	7	98	4	0	4	750	0	20	0	0	72	238	0	0	0	0	38	18	230	0	483	0	108	380
OMBZLM	0	0	230	0	235	24	92	0	20	0	8	494	0	14	0	10	46	50	0	50	4	14	0	0	10	3	70	4	0	4	206	0	68	0	0	80	198	0	0	0	16	452	7864	230	828	4	0	24	1011
OPHBDC	368	1656	230	0	27	815	1793	4	20	24	20	62	2880	714	0	4	4	50	555	50	96	394	2069	0	684	46	70	24	180	8	70	0	20	1049	0	96	334	0	0	0	80	1315	108	46	0	24	400	4	492
PDX5PS	50	322	230	0	132	48	46	4	342	836	224	2	8	114	0	86	46	50	156	50	12	2	0	0	1116	4	70	4	44	100	70	18	44	420	0	8	664	70	4	0	1848	4	18	0	56	4	320	4	92
PERD	50	322	230	0	132	48	46	4	342	836	223	2	8	114	0	85	46	50	155	50	12	2	0	0	1116	4	70	4	43	99	70	18	44	419	0	8	664	70	4	0	1848	4	18	0	56	4	320	4	92
PMDPHT	50	250	230	0	152	218	230	2	490	96	92	348	184	2040	0	20	6	50	170	50	28	12	0	0	30	4	336	376	4	46	886	12	36	1466	0	4	1032	372	736	0	72	28	26	230	36	32	12	4	14
PNTK	4	552	230	0	34	396	0	0	20	0	24	2	1144	14	0	18	46	50	12	50	12	2	1150	230	16	4	70	4	24	26	76	28	46	770	0	60	178	252	0	64	0	14	400	230	184	1064	0	152	12
PPCDC	4	552	230	0	34	396	0	0	20	0	24	2	1144	14	0	18	46	50	12	50	12	2	1150	230	16	4	70	4	24	26	76	28	46	770	0	60	178	252	0	64	0	14	400	230	184	1064	0	152	12
PPNCL2	4	552	230	0	34	396	0	0	20	0	24	2	1144	14	0	18	46	50	12	50	12	2	1150	230	16	4	70	4	24	26	76	28	46	770	0	60	178	252	0	64	0	14	400	230	184	1064	0	152	12
S2FE2SS	4464	0	0	0	0	0	0	32	479	0	16	1120	0	0	0	144	48	671	544	0	120	256	0	0	1304	0	0	1176	0	176	616	0	0	0	0	0	0	0	0	0	0	680	1936	0	0	5519	0	431	392
S2FE2SS2	1488	0	0	0	0	0	0	32	160	0	16	1120	0	0	0	48	16	224	544	0	120	256	0	0	1304	0	0	392	0	176	616	0	0	0	0	0	0	0	0	0	0	680	1936	0	0	1840	0	144	392
S4FE4SR	1488	0	0	0	0	0	0	32	160	0	16	1120	0	0	0	48	16	224	544	0	120	256	0	0	1304	0	0	392	0	176	616	0	0	0	0	0	0	0	0	0	0	680	1936	0	0	1840	0	144	392
S4FE4ST	1488	0	0	0	0	0	0	32	159	0	16	1120	0	0	0	48	16	223	544	0	120	256	0	0	1304	0	0	392	0	176	616	0	0	0	0	0	0	0	0	0	0	680	1936	0	0	1839	0	143	392
SCYSDS	4464	0	0	0	0	0	0	32	479	0	16	1119	0	0	0	144	48	671	543	0	120	255	0	0	1304	0	0	1176	0	175	616	0	0	0	0	0	0	0	0	0	0	679	1935	0	0	5519	0	431	392
SEPHCHCS	1108	0	230	0	208	360	920	10	20	4	24	896	1080	714	0	68	8	50	222	50	22	132	0	0	134	4	70	354	76	22	70	18	20	574	0	36	1214	0	0	0	56	22	1376	230	0	64	1600	32	4
PTPATi	4	552	230	0	34	395	0	0	20	0	24	2	1143	14	0	18	46	50	12	50	12	2	1149	229	16	4	70	4	24	26	76	28	46	770	0	60	178	251	0	63	0	14	400	230	184	1064	0	151	12
SHCHCS3	1108	0	230	0	208	360	920	10	20	4	24	896	1080	714	0	68	8	50	222	50	22	132	0	0	134	4	70	354	76	22	70	18	20	574	0	36	1214	0	0	0	56	22	1376	230	0	64	1600	32	4
SHCHD2	466	310	590	1	2	2	504	2	168	176	2	2	144	2	0	2	60	190	2	140	2	2	480	320	2	12	2	2	2	2	2	2	2	2	446	8	2	2	224	2	324	2	2	566	108	2	2	4	2
SHCHF	466	310	590	1	2	2	504	2	168	176	2	2	144	2	0	2	60	190	2	140	2	2	480	320	2	12	2	2	2	2	2	2	2	2	446	8	2	2	224	2	324	2	2	566	108	2	2	4	2
QULNS	52	48	144	3	1202	2717	188	2	371	579	514	2	1583	2	0	2	86	54	2	52	2	2	0	2	2	4	2	100	2	2	2	2	2	2	240	40	2	2	0	32	0	2	2	600	2	2	2	184	2
SUCBZL	1108	0	230	0	208	360	920	10	20	4	24	896	1080	714	0	68	8	50	222	50	22	132	0	0	134	4	70	354	76	22	70	18	20	574	0	36	1214	0	0	0	56	22	1376	230	0	64	1600	32	4
SUCBZS	1108	0	230	0	208	360	920	9	20	4	24	895	1080	714	0	68	8	50	222	50	22	132	0	0	134	4	70	353	76	22	70	18	20	574	0	36	1214	0	0	0	56	22	1376	230	0	64	1599	32	4
THZPSN3	568	0	230	0	66	1186	0	8	362	936	26	2	0	714	0	4	4	50	12	50	12	16	0	0	338	4	0	18	100	8	408	0	20	854	0	8	170	0	1296	144	0	928	2080	230	16	64	1720	4	582
RBFK	1876	0	230	0	128	20	0	0	20	0	80	2	0	70	0	14	4	50	12	50	12	722	0	2069	192	54	70	4	0	244	2360	0	20	0	0	80	670	126	0	0	32	2	148	0	0	68	100	84	42
RBFSa	50	250	230	0	152	218	230	2	490	96	92	348	184	2040	0	20	6	50	170	50	28	12	0	0	30	4	336	376	4	46	886	12	36	1466	0	4	1032	372	736	0	72	28	26	230	36	32	12	4	14
RBFSb	50	249	230	0	152	218	230	2	490	96	92	347	184	2039	0	20	6	50	170	50	28	12	0	0	30	4	335	375	4	46	885	12	36	1465	0	4	1031	371	735	0	71	28	26	230	36	32	12	4	14
TMPPP	568	0	230	0	66	1186	0	8	362	936	26	2	0	714	0	4	4	50	12	50	12	16	0	0	338	4	0	18	100	8	408	0	20	854	0	8	170	0	1296	144	0	928	2080	230	16	64	1720	4	582
TREHpp	0	0	0	0	0	0	0	0	0	0	0	0	0	0	0	0	0	0	0	0	0	0	0	0	0	0	0	0	0	0	0	0	0	0	0	0	0	0	0	0	0	0	0	0	1	0	0	0	0
TREptspp	0	0	0	0	0	0	0	0	0	0	0	0	0	0	0	0	0	0	0	0	0	0	0	0	0	0	0	0	0	0	0	0	0	0	0	0	0	0	0	0	0	0	0	0	6	0	0	0	0
TYRL	568	0	230	0	65	1185	0	8	362	935	26	2	0	714	0	4	4	50	12	50	12	16	0	0	338	4	0	18	99	8	408	0	20	854	0	8	170	0	1295	143	0	927	2080	230	16	64	1720	4	582
UDCPDPS	0	0	0	0	0	0	0	0	0	0	0	0	0	0	0	0	0	0	0	0	0	0	0	0	1744	0	0	0	0	431	70	0	0	0	0	0	0	0	0	0	0	150	830	0	0	0	0	0	2488
XYLabcpp	0	0	0	0	0	0	0	0	0	0	0	0	0	0	0	0	0	0	0	0	0	0	0	0	0	0	0	0	0	0	0	0	0	0	0	0	1	0	0	0	0	0	0	0	0	0	0	0	0
XYLt2pp	0	0	0	0	0	0	0	0	0	0	0	0	0	0	0	0	0	0	0	0	0	0	0	0	0	0	0	0	0	0	0	0	0	0	0	0	1	0	0	0	0	0	0	0	0	0	0	0	0
Zn2tex	479	2559	138	0	490	24	46	96	434	8	112	2	0	714	0	14	4	50	12	50	12	2	0	2300	68	4	124	24	115	32	140	18	56	994	230	8	118	126	4	287	55	14	596	46	144	4476	2639	4	12
UPP3MT	466	310	590	1	2	2	503	2	168	176	2	2	143	2	0	2	60	190	2	140	2	2	479	319	2	12	2	2	2	2	2	2	2	2	445	8	2	2	223	2	324	2	2	565	108	2	2	4	2
[truncated: 3 more columns]
