# Supplementary material for: Identification of flux trade-offs in metabolic networks
Source: Sci Rep. 2021 Dec 10;11:23776. doi: 10.1038/s41598-021-03224-9 (PMC8664830; doi:10.1038/s41598-021-03224-9)
Supplement: Supplementary file 12 — Supplementary Information 12. [file 41598_2021_3224_MOESM12_ESM.xlsx]

## Sheet: title
Table S12. Reactions in the identified trade-offs in the model of S. cerevisiae under 13 different carbon sources. The table shows the reactions that are participating in the identified trade-offs for 13 different carbon sources in S. cerevisiae. Included are the number of trade-offs in which a reaction participates.

## Sheet: Table S12
reaction	D-arabinose	D-fructose	D-galactose	D-glucose	D-mannose	D-ribose	D-xylose	maltose	sucrose	D-tagatose	turanose	alpha-maltotriose	D-Glucosamine
r_0001	0	13	0	0	13	34	1	13	1	4	13	0	13
r_0002	0	13	0	0	13	34	1	13	1	4	13	0	13
r_0004	0	1	0	0	1	34	1	1	1	1	1	0	1
r_0024	0	0	0	0	0	0	0	0	0	0	1	0	0
r_0025	0	1	0	0	1	0	0	1	0	1	0	0	1
r_0062	0	0	0	0	0	0	0	0	2	0	4	0	0
r_0063	0	4	0	4	4	0	0	4	0	4	0	4	4
r_0068	5	0	0	0	0	0	0	0	0	0	0	0	0
r_0078	0	0	0	0	0	0	0	0	0	0	102	0	0
r_0079	0	102	0	102	102	0	0	98	0	100	0	100	100
r_0091	0	0	0	0	0	0	1	0	0	0	0	0	0
r_0095	0	0	0	0	0	0	0	0	2	0	4	0	0
r_0096	0	4	0	4	4	0	0	4	2	4	4	4	4
r_0097	0	4	0	4	4	0	0	4	0	4	0	4	4
r_0103	8	0	0	0	0	0	0	0	0	0	0	0	0
r_0104	5	0	0	0	0	1	0	0	0	0	0	0	0
r_0109	120	0	0	0	0	29	30	0	0	0	0	0	0
r_0112	0	0	0	0	0	0	0	0	2	0	4	0	0
r_0113	0	4	0	4	4	0	0	4	0	4	0	4	4
r_0143	3	0	0	0	0	7	6	0	0	0	0	0	0
r_0147	0	0	0	0	0	2	0	0	0	0	0	0	0
r_0148	1	0	0	0	0	0	2	0	0	0	0	0	0
r_0149	0	0	0	0	0	0	0	0	2	0	4	0	0
r_0150	0	4	0	4	4	0	0	4	2	4	4	4	4
r_0151	0	4	0	4	4	0	0	4	0	4	0	4	4
r_0169	0	0	0	0	0	0	0	152	0	0	0	20	0
r_0180	0	0	0	0	0	0	0	0	2	0	4	0	0
r_0181	0	4	0	4	4	0	0	4	0	4	0	4	4
r_0183	0	0	0	0	0	0	0	0	266	0	384	0	0
r_0184	0	126	0	322	398	0	0	0	0	810	0	0	634
r_0186	0	0	190	0	0	0	0	0	0	0	0	0	0
r_0195	0	0	0	20	0	0	0	3	20	20	20	0	20
r_0198	0	0	0	0	0	0	0	3	0	0	0	0	0
r_0201	0	20	20	20	20	0	0	3	20	20	20	0	20
r_0202	0	20	20	20	20	0	0	4	20	20	20	4	20
r_0203	0	20	20	4	20	0	0	1	2	4	4	0	4
r_0204	0	4	0	0	4	0	0	0	0	0	1	0	1
r_0206	0	1	0	0	1	0	0	1	0	0	0	0	0
r_0207	0	0	0	0	0	0	0	0	0	0	1	0	1
r_0208	0	1	0	0	1	0	0	0	0	0	0	0	0
r_0211	0	0	0	0	0	0	0	98	0	0	0	100	0
r_0214	0	0	0	102	0	0	0	0	51	100	102	0	100
r_0215	0	102	0	0	102	0	0	0	0	0	0	0	0
r_0222	0	5	5	0	5	0	0	0	0	0	0	0	0
r_0231	2	5	5	5	5	1	5	3	0	0	5	0	5
r_0233	0	0	0	20	47	0	0	3	20	20	20	0	20
r_0234	0	20	20	20	20	0	0	12	20	20	20	12	20
r_0235	0	20	20	20	20	0	0	12	20	4	20	12	20
r_0236	0	20	20	20	20	0	0	12	20	10	20	12	20
r_0237	0	20	20	20	20	0	0	12	20	4	20	12	20
r_0238	0	20	20	20	20	0	0	12	20	12	20	12	20
r_0239	0	20	20	20	20	0	0	12	20	12	20	12	20
r_0240	0	20	20	20	20	0	0	12	20	20	20	12	20
r_0241	0	20	20	20	20	0	0	12	20	0	20	4	20
r_0242	0	0	0	96	216	0	0	732	122	1476	120	144	336
r_0243	0	96	32	176	132	0	0	840	96	216	258	286	96
r_0244	0	0	0	224	0	0	0	304	252	1008	250	0	232
r_0250	0	64	0	0	308	0	0	0	0	0	0	0	0
r_0256	8	10	10	11	10	0	6	11	3	9	11	3	11
r_0263	18	0	0	0	0	0	0	0	0	0	0	0	0
r_0265	27	0	0	0	0	0	0	0	0	0	0	0	0
r_0266	33	0	0	0	0	13	3	0	0	0	0	0	0
r_0300	8	0	0	4	0	0	6	0	2	4	4	0	4
r_0301	18	4	0	0	4	0	0	0	0	0	0	0	0
r_0306	33	0	0	0	0	13	3	0	0	0	0	0	0
r_0309	0	0	0	0	0	0	0	1	0	0	0	0	0
r_0310	8	0	0	0	0	0	6	0	0	0	1	0	1
r_0311	0	1	0	0	1	0	0	0	0	0	0	0	0
r_0312	18	0	0	0	0	0	0	0	0	0	0	0	0
r_0315	27	0	0	0	0	0	0	0	0	0	0	0	0
r_0317	33	5	5	5	5	12	3	6	0	0	5	0	5
r_0318	0	0	0	2	0	0	0	0	0	0	2	0	2
r_0341	90	0	0	0	0	0	0	4	0	0	0	4	0
r_0342	0	0	0	4	0	0	0	4	2	4	4	4	4
r_0343	0	4	0	4	4	0	0	0	2	4	4	0	4
r_0344	0	4	0	0	4	0	0	0	0	0	0	0	0
r_0357	0	0	0	0	0	0	0	4	0	0	0	4	0
r_0358	0	0	0	4	0	0	0	0	2	4	4	0	4
r_0363	0	4	0	0	4	0	0	0	0	0	0	0	0
r_0399	3	0	0	0	0	7	6	0	0	0	0	0	0
r_0410	1	0	0	0	0	0	2	0	0	0	0	0	0
r_0439	3	13	0	0	13	7	6	13	1	4	13	0	13
r_0442	0	0	0	0	0	2	0	0	0	0	0	0	0
r_0445	1	0	0	0	0	0	2	0	0	0	0	0	0
r_0466	0	0	0	0	0	0	123	0	0	0	0	0	0
r_0467	5	0	0	0	0	5	0	0	0	0	0	0	0
r_0486	1	0	0	0	0	0	0	0	0	0	0	0	0
r_0504	0	0	0	0	0	0	0	3	0	0	0	3	0
r_0505	0	0	3	2	0	0	0	0	2	2	2	0	2
r_0506	0	3	0	0	3	0	0	0	0	0	0	0	0
r_0526	0	0	0	0	0	0	0	4	0	0	0	4	0
r_0527	0	0	0	4	0	0	0	0	2	4	4	0	4
r_0528	0	4	0	0	4	0	0	0	0	0	0	0	0
r_0549	0	5	5	0	5	0	0	0	0	0	0	0	0
r_0550	0	0	0	0	0	0	0	3	2	0	2	3	0
r_0552	4	3	3	2	3	29	31	3	2	2	2	2	2
r_0553	0	3	3	2	3	0	0	0	0	2	0	0	2
r_0558	0	0	0	0	0	0	0	3	20	0	20	0	0
r_0559	19	20	20	20	20	10	0	3	20	20	20	0	20
r_0560	18	20	20	20	20	0	0	0	0	20	0	0	20
r_0561	0	0	0	0	0	0	0	12	20	0	20	12	0
r_0562	0	20	20	20	20	0	0	12	20	20	20	12	20
r_0563	0	20	20	20	20	0	0	0	0	10	0	0	20
r_0649	0	4	0	4	4	0	0	4	2	4	4	4	4
r_0661	0	126	190	322	398	0	0	0	266	810	384	0	634
r_0662	0	126	190	322	398	0	0	0	266	810	384	0	634
r_0688	0	1	0	0	1	0	0	1	0	0	1	0	1
r_0689	0	1	0	0	1	0	0	1	0	0	1	0	1
r_0694	0	4	0	4	4	0	0	4	2	4	4	4	4
r_0695	0	1	0	0	1	0	0	1	0	1	1	0	1
r_0696	0	1	0	0	1	0	0	1	0	1	1	0	1
r_0715	4	0	0	0	0	0	10	0	0	0	0	0	0
r_0735	6	204	0	204	204	3	0	196	102	200	204	200	200
r_0736	6	102	0	102	102	3	0	98	102	100	102	100	100
r_0737	6	4	0	4	4	3	0	4	51	4	4	4	4
r_0738	6	102	0	102	102	3	0	98	2	100	102	100	100
r_0762	0	20	20	20	20	0	0	12	0	10	20	12	20
r_0763	0	0	0	0	0	0	0	0	20	0	0	0	0
r_0770	0	4	0	4	4	0	0	4	0	4	4	4	4
r_0773	0	0	0	0	0	0	0	0	2	0	0	0	0
r_0788	0	4	0	4	4	0	0	4	0	4	4	4	4
r_0789	0	0	0	0	0	0	0	0	2	0	0	0	0
r_0803	0	4	0	4	4	0	0	4	0	4	4	4	4
r_0804	0	0	0	0	0	0	0	0	2	0	0	0	0
r_0806	0	1	0	0	1	0	0	1	0	0	1	0	1
r_0831	5	0	0	0	0	0	0	0	0	0	0	0	0
r_0844	0	0	64	40	88	0	0	360	68	552	80	72	156
r_0854	0	0	64	40	88	0	0	360	68	552	80	72	156
r_0889	0	0	64	40	88	0	0	360	68	552	80	72	156
r_0893	1	0	0	0	0	0	0	0	0	0	0	0	0
r_0917	1	0	0	0	0	0	0	0	0	0	0	0	0
r_0959	5	0	0	0	0	0	0	0	0	0	0	0	0
r_0961	5	0	0	0	0	0	0	0	0	0	0	0	0
r_0982	0	0	0	0	0	6	123	0	0	0	0	0	0
r_0986	0	0	64	40	88	0	0	360	68	552	80	72	156
r_1023	5	0	64	40	88	0	0	360	68	552	80	72	156
r_1038	121	0	0	0	0	0	39	0	0	0	0	0	0
r_1049	6	0	0	0	0	0	1	0	0	0	0	0	0
r_1050	1	0	0	0	0	1	6	0	0	0	0	0	0
r_1054	0	0	0	0	0	0	130	0	0	0	0	0	0
r_1056	0	0	0	0	0	0	0	0	68	0	0	0	0
r_1088	0	0	63	0	0	0	0	0	67	0	0	0	0
r_1091	0	0	0	40	88	0	0	360	0	551	80	72	156
r_2422	0	0	0	0	0	0	6	0	0	0	0	0	0
r_2424	3	0	0	0	0	0	0	0	0	0	0	0	0
r_2425	0	0	0	0	0	7	2	0	0	0	0	0	0
r_2427	1	0	0	0	0	2	0	0	0	0	0	0	0
r_2457	4	0	0	0	0	0	0	0	0	0	0	0	0
r_2838	0	0	0	0	0	0	4	0	0	0	0	0	0
r_2840	4	0	0	0	0	0	0	0	0	0	0	0	0
r_3107	0	96	228	432	674	0	0	1326	0	1602	520	524	1012
r_3111	0	186	314	484	242	0	0	1206	310	682	457	404	772
r_3112	0	90	94	220	688	0	0	1008	304	1439	446	439	592
r_3113	0	0	192	0	276	0	0	578	240	0	244	362	192
r_3206	0	1	0	0	1	0	0	1	0	0	1	0	1
r_3208	0	96	224	480	612	0	0	0	0	0	0	540	0
r_3215	0	64	0	224	308	0	0	840	252	1008	250	286	232
r_3216	0	0	0	0	0	0	0	304	0	0	0	0	0
r_3218	0	10	10	0	10	0	0	0	0	0	0	0	0
r_3232	0	0	0	0	0	0	4	0	0	0	0	0	0
r_3234	4	0	0	0	0	0	0	0	0	0	0	0	0
r_3235	0	0	0	0	0	0	0	280	0	0	0	0	0
r_3236	0	0	4	0	48	0	0	0	0	0	0	0	0
r_3237	0	0	0	0	0	0	0	0	24	0	0	0	0
r_3254	0	0	0	0	0	0	0	4	0	4	0	0	4
r_3255	0	4	0	4	4	0	0	0	0	0	0	4	0
r_3256	0	0	0	0	0	0	0	0	2	0	4	0	0
r_3271	0	0	0	0	0	0	0	3	0	20	0	0	20
r_3272	0	20	20	20	20	0	0	0	0	0	0	0	0
r_3273	0	0	0	0	0	0	0	0	20	0	20	0	0
r_3281	0	0	0	0	0	0	0	1	0	0	0	0	1
r_3282	0	1	0	0	1	0	0	0	0	0	0	0	0
r_3283	0	0	0	0	0	0	0	0	0	0	1	0	0
r_3295	0	0	0	0	0	22	3	0	0	0	0	0	0
r_3308	0	0	0	0	0	0	0	0	0	4	0	0	4
r_3309	0	4	0	4	4	0	0	4	0	0	0	0	0
r_3310	0	0	0	0	0	0	0	0	2	0	4	4	0
r_3318	0	0	0	0	0	0	4	0	0	0	0	0	0
r_3320	4	0	0	0	0	0	0	0	0	2	0	0	2
r_3321	0	3	3	2	3	0	0	3	0	0	0	0	0
r_3322	0	0	0	0	0	0	0	0	0	0	2	0	0
r_1146	0	0	455	192	132	0	0	1840	336	2663	527	64	175
r_1147	0	0	0	0	0	0	0	0	0	0	0	239	88
r_1161	0	0	455	96	95	0	0	1884	16	863	416	472	695
r_1174	0	0	0	0	0	0	4	0	0	0	0	0	0
r_1185	4	0	0	0	0	0	0	0	0	0	0	0	0
r_1204	6	0	0	0	0	0	0	0	0	0	0	0	0
r_1225	6	78	86	130	297	21	3	762	164	1002	280	390	202
r_1264	0	0	0	0	0	0	4	0	0	0	0	0	0
r_1273	4	0	0	0	0	0	62	0	0	0	0	0	0
r_1277	0	0	0	0	0	0	61	0	0	0	0	0	0
r_1278	0	0	0	144	152	0	0	1620	827	756	366	497	304
r_3456	4	0	0	0	0	0	4	0	0	0	0	0	0
r_3457	4	0	0	0	0	0	4	0	0	0	0	0	0
r_3469	0	0	0	20	215	0	0	12	20	0	20	12	20
r_1562	8	0	0	0	0	0	34	0	0	0	0	0	0
r_1589	0	0	0	176	0	0	0	732	96	216	258	144	96
r_1591	0	0	0	0	0	0	0	11	0	0	0	3	0
r_1641	0	0	0	0	0	0	0	960	0	1320	0	0	632
r_1645	4	0	0	0	0	0	4	0	0	0	0	0	0
r_1660	0	4	0	4	4	0	0	0	0	0	0	4	0
r_1661	8	0	0	0	0	0	3	0	2	0	4	0	0
r_1672	120	0	0	0	0	0	0	0	0	0	0	0	0
r_1682	0	95	223	480	611	0	0	960	779	1320	1253	539	632
r_1697	0	0	0	0	0	0	123	0	0	0	0	0	0
r_1698	3	0	0	0	0	0	4	0	0	0	0	0	0
r_1734	60	0	0	0	0	0	0	0	0	0	0	0	0
r_1753	0	0	0	47	575	0	0	1747	435	576	200	833	1072
r_1754	0	0	0	47	384	0	0	340	527	287	487	128	160
r_1757	0	0	455	47	180	0	0	551	0	0	0	370	615
r_1776	0	95	32	96	132	0	0	12	122	1476	120	4	336
r_1788	0	63	0	223	307	0	0	839	251	1008	249	285	232
r_1794	0	0	0	11	0	0	0	0	3	9	11	0	11
r_1795	0	0	0	176	0	0	0	731	96	216	257	143	95
r_1798	0	0	0	0	0	0	0	304	0	0	0	0	0
r_1805	0	10	10	0	10	0	0	0	0	0	0	0	0
r_1808	0	0	0	0	0	0	0	11	0	0	0	2	0
r_1825	105	0	0	0	0	0	16	0	0	0	0	0	0
r_1826	0	0	0	0	0	0	67	0	0	0	0	0	0
r_1833	12	0	0	0	0	0	12	0	0	0	0	0	0
r_1840	4	0	0	0	0	9	0	0	0	0	0	0	0
r_1842	0	20	20	20	20	0	0	3	20	20	20	0	20
r_1851	0	1	0	0	1	0	0	1	0	0	1	0	1
r_1866	0	4	0	4	4	0	0	0	2	4	4	0	4
r_1867	0	0	0	0	0	0	0	4	0	0	0	4	0
r_1911	0	4	0	4	4	0	0	0	2	4	4	0	4
r_1912	0	0	0	0	0	0	0	4	0	0	0	4	0
r_1914	0	0	0	0	0	0	0	1849	0	0	0	648	0
r_1915	128	125	189	321	398	6	151	1849	265	809	383	647	633
r_1936	17	0	0	0	0	0	159	0	0	0	0	0	0
r_1963	0	0	0	0	0	0	0	152	0	0	0	20	0
r_1964	0	0	4	0	48	0	0	280	24	0	0	0	0
r_1988	0	5	5	0	5	0	0	0	0	0	0	0	0
r_1989	0	5	5	0	5	0	0	0	0	0	0	0	0
r_1991	15	3	3	2	3	0	39	6	0	0	2	0	2
r_2037	4	3	3	2	3	0	0	3	0	2	2	0	2
r_2046	0	4	0	4	4	0	0	4	0	4	4	4	4
r_2051	0	4	0	4	4	0	0	4	2	4	4	4	4
r_2052	0	0	0	0	0	0	0	0	2	0	0	0	0
r_2061	0	0	0	0	0	0	0	959	0	1319	0	0	631
r_2091	64	0	0	0	0	0	21	0	0	0	0	0	0
r_2094	64	0	0	0	0	0	21	0	0	0	0	0	0
r_2098	3	0	0	0	0	0	6	0	0	0	0	0	0
r_2099	0	0	0	0	0	6	0	0	0	0	0	0	0
r_2106	1	95	227	431	673	2	2	1325	0	1601	519	524	1011
r_2134	60	185	313	483	242	0	0	1206	309	681	456	404	772
r_2136	0	90	94	220	687	8	66	1007	304	1439	446	438	591
r_2137	0	0	191	0	276	0	0	578	239	0	243	361	192
r_2139	0	0	72	47	108	0	0	415	48	287	0	46	479
r_3546	0	0	0	0	0	0	8	0	0	0	0	0	0
r_3639	2	0	0	0	0	0	5	0	0	0	0	0	0
r_3648	0	0	0	0	0	1	0	0	0	0	0	0	0
r_3656	2	0	0	0	0	0	5	0	0	0	0	0	0
r_3657	0	0	0	0	0	1	0	0	0	0	0	0	0
r_3791	4	0	0	0	0	0	4	0	0	0	0	0	0
r_3792	4	0	0	0	0	0	4	0	0	0	0	0	0
r_3793	4	0	0	0	0	0	4	0	0	0	0	0	0
r_3794	4	0	0	0	0	0	4	0	0	0	0	0	0
r_3795	4	0	0	0	0	0	4	0	0	0	0	0	0
r_3796	4	0	0	0	0	0	4	0	0	0	0	0	0
r_3798	4	0	0	0	0	0	4	0	0	0	0	0	0
r_3799	4	0	0	0	0	0	4	0	0	0	0	0	0
r_3800	4	0	0	0	0	0	4	0	0	0	0	0	0
r_3801	4	0	0	0	0	0	4	0	0	0	0	0	0
r_3802	4	0	0	0	0	0	4	0	0	0	0	0	0
r_3803	4	0	0	0	0	0	4	0	0	0	0	0	0
r_3930	12	0	0	0	0	0	3	0	0	0	0	0	0
r_3931	12	0	0	0	0	0	3	0	0	0	0	0	0
r_3932	0	4	0	4	4	0	0	4	2	4	4	4	4
r_3933	0	4	0	4	4	0	0	4	2	4	4	4	4
r_3934	0	4	0	4	4	0	0	4	2	4	4	4	4
r_3935	0	4	0	4	4	0	0	4	2	4	4	4	4
r_3936	0	4	0	4	4	0	0	4	2	4	4	4	4
r_3937	12	4	0	4	4	0	3	4	2	4	4	4	4
r_3940	31	4	0	4	4	0	17	4	2	4	4	4	4
r_3941	31	4	0	4	4	0	17	4	2	4	4	4	4
r_3942	31	4	0	4	4	0	17	4	2	4	4	4	4
r_3943	0	4	0	4	4	0	0	4	2	4	4	4	4
r_3944	0	4	0	4	4	0	3	4	2	4	4	4	4
r_3946	12	0	0	0	0	0	0	0	0	0	0	0	0
r_4293	0	0	0	0	0	0	4	0	0	0	0	0	0
r_4332	4	0	0	0	0	0	4	0	0	0	0	0	0
r_4335	4	0	0	0	0	0	4	0	0	0	0	0	0
r_4447	4	0	0	0	0	0	4	0	0	0	0	0	0
r_4460	4	0	0	0	0	0	4	0	0	0	0	0	0
r_4484	4	0	0	0	0	0	4	0	0	0	0	0	0
r_4527	4	3	3	2	3	0	4	3	0	2	2	0	2
r_4529	0	3	3	2	3	0	0	3	0	2	2	0	2
r_4531	4	0	0	0	0	0	4	0	0	0	0	0	0
r_4543	0	3	3	2	3	0	0	3	0	2	2	0	2
r_4547	0	3	3	2	3	0	0	3	0	2	2	0	2
r_4550	0	4	0	4	4	0	0	4	2	4	4	4	4
r_4552	0	4	0	4	4	0	0	4	2	4	4	4	4
r_4555	0	4	0	4	4	0	0	4	2	4	4	4	4
r_4556	0	4	0	4	4	0	0	4	2	4	4	4	4
r_4557	0	4	0	4	4	0	0	4	2	4	4	4	4
r_4558	0	4	0	4	4	0	0	4	2	4	4	4	4
r_4566	4	4	0	4	4	0	4	4	2	4	4	4	4
r_4567	4	4	0	4	4	0	4	4	2	4	4	4	4
r_4572	0	4	0	4	4	0	0	4	2	4	4	4	4
r_4573	0	4	0	4	4	0	0	4	2	4	4	4	4
r_4574	0	4	0	4	4	0	0	4	2	4	4	4	4
r_4575	0	4	0	4	4	0	0	4	2	4	4	4	4
r_4583	4	4	0	4	4	0	4	4	2	4	4	4	4
r_4584	4	4	0	4	4	0	3	4	2	4	4	4	4
