# Supplementary material for: Identification of flux trade-offs in metabolic networks
Source: Sci Rep. 2021 Dec 10;11:23776. doi: 10.1038/s41598-021-03224-9 (PMC8664830; doi:10.1038/s41598-021-03224-9)
Supplement: Supplementary file 14 — Supplementary Information 14. [file 41598_2021_3224_MOESM14_ESM.xlsx]

## Sheet: title
Table S14. Reactions in the identified trade-offs in the model of A. thaliana under three different active biomass reactions. The table shows the reactions that are participating in the identified trade-offs for three different biomass reactions in A. thaliana. Included are the number of trade-offs in which a reaction participates.

## Sheet: Table S14
reaction name	Light limiting biomass	Nitrogen limiting biomass	Carbon limiting biomass
Fd-NADPR_h	18	18	18
cplx3_m	51	39	51
cplx4_m	51	39	51
RBO_h	7	7	7
PGP_h	7	7	7
GCAO_p	16	16	16
CAT_p	16	16	16
GGAT_p	102	52	102
SGAT_p	16	8	16
GCEADH_p	16	8	16
MalDH1_p	16	8	16
GCEAK_h	7	4	7
NO2R_h	6	6	6
ATPSL_h	3	3	3
APSR_h	3	3	3
GSSGR_h	3	3	3
SO3R_h	3	3	3
GluSFd_h	18	18	18
GCAO_h	51	51	51
CAT_h	51	50	51
SGAT_h	51	26	51
GCEADH_h	50	26	50
GGAT_h	106	56	106
Tr_SO4	3	3	3
Tr_NO2	6	6	6
Tr_GCA1	16	16	16
Tr_GCEA1	16	8	16
Tr_O2h	60	45	60
Tr_O2m	50	39	50
Tr_O2p	16	16	16
Tr_H2Op	16	16	16
Tr_GCA2	16	16	16
Tr_GCEA2	16	8	16
Tr_Mal	15	8	15
Im_NO3	6	6	6
Im_SO4	3	3	3
